# Supplementary material for: Permanent defects in renal medullary structure and function after reversal of urinary obstruction
Source: JCI Insight. 2025 Jan 23;10(5):e187008. doi: 10.1172/jci.insight.187008 (PMC11949033; doi:10.1172/jci.insight.187008)
Supplement: Supplemental table 1 [file jciinsight-10-187008-s247.xlsx]

## Sheet: Genotyping primers
Six2 Cre BAC TG mice
Probe Six2-4 TG
FW: GCCAGGTGAATATCAAATCCTCC
RV: CTGCGAGCACCTCCACAA
Reporter 1: CTGACAATCTTAGCGCA
HoxB7 Cre TG mice
Probe Hoxb7-Cre-2-TG
FW: CAAGGAATCTCGTAAAACCGACAC
RV: CGGGCTGCAGGAATTCGAT
Reporter 1: CATCCGGGATCGAAT
TNC-CreERT2 KI mice
Probe Tnc-4 KO
FW: CAGATCTAGAGACACCTAGCCAGTCCA
RV: ATCGACCGGTAATGCAGGCA
Reporter 1: CTGCCACCATGTCCAA
Probe Tnc-4 WT
FW: CTGGGAGTTCAGGCACCCTACA
RV: CTTCGGGAGTGAGGGCAAACA
Reporter 1: CCATGGTGGAGGTTG
R26R tdTomato mice
Probe Rosa-Ai14 KO
FW: CGGCATGGACGAGCTGTA
RV: CAGGGCCGGCCTTGTA
Reporter 1: AATTGTGTTGCACTTAACG
Probe Rosa-Ai-LSL EX
FW: GATACCGCGGGCCCTAA
RV: CGGCCGAATTCGATCTAGCTT
Reporter 1: TCCCTCGACCTGCAGCC
Probe ROSA WT
FW: TTCCCTCGTGATCTGCAACTC
RV: CTTTAAGCCTGCCCAGAAGACT
Reporter 1: CCGCCCATCTTCTAGAAAG

## Sheet: Primary antibodies 
Target	Company	Cat #	Species	Mono/Poly	Clone ID	Dilution	Conjugation	Amplification	FFPE/FFF	Ag Retrieval
LTL	Vector Labs	B-1325-2	Lectin			1 in 500	Biotin		FFPE/FFF	Citrate (FFPE only)
AQP2	Abcam	ab199975	Rabbit	Mono	EPR21080	1 in 500	UC+Cy7 (in house)		FFPE	Citrate
F4/80	Abcam	ab6640	Rat	Mono	CI-A3-1	1 in 500	UC		FFPE	Citrate
Sox9	Abcam	ab185230	Rabbit	Mono	EPR14335	1 in 500	UC		FFPE	Citrate
Ki67	Invitrogen/eBioscience	14-5698-82	Rat	Mono	SolA15	1 in 500	UC		FFPE	Citrate
a-SMA	Abcam	ab202368	Mouse	Mono	1A4	1 in 1000	UC+AF594		FFPE/FFF	Citrate (FFPE only)
AQP1	Abcam	Ab225225	Rabbit	Mono	EPR11588(B)	1 in 1000	UC+AF647		FFPE/FFF	Citrate (FFPE only)
AQP1	Santa Cruz	sc-25287	Mouse	Mono	B-11	1 in 200	UC		FFPE	Citrate
GFP	Abcam	ab183734	Rabbit	Mono	EPR14104	1 in 250	UC		FFF
OP/SPP1	NeoBiotechnologies	6696-RBM3_P0	Rabbit	Mono	OSP/8693R	1 in 500	UC		FFF
Fibronectin	Proteintech	66042-1-lg	Mouse	Mono	1G10F9	1 in 100	UC	Biotin	FFF
Ngal	Abcam	ab216462	Rabbit	Mono	EPR21092	1 in 500	UC	Biotin	FFPE	Citrate
Sox9	Abcam	ab185230	Rabbit	Mono	EPR14335	1 in 500	UC		FFPE	Citrate
tdTomato	Origene	AB8181-299	Goat	Poly		1 in 500	UC		FFPE/FFF	Citrate
THP1/UMOD	R&D systems	AF5144	Sheep	Poly		1 in 2000	UC	FFPE	FFPE	Citrate
CD31	Dianova	DIA-310	Rat	Mono	SZ31	1 in 50	UC	Biotin	FFF
NaKATPase	Abcam	ab197713	Rabbit	Mono	EP1845Y	1 in 4000	AF488		FFPE/FFF	Citrate (FFPE only)

## Sheet: Secondary antibodies
Specificity	Species	Company	Cat #	Mono/Poly	Other	Conjugate	Dilution
Biotin	Bacteria	Invitrogen	84607		Neutravidin	AF647	1 in 500
Biotin	Bacteria	Invitrogen	22853		Neutravidin	AF800	1 in 500
Biotin	Bacteria	Invitrogen	22832		Neutravidin	AF488	1 in 500
Rat IgG	Donkey	Jackson Immuno	712-065-150	Polyclonal		Biotin	1 in 500
	Donkey	Jackson Immuno	712-175-153	Polyclonal		AF647	1 in 500
	Donkey	Jackson Immuno	712-545-150	Polyclonal		AF488	1 in 500
	Donkey	Jackson Immuno	712-655-153	Polyclonal		AF790	1 in 500
Rabbit IgG	Donkey	Jackson Immuno	711-065-152	Polyclonal		Biotin	1 in 500
	Donkey	Jackson Immuno	711-175-152	Polyclonal		AF647	1 in 500
	Donkey	Jackson Immuno	711-655-153	Polyclonal		AF790	1 in 500
	Donkey	Jackson Immuno	711-545-152	Polyclonal		AF488	1 in 500
Goat IgG	Donkey	Invitrogen	A11055	Polyclonal		AF488	1 in 500
	Donkey	Invitrogen	A21447	Polyclonal		AF647	1 in 500
Mouse IgG	Donkey	Jackson Immuno	715-065-151	Polyclonal		Biotin	1 in 500
	Donkey	Jackson Immuno	715-655-151	Polyclonal		AF790	1 in 500
	Donkey	Jackson Immuno	715-175-151	Polyclonal		AF647	1 in 500
Sheep IgG	Donkey	Jackson Immuno	713-605-147	Polyclonal		AF647	1 in 500
	Donkey	Jackson Immuno	713-545-147	Polyclonal		AF488	1 in 500
	Donkey	Jackson Immuno	715-655-151	Polyclonal		AF790	1 in 500
