# Supplementary material for: Permanent defects in renal medullary structure and function after reversal of urinary obstruction
Source: JCI Insight. 2025 Jan 23;10(5):e187008. doi: 10.1172/jci.insight.187008 (PMC11949033; doi:10.1172/jci.insight.187008)
Supplement: Supplemental table 10 [file jciinsight-10-187008-s248.xlsx]

## Sheet: pappc1.D28deepIM.overlap.goterm
	ID	Description	GeneRatio	BgRatio	pvalue	p.adjust	qvalue	geneID	Count
GO:0043525	GO:0043525	positive regulation of neuron apoptotic process	8/125	93/16876	4.34945674770056e-07	0.00113564	0.000936278	App/Agrn/Grn/Atf4/Jun/Mcl1/Lcn2/Egr1	8
GO:0031589	GO:0031589	cell-substrate adhesion	13/125	361/16876	2.79865546889334e-06	0.00365364	0.00301224	Emp2/Ddr1/Pxn/Efna5/Crk/P4hb/Sdc4/Itga3/S100a10/Spp1/Bcam/Cd63/Tacstd2	13
GO:0010810	GO:0010810	regulation of cell-substrate adhesion	10/125	222/16876	6.01414958647353e-06	0.00523431	0.00431542	Emp2/Ddr1/Efna5/Crk/P4hb/Sdc4/Itga3/S100a10/Spp1/Tacstd2	10
GO:1902893	GO:1902893	regulation of miRNA transcription	6/125	72/16876	1.53368174935652e-05	0.00938218	0.00773511	Yy1/App/Egfr/Jun/Egr1/Fos	6
GO:0061614	GO:0061614	miRNA transcription	6/125	74/16876	1.7966639010082e-05	0.00938218	0.00773511	Yy1/App/Egfr/Jun/Egr1/Fos	6
GO:0070254	GO:0070254	mucus secretion	4/125	23/16876	2.27753979257953e-05	0.00991109	0.00817117	Sytl2/Egfr/Cyba/Fosl2	4
GO:0034329	GO:0034329	cell junction assembly	13/125	458/16876	3.53600423734584e-05	0.0121138	0.00998723	Vmp1/App/Pxn/Efna5/Crk/Agrn/Cd9/Sdc4/Plec/S100a10/Cldn7/Cldn4/Epha2	13
GO:2000628	GO:2000628	regulation of miRNA metabolic process	6/125	84/16876	3.71163380332115e-05	0.0121138	0.00998723	Yy1/App/Egfr/Jun/Egr1/Fos	6
GO:0140747	GO:0140747	regulation of ncRNA transcription	6/125	90/16876	5.48334225061498e-05	0.0135598	0.0111793	Yy1/App/Egfr/Jun/Egr1/Fos	6
GO:0007160	GO:0007160	cell-matrix adhesion	9/125	231/16876	5.57511670908451e-05	0.0135598	0.0111793	Emp2/Ddr1/Pxn/Efna5/Sdc4/Itga3/S100a10/Bcam/Cd63	9
GO:0070257	GO:0070257	positive regulation of mucus secretion	3/125	11/16876	6.26784442991757e-05	0.0135598	0.0111793	Sytl2/Egfr/Cyba	3
GO:0010811	GO:0010811	positive regulation of cell-substrate adhesion	7/125	135/16876	6.52843423507532e-05	0.0135598	0.0111793	Emp2/Crk/P4hb/Sdc4/Itga3/S100a10/Spp1	7
GO:1900024	GO:1900024	regulation of substrate adhesion-dependent cell spreading	5/125	58/16876	6.88590081185029e-05	0.0135598	0.0111793	Efna5/Crk/P4hb/S100a10/Tacstd2	5
GO:0009991	GO:0009991	response to extracellular stimulus	12/125	427/16876	7.88108605781938e-05	0.0135598	0.0111793	Slc2a1/Nuak2/Plec/Gdf15/Ywhag/Atf4/Nfkbiz/Spp1/Jun/Zfp36/Aqp2/Fos	12
GO:0051348	GO:0051348	negative regulation of transferase activity	9/125	243/16876	8.23004694808112e-05	0.0135598	0.0111793	Shb/Errfi1/Plec/Lats2/Camk2n1/Midn/Gprc5a/Zfp36/Dusp1	9
GO:0072659	GO:0072659	protein localization to plasma membrane	10/125	302/16876	8.39251927114323e-05	0.0135598	0.0111793	Emp2/Sytl2/Golph3/Errfi1/Egfr/Itga3/Ezr/S100a10/Atp1b1/Epha2	10
GO:0031098	GO:0031098	stress-activated protein kinase signaling cascade	9/125	247/16876	9.32279122993308e-05	0.0135598	0.0111793	App/Crk/Errfi1/Traf4/Egfr/Mapkapk2/Ezr/Zfp36/Dusp1	9
GO:0010586	GO:0010586	miRNA metabolic process	6/125	99/16876	9.34798345141004e-05	0.0135598	0.0111793	Yy1/App/Egfr/Jun/Egr1/Fos	6
GO:0034446	GO:0034446	substrate adhesion-dependent cell spreading	6/125	101/16876	0.000104463	0.0138513	0.0114196	Pxn/Efna5/Crk/P4hb/S100a10/Tacstd2	6
GO:0007566	GO:0007566	embryo implantation	5/125	64/16876	0.000110592	0.0138513	0.0114196	Emp2/Vmp1/Ddr1/Errfi1/Grn	5
GO:0010631	GO:0010631	epithelial cell migration	10/125	317/16876	0.000125061	0.0138513	0.0114196	Emp2/Pxn/Grn/Itga3/Jun/Cd63/Epha2/Tacstd2/Lcn2/Nr4a1	10
GO:0090132	GO:0090132	epithelium migration	10/125	319/16876	0.000131656	0.0138513	0.0114196	Emp2/Pxn/Grn/Itga3/Jun/Cd63/Epha2/Tacstd2/Lcn2/Nr4a1	10
GO:0001649	GO:0001649	osteoblast differentiation	8/125	203/16876	0.000134944	0.0138513	0.0114196	Mef2d/Atf4/Fosl2/Spp1/Cebpd/Jund/Epha2/Junb	8
GO:0070255	GO:0070255	regulation of mucus secretion	3/125	14/16876	0.000136041	0.0138513	0.0114196	Sytl2/Egfr/Cyba	3
GO:0030216	GO:0030216	keratinocyte differentiation	7/125	152/16876	0.00013746	0.0138513	0.0114196	Errfi1/Plec/Lats2/Fosl2/Nfkbiz/Zfp36/Epha2	7
GO:0090130	GO:0090130	tissue migration	10/125	321/16876	0.000138543	0.0138513	0.0114196	Emp2/Pxn/Grn/Itga3/Jun/Cd63/Epha2/Tacstd2/Lcn2/Nr4a1	10
GO:0001667	GO:0001667	ameboidal-type cell migration	12/125	455/16876	0.000143234	0.0138513	0.0114196	Emp2/Pxn/Sdc4/Grn/Plec/Itga3/Jun/Cd63/Epha2/Tacstd2/Lcn2/Nr4a1	12
GO:0043588	GO:0043588	skin development	10/125	325/16876	0.000153235	0.0141162	0.011638	Errfi1/Egfr/Plec/Lats2/Itga3/Fosl2/Nfkbiz/Zfp36/Cldn4/Epha2	10
GO:0043618	GO:0043618	regulation of transcription from RNA polymerase II promoter in response to stress	4/125	37/16876	0.000156786	0.0141162	0.011638	Atf6b/Atf4/Jun/Egr1	4
GO:1902074	GO:1902074	response to salt	10/125	330/16876	0.00017343	0.0150942	0.0124443	App/Sdk1/Egfr/Plec/Jun/Jund/Junb/Egr1/Aqp2/Fos	10
GO:0033673	GO:0033673	negative regulation of kinase activity	8/125	213/16876	0.000187685	0.0158079	0.0130328	Shb/Errfi1/Plec/Lats2/Camk2n1/Midn/Gprc5a/Dusp1	8
GO:0033674	GO:0033674	positive regulation of kinase activity	11/125	409/16876	0.000231385	0.0188796	0.0155652	Emp2/App/Ddr1/Pxn/Dab1/Traf4/Agrn/Egfr/Sdc4/Epha2/Egr1	11
GO:0009611	GO:0009611	response to wounding	12/125	485/16876	0.000258	0.0196116	0.0161687	Ddr1/Crk/Cd9/Sdc4/Grn/Plec/Nfkbiz/S100a10/Jun/Zfp36l2/Zfp36/Cldn4	12
GO:0043620	GO:0043620	regulation of DNA-templated transcription in response to stress	4/125	42/16876	0.00025823	0.0196116	0.0161687	Atf6b/Atf4/Jun/Egr1	4
GO:0051347	GO:0051347	positive regulation of transferase activity	12/125	486/16876	0.00026289	0.0196116	0.0161687	Emp2/App/Ddr1/Pxn/Dab1/Traf4/Pabpn1/Agrn/Egfr/Sdc4/Epha2/Egr1	12
GO:0042326	GO:0042326	negative regulation of phosphorylation	10/125	350/16876	0.000278132	0.0201723	0.016631	Shb/Atxn7/Errfi1/Plec/Lats2/Camk2n1/Jun/Midn/Gprc5a/Dusp1	10
GO:0050673	GO:0050673	epithelial cell proliferation	12/125	491/16876	0.000288537	0.0203614	0.0167869	Pura/Errfi1/Egfr/Grn/Cyba/Nfkbiz/Jun/Hes1/Zfp36/Epha2/Tacstd2/Nr4a1	12
GO:0003014	GO:0003014	renal system process	6/125	124/16876	0.000320555	0.0220255	0.0181588	Emp2/Aqp3/Cyba/Itga3/Cldn4/Aqp2	6
GO:0071560	GO:0071560	cellular response to transforming growth factor beta stimulus	8/125	234/16876	0.000354312	0.0231408	0.0190784	Pxn/Crk/Lats2/Itga3/Nfkbiz/Jun/Zfp36l2/Fos	8
GO:0051403	GO:0051403	stress-activated MAPK cascade	8/125	235/16876	0.000364556	0.0231408	0.0190784	App/Crk/Traf4/Egfr/Mapkapk2/Ezr/Zfp36/Dusp1	8
GO:2000379	GO:2000379	positive regulation of reactive oxygen species metabolic process	5/125	83/16876	0.000376529	0.0231408	0.0190784	App/Egfr/Cyba/Lcn2/Slc5a3	5
GO:0009913	GO:0009913	epidermal cell differentiation	8/125	237/16876	0.000385768	0.0231408	0.0190784	Errfi1/Plec/Lats2/Fosl2/Nfkbiz/Hes1/Zfp36/Epha2	8
GO:0071559	GO:0071559	response to transforming growth factor beta	8/125	238/16876	0.000396745	0.0231408	0.0190784	Pxn/Crk/Lats2/Itga3/Nfkbiz/Jun/Zfp36l2/Fos	8
GO:0010632	GO:0010632	regulation of epithelial cell migration	8/125	240/16876	0.000419463	0.0231408	0.0190784	Emp2/Grn/Itga3/Jun/Cd63/Epha2/Tacstd2/Lcn2	8
GO:1901652	GO:1901652	response to peptide	11/125	440/16876	0.000430374	0.0231408	0.0190784	App/Scap/Pxn/Crk/Slc2a1/Gdf15/Ywhag/Nfkbia/Fosl2/Nr4a1/Egr1	11
GO:0032355	GO:0032355	response to estradiol	4/125	48/16876	0.000433797	0.0231408	0.0190784	Errfi1/Egfr/Grn/Fosl2	4
GO:0040014	GO:0040014	regulation of multicellular organism growth	5/125	86/16876	0.000443738	0.0231408	0.0190784	App/Ppib/Gdf15/Fosl2/Ezr	5
GO:0007162	GO:0007162	negative regulation of cell adhesion	9/125	307/16876	0.000469056	0.0231408	0.0190784	Efna5/Dab1/Cd9/Sdc4/Tnfrsf21/Spint2/Cldn7/Tacstd2/Dusp1	9
GO:0042149	GO:0042149	cellular response to glucose starvation	4/125	49/16876	0.00046967	0.0231408	0.0190784	Slc2a1/Nuak2/Ywhag/Atf4	4
GO:0007176	GO:0007176	regulation of epidermal growth factor-activated receptor activity	3/125	21/16876	0.000478592	0.0231408	0.0190784	App/Errfi1/Gprc5a	3
GO:0035994	GO:0035994	response to muscle stretch	3/125	21/16876	0.000478592	0.0231408	0.0190784	Nfkbia/Jun/Fos	3
GO:0048025	GO:0048025	negative regulation of mRNA splicing, via spliceosome	3/125	21/16876	0.000478592	0.0231408	0.0190784	Srsf4/Ptbp1/Srsf7	3
GO:0048143	GO:0048143	astrocyte activation	3/125	21/16876	0.000478592	0.0231408	0.0190784	App/Egfr/Grn	3
GO:0070935	GO:0070935	3'-UTR-mediated mRNA stabilization	3/125	21/16876	0.000478592	0.0231408	0.0190784	Mapkapk2/Ptbp1/Zfp36	3
GO:0050900	GO:0050900	leukocyte migration	10/125	377/16876	0.000499316	0.0235361	0.0194043	Emp2/App/Golph3/Crk/Ppib/Cd9/Plec/Itga3/Spp1/Dusp1	10
GO:0098781	GO:0098781	ncRNA transcription	6/125	135/16876	0.000504796	0.0235361	0.0194043	Yy1/App/Egfr/Jun/Egr1/Fos	6
GO:0008544	GO:0008544	epidermis development	10/125	379/16876	0.000520296	0.0238332	0.0196492	Errfi1/Egfr/Plec/Lats2/Fosl2/Nfkbiz/Hes1/Zfp36/Cldn4/Epha2	10
GO:0031668	GO:0031668	cellular response to extracellular stimulus	8/125	249/16876	0.000535185	0.0240926	0.019863	Slc2a1/Nuak2/Plec/Ywhag/Atf4/Jun/Aqp2/Fos	8
GO:0050686	GO:0050686	negative regulation of mRNA processing	3/125	22/16876	0.000551171	0.0240983	0.0198677	Srsf4/Ptbp1/Srsf7	3
GO:0018108	GO:0018108	peptidyl-tyrosine phosphorylation	9/125	315/16876	0.000564493	0.0240983	0.0198677	App/Ddr1/Pxn/Efna5/Errfi1/Agrn/Egfr/Hes1/Gprc5a	9
GO:0006469	GO:0006469	negative regulation of protein kinase activity	7/125	192/16876	0.000569567	0.0240983	0.0198677	Shb/Errfi1/Plec/Lats2/Camk2n1/Gprc5a/Dusp1	7
GO:1902075	GO:1902075	cellular response to salt	7/125	193/16876	0.000587424	0.0240983	0.0198677	Plec/Jun/Jund/Junb/Egr1/Aqp2/Fos	7
GO:1990778	GO:1990778	protein localization to cell periphery	10/125	385/16876	0.000587678	0.0240983	0.0198677	Emp2/Sytl2/Golph3/Errfi1/Egfr/Itga3/Ezr/S100a10/Atp1b1/Epha2	10
GO:0018212	GO:0018212	peptidyl-tyrosine modification	9/125	317/16876	0.000590689	0.0240983	0.0198677	App/Ddr1/Pxn/Efna5/Errfi1/Agrn/Egfr/Hes1/Gprc5a	9
GO:1903312	GO:1903312	negative regulation of mRNA metabolic process	5/125	92/16876	0.000604867	0.0241986	0.0199505	Srsf4/Mapkapk2/Ptbp1/Srsf7/Zfp36	5
GO:0060562	GO:0060562	epithelial tube morphogenesis	10/125	387/16876	0.000611685	0.0241986	0.0199505	Tgif1/Ddr1/Pxn/Sdc4/Brd2/Spint2/Hes1/Epha2/Tacstd2/Lcn2	10
GO:1902895	GO:1902895	positive regulation of miRNA transcription	4/125	53/16876	0.000634478	0.0244009	0.0201172	Egfr/Jun/Egr1/Fos	4
GO:0048708	GO:0048708	astrocyte differentiation	5/125	93/16876	0.000635488	0.0244009	0.0201172	App/Dab1/Egfr/Grn/Hes1	5
GO:0048638	GO:0048638	regulation of developmental growth	10/125	390/16876	0.000649215	0.0245667	0.0202539	Yy1/App/Efna5/Agrn/Ppib/Grn/Gdf15/Lats2/Fosl2/Ezr	10
GO:0032941	GO:0032941	secretion by tissue	4/125	54/16876	0.000681344	0.0249476	0.020568	Sytl2/Egfr/Cyba/Fosl2	4
GO:0031667	GO:0031667	response to nutrient levels	10/125	394/16876	0.000702202	0.0249476	0.020568	Slc2a1/Nuak2/Plec/Gdf15/Ywhag/Atf4/Nfkbiz/Spp1/Jun/Zfp36	10
GO:0051592	GO:0051592	response to calcium ion	6/125	144/16876	0.000709507	0.0249476	0.020568	App/Egfr/Jun/Jund/Junb/Fos	6
GO:0032930	GO:0032930	positive regulation of superoxide anion generation	3/125	24/16876	0.00071661	0.0249476	0.020568	App/Egfr/Cyba	3
GO:0033119	GO:0033119	negative regulation of RNA splicing	3/125	24/16876	0.00071661	0.0249476	0.020568	Srsf4/Ptbp1/Srsf7	3
GO:1903428	GO:1903428	positive regulation of reactive oxygen species biosynthetic process	3/125	24/16876	0.00071661	0.0249476	0.020568	Cyba/Lcn2/Slc5a3	3
GO:0038066	GO:0038066	p38MAPK cascade	4/125	55/16876	0.000730609	0.0251003	0.0206938	Mapkapk2/Ezr/Zfp36/Dusp1	4
GO:0010035	GO:0010035	response to inorganic substance	11/125	472/16876	0.000770209	0.0261171	0.0215321	App/Crk/Egfr/Plec/Jun/Jund/Lcn2/Junb/Nr4a1/Aqp2/Fos	11
GO:0061900	GO:0061900	glial cell activation	4/125	56/16876	0.000782341	0.0261884	0.0215909	App/Egfr/Grn/Jun	4
GO:0007044	GO:0007044	cell-substrate junction assembly	5/125	98/16876	0.000806356	0.0265938	0.0219252	Pxn/Efna5/Sdc4/Plec/S100a10	5
GO:0071241	GO:0071241	cellular response to inorganic substance	7/125	204/16876	0.000814823	0.0265938	0.0219252	Crk/Egfr/Jun/Jund/Junb/Aqp2/Fos	7
GO:0010563	GO:0010563	negative regulation of phosphorus metabolic process	10/125	407/16876	0.000899688	0.0286474	0.0236183	Shb/Atxn7/Errfi1/Plec/Lats2/Camk2n1/Jun/Midn/Gprc5a/Dusp1	10
GO:0045936	GO:0045936	negative regulation of phosphate metabolic process	10/125	407/16876	0.000899688	0.0286474	0.0236183	Shb/Atxn7/Errfi1/Plec/Lats2/Camk2n1/Jun/Midn/Gprc5a/Dusp1	10
GO:2000630	GO:2000630	positive regulation of miRNA metabolic process	4/125	59/16876	0.00095302	0.0299799	0.0247169	Egfr/Jun/Egr1/Fos	4
GO:0050878	GO:0050878	regulation of body fluid levels	9/125	340/16876	0.000970402	0.0301633	0.0248681	Emp2/Sytl2/Ddr1/Egfr/Cd9/Aqp3/Cyba/Fosl2/Aqp2	9
GO:0070371	GO:0070371	ERK1 and ERK2 cascade	9/125	341/16876	0.000990586	0.0304285	0.0250867	App/Errfi1/Egfr/Timp3/Ezr/Jun/Zfp36l2/Epha2/Dusp1	9
GO:0060711	GO:0060711	labyrinthine layer development	4/125	60/16876	0.0010153	0.030581	0.0252124	Hs6st1/Spint2/Hes1/Junb	4
GO:0060716	GO:0060716	labyrinthine layer blood vessel development	3/125	27/16876	0.00101898	0.030581	0.0252124	Hs6st1/Hes1/Junb	3
GO:0007565	GO:0007565	female pregnancy	6/125	156/16876	0.0010762	0.0318686	0.0262739	Emp2/Vmp1/Ddr1/Errfi1/Grn/Junb	6
GO:1903311	GO:1903311	regulation of mRNA metabolic process	8/125	278/16876	0.00109476	0.0318686	0.0262739	Srsf4/Pabpn1/Mapkapk2/Ptbp1/Srsf2/Srsf7/Zfp36l2/Zfp36	8
GO:0150115	GO:0150115	cell-substrate junction organization	5/125	105/16876	0.00110038	0.0318686	0.0262739	Pxn/Efna5/Sdc4/Plec/S100a10	5
GO:0032928	GO:0032928	regulation of superoxide anion generation	3/125	28/16876	0.00113511	0.0318686	0.0262739	App/Egfr/Cyba	3
GO:0042059	GO:0042059	negative regulation of epidermal growth factor receptor signaling pathway	3/125	28/16876	0.00113511	0.0318686	0.0262739	Errfi1/Egfr/Gprc5a	3
GO:0071276	GO:0071276	cellular response to cadmium ion	3/125	28/16876	0.00113511	0.0318686	0.0262739	Egfr/Jun/Fos	3
GO:1903078	GO:1903078	positive regulation of protein localization to plasma membrane	4/125	63/16876	0.00121924	0.0335842	0.0276884	Egfr/Itga3/Ezr/Epha2	4
GO:0071496	GO:0071496	cellular response to external stimulus	8/125	283/16876	0.00122673	0.0335842	0.0276884	Slc2a1/Nuak2/Plec/Ywhag/Atf4/Jun/Aqp2/Fos	8
GO:0097205	GO:0097205	renal filtration	3/125	29/16876	0.00125928	0.0335842	0.0276884	Emp2/Cyba/Itga3	3
GO:2000737	GO:2000737	negative regulation of stem cell differentiation	3/125	29/16876	0.00125928	0.0335842	0.0276884	Hes1/Zfp36l2/Zfp36	3
GO:0045860	GO:0045860	positive regulation of protein kinase activity	9/125	353/16876	0.00126053	0.0335842	0.0276884	Emp2/App/Pxn/Dab1/Traf4/Agrn/Egfr/Sdc4/Egr1	9
GO:0051402	GO:0051402	neuron apoptotic process	9/125	355/16876	0.00131081	0.0345711	0.028502	App/Agrn/Grn/Tnfrsf21/Atf4/Jun/Mcl1/Lcn2/Egr1	9
GO:2000377	GO:2000377	regulation of reactive oxygen species metabolic process	6/125	165/16876	0.00143549	0.0371955	0.0306657	App/Egfr/Cyba/Ier3/Lcn2/Slc5a3	6
GO:0007589	GO:0007589	body fluid secretion	5/125	112/16876	0.00146731	0.0371955	0.0306657	Sytl2/Ddr1/Egfr/Cyba/Fosl2	5
GO:0048661	GO:0048661	positive regulation of smooth muscle cell proliferation	5/125	112/16876	0.00146731	0.0371955	0.0306657	Egfr/Mef2d/Cyba/Jun/Egr1	5
GO:1905477	GO:1905477	positive regulation of protein localization to membrane	5/125	112/16876	0.00146731	0.0371955	0.0306657	Egfr/Itga3/Ezr/Epha2/Slc5a3	5
GO:0043484	GO:0043484	regulation of RNA splicing	6/125	167/16876	0.00152647	0.0381081	0.0314181	Ccnl2/Atxn7/Srsf4/Ptbp1/Srsf2/Srsf7	6
GO:1901185	GO:1901185	negative regulation of ERBB signaling pathway	3/125	31/16876	0.0015325	0.0381081	0.0314181	Errfi1/Egfr/Gprc5a	3
GO:0061097	GO:0061097	regulation of protein tyrosine kinase activity	4/125	68/16876	0.00162024	0.0398757	0.0328754	App/Errfi1/Agrn/Gprc5a	4
GO:0007178	GO:0007178	transmembrane receptor protein serine/threonine kinase signaling pathway	9/125	367/16876	0.00164762	0.0398757	0.0328754	Tgif1/Pxn/Gdf15/Lats2/Itga3/Jun/Hes1/Egr1/Fos	9
GO:0001892	GO:0001892	embryonic placenta development	5/125	115/16876	0.0016494	0.0398757	0.0328754	Hs6st1/Egfr/Spint2/Hes1/Junb	5
GO:0044703	GO:0044703	multi-organism reproductive process	6/125	173/16876	0.0018259	0.0437379	0.0360596	Emp2/Vmp1/Ddr1/Errfi1/Grn/Junb	6
GO:0043523	GO:0043523	regulation of neuron apoptotic process	8/125	302/16876	0.00184843	0.0438751	0.0361727	App/Agrn/Grn/Atf4/Jun/Mcl1/Lcn2/Egr1	8
GO:0090322	GO:0090322	regulation of superoxide metabolic process	3/125	34/16876	0.00200744	0.0472201	0.0389305	App/Egfr/Cyba	3
GO:0050851	GO:0050851	antigen receptor-mediated signaling pathway	6/125	177/16876	0.00204897	0.0476601	0.0392933	Shb/Tnfrsf21/Nfkbia/Fosl2/Ezr/Nfkbiz	6
GO:0032602	GO:0032602	chemokine production	5/125	121/16876	0.00206266	0.0476601	0.0392933	App/Fosl2/Nfkbiz/Epha2/Egr1	5
GO:0019080	GO:0019080	viral gene expression	4/125	73/16876	0.00210486	0.0482086	0.0397455	Trim8/Ptbp1/Jun/Zfp36	4
GO:0048145	GO:0048145	regulation of fibroblast proliferation	5/125	122/16876	0.00213825	0.0485477	0.040025	Tgif1/Egfr/Fosl2/Fth1/Jun	5
GO:0060326	GO:0060326	cell chemotaxis	8/125	310/16876	0.00217504	0.0489572	0.0403627	App/Crk/Ppib/Plec/Spp1/Epha2/Dusp1/Nr4a1	8
GO:0050684	GO:0050684	regulation of mRNA processing	5/125	123/16876	0.00221585	0.0494495	0.0407685	Srsf4/Pabpn1/Ptbp1/Srsf2/Srsf7	5
GO:0001952	GO:0001952	regulation of cell-matrix adhesion	5/125	124/16876	0.00229549	0.0494962	0.040807	Emp2/Ddr1/Efna5/Sdc4/S100a10	5
GO:1904377	GO:1904377	positive regulation of protein localization to cell periphery	4/125	75/16876	0.00232398	0.0494962	0.040807	Egfr/Itga3/Ezr/Epha2	4
GO:0001765	GO:0001765	membrane raft assembly	2/125	10/16876	0.00235581	0.0494962	0.040807	Emp2/S100a10	2
GO:0003097	GO:0003097	renal water transport	2/125	10/16876	0.00235581	0.0494962	0.040807	Aqp3/Aqp2	2
GO:0060136	GO:0060136	embryonic process involved in female pregnancy	2/125	10/16876	0.00235581	0.0494962	0.040807	Emp2/Junb	2
GO:0097011	GO:0097011	cellular response to granulocyte macrophage colony-stimulating factor stimulus	2/125	10/16876	0.00235581	0.0494962	0.040807	Zfp36l2/Zfp36	2
GO:0071248	GO:0071248	cellular response to metal ion	6/125	182/16876	0.00235611	0.0494962	0.040807	Egfr/Jun/Jund/Junb/Aqp2/Fos	6
GO:0071364	GO:0071364	cellular response to epidermal growth factor stimulus	3/125	36/16876	0.0023696	0.0494962	0.040807	Egfr/Zfp36l2/Zfp36	3
GO:0048146	GO:0048146	positive regulation of fibroblast proliferation	4/125	76/16876	0.00243922	0.0498111	0.0410666	Tgif1/Egfr/Fosl2/Jun	4
GO:0070373	GO:0070373	negative regulation of ERK1 and ERK2 cascade	4/125	76/16876	0.00243922	0.0498111	0.0410666	Errfi1/Timp3/Ezr/Dusp1	4
GO:0071407	GO:0071407	cellular response to organic cyclic compound	10/125	466/16876	0.00245281	0.0498111	0.0410666	App/Golph3/Efna5/Egfr/Nfkbia/Ezr/Spp1/Zfp36l2/Zfp36/Egr1	10
GO:1901890	GO:1901890	positive regulation of cell junction assembly	5/125	126/16876	0.00246098	0.0498111	0.0410666	Efna5/Agrn/Sdc4/S100a10/Epha2	5

## Sheet: pappc1.D84deepIM.overlap.goterm
	ID	Description	GeneRatio	BgRatio	pvalue	p.adjust	qvalue	geneID	Count
GO:1902893	GO:1902893	regulation of miRNA transcription	7/119	72/16876	7.31800672743925e-07	0.00107938	0.000929698	Yy1/App/Ets1/Mrtfa/Egfr/Egr1/Fos	7
GO:0061614	GO:0061614	miRNA transcription	7/119	74/16876	8.83654457827412e-07	0.00107938	0.000929698	Yy1/App/Ets1/Mrtfa/Egfr/Egr1/Fos	7
GO:2000628	GO:2000628	regulation of miRNA metabolic process	7/119	84/16876	2.0985794622414e-06	0.00170894	0.00147195	Yy1/App/Ets1/Mrtfa/Egfr/Egr1/Fos	7
GO:0140747	GO:0140747	regulation of ncRNA transcription	7/119	90/16876	3.34318533299735e-06	0.00204185	0.00175869	Yy1/App/Ets1/Mrtfa/Egfr/Egr1/Fos	7
GO:0034329	GO:0034329	cell junction assembly	14/119	458/16876	4.23485730586278e-06	0.00206915	0.00178221	Srgap2/Vmp1/App/Ptprs/Myo1c/Dnm3/Efna5/Crk/Agrn/Patj/Plec/Cldn7/Cldn4/Epha2	14
GO:0010586	GO:0010586	miRNA metabolic process	7/119	99/16876	6.3224348540355e-06	0.00257428	0.00221729	Yy1/App/Ets1/Mrtfa/Egfr/Egr1/Fos	7
GO:1902895	GO:1902895	positive regulation of miRNA transcription	5/119	53/16876	3.50846113082423e-05	0.0122445	0.0105465	Ets1/Mrtfa/Egfr/Egr1/Fos	5
GO:0120193	GO:0120193	tight junction organization	6/119	92/16876	4.7118325568776e-05	0.0129529	0.0111566	Myo1c/Patj/Plec/Cldn7/Cldn4/Epha2	6
GO:0098781	GO:0098781	ncRNA transcription	7/119	135/16876	4.77185362328424e-05	0.0129529	0.0111566	Yy1/App/Ets1/Mrtfa/Egfr/Egr1/Fos	7
GO:2000630	GO:2000630	positive regulation of miRNA metabolic process	5/119	59/16876	5.91805823154594e-05	0.0144578	0.0124528	Ets1/Mrtfa/Egfr/Egr1/Fos	5
GO:0016358	GO:0016358	dendrite development	10/119	313/16876	7.45409222955245e-05	0.01654	0.0142463	Srgap2/App/Crtc1/Sdk1/Clip1/Ptprs/Dnm3/Dab1/Crk/Grn	10
GO:1903078	GO:1903078	positive regulation of protein localization to plasma membrane	5/119	63/16876	8.12443837137178e-05	0.01654	0.0142463	Egfr/Rack1/Itga3/Ezr/Epha2	5
GO:0030216	GO:0030216	keratinocyte differentiation	7/119	152/16876	0.000100999	0.0177524	0.0152906	Plec/Txnip/Fosl2/Nfkbiz/Ppl/Krt7/Epha2	7
GO:0043588	GO:0043588	skin development	10/119	325/16876	0.000101733	0.0177524	0.0152906	Egfr/Plec/Txnip/Itga3/Fosl2/Nfkbiz/Ppl/Cldn4/Krt7/Epha2	10
GO:1905477	GO:1905477	positive regulation of protein localization to membrane	6/119	112/16876	0.000141009	0.0229656	0.0197808	Myo1c/Egfr/Rack1/Itga3/Ezr/Epha2	6
GO:0021987	GO:0021987	cerebral cortex development	6/119	116/16876	0.000170938	0.0261001	0.0224806	Srgap2/Ptprs/Dab1/Mcph1/Crk/Egfr	6
GO:1904377	GO:1904377	positive regulation of protein localization to cell periphery	5/119	75/16876	0.000186521	0.0268041	0.023087	Egfr/Rack1/Itga3/Ezr/Epha2	5
GO:0032602	GO:0032602	chemokine production	6/119	121/16876	0.000215181	0.0292049	0.0251548	App/Hmgb1/Fosl2/Nfkbiz/Epha2/Egr1	6
GO:0031346	GO:0031346	positive regulation of cell projection organization	11/119	443/16876	0.000298017	0.0383187	0.0330048	Crtc1/Ddr1/Plekhm1/Clip1/Dnm3/Efna5/Eps8l2/Agrn/Grn/Itga3/Lcn2	11
GO:0120192	GO:0120192	tight junction assembly	5/119	86/16876	0.000353896	0.0432283	0.0372335	Myo1c/Patj/Cldn7/Cldn4/Epha2	5
GO:0048143	GO:0048143	astrocyte activation	3/119	21/16876	0.000414407	0.0482094	0.0415238	App/Egfr/Grn	3

## Sheet: pappc1.injuredCD.overlap.goterm
	ID	Description	GeneRatio	BgRatio	pvalue	p.adjust	qvalue	geneID	Count
GO:0034329	GO:0034329	cell junction assembly	21/172	458/16876	8.92793519947884e-09	2.78283740167755e-05	2.3250222824748e-05	Itgav/Vmp1/App/Flot1/Tjp1/Ptprs/Pxn/Efna5/Nrp1/Agrn/Plxnb1/Itga2/Sdc4/Chd4/Plec/Cfl1/Itgb1/Lsr/Cldn7/Cldn4/Epha2	21
GO:0007229	GO:0007229	integrin-mediated signaling pathway	10/172	101/16876	8.04080187369797e-08	0.000125316	0.0001047	Emp2/Itgav/Pxn/Nrp1/Itga2/Lama5/Itgb1/Itga3/Cd63/Itgb6	10
GO:0031589	GO:0031589	cell-substrate adhesion	17/172	361/16876	1.74047615270144e-07	0.000180835	0.000151086	Emp2/Itgav/Ddr1/Pxn/Efna5/Nrp1/Itga2/Sdc4/Lama5/Cfl1/Itgb1/Itga3/Lamc2/Spp1/Cd63/Itgb6/Tacstd2	17
GO:0007160	GO:0007160	cell-matrix adhesion	13/172	231/16876	7.20582695132438e-07	0.000561514	0.000469137	Emp2/Itgav/Ddr1/Pxn/Efna5/Nrp1/Itga2/Sdc4/Cfl1/Itgb1/Itga3/Cd63/Itgb6	13
GO:0010608	GO:0010608	post-transcriptional regulation of gene expression	18/172	471/16876	1.57260513293912e-06	0.000980362	0.000819079	Grb7/App/Dap/Npm1/Cdc37/Nfkb1/Itga2/Mapkapk2/Ybx1/Ncl/Ptbp1/Rack1/Pabpc4/Eef2/Pkm/Btg2/Zfp36l2/Zfp36	18
GO:0060562	GO:0060562	epithelial tube morphogenesis	16/172	387/16876	2.26015416573799e-06	0.00117415	0.000980986	Tgif1/Ddr1/Pxn/Nrp1/Sdc4/Brd2/Lama5/Vasp/Spint1/Cfl1/Pfn1/Spint2/Epha2/Tacstd2/Rdh10/Lcn2	16
GO:0072659	GO:0072659	protein localization to plasma membrane	14/172	302/16876	2.68094043451283e-06	0.00119378	0.00099739	Emp2/Flot1/Golph3/Lgals3/Sqstm1/Rack1/Lama5/Anxa2/Itgb1/Myl12a/Itga3/Ezr/Epha2/Krt18	14
GO:1903078	GO:1903078	positive regulation of protein localization to plasma membrane	7/172	63/16876	3.45981393536634e-06	0.00134803	0.00112626	Lgals3/Sqstm1/Rack1/Itgb1/Itga3/Ezr/Epha2	7
GO:0001667	GO:0001667	ameboidal-type cell migration	17/172	455/16876	4.2145925568915e-06	0.00145965	0.00121952	Emp2/Itgav/Pxn/Nrp1/Itga2/Sdc4/Lama5/Grn/Plec/Cfl1/Pfn1/Itgb1/Itga3/Cd63/Epha2/Tacstd2/Lcn2	17
GO:0007044	GO:0007044	cell-substrate junction assembly	8/172	98/16876	7.13865770776825e-06	0.00222512	0.00185906	Itgav/Pxn/Efna5/Nrp1/Itga2/Sdc4/Plec/Cfl1	8
GO:1904377	GO:1904377	positive regulation of protein localization to cell periphery	7/172	75/16876	1.12020376956032e-05	0.00309281	0.002584	Lgals3/Sqstm1/Rack1/Itgb1/Itga3/Ezr/Epha2	7
GO:0150115	GO:0150115	cell-substrate junction organization	8/172	105/16876	1.19068750600377e-05	0.00309281	0.002584	Itgav/Pxn/Efna5/Nrp1/Itga2/Sdc4/Plec/Cfl1	8
GO:0016331	GO:0016331	morphogenesis of embryonic epithelium	10/172	182/16876	1.76171176044889e-05	0.00403797	0.00337367	Tgif1/Sdc4/Brd2/Lama5/Vasp/Spint1/Cfl1/Pfn1/Spint2/Rdh10	10
GO:0006417	GO:0006417	regulation of translation	14/172	361/16876	2.04009005604114e-05	0.00403797	0.00337367	Grb7/App/Dap/Npm1/Itga2/Ybx1/Ncl/Ptbp1/Rack1/Eef2/Pkm/Btg2/Zfp36l2/Zfp36	14
GO:0010631	GO:0010631	epithelial cell migration	13/172	317/16876	2.27492714578097e-05	0.00403797	0.00337367	Emp2/Itgav/Pxn/Nrp1/Itga2/Grn/Pfn1/Itgb1/Itga3/Cd63/Epha2/Tacstd2/Lcn2	13
GO:0090132	GO:0090132	epithelium migration	13/172	319/16876	2.42954614359377e-05	0.00403797	0.00337367	Emp2/Itgav/Pxn/Nrp1/Itga2/Grn/Pfn1/Itgb1/Itga3/Cd63/Epha2/Tacstd2/Lcn2	13
GO:0090130	GO:0090130	tissue migration	13/172	321/16876	2.59329766312537e-05	0.00403797	0.00337367	Emp2/Itgav/Pxn/Nrp1/Itga2/Grn/Pfn1/Itgb1/Itga3/Cd63/Epha2/Tacstd2/Lcn2	13
GO:0006412	GO:0006412	translation	16/172	472/16876	2.71298172670658e-05	0.00403797	0.00337367	Grb7/App/Dap/Npm1/Itga2/Ybx1/Ncl/Ptbp1/Rack1/Eef2/Eif4a1/Pkm/Fau/Btg2/Zfp36l2/Zfp36	16
GO:0014020	GO:0014020	primary neural tube formation	8/172	118/16876	2.79273207139002e-05	0.00403797	0.00337367	Tgif1/Sdc4/Brd2/Vasp/Spint1/Cfl1/Pfn1/Spint2	8
GO:0034248	GO:0034248	regulation of amide metabolic process	15/172	423/16876	2.91576651589232e-05	0.00403797	0.00337367	Grb7/App/Dap/Npm1/Itga2/Ybx1/Ncl/Ptbp1/Rack1/Eef2/Pkm/Btg2/Zfp36l2/Zfp36/Clu	15
GO:0033627	GO:0033627	cell adhesion mediated by integrin	7/172	87/16876	2.97679803548038e-05	0.00403797	0.00337367	Itgav/Itga2/Itgb1/Itga3/Itgb6/Cd24a/Epha2	7
GO:0048041	GO:0048041	focal adhesion assembly	7/172	87/16876	2.97679803548038e-05	0.00403797	0.00337367	Itgav/Pxn/Efna5/Nrp1/Itga2/Sdc4/Cfl1	7
GO:0097191	GO:0097191	extrinsic apoptotic signaling pathway	11/172	235/16876	2.97957612492431e-05	0.00403797	0.00337367	Itgav/App/Nrp1/Lgals3/Timp3/Krt8/Nfkbiz/Mcl1/Lmna/Lcn2/Krt18	11
GO:1901888	GO:1901888	regulation of cell junction assembly	11/172	240/16876	3.61330794824006e-05	0.00449954	0.0037593	App/Flot1/Tjp1/Ptprs/Efna5/Nrp1/Agrn/Sdc4/Chd4/Cfl1/Epha2	11
GO:0009611	GO:0009611	response to wounding	16/172	485/16876	3.76277056426286e-05	0.00449954	0.0037593	Ddr1/Ptprs/Nrp1/Mrtfa/Sdc4/Cd151/Grn/Plec/Anxa2/Itgb1/Nfkbiz/Itgb6/Zfp36l2/Zfp36/Cd24a/Cldn4	16
GO:0071356	GO:0071356	cellular response to tumor necrosis factor	9/172	160/16876	3.8868390197561e-05	0.00449954	0.0037593	Nfkb1/Tnfrsf21/Cfl1/Ybx3/Krt8/Tjp2/Zfp36l2/Zfp36/Krt18	9
GO:2001234	GO:2001234	negative regulation of apoptotic signaling pathway	11/172	242/16876	3.89757835985679e-05	0.00449954	0.0037593	Itgav/Nrp1/Lgals3/Mrtfa/Rack1/Ybx3/Ivns1abp/Ier3/Mcl1/Lmna/Clu	11
GO:1990778	GO:1990778	protein localization to cell periphery	14/172	385/16876	4.13259703230204e-05	0.00459661	0.00384041	Emp2/Flot1/Golph3/Lgals3/Sqstm1/Rack1/Lama5/Anxa2/Itgb1/Myl12a/Itga3/Ezr/Epha2/Krt18	14
GO:0120193	GO:0120193	tight junction organization	7/172	92/16876	4.276603679723e-05	0.00459661	0.00384041	Tjp1/Plec/Itgb1/Lsr/Cldn7/Cldn4/Epha2	7
GO:0031346	GO:0031346	positive regulation of cell projection organization	15/172	443/16876	4.94484584212726e-05	0.00506329	0.00423031	Ddr1/Efna5/Nrp1/Myo3b/Agrn/Plxnb1/Itga2/Ptbp1/Grn/Cfl1/Pfn1/Itgb1/Itga3/Cd24a/Lcn2	15
GO:0043043	GO:0043043	peptide biosynthetic process	16/172	497/16876	5.03567329219044e-05	0.00506329	0.00423031	Grb7/App/Dap/Npm1/Itga2/Ybx1/Ncl/Ptbp1/Rack1/Eef2/Eif4a1/Pkm/Fau/Btg2/Zfp36l2/Zfp36	16
GO:0001841	GO:0001841	neural tube formation	8/172	131/16876	5.90441648052365e-05	0.00575127	0.00480511	Tgif1/Sdc4/Brd2/Vasp/Spint1/Cfl1/Pfn1/Spint2	8
GO:0042176	GO:0042176	regulation of protein catabolic process	13/172	351/16876	6.50088095481876e-05	0.00614038	0.0051302	Cul4a/App/Psme1/Sh3d19/Csnk1d/Tmem259/Rack1/Hsp90ab1/Timp3/Anxa2/Ezr/Ier3/Clu	13
GO:0048863	GO:0048863	stem cell differentiation	11/172	261/16876	7.7101291671031e-05	0.0069254	0.00578607	Otud5/Chd3/Nrp1/Chd4/Lama5/Cfl1/Itgb1/Zfp36l2/Zfp36/Tacstd2/Rdh10	11
GO:0034446	GO:0034446	substrate adhesion-dependent cell spreading	7/172	101/16876	7.77635186860578e-05	0.0069254	0.00578607	Itgav/Pxn/Efna5/Nrp1/Lama5/Lamc2/Tacstd2	7
GO:0016032	GO:0016032	viral process	12/172	311/16876	8.48015762209567e-05	0.0073424	0.00613448	Itgav/Stau1/Nrp1/Pcbp1/Trim8/Ppib/Ptbp1/Spint1/Cfl1/Pfn1/Nectin2/Zfp36	12
GO:0034612	GO:0034612	response to tumor necrosis factor	9/172	179/16876	9.27654650226076e-05	0.00758478	0.00633698	Nfkb1/Tnfrsf21/Cfl1/Ybx3/Krt8/Tjp2/Zfp36l2/Zfp36/Krt18	9
GO:2001233	GO:2001233	regulation of apoptotic signaling pathway	14/172	416/16876	9.47089652140753e-05	0.00758478	0.00633698	Itgav/App/Nrp1/Lgals3/Erp29/Mrtfa/Rack1/Timp3/Ybx3/Ivns1abp/Ier3/Mcl1/Lmna/Clu	14
GO:0010810	GO:0010810	regulation of cell-substrate adhesion	10/172	222/16876	9.4900961947328e-05	0.00758478	0.00633698	Emp2/Ddr1/Efna5/Nrp1/Sdc4/Cfl1/Itgb1/Itga3/Spp1/Tacstd2	10
GO:0043588	GO:0043588	skin development	12/172	325/16876	0.000128418	0.010007	0.00836067	Itga2/Lama5/Plec/Lsr/Itga3/Fosl2/Nfkbiz/Itgb6/Zfp36/Cldn4/Krt7/Epha2	12
GO:1903311	GO:1903311	regulation of mRNA metabolic process	11/172	278/16876	0.000134801	0.0102481	0.00856218	Zbtb7a/Npm1/Mapkapk2/Ybx1/Ncl/Ptbp1/Pabpc4/Srsf7/Btg2/Zfp36l2/Zfp36	11
GO:0001843	GO:0001843	neural tube closure	7/172	111/16876	0.000141026	0.0104661	0.00874431	Tgif1/Sdc4/Brd2/Vasp/Spint1/Pfn1/Spint2	7
GO:0060606	GO:0060606	tube closure	7/172	112/16876	0.000149153	0.0105661	0.00882787	Tgif1/Sdc4/Brd2/Vasp/Spint1/Pfn1/Spint2	7
GO:1905477	GO:1905477	positive regulation of protein localization to membrane	7/172	112/16876	0.000149153	0.0105661	0.00882787	Lgals3/Sqstm1/Rack1/Itgb1/Itga3/Ezr/Epha2	7
GO:0032231	GO:0032231	regulation of actin filament bundle assembly	7/172	113/16876	0.000157656	0.0109155	0.00911972	Tjp1/Pxn/Nrp1/Sdc4/Cfl1/Pfn1/Tacstd2	7
GO:0030100	GO:0030100	regulation of endocytosis	12/172	333/16876	0.000161088	0.0109155	0.00911972	Itgav/App/Flot1/Lgals3/Itga2/Cd151/Rack1/Anxa2/Itgb1/Cyba/Cd63/Clu	12
GO:0099173	GO:0099173	postsynapse organization	10/172	239/16876	0.000173728	0.0109835	0.00917656	App/Sorbs2/Ptprs/Nrp1/Agrn/Lama5/Cfl1/Itgb1/Itga3/Ezr	10
GO:0001838	GO:0001838	embryonic epithelial tube formation	8/172	153/16876	0.000174666	0.0109835	0.00917656	Tgif1/Sdc4/Brd2/Vasp/Spint1/Cfl1/Pfn1/Spint2	8
GO:0021915	GO:0021915	neural tube development	9/172	195/16876	0.000177514	0.0109835	0.00917656	Tgif1/Sdc4/Brd2/Vasp/Spint1/Cfl1/Pfn1/Spint2/Epha2	9
GO:0045807	GO:0045807	positive regulation of endocytosis	9/172	195/16876	0.000177514	0.0109835	0.00917656	App/Flot1/Itga2/Cd151/Anxa2/Itgb1/Cyba/Cd63/Clu	9
GO:0010632	GO:0010632	regulation of epithelial cell migration	10/172	240/16876	0.000179711	0.0109835	0.00917656	Emp2/Nrp1/Itga2/Grn/Pfn1/Itga3/Cd63/Epha2/Tacstd2/Lcn2	10
GO:0048638	GO:0048638	regulation of developmental growth	13/172	390/16876	0.000185714	0.0111321	0.00930075	Yy1/App/Ptprs/Efna5/Nrp1/Agrn/Ppib/Grn/Gdf15/Cfl1/Ybx3/Fosl2/Ezr	13
GO:1903076	GO:1903076	regulation of protein localization to plasma membrane	7/172	117/16876	0.000195684	0.0115085	0.00961516	Lgals3/Sqstm1/Rack1/Itgb1/Itga3/Ezr/Epha2	7
GO:0043488	GO:0043488	regulation of mRNA stability	8/172	157/16876	0.000208469	0.0120333	0.0100537	Npm1/Mapkapk2/Ybx1/Ptbp1/Pabpc4/Btg2/Zfp36l2/Zfp36	8
GO:0090557	GO:0090557	establishment of endothelial intestinal barrier	3/172	12/16876	0.000213918	0.012045	0.0100635	Tjp1/Ptprs/Tjp2	3
GO:0043954	GO:0043954	cellular component maintenance	6/172	84/16876	0.000216401	0.012045	0.0100635	App/Tjp1/Grn/Cfl1/Itgb1/Itga3	6
GO:0031647	GO:0031647	regulation of protein stability	11/172	295/16876	0.000225836	0.0123497	0.010318	Flot1/Otud5/Npm1/Cdc37/Cmtm6/Ppib/Grn/Hsp90ab1/Pfn1/Lmna/Clu	11
GO:0045732	GO:0045732	positive regulation of protein catabolic process	9/172	202/16876	0.000231012	0.0124149	0.0103725	Cul4a/App/Sh3d19/Csnk1d/Tmem259/Rack1/Ezr/Ier3/Clu	9
GO:0120192	GO:0120192	tight junction assembly	6/172	86/16876	0.00024614	0.0130037	0.0108644	Tjp1/Itgb1/Lsr/Cldn7/Cldn4/Epha2	6
GO:0072175	GO:0072175	epithelial tube formation	8/172	163/16876	0.0002691	0.0139797	0.0116799	Tgif1/Sdc4/Brd2/Vasp/Spint1/Cfl1/Pfn1/Spint2	8
GO:0043523	GO:0043523	regulation of neuron apoptotic process	11/172	302/16876	0.000276181	0.0141124	0.0117907	App/Nrp1/Npm1/Oxr1/Agrn/Grn/Hsp90ab1/Btg2/Mcl1/Lcn2/Clu	11
GO:0051402	GO:0051402	neuron apoptotic process	12/172	355/16876	0.000289863	0.0145696	0.0121727	App/Nrp1/Npm1/Oxr1/Agrn/Grn/Hsp90ab1/Tnfrsf21/Btg2/Mcl1/Lcn2/Clu	12
GO:0033674	GO:0033674	positive regulation of kinase activity	13/172	409/16876	0.000294477	0.0145696	0.0121727	Emp2/App/Ddr1/Pxn/Npm1/Traf4/Erp29/Agrn/Sdc4/Hsp90ab1/Cd24a/Epha2/Clu	13
GO:1901890	GO:1901890	positive regulation of cell junction assembly	7/172	126/16876	0.000308608	0.0150302	0.0125575	Flot1/Efna5/Nrp1/Agrn/Sdc4/Cfl1/Epha2	7
GO:2000767	GO:2000767	positive regulation of cytoplasmic translation	3/172	14/16876	0.000348662	0.0163798	0.0136851	Ybx1/Eef2/Pkm	3
GO:1903312	GO:1903312	negative regulation of mRNA metabolic process	6/172	92/16876	0.000355023	0.0163798	0.0136851	Npm1/Mapkapk2/Ybx1/Ptbp1/Srsf7/Zfp36	6
GO:0045766	GO:0045766	positive regulation of angiogenesis	8/172	170/16876	0.00035734	0.0163798	0.0136851	Emp2/Tjp1/Pxn/Nrp1/Lgals3/Grn/Itgb1/Pkm	8
GO:1904018	GO:1904018	positive regulation of vasculature development	8/172	170/16876	0.00035734	0.0163798	0.0136851	Emp2/Tjp1/Pxn/Nrp1/Lgals3/Grn/Itgb1/Pkm	8
GO:0031032	GO:0031032	actomyosin structure organization	9/172	215/16876	0.000365934	0.0165307	0.0138112	Tjp1/Pxn/Nrp1/Sdc4/Plec/Pfn1/Itgb1/Krt8/Tacstd2	9
GO:0051017	GO:0051017	actin filament bundle assembly	8/172	171/16876	0.000371676	0.0165502	0.0138275	Tjp1/Pxn/Nrp1/Sdc4/Cfl1/Pfn1/Ezr/Tacstd2	8
GO:2000178	GO:2000178	negative regulation of neural precursor cell proliferation	4/172	34/16876	0.000380601	0.0166183	0.0138843	Spint1/Spint2/Btg2/Cd24a	4
GO:0043487	GO:0043487	regulation of RNA stability	8/172	172/16876	0.000386477	0.0166183	0.0138843	Npm1/Mapkapk2/Ybx1/Ptbp1/Pabpc4/Btg2/Zfp36l2/Zfp36	8
GO:0002181	GO:0002181	cytoplasmic translation	5/172	61/16876	0.000389199	0.0166183	0.0138843	Ybx1/Eef2/Eif4a1/Pkm/Fau	5
GO:0018108	GO:0018108	peptidyl-tyrosine phosphorylation	11/172	315/16876	0.000394978	0.0166371	0.0139001	App/Ddr1/Pxn/Efna5/Nrp1/Prmt2/Agrn/Ncl/Itgb1/Gprc5a/Cd24a	11
GO:0018212	GO:0018212	peptidyl-tyrosine modification	11/172	317/16876	0.000416596	0.0169014	0.0141209	App/Ddr1/Pxn/Efna5/Nrp1/Prmt2/Agrn/Ncl/Itgb1/Gprc5a/Cd24a	11
GO:0061013	GO:0061013	regulation of mRNA catabolic process	8/172	174/16876	0.00041752	0.0169014	0.0141209	Npm1/Mapkapk2/Ybx1/Ptbp1/Pabpc4/Btg2/Zfp36l2/Zfp36	8
GO:0061572	GO:0061572	actin filament bundle organization	8/172	174/16876	0.00041752	0.0169014	0.0141209	Tjp1/Pxn/Nrp1/Sdc4/Cfl1/Pfn1/Ezr/Tacstd2	8
GO:0035148	GO:0035148	tube formation	8/172	176/16876	0.000450561	0.0180051	0.015043	Tgif1/Sdc4/Brd2/Vasp/Spint1/Cfl1/Pfn1/Spint2	8
GO:0051347	GO:0051347	positive regulation of transferase activity	14/172	486/16876	0.0004661	0.0180871	0.0151115	Emp2/App/Ddr1/Pxn/Npm1/Traf4/Erp29/Agrn/Sdc4/Serinc2/Hsp90ab1/Cd24a/Epha2/Clu	14
GO:0010811	GO:0010811	positive regulation of cell-substrate adhesion	7/172	135/16876	0.00046877	0.0180871	0.0151115	Emp2/Nrp1/Sdc4/Cfl1/Itgb1/Itga3/Spp1	7
GO:0051492	GO:0051492	regulation of stress fiber assembly	6/172	97/16876	0.000471839	0.0180871	0.0151115	Tjp1/Pxn/Nrp1/Sdc4/Pfn1/Tacstd2	6
GO:0071364	GO:0071364	cellular response to epidermal growth factor stimulus	4/172	36/16876	0.000475823	0.0180871	0.0151115	Ncl/Cfl1/Zfp36l2/Zfp36	4
GO:0008544	GO:0008544	epidermis development	12/172	379/16876	0.000521262	0.0195756	0.0163551	Myo3b/Ybx1/Lama5/Plec/Spint1/Lsr/Fosl2/Nfkbiz/Zfp36/Cldn4/Krt7/Epha2	12
GO:0061138	GO:0061138	morphogenesis of a branching epithelium	9/172	227/16876	0.000542754	0.0201401	0.0168267	Ddr1/Pxn/Nrp1/Lama5/Spint1/Spint2/Epha2/Tacstd2/Rdh10	9
GO:0050821	GO:0050821	protein stabilization	8/172	183/16876	0.000583338	0.0212714	0.017772	Flot1/Npm1/Cdc37/Ppib/Grn/Hsp90ab1/Pfn1/Clu	8
GO:0032232	GO:0032232	negative regulation of actin filament bundle assembly	4/172	38/16876	0.000586892	0.0212714	0.017772	Tjp1/Cfl1/Pfn1/Tacstd2	4
GO:0070849	GO:0070849	response to epidermal growth factor	4/172	39/16876	0.000648808	0.0232452	0.0194211	Ncl/Cfl1/Zfp36l2/Zfp36	4
GO:0048588	GO:0048588	developmental cell growth	10/172	283/16876	0.000661687	0.0234372	0.0195815	Yy1/App/Ddr1/Sorbs2/Ptprs/Efna5/Nrp1/Prmt2/Hsp90ab1/Itgb1	10
GO:0061436	GO:0061436	establishment of skin barrier	4/172	40/16876	0.000715215	0.0250486	0.0209278	Plec/Lsr/Nfkbiz/Cldn4	4
GO:0007015	GO:0007015	actin filament organization	13/172	451/16876	0.000739088	0.0255971	0.021386	Emp2/Tjp1/Pxn/Nrp1/Tagln2/Sdc4/Plec/Vasp/Cfl1/Pfn1/Arpc1b/Ezr/Tacstd2	13
GO:0071359	GO:0071359	cellular response to dsRNA	3/172	18/16876	0.000758526	0.0259816	0.0217073	Flot1/Npm1/Nfkb1	3
GO:0031330	GO:0031330	negative regulation of cellular catabolic process	8/172	192/16876	0.000798807	0.0270639	0.0226116	Dap/Mapkapk2/Ybx1/Ptbp1/Timp3/Anxa2/Mcl1/Zfp36	8
GO:0030032	GO:0030032	lamellipodium assembly	5/172	73/16876	0.000890769	0.0298551	0.0249435	Golph3/Pxn/Cfl1/Itgb1/Epha2	5
GO:1904375	GO:1904375	regulation of protein localization to cell periphery	7/172	152/16876	0.000947857	0.0312296	0.0260919	Lgals3/Sqstm1/Rack1/Itgb1/Itga3/Ezr/Epha2	7
GO:0001763	GO:0001763	morphogenesis of a branching structure	9/172	246/16876	0.000961648	0.0312296	0.0260919	Ddr1/Pxn/Nrp1/Lama5/Spint1/Spint2/Epha2/Tacstd2/Rdh10	9
GO:0110020	GO:0110020	regulation of actomyosin structure organization	6/172	111/16876	0.000961835	0.0312296	0.0260919	Tjp1/Pxn/Nrp1/Sdc4/Pfn1/Tacstd2	6
GO:0045860	GO:0045860	positive regulation of protein kinase activity	11/172	353/16876	0.00101172	0.0325108	0.0271623	Emp2/App/Pxn/Npm1/Traf4/Erp29/Agrn/Sdc4/Hsp90ab1/Cd24a/Clu	11
GO:0045862	GO:0045862	positive regulation of proteolysis	11/172	354/16876	0.00103511	0.0329228	0.0275066	App/Psme1/Sh3d19/Dap/Csnk1d/Tmem259/Rack1/Grn/Cfl1/Cldn4/Clu	11
GO:0030038	GO:0030038	contractile actin filament bundle assembly	6/172	114/16876	0.0011049	0.0344396	0.0287738	Tjp1/Pxn/Nrp1/Sdc4/Pfn1/Tacstd2	6
GO:0043149	GO:0043149	stress fiber assembly	6/172	114/16876	0.0011049	0.0344396	0.0287738	Tjp1/Pxn/Nrp1/Sdc4/Pfn1/Tacstd2	6
GO:0001892	GO:0001892	embryonic placenta development	6/172	115/16876	0.00115604	0.0348004	0.0290753	Itgav/Hs6st1/Spint1/Krt8/Spint2/Junb	6
GO:0002757	GO:0002757	immune response-activating signaling pathway	12/172	416/16876	0.00117157	0.0348004	0.0290753	App/Flot1/Ptprs/Lgals3/Nfkb1/Mapkapk2/Tnfrsf21/Cyba/Nectin2/Fosl2/Ezr/Nfkbiz	12
GO:0006403	GO:0006403	RNA localization	7/172	158/16876	0.00118775	0.0348004	0.0290753	Yy1/Flot1/Stau1/Npm1/Ybx1/Srsf7/Zfp36	7
GO:1905897	GO:1905897	regulation of response to endoplasmic reticulum stress	5/172	78/16876	0.00120189	0.0348004	0.0290753	App/Atf6b/Tmem259/Erp29/Clu	5
GO:0048025	GO:0048025	negative regulation of mRNA splicing, via spliceosome	3/172	21/16876	0.00120887	0.0348004	0.0290753	Npm1/Ptbp1/Srsf7	3
GO:0070935	GO:0070935	3'-UTR-mediated mRNA stabilization	3/172	21/16876	0.00120887	0.0348004	0.0290753	Mapkapk2/Ptbp1/Zfp36	3
GO:0043524	GO:0043524	negative regulation of neuron apoptotic process	8/172	205/16876	0.00121864	0.0348004	0.0290753	Nrp1/Npm1/Oxr1/Grn/Hsp90ab1/Btg2/Lcn2/Clu	8
GO:0060491	GO:0060491	regulation of cell projection assembly	8/172	205/16876	0.00121864	0.0348004	0.0290753	Nrp1/Myo3b/Agrn/Fam110c/Cfl1/Pfn1/Epha2/Tacstd2	8
GO:1905475	GO:1905475	regulation of protein localization to membrane	8/172	205/16876	0.00121864	0.0348004	0.0290753	Sorbs2/Lgals3/Sqstm1/Rack1/Itgb1/Itga3/Ezr/Epha2	8
GO:0007162	GO:0007162	negative regulation of cell adhesion	10/172	307/16876	0.00122812	0.0348004	0.0290753	Efna5/Lgals3/Plxnb1/Sdc4/Tnfrsf21/Cfl1/Spint2/Cldn7/Cd24a/Tacstd2	10
GO:0034249	GO:0034249	negative regulation of amide metabolic process	8/172	206/16876	0.00125708	0.0353002	0.0294929	Grb7/Ybx1/Ncl/Rack1/Btg2/Zfp36l2/Zfp36/Clu	8
GO:0034250	GO:0034250	positive regulation of amide metabolic process	7/172	160/16876	0.0012775	0.0355533	0.0297043	Npm1/Itga2/Ybx1/Ptbp1/Eef2/Pkm/Clu	7
GO:0070830	GO:0070830	bicellular tight junction assembly	5/172	80/16876	0.00134649	0.036816	0.0307592	Tjp1/Itgb1/Cldn7/Cldn4/Epha2	5
GO:2000736	GO:2000736	regulation of stem cell differentiation	5/172	80/16876	0.00134649	0.036816	0.0307592	Chd3/Chd4/Zfp36l2/Zfp36/Tacstd2	5
GO:0050686	GO:0050686	negative regulation of mRNA processing	3/172	22/16876	0.00138932	0.037332	0.0311904	Npm1/Ptbp1/Srsf7	3
GO:0051043	GO:0051043	regulation of membrane protein ectodomain proteolysis	3/172	22/16876	0.00138932	0.037332	0.0311904	App/Sh3d19/Timp3	3
GO:0050730	GO:0050730	regulation of peptidyl-tyrosine phosphorylation	9/172	260/16876	0.001414	0.0376703	0.031473	App/Efna5/Nrp1/Prmt2/Agrn/Ncl/Itgb1/Gprc5a/Cd24a	9
GO:0002764	GO:0002764	immune response-regulating signaling pathway	12/172	426/16876	0.00143299	0.0378527	0.0316254	App/Flot1/Ptprs/Lgals3/Nfkb1/Mapkapk2/Tnfrsf21/Cyba/Nectin2/Fosl2/Ezr/Nfkbiz	12
GO:0032602	GO:0032602	chemokine production	6/172	121/16876	0.00150204	0.0393434	0.0328709	App/Nfkb1/Fosl2/Nfkbiz/Cd24a/Epha2	6
GO:2001236	GO:2001236	regulation of extrinsic apoptotic signaling pathway	7/172	166/16876	0.00157893	0.0408514	0.0341308	Itgav/App/Nrp1/Lgals3/Timp3/Mcl1/Lmna	7
GO:0150105	GO:0150105	protein localization to cell-cell junction	3/172	23/16876	0.00158582	0.0408514	0.0341308	Tjp1/Lsr/Tjp2	3
GO:0006898	GO:0006898	receptor-mediated endocytosis	9/172	265/16876	0.00161196	0.0411843	0.0344089	Itgav/App/Flot1/Clta/Anxa2/Itgb1/Ezr/Cd63/Clu	9
GO:0061028	GO:0061028	establishment of endothelial barrier	4/172	50/16876	0.0016654	0.0422038	0.0352607	Tjp1/Ptprs/Ezr/Tjp2	4
GO:0001952	GO:0001952	regulation of cell-matrix adhesion	6/172	124/16876	0.00170214	0.0426309	0.0356175	Emp2/Ddr1/Efna5/Nrp1/Sdc4/Cfl1	6
GO:0050900	GO:0050900	leukocyte migration	11/172	377/16876	0.00170961	0.0426309	0.0356175	Emp2/App/Golph3/Lgals3/Itga2/Ppib/Plec/Itgb1/Itga3/Spp1/Cd24a	11
GO:0045216	GO:0045216	cell-cell junction organization	8/172	218/16876	0.00179835	0.0441506	0.0368872	Tjp1/Plec/Itgb1/Lsr/Cldn7/Tjp2/Cldn4/Epha2	8
GO:0033119	GO:0033119	negative regulation of RNA splicing	3/172	24/16876	0.00179888	0.0441506	0.0368872	Npm1/Ptbp1/Srsf7	3
GO:0040014	GO:0040014	regulation of multicellular organism growth	5/172	86/16876	0.00185754	0.0452339	0.0377923	App/Ppib/Gdf15/Fosl2/Ezr	5
GO:0043331	GO:0043331	response to dsRNA	4/172	52/16876	0.0019271	0.0465642	0.0389037	Flot1/Npm1/Ddx21/Nfkb1	4
GO:0043542	GO:0043542	endothelial cell migration	8/172	221/16876	0.00195889	0.0469681	0.0392412	Emp2/Itgav/Pxn/Nrp1/Grn/Itgb1/Epha2/Lcn2	8
GO:0046782	GO:0046782	regulation of viral transcription	3/172	25/16876	0.00202898	0.0479116	0.0400295	Trim8/Pfn1/Zfp36	3
GO:1900151	GO:1900151	regulation of nuclear-transcribed mRNA catabolic process, deadenylation-dependent decay	3/172	25/16876	0.00202898	0.0479116	0.0400295	Ybx1/Zfp36l2/Zfp36	3
GO:0048259	GO:0048259	regulation of receptor-mediated endocytosis	6/172	129/16876	0.00207984	0.0487434	0.0407245	Itgav/App/Flot1/Anxa2/Cd63/Clu	6
GO:1902905	GO:1902905	positive regulation of supramolecular fiber organization	7/172	175/16876	0.00213184	0.0491991	0.0411051	App/Pxn/Nrp1/Sdc4/Vasp/Cfl1/Pfn1	7
GO:0043297	GO:0043297	apical junction assembly	5/172	89/16876	0.00216047	0.0491991	0.0411051	Tjp1/Itgb1/Cldn7/Cldn4/Epha2	5
GO:0045995	GO:0045995	regulation of embryonic development	5/172	89/16876	0.00216047	0.0491991	0.0411051	Yy1/Tgif1/Ehmt1/Lama5/Cfl1	5
GO:0045727	GO:0045727	positive regulation of translation	6/172	130/16876	0.00216242	0.0491991	0.0411051	Npm1/Itga2/Ybx1/Ptbp1/Eef2/Pkm	6

## Sheet: pappc1.D28deepIM.overlap.hall
	ID	Description	GeneRatio	BgRatio	pvalue	p.adjust	qvalue	geneID	Count
HALLMARK_TNFA_SIGNALING_VIA_NFKB	HALLMARK_TNFA_SIGNALING_VIA_NFKB	HALLMARK_TNFA_SIGNALING_VIA_NFKB	20/70	194/4152	1.9406615851956e-11	8.34484481634106e-10	7.76264634078238e-10	Tgif1/Ets2/Sdc4/Nfkbia/Fosl2/Jun/Ier3/Mcl1/Hes1/Cebpd/Dusp5/Klf6/Zfp36/Dusp1/Sat1/Junb/Nr4a1/Egr1/Ier2/Fos	20
HALLMARK_HYPOXIA	HALLMARK_HYPOXIA	HALLMARK_HYPOXIA	1970-12-01	195/4152	7.90150319972668e-05	0.00169882	0.0015803	Errfi1/Slc2a1/Egfr/Sdc4/Hs3st1/Fosl2/Jun/Ier3/Klf6/Zfp36/Dusp1/Fos	12

## Sheet: pappc.D84deepIM.overlap.hall
	ID	Description	GeneRatio	BgRatio	pvalue	p.adjust	qvalue	geneID	Count
HALLMARK_P53_PATHWAY	HALLMARK_P53_PATHWAY	HALLMARK_P53_PATHWAY	1943-10-01	188/4152	1.48203139192425e-05	0.000533531	0.00046801	App/Eps8l2/Zmat3/Prmt2/Rack1/Txnip/Ier3/Epha2/Sat1/Fos	10
HALLMARK_TNFA_SIGNALING_VIA_NFKB	HALLMARK_TNFA_SIGNALING_VIA_NFKB	HALLMARK_TNFA_SIGNALING_VIA_NFKB	1943-08-01	194/4152	0.000695109	0.012512	0.0109754	Tgif1/Fosl2/Ier3/Dusp5/Sat1/Junb/Egr1/Fos	8
HALLMARK_IL2_STAT5_SIGNALING	HALLMARK_IL2_STAT5_SIGNALING	HALLMARK_IL2_STAT5_SIGNALING	1943-07-01	196/4152	0.00355274	0.0419353	0.0367854	Myo1c/Syngr2/Mapkapk2/Plec/Tnfrsf21/Nfkbiz/Spp1	7
HALLMARK_APOPTOSIS	HALLMARK_APOPTOSIS	HALLMARK_APOPTOSIS	1943-06-01	158/4152	0.00523825	0.0419353	0.0367854	App/Timp3/Txnip/Ier3/Sat1/Krt18	6
HALLMARK_ANGIOGENESIS	HALLMARK_ANGIOGENESIS	HALLMARK_ANGIOGENESIS	1943-03-01	36/4152	0.00582435	0.0419353	0.0367854	App/Tnfrsf21/Spp1	3

## Sheet: pappc.injuredCD.overlap.hall
	ID	Description	GeneRatio	BgRatio	pvalue	p.adjust	qvalue	geneID	Count
HALLMARK_APOPTOSIS	HALLMARK_APOPTOSIS	HALLMARK_APOPTOSIS	1990-11-01	158/4152	0.000527035	0.0132893	0.0116573	App/Dap/Lgals3/Sqstm1/Timp3/Ier3/Btg2/Mcl1/Lmna/Krt18/Clu	11
HALLMARK_TNFA_SIGNALING_VIA_NFKB	HALLMARK_TNFA_SIGNALING_VIA_NFKB	HALLMARK_TNFA_SIGNALING_VIA_NFKB	1990-12-01	194/4152	0.00084917	0.0132893	0.0116573	Tgif1/Sqstm1/Nfkb1/Ets2/Sdc4/Fosl2/Ier3/Btg2/Mcl1/Klf6/Zfp36/Junb	12
HALLMARK_ANGIOGENESIS	HALLMARK_ANGIOGENESIS	HALLMARK_ANGIOGENESIS	1990-05-01	36/4152	0.000949237	0.0132893	0.0116573	Itgav/App/Nrp1/Tnfrsf21/Spp1	5
HALLMARK_APICAL_JUNCTION	HALLMARK_APICAL_JUNCTION	HALLMARK_APICAL_JUNCTION	1990-11-01	195/4152	0.00295463	0.0310236	0.0272137	Grb7/Tjp1/Itga2/Vasp/Pfn1/Itgb1/Nectin2/Itga3/Lamc2/Cldn7/Cldn4	11
HALLMARK_MYC_TARGETS_V1	HALLMARK_MYC_TARGETS_V1	HALLMARK_MYC_TARGETS_V1	1990-10-01	175/4152	0.00419176	0.0352108	0.0308867	Ppm1g/Pcbp1/Npm1/Ddx21/Ldha/Rack1/Hsp90ab1/Pabpc4/Eif4a1/Srsf7	10
