# Supplementary material for: Permanent defects in renal medullary structure and function after reversal of urinary obstruction
Source: JCI Insight. 2025 Jan 23;10(5):e187008. doi: 10.1172/jci.insight.187008 (PMC11949033; doi:10.1172/jci.insight.187008)
Supplement: Supplemental table 11 [file jciinsight-10-187008-s249.xlsx]

## Sheet: deepIM.PapPC2.injuredCD.go
	ID	Description	GeneRatio	BgRatio	pvalue	p.adjust	qvalue	geneID	Count
GO:0001822	GO:0001822	kidney development	2027-05-01	322/16876	0.000140135	0.0449344	0.0335875	Spp1/Bicc1/Itga3/Rdh10/Tacstd2	5
GO:0072001	GO:0072001	renal system development	2027-05-01	338/16876	0.00017575	0.0449344	0.0335875	Spp1/Bicc1/Itga3/Rdh10/Tacstd2	5
GO:1900025	GO:1900025	negative regulation of substrate adhesion-dependent cell spreading	2027-02-01	14/16876	0.000221675	0.0449344	0.0335875	Efna5/Tacstd2	2
GO:1905048	GO:1905048	regulation of metallopeptidase activity	2027-02-01	15/16876	0.000255527	0.0449344	0.0335875	Cldn4/Timp3	2
GO:0001649	GO:0001649	osteoblast differentiation	2027-04-01	203/16876	0.000287143	0.0449344	0.0335875	Spp1/Jund/Junb/Fosl2	4
GO:0048638	GO:0048638	regulation of developmental growth	2027-05-01	390/16876	0.000340919	0.0449344	0.0335875	Gdf15/Efna5/Agrn/Ezr/Fosl2	5
GO:0040014	GO:0040014	regulation of multicellular organism growth	2027-03-01	86/16876	0.000342102	0.0449344	0.0335875	Gdf15/Ezr/Fosl2	3
GO:0010810	GO:0010810	regulation of cell-substrate adhesion	2027-04-01	222/16876	0.000403301	0.0449344	0.0335875	Spp1/Efna5/Itga3/Tacstd2	4
GO:0030324	GO:0030324	lung development	2027-04-01	222/16876	0.000403301	0.0449344	0.0335875	Fosl2/Hs6st1/Itga3/Rdh10	4
GO:0030323	GO:0030323	respiratory tube development	2027-04-01	225/16876	0.00042431	0.0449344	0.0335875	Fosl2/Hs6st1/Itga3/Rdh10	4

## Sheet: deepIM.PapPC2.injuredCD.hall
	ID	Description	GeneRatio	BgRatio	pvalue	p.adjust	qvalue	geneID	Count
HALLMARK_APOPTOSIS	HALLMARK_APOPTOSIS	HALLMARK_APOPTOSIS	2015-04-01	158/4152	0.00198387	0.045629	0.0417657	Krt18/Ier3/Erbb2/Timp3	4

## Sheet: pappc2.injuredCD.go
	ID	Description	GeneRatio	BgRatio	pvalue	p.adjust	qvalue	geneID	Count
GO:0071364	GO:0071364	cellular response to epidermal growth factor stimulus	1974-04-01	36/16876	1.80399455908354e-05	0.0135926	0.0115757	Ncl/Erbb2/Zfp36l2/Zfp36	4
GO:0070849	GO:0070849	response to epidermal growth factor	1974-04-01	39/16876	2.49405338244178e-05	0.0135926	0.0115757	Ncl/Erbb2/Zfp36l2/Zfp36	4
GO:2000736	GO:2000736	regulation of stem cell differentiation	1974-05-01	80/16876	2.63080152721227e-05	0.0135926	0.0115757	Stat3/Tacstd2/Chd3/Zfp36l2/Zfp36	5
GO:1905048	GO:1905048	regulation of metallopeptidase activity	1974-03-01	15/16876	3.54575563478693e-05	0.0135926	0.0115757	Timp3/Stat3/Cldn4	3
GO:0010608	GO:0010608	post-transcriptional regulation of gene expression	1974-10-01	471/16876	3.78280542159087e-05	0.0135926	0.0115757	Stat3/Pkm/Ncl/Dap/Eef2/Erbb2/Pabpc4/Btg2/Zfp36l2/Zfp36	10
GO:0009611	GO:0009611	response to wounding	1974-10-01	485/16876	4.84194353495703e-05	0.0135926	0.0115757	Stat3/Cd24a/Cd151/B4galt1/Itgb1/Erbb2/Sdc4/Cldn4/Zfp36l2/Zfp36	10
GO:0061351	GO:0061351	neural precursor cell proliferation	1974-07-01	220/16876	4.9896786819442e-05	0.0135926	0.0115757	Rere/Tacc1/Cd24a/Itgb1/Adgrg1/Spint1/Btg2	7
GO:0010810	GO:0010810	regulation of cell-substrate adhesion	1974-07-01	222/16876	5.28380326552037e-05	0.0135926	0.0115757	Tacstd2/St6gal1/Itgb1/Efna5/Spp1/Sdc4/Itga3	7
GO:0034248	GO:0034248	regulation of amide metabolic process	1974-09-01	423/16876	9.37906325426725e-05	0.0214468	0.0182645	Pkm/Ncl/Dap/Eef2/Erbb2/Clu/Btg2/Zfp36l2/Zfp36	9
GO:1905477	GO:1905477	positive regulation of protein localization to membrane	1974-05-01	112/16876	0.000131683	0.0229889	0.0195778	Itgb1/Erbb2/Sqstm1/Ezr/Itga3	5
GO:0060711	GO:0060711	labyrinthine layer development	1974-04-01	60/16876	0.000137932	0.0229889	0.0195778	St14/Spint1/Hs6st1/Junb	4
GO:0048863	GO:0048863	stem cell differentiation	1974-07-01	261/16876	0.000145331	0.0229889	0.0195778	Stat3/Tacstd2/Chd3/Itgb1/Rdh10/Zfp36l2/Zfp36	7
GO:0001892	GO:0001892	embryonic placenta development	1974-05-01	115/16876	0.000149123	0.0229889	0.0195778	St14/Spint1/Krt8/Hs6st1/Junb	5
GO:1903078	GO:1903078	positive regulation of protein localization to plasma membrane	1974-04-01	63/16876	0.000166826	0.0229889	0.0195778	Itgb1/Sqstm1/Ezr/Itga3	4
GO:0006417	GO:0006417	regulation of translation	1974-08-01	361/16876	0.000178728	0.0229889	0.0195778	Pkm/Ncl/Dap/Eef2/Erbb2/Btg2/Zfp36l2/Zfp36	8
GO:0031589	GO:0031589	cell-substrate adhesion	1974-08-01	361/16876	0.000178728	0.0229889	0.0195778	Cttn/Tacstd2/St6gal1/Itgb1/Efna5/Spp1/Sdc4/Itga3	8
GO:0006412	GO:0006412	translation	1974-09-01	472/16876	0.000213848	0.0249378	0.0212375	Fau/Pkm/Ncl/Dap/Eef2/Erbb2/Btg2/Zfp36l2/Zfp36	9
GO:0032680	GO:0032680	regulation of tumor necrosis factor production	1974-06-01	201/16876	0.000250376	0.0249378	0.0212375	Stat3/Cd24a/Ncl/Cyba/Clu/Zfp36	6
GO:0001649	GO:0001649	osteoblast differentiation	1974-06-01	203/16876	0.000264075	0.0249378	0.0212375	Fosl2/Fam20c/Spp1/Lmna/Jund/Junb	6
GO:1903555	GO:1903555	regulation of tumor necrosis factor superfamily cytokine production	1974-06-01	204/16876	0.000271142	0.0249378	0.0212375	Stat3/Cd24a/Ncl/Cyba/Clu/Zfp36	6
GO:0097205	GO:0097205	renal filtration	1974-03-01	29/16876	0.000272462	0.0249378	0.0212375	Myo1e/Cyba/Itga3	3
GO:2000737	GO:2000737	negative regulation of stem cell differentiation	1974-03-01	29/16876	0.000272462	0.0249378	0.0212375	Stat3/Zfp36l2/Zfp36	3
GO:0032640	GO:0032640	tumor necrosis factor production	1974-06-01	208/16876	0.000300913	0.0249378	0.0212375	Stat3/Cd24a/Ncl/Cyba/Clu/Zfp36	6
GO:2000177	GO:2000177	regulation of neural precursor cell proliferation	1974-05-01	134/16876	0.000304138	0.0249378	0.0212375	Cd24a/Itgb1/Adgrg1/Spint1/Btg2	5
GO:0043043	GO:0043043	peptide biosynthetic process	1974-09-01	497/16876	0.000313023	0.0249378	0.0212375	Fau/Pkm/Ncl/Dap/Eef2/Erbb2/Btg2/Zfp36l2/Zfp36	9
GO:0071706	GO:0071706	tumor necrosis factor superfamily cytokine production	1974-06-01	211/16876	0.000324881	0.0249378	0.0212375	Stat3/Cd24a/Ncl/Cyba/Clu/Zfp36	6
GO:1904377	GO:1904377	positive regulation of protein localization to cell periphery	1974-04-01	75/16876	0.000327172	0.0249378	0.0212375	Itgb1/Sqstm1/Ezr/Itga3	4
GO:0070661	GO:0070661	leukocyte proliferation	1974-08-01	397/16876	0.00033964	0.0249635	0.0212594	Cd24a/Cd151/St6gal1/Erbb2/Fosl2/Sdc4/Clu/Junb	8
GO:2000178	GO:2000178	negative regulation of neural precursor cell proliferation	1974-03-01	34/16876	0.000439235	0.0311706	0.0265454	Cd24a/Spint1/Btg2	3
GO:0043954	GO:0043954	cellular component maintenance	1974-04-01	84/16876	0.000504175	0.0334119	0.0284542	Cttn/Plekha7/Itgb1/Itga3	4
GO:0002064	GO:0002064	epithelial cell development	1974-06-01	230/16876	0.000513569	0.0334119	0.0284542	Myo1e/St14/B4galt1/Fat1/Fosl2/Ezr	6
GO:0001822	GO:0001822	kidney development	1974-07-01	322/16876	0.000519524	0.0334119	0.0284542	Bicc1/Tacstd2/Cd24a/Myo1e/Spp1/Rdh10/Itga3	7
GO:0040014	GO:0040014	regulation of multicellular organism growth	1974-04-01	86/16876	0.000551232	0.0343768	0.0292759	Stat3/Fosl2/Ezr/Gdf15	4
GO:0097191	GO:0097191	extrinsic apoptotic signaling pathway	1974-06-01	235/16876	0.000575152	0.0348136	0.029648	Timp3/Cttn/Krt8/Lmna/Krt18/Lcn2	6
GO:0060674	GO:0060674	placenta blood vessel development	1974-03-01	39/16876	0.000660356	0.038829	0.0330675	Spint1/Hs6st1/Junb	3
GO:0072001	GO:0072001	renal system development	1974-07-01	338/16876	0.000692277	0.0395752	0.033703	Bicc1/Tacstd2/Cd24a/Myo1e/Spp1/Rdh10/Itga3	7
GO:0032594	GO:0032594	protein transport within lipid bilayer	1974-02-01	10/16876	0.000834387	0.0451886	0.0384835	Cd24a/Itgb1	2
GO:0097011	GO:0097011	cellular response to granulocyte macrophage colony-stimulating factor stimulus	1974-02-01	10/16876	0.000834387	0.0451886	0.0384835	Zfp36l2/Zfp36	2

## Sheet: pappc2.injuredCD.hall
	ID	Description	GeneRatio	BgRatio	pvalue	p.adjust	qvalue	geneID	Count
HALLMARK_APOPTOSIS	HALLMARK_APOPTOSIS	HALLMARK_APOPTOSIS	1941-09-01	158/4152	1.6399176402841e-05	0.00060677	0.000569656	Timp3/Dap/Erbb2/Sqstm1/Lmna/Clu/Btg2/Krt18/Ier3	9
HALLMARK_TNFA_SIGNALING_VIA_NFKB	HALLMARK_TNFA_SIGNALING_VIA_NFKB	HALLMARK_TNFA_SIGNALING_VIA_NFKB	1941-09-01	194/4152	8.40342599748572e-05	0.00155463	0.00145954	B4galt1/Fosl2/Sqstm1/Sdc4/Btg2/Klf6/Ier3/Zfp36/Junb	9

## Sheet: pappc2.D84deepIM.go
	ID	Description	GeneRatio	BgRatio	pvalue	p.adjust	qvalue	geneID	Count
GO:0001822	GO:0001822	kidney development	1946-07-01	322/16876	2.43689642763415e-05	0.0241382	0.0185887	Bicc1/Tacstd2/Spp1/Rdh10/Itga3/Aqp2/Egr1	7
GO:0072001	GO:0072001	renal system development	1946-07-01	338/16876	3.32253059440583e-05	0.0241382	0.0185887	Bicc1/Tacstd2/Spp1/Rdh10/Itga3/Aqp2/Egr1	7
GO:0071364	GO:0071364	cellular response to epidermal growth factor stimulus	1946-03-01	36/16876	0.000127059	0.0324214	0.0249675	Egfr/Erbb2/Zfp36l2	3
GO:0071248	GO:0071248	cellular response to metal ion	1946-05-01	182/16876	0.000132269	0.0324214	0.0249675	Egfr/Jund/Aqp2/Junb/Fos	5
GO:0070849	GO:0070849	response to epidermal growth factor	1946-03-01	39/16876	0.000161704	0.0324214	0.0249675	Egfr/Erbb2/Zfp36l2	3
GO:1902075	GO:1902075	cellular response to salt	1946-05-01	193/16876	0.000174022	0.0324214	0.0249675	Jund/Aqp2/Junb/Egr1/Fos	5
GO:0071241	GO:0071241	cellular response to inorganic substance	1946-05-01	204/16876	0.000225183	0.0324214	0.0249675	Egfr/Jund/Aqp2/Junb/Fos	5
GO:0043588	GO:0043588	skin development	1946-06-01	325/16876	0.000238421	0.0324214	0.0249675	Egfr/Ppl/Fosl2/Cldn4/Itga3/Krt7	6
GO:1905477	GO:1905477	positive regulation of protein localization to membrane	1946-04-01	112/16876	0.000241989	0.0324214	0.0249675	Egfr/Erbb2/Ezr/Itga3	4
GO:0071407	GO:0071407	cellular response to organic cyclic compound	1946-07-01	466/16876	0.000246554	0.0324214	0.0249675	Egfr/Kcnq1/Efna5/Ezr/Spp1/Zfp36l2/Egr1	7
GO:1902074	GO:1902074	response to salt	1946-06-01	330/16876	0.000258827	0.0324214	0.0249675	Egfr/Jund/Aqp2/Junb/Egr1/Fos	6
GO:0001892	GO:0001892	embryonic placenta development	1946-04-01	115/16876	0.000267761	0.0324214	0.0249675	Egfr/Bptf/Hs6st1/Junb	4
GO:0003014	GO:0003014	renal system process	1946-04-01	124/16876	0.000356912	0.0390934	0.0301056	Kcnq1/Cldn4/Itga3/Aqp2	4
GO:0021795	GO:0021795	cerebral cortex cell migration	1946-03-01	53/16876	0.000403579	0.0390934	0.0301056	Egfr/Syne2/Adgrg1	3
GO:1902895	GO:1902895	positive regulation of miRNA transcription	1946-03-01	53/16876	0.000403579	0.0390934	0.0301056	Egfr/Egr1/Fos	3
GO:0072044	GO:0072044	collecting duct development	1946-02-01	12/16876	0.000471466	0.042815	0.0329716	Spp1/Aqp2	2
GO:0008544	GO:0008544	epidermis development	1946-06-01	379/16876	0.000540714	0.0446955	0.0344198	Egfr/Ppl/Kcnq1/Fosl2/Cldn4/Krt7	6
GO:2000630	GO:2000630	positive regulation of miRNA metabolic process	1946-03-01	59/16876	0.000553695	0.0446955	0.0344198	Egfr/Egr1/Fos	3
GO:0051592	GO:0051592	response to calcium ion	1946-04-01	144/16876	0.00062815	0.0464426	0.0357652	Egfr/Jund/Junb/Fos	4
GO:1900025	GO:1900025	negative regulation of substrate adhesion-dependent cell spreading	1946-02-01	14/16876	0.000647798	0.0464426	0.0357652	Tacstd2/Efna5	2
GO:1903078	GO:1903078	positive regulation of protein localization to plasma membrane	1946-03-01	63/16876	0.000671228	0.0464426	0.0357652	Egfr/Ezr/Itga3	3
GO:0042698	GO:0042698	ovulation cycle	1946-03-01	65/16876	0.00073551	0.047138	0.0363007	Egfr/Erbb2/Egr1	3
GO:1905048	GO:1905048	regulation of metallopeptidase activity	1946-02-01	15/16876	0.000746163	0.047138	0.0363007	Timp3/Cldn4	2
GO:0022029	GO:0022029	telencephalon cell migration	1946-03-01	67/16876	0.000803589	0.0486506	0.0374656	Egfr/Syne2/Adgrg1	3
GO:0030644	GO:0030644	intracellular chloride ion homeostasis	1946-02-01	16/16876	0.000851278	0.0494763	0.0381014	Kcnq1/Spp1	2

## Sheet: pappc2.D84deepIM.hall
	ID	Description	GeneRatio	BgRatio	pvalue	p.adjust	qvalue	geneID	Count
HALLMARK_TNFA_SIGNALING_VIA_NFKB	HALLMARK_TNFA_SIGNALING_VIA_NFKB	HALLMARK_TNFA_SIGNALING_VIA_NFKB	2020-06-01	194/4152	0.000215449	0.00624802	0.00566971	Fosl2/Sat1/Ier3/Junb/Egr1/Fos	6
HALLMARK_APOPTOSIS	HALLMARK_APOPTOSIS	HALLMARK_APOPTOSIS	2020-05-01	158/4152	0.000730068	0.010586	0.00960615	Timp3/Erbb2/Sat1/Krt18/Ier3	5

## Sheet: pappc2.go
	ID	Description	GeneRatio	BgRatio	pvalue	p.adjust	qvalue	geneID	Count
GO:0002181	GO:0002181	cytoplasmic translation	21/348	156/18870	1.18770536126034e-12	4.73775668606748e-09	3.76440088711039e-09	RPS26/RPS21/ETF1/EIF5/RPL37/RPS28/RPL36/RPS7/RPL39/CPEB4/RPS27/RPL41/RPL32/EIF3A/RPSA/RPL6/RPL18/PKM/RPS24/RPL38/FAU	21
GO:0043484	GO:0043484	regulation of RNA splicing	19/348	181/18870	1.11190188516501e-09	2.21768830996162e-06	1.76207188222729e-06	HSPA1A/RPS26/SLC38A2/HNRNPH1/SF1/RBM47/DDX5/HSPA8/TMBIM6/FUS/SRRM1/NCL/CELF1/RBM39/DDX17/SON/SRSF3/ZNF638/SRSF10	19
GO:0001890	GO:0001890	placenta development	17/348	151/18870	2.89769016228947e-09	3.85296201912423e-06	3.06138423812407e-06	JUNB/HES1/KRT19/HS6ST1/BSG/SPP1/KRT8/SPINT1/ZFP36L1/BPTF/ST14/HECTD1/ASH1L/BIRC6/BMPR2/EGFR/PKD2	17
GO:0001892	GO:0001892	embryonic placenta development	13/348	88/18870	7.89237175553005e-09	7.87066773320234e-06	6.25366614628973e-06	JUNB/HES1/KRT19/HS6ST1/KRT8/SPINT1/ZFP36L1/BPTF/ST14/HECTD1/BIRC6/EGFR/PKD2	13
GO:0050684	GO:0050684	regulation of mRNA processing	14/348	129/18870	1.16804901151959e-07	9.31869501390327e-05	7.4042012077589e-05	SF1/RBM47/DDX5/ZFP36L1/HSPA8/SRRM1/NCL/CELF1/RBM39/DDX17/SON/SRSF3/SRSF10/SLTM	14
GO:0001701	GO:0001701	in utero embryonic development	24/348	392/18870	3.15005552613182e-07	0.000209426	0.0001664	JUNB/HES1/KRT19/RDH10/HS6ST1/SKIL/KRT8/ELF3/SPINT1/ITGB1/ZFP36L1/GATA3/BPTF/ST14/HECTD1/NDUFA2/TGFBR1/MYO1E/N4BP2L2/ZFAND5/BIRC6/EGFR/CUL3/PKD2	24
GO:0048024	GO:0048024	regulation of mRNA splicing, via spliceosome	12/348	107/18870	6.60432710437639e-07	0.000376352	0.000299032	SF1/RBM47/DDX5/HSPA8/SRRM1/NCL/CELF1/RBM39/DDX17/SON/SRSF3/SRSF10	12
GO:0043434	GO:0043434	response to peptide hormone	24/348	430/18870	1.63882615940855e-06	0.00073339	0.000582717	FOS/EGR1/NR4A1/GDF15/BTG2/BSG/SESN3/INSR/BRAF/PRKCI/SIK2/ZFP36L1/PRKDC/KCNQ1/LPIN2/NFE2L2/GAB1/NCL/IGFBP5/RB1/PKM/SPINK1/JAK1/STAT3	24
GO:2000736	GO:2000736	regulation of stem cell differentiation	10/348	78/18870	1.65467732382449e-06	0.00073339	0.000582717	ZFP36/ZFP36L2/HES1/CHD3/PRKDC/NFE2L2/SLC4A11/TACSTD2/N4BP2L2/STAT3	10
GO:0048568	GO:0048568	embryonic organ development	24/348	453/18870	4.02810140531488e-06	0.00147889	0.00117506	JUNB/HES1/KRT19/RDH10/HS6ST1/KRT8/HIPK2/SPINT1/PAX8/ZFP36L1/MYO3B/TBX2/GATA3/KCNQ1/BPTF/ST14/HECTD1/TGFBR1/AHI1/SLC44A4/BIRC6/RPL38/EGFR/PKD2	24
GO:1903311	GO:1903311	regulation of mRNA metabolic process	21/348	362/18870	4.07816187021567e-06	0.00147889	0.00117506	ZFP36/TOB1/ZFP36L2/BTG2/SF1/RBM47/PABPC4/DDX5/ZFP36L1/HSPA8/FUS/SRRM1/NCL/CELF1/RBM39/DDX17/SON/SRSF3/SRSF10/TNRC6B/SLTM	21
GO:1900153	GO:1900153	positive regulation of nuclear-transcribed mRNA catabolic process, deadenylation-dependent decay	5/348	15/18870	5.34690258853499e-06	0.0017774	0.00141224	ZFP36/TOB1/ZFP36L2/ZFP36L1/TNRC6B	5
GO:0061614	GO:0061614	miRNA transcription	9/348	71/18870	6.05888553495263e-06	0.0018097	0.00143791	FOS/EGR1/SREBF2/DDX5/KLF5/GATA3/NFIB/STAT3/EGFR	9
GO:2000737	GO:2000737	negative regulation of stem cell differentiation	6/348	26/18870	6.35143335454744e-06	0.0018097	0.00143791	ZFP36/ZFP36L2/HES1/NFE2L2/N4BP2L2/STAT3	6
GO:0097193	GO:0097193	intrinsic apoptotic signaling pathway	19/348	319/18870	8.09402968341714e-06	0.00215247	0.00171025	IER3/HSPA1A/CLU/DDIT4/MUC1/DDX3X/SFPQ/SKIL/HIPK2/DDX5/BCAP31/RPS7/PRKDC/TMBIM6/NFE2L2/CD24/SGMS1/CUL3/PRKN	19
GO:0007565	GO:0007565	female pregnancy	14/348	186/18870	9.5897502969935e-06	0.00222038	0.00176421	FOS/JUNB/SLC38A2/ITGA3/CLDN4/BSG/SPP1/IGFBP2/HSPG2/CALR/ASH1L/IGFBP5/PAPPA/BMPR2	14
GO:0008380	GO:0008380	RNA splicing	24/348	478/18870	9.94428760141609e-06	0.00222038	0.00176421	HSPA1A/RPS26/SLC38A2/HNRNPH1/SF1/SFPQ/RBM47/RSRP1/DDX5/SRRM2/HSPA8/TMBIM6/SRSF5/FUS/HNRNPM/SRRM1/NCL/CELF1/RBM39/DDX17/SON/SRSF3/ZNF638/SRSF10	24
GO:0072001	GO:0072001	renal system development	19/348	324/18870	1.0092154351205e-05	0.00222038	0.00176421	EGR1/AQP2/HES1/ITGA3/RDH10/SDC4/EMX2/PAX8/GATA3/CTSH/TGFBR1/MYO1E/CD24/TACSTD2/AHI1/BICC1/NF1/PKHD1/PKD2	19
GO:0071364	GO:0071364	cellular response to epidermal growth factor stimulus	7/348	42/18870	1.05758957814435e-05	0.00222038	0.00176421	FOS/ZFP36/ZFP36L2/ERBB2/ZFP36L1/NCL/EGFR	7
GO:0044706	GO:0044706	multi-multicellular organism process	15/348	216/18870	1.22266370438584e-05	0.0024386	0.0019376	FOS/JUNB/SLC38A2/ITGA3/CLDN4/BSG/SPP1/IGFBP2/HSPG2/B4GALT1/CALR/ASH1L/IGFBP5/PAPPA/BMPR2	15
GO:1904019	GO:1904019	epithelial cell apoptotic process	12/348	144/18870	1.50145576120004e-05	0.00285205	0.00226611	ZFP36/KRT18/KRT8/BRAF/PRKCI/ZFP36L1/GATA3/NFE2L2/RB1/BMPR2/ANO6/PKHD1	12
GO:2001233	GO:2001233	regulation of apoptotic signaling pathway	21/348	398/18870	1.72728246561239e-05	0.00291159	0.00231342	IER3/HSPA1A/CLU/MUC1/LMNA/DDX3X/SFPQ/SKIL/BCAP31/RPS7/TMBIM6/NFE2L2/CTSH/TGFBR1/RB1/SGMS1/BIRC6/NF1/CTTN/PRKN/TIMP3	21
GO:0030099	GO:0030099	myeloid cell differentiation	22/348	430/18870	1.75422570738273e-05	0.00291159	0.00231342	FOS/JUNB/ZFP36/RHEX/HSPA1A/NFKBIA/HIPK2/TNFRSF11B/FAM20C/FOSL2/PABPC4/CD81/ZFP36L1/GATA3/PRKDC/KCNQ1/ATP6AP1/RB1/NEDD9/NF1/STAT3/PAFAH1B1	22
GO:0000028	GO:0000028	ribosomal small subunit assembly	5/348	19/18870	1.94828820125435e-05	0.00291159	0.00231342	RPS28/PRKDC/RPS27/RPSA/RPL38	5
GO:0060711	GO:0060711	labyrinthine layer development	7/348	46/18870	1.96962810318131e-05	0.00291159	0.00231342	JUNB/HES1/HS6ST1/SPINT1/ZFP36L1/ST14/BIRC6	7
GO:0070849	GO:0070849	response to epidermal growth factor	7/348	46/18870	1.96962810318131e-05	0.00291159	0.00231342	FOS/ZFP36/ZFP36L2/ERBB2/ZFP36L1/NCL/EGFR	7
GO:0071375	GO:0071375	cellular response to peptide hormone stimulus	18/348	310/18870	1.9707460283115e-05	0.00291159	0.00231342	FOS/NR4A1/GDF15/SESN3/INSR/PRKCI/SIK2/ZFP36L1/PRKDC/LPIN2/NFE2L2/GAB1/NCL/RB1/PKM/SPINK1/JAK1/STAT3	18
GO:0042255	GO:0042255	ribosome assembly	8/348	64/18870	2.22285528646393e-05	0.00304644	0.00242056	DDX3X/EIF5/RPS28/PRKDC/RPS27/RPSA/RPL6/RPL38	8
GO:1905477	GO:1905477	positive regulation of protein localization to membrane	10/348	104/18870	2.24736542217019e-05	0.00304644	0.00242056	SLC5A3/ITGA3/EZR/SQSTM1/PRKCI/ERBB2/ITGB1/CD81/EGFR/PRKN	10
GO:0001822	GO:0001822	kidney development	18/348	314/18870	2.33743014359216e-05	0.00304644	0.00242056	EGR1/AQP2/HES1/ITGA3/RDH10/SDC4/PAX8/GATA3/CTSH/TGFBR1/MYO1E/CD24/TACSTD2/AHI1/BICC1/NF1/PKHD1/PKD2	18
GO:0046683	GO:0046683	response to organophosphorus	11/348	127/18870	2.37014569029392e-05	0.00304644	0.00242056	FOS/AKR1C1/BSG/EZR/BRAF/ZFP36L1/KCNQ1/ITPR2/HSP90B1/IGFBP5/PKD2	11
GO:0010586	GO:0010586	miRNA metabolic process	10/348	105/18870	2.4438693887097e-05	0.00304644	0.00242056	FOS/EGR1/SREBF2/DDX5/KLF5/GATA3/NFIB/DDX17/STAT3/EGFR	10
GO:0030316	GO:0030316	osteoclast differentiation	10/348	106/18870	2.65492429595029e-05	0.00313436	0.00249042	FOS/JUNB/TNFRSF11B/FAM20C/FOSL2/CD81/ATP6AP1/NEDD9/NF1/PAFAH1B1	10
GO:0051591	GO:0051591	response to cAMP	9/348	85/18870	2.67155182333162e-05	0.00313436	0.00249042	FOS/BSG/EZR/BRAF/ZFP36L1/KCNQ1/ITPR2/IGFBP5/PKD2	9
GO:0009267	GO:0009267	cellular response to starvation	13/348	179/18870	2.90641121055098e-05	0.00326114	0.00259115	FOS/AOC1/SLC38A2/GLUL/SESN3/SREBF2/HSPA8/CPEB4/DAP/NFE2L2/YWHAZ/AMBRA1/BMPR2	13
GO:0072659	GO:0072659	protein localization to plasma membrane	17/348	290/18870	2.96663292310089e-05	0.00326114	0.00259115	KRT18/ATP1B1/ITGA3/BSG/EZR/SQSTM1/PRKCI/ITGB1/CD81/F11R/ATP1B3/ATP6AP1/HECTD1/ACTB/JUP/TMEM59/EGFR	17
GO:0044703	GO:0044703	multi-organism reproductive process	14/348	206/18870	3.0248726085786e-05	0.00326114	0.00259115	FOS/JUNB/SLC38A2/ITGA3/CLDN4/BSG/SPP1/IGFBP2/HSPG2/CALR/ASH1L/IGFBP5/PAPPA/BMPR2	14
GO:1905475	GO:1905475	regulation of protein localization to membrane	13/348	181/18870	3.2656268399552e-05	0.00342273	0.00271954	SLC5A3/ITGA3/EZR/SQSTM1/PRKCI/ERBB2/ITGB1/CD81/HECTD1/ACTB/TMEM59/EGFR/PRKN	13
GO:0008544	GO:0008544	epidermis development	20/348	385/18870	3.41441352153957e-05	0.00342273	0.00271954	ZFP36/HES1/KRT7/CLDN4/INSR/SPINT1/ASAH1/FOSL2/LAMB3/KAZN/ZFP36L1/KCNQ1/ST14/PPL/SLC44A4/IGFBP5/NF1/FLNB/EGFR/PAFAH1B1	20
GO:1903706	GO:1903706	regulation of hemopoiesis	21/348	417/18870	3.43216362387087e-05	0.00342273	0.00271954	FOS/JUNB/ZFP36/RHEX/ZFP36L2/HSPA1A/NFKBIA/TMEM176B/TNFRSF11B/BRAF/ERBB2/ZFP36L1/TMEM176A/GATA3/PRKDC/ACTB/RB1/AMBRA1/NEDD9/NF1/STAT3	21
GO:1902893	GO:1902893	regulation of miRNA transcription	8/348	70/18870	4.30737267492771e-05	0.00406951	0.00323345	FOS/EGR1/SREBF2/KLF5/GATA3/NFIB/STAT3/EGFR	8
GO:1902895	GO:1902895	positive regulation of miRNA transcription	7/348	52/18870	4.47794019870589e-05	0.00406951	0.00323345	FOS/EGR1/SREBF2/KLF5/GATA3/STAT3/EGFR	7
GO:0098781	GO:0098781	ncRNA transcription	11/348	136/18870	4.47850035273621e-05	0.00406951	0.00323345	FOS/EGR1/SREBF2/DDX5/KLF5/ELL2/GATA3/NFIB/NCL/STAT3/EGFR	11
GO:0048545	GO:0048545	response to steroid hormone	18/348	330/18870	4.48880925585567e-05	0.00406951	0.00323345	FOS/ZFP36/ZFP36L2/HSPA1A/CLDN4/SGK1/DDIT4/SPP1/IGFBP2/FOSL2/ATP1A1/DDX5/ZFP36L1/HSPA8/SMYD3/CALR/DDX17/PAPPA	18
GO:0000377	GO:0000377	RNA splicing, via transesterification reactions with bulged adenosine as nucleophile	18/348	332/18870	4.85462771185729e-05	0.00420981	0.00334492	HNRNPH1/SF1/SFPQ/RBM47/RSRP1/DDX5/SRRM2/HSPA8/SRSF5/HNRNPM/SRRM1/NCL/CELF1/RBM39/DDX17/SON/SRSF3/SRSF10	18
GO:0000398	GO:0000398	mRNA splicing, via spliceosome	18/348	332/18870	4.85462771185729e-05	0.00420981	0.00334492	HNRNPH1/SF1/SFPQ/RBM47/RSRP1/DDX5/SRRM2/HSPA8/SRSF5/HNRNPM/SRRM1/NCL/CELF1/RBM39/DDX17/SON/SRSF3/SRSF10	18
GO:0140747	GO:0140747	regulation of ncRNA transcription	9/348	92/18870	5.03509051878868e-05	0.0042734	0.00339544	FOS/EGR1/SREBF2/KLF5/GATA3/NFIB/NCL/STAT3/EGFR	9
GO:0048863	GO:0048863	stem cell differentiation	15/348	246/18870	5.56466551572778e-05	0.00440017	0.00349617	ZFP36/ZFP36L2/HES1/RDH10/ITGB1/RPS7/CHD3/TBX2/PRKDC/NFE2L2/FBXL17/SLC4A11/TACSTD2/N4BP2L2/STAT3	15
GO:0042594	GO:0042594	response to starvation	14/348	218/18870	5.62163229694134e-05	0.00440017	0.00349617	FOS/ZFP36/AOC1/SLC38A2/GLUL/SESN3/SREBF2/HSPA8/CPEB4/DAP/NFE2L2/YWHAZ/AMBRA1/BMPR2	14
GO:0000375	GO:0000375	RNA splicing, via transesterification reactions	18/348	336/18870	5.66650176456359e-05	0.00440017	0.00349617	HNRNPH1/SF1/SFPQ/RBM47/RSRP1/DDX5/SRRM2/HSPA8/SRSF5/HNRNPM/SRRM1/NCL/CELF1/RBM39/DDX17/SON/SRSF3/SRSF10	18
GO:0016032	GO:0016032	viral process	21/348	432/18870	5.71307704713616e-05	0.00440017	0.00349617	ZFP36/HSPA1A/SLPI/BSG/DDX3X/INSR/DDX5/ITGB1/CD81/LAMP1/F11R/HSPA8/PCBP2/PKN2/ST6GAL1/EIF3A/RPSA/HACD3/EGFR/PRKN/CANX	21
GO:0034101	GO:0034101	erythrocyte homeostasis	11/348	140/18870	5.84157100006426e-05	0.00440017	0.00349617	ZFP36/RHEX/HSPA1A/HIPK2/ZFP36L1/GATA3/PRKDC/KCNQ1/RB1/RPS24/STAT3	11
GO:0035914	GO:0035914	skeletal muscle cell differentiation	8/348	73/18870	5.8463006474016e-05	0.00440017	0.00349617	FOS/EGR1/NR4A1/BTG2/DDX5/KLF5/DDX17/RB1	8
GO:0001656	GO:0001656	metanephros development	9/348	94/18870	5.96923777856316e-05	0.0044095	0.00350358	EGR1/AQP2/HES1/RDH10/PAX8/GATA3/CTSH/NF1/PKD2	9
GO:0043583	GO:0043583	ear development	14/348	221/18870	6.51642434091531e-05	0.00472618	0.00375521	CEBPD/HES1/RDH10/SDC4/PAX8/MYO3B/TBX2/GATA3/KCNK3/KCNQ1/AHI1/SLC44A4/RPL38/PAFAH1B1	14
GO:0060213	GO:0060213	positive regulation of nuclear-transcribed mRNA poly(A) tail shortening	4/348	13/18870	7.12620612198423e-05	0.00507615	0.00403327	ZFP36/TOB1/BTG2/TNRC6B	4
GO:0010720	GO:0010720	positive regulation of cell development	21/348	444/18870	8.42536317120053e-05	0.00589628	0.00468491	FOS/HES1/SKIL/BRAF/SPINT1/PLXNB2/PRKCI/EFNA5/ITGB1/ZFP36L1/EIF4G2/F11R/GATA3/PRKDC/ACTB/RB1/AMBRA1/NEDD9/BMPR2/CUX1/PAFAH1B1	21
GO:0050673	GO:0050673	epithelial cell proliferation	22/348	480/18870	9.0594739564246e-05	0.00607835	0.00482957	NR4A1/ZFP36/HES1/HSPG2/ERBB2/B4GALT1/ZFP36L1/PTPRK/TBX2/GATA3/PRKDC/NFIB/TGFBR1/TACSTD2/IGFBP5/RB1/BMPR2/SPINK1/NF1/STAT3/PKHD1/EGFR	22
GO:0071248	GO:0071248	cellular response to metal ion	13/348	200/18870	9.12529906444891e-05	0.00607835	0.00482957	FOS/JUNB/AOC1/AQP2/JUND/BRAF/KCNK3/NFE2L2/CALR/HSP90B1/EGFR/PRKN/PKD2	13
GO:0002262	GO:0002262	myeloid cell homeostasis	12/348	173/18870	9.14266826055392e-05	0.00607835	0.00482957	ZFP36/RHEX/HSPA1A/HIPK2/ZFP36L1/GATA3/PRKDC/KCNQ1/RB1/RPS24/NF1/STAT3	12
GO:1901533	GO:1901533	negative regulation of hematopoietic progenitor cell differentiation	4/348	14/18870	9.83191892055601e-05	0.0063771	0.00506695	ZFP36/HES1/NFE2L2/N4BP2L2	4
GO:1900151	GO:1900151	regulation of nuclear-transcribed mRNA catabolic process, deadenylation-dependent decay	5/348	26/18870	9.91176355498707e-05	0.0063771	0.00506695	ZFP36/TOB1/ZFP36L2/ZFP36L1/TNRC6B	5
GO:0019058	GO:0019058	viral life cycle	17/348	321/18870	0.000104383	0.00660926	0.00525141	HSPA1A/SLPI/BSG/DDX3X/INSR/DDX5/ITGB1/CD81/LAMP1/F11R/HSPA8/PCBP2/PKN2/RPSA/HACD3/EGFR/PRKN	17
GO:1990778	GO:1990778	protein localization to cell periphery	18/348	353/18870	0.000106194	0.00661885	0.00525903	KRT18/ATP1B1/ITGA3/BSG/EZR/SQSTM1/PRKCI/ERBB2/ITGB1/CD81/F11R/ATP1B3/ATP6AP1/HECTD1/ACTB/JUP/TMEM59/EGFR	18
GO:0031647	GO:0031647	regulation of protein stability	17/348	325/18870	0.000121211	0.00743862	0.00591038	HSPA1A/CLU/ATP1B1/LMNA/CD81/TSPAN1/LAMP1/AAK1/RPS7/NLK/HSPA8/PRKDC/ATP1B3/CALR/CTSH/CUL3/PRKN	17
GO:1900024	GO:1900024	regulation of substrate adhesion-dependent cell spreading	7/348	61/18870	0.000126709	0.00765821	0.00608485	BRAF/EFNA5/ACTN4/CALR/ST6GAL1/TACSTD2/NEDD9	7
GO:0032352	GO:0032352	positive regulation of hormone metabolic process	4/348	15/18870	0.000132127	0.00775082	0.00615844	EGR1/RDH10/PAX8/GATA3	4
GO:0060211	GO:0060211	regulation of nuclear-transcribed mRNA poly(A) tail shortening	4/348	15/18870	0.000132127	0.00775082	0.00615844	ZFP36/TOB1/BTG2/TNRC6B	4
GO:0071356	GO:0071356	cellular response to tumor necrosis factor	14/348	238/18870	0.000143228	0.00828024	0.00657909	FOS/ZFP36/KRT18/ZFP36L2/HSPA1A/NFKBIA/HES1/KRT8/ASAH1/ACTN4/ZFP36L1/GATA3/NFE2L2/PRKN	14
GO:0007015	GO:0007015	actin filament organization	21/348	464/18870	0.000155421	0.00885679	0.00703719	AQP2/SDC4/OOEP/BAIAP2L1/EZR/BRAF/PRKCI/FAT1/F11R/MYO1D/TAGLN2/HSP90B1/TGFBR1/MYO1E/TACSTD2/SPTAN1/ARFGEF1/NEDD9/CTTN/CUL3/PRKN	21
GO:0030218	GO:0030218	erythrocyte differentiation	10/348	131/18870	0.000160218	0.00900156	0.00715222	ZFP36/RHEX/HSPA1A/HIPK2/ZFP36L1/GATA3/PRKDC/KCNQ1/RB1/STAT3	10
GO:0060537	GO:0060537	muscle tissue development	20/348	433/18870	0.000170032	0.00940428	0.00747221	FOS/EGR1/NR4A1/BTG2/LMNA/FOSL2/DDX5/ITGB1/KLF5/TBX2/CALR/TGFBR1/DDX17/ZFAND5/IGFBP5/RB1/SYNE1/NF1/FLNB/PKD2	20
GO:2000630	GO:2000630	positive regulation of miRNA metabolic process	7/348	64/18870	0.000172101	0.00940428	0.00747221	FOS/EGR1/SREBF2/KLF5/GATA3/STAT3/EGFR	7
GO:1903076	GO:1903076	regulation of protein localization to plasma membrane	9/348	108/18870	0.000175212	0.00944487	0.00750446	ITGA3/EZR/SQSTM1/PRKCI/ITGB1/HECTD1/ACTB/TMEM59/EGFR	9
GO:0002244	GO:0002244	hematopoietic progenitor cell differentiation	10/348	133/18870	0.000181469	0.00965174	0.00766882	ZFP36/CEBPD/HES1/RBM47/BRAF/EEF2/GATA3/PRKDC/NFE2L2/N4BP2L2	10
GO:2000628	GO:2000628	regulation of miRNA metabolic process	8/348	86/18870	0.000187563	0.00981398	0.00779773	FOS/EGR1/SREBF2/KLF5/GATA3/NFIB/STAT3/EGFR	8
GO:0045646	GO:0045646	regulation of erythrocyte differentiation	6/348	46/18870	0.00018944	0.00981398	0.00779773	ZFP36/RHEX/HSPA1A/ZFP36L1/PRKDC/STAT3	6
GO:0045445	GO:0045445	myoblast differentiation	9/348	110/18870	0.000201418	0.0102816	0.00816925	RANBP3L/DDX5/ITGB1/ZFP36L1/TBX2/BTG1/ACTB/DDX17/RB1	9
GO:0051017	GO:0051017	actin filament bundle assembly	11/348	161/18870	0.000203621	0.0102816	0.00816925	SDC4/BAIAP2L1/EZR/BRAF/F11R/HSP90B1/TGFBR1/TACSTD2/NEDD9/CUL3/PRKN	11
GO:0090102	GO:0090102	cochlea development	6/348	47/18870	0.000213829	0.010443	0.00829751	HES1/MYO3B/TBX2/KCNK3/KCNQ1/PAFAH1B1	6
GO:0021915	GO:0021915	neural tube development	11/348	162/18870	0.000214925	0.010443	0.00829751	HES1/SDC4/SPINT1/PLXNB2/ZFP36L1/RPS7/ST14/HECTD1/AMBRA1/NF1/PKD2	11
GO:0050678	GO:0050678	regulation of epithelial cell proliferation	19/348	407/18870	0.000215414	0.010443	0.00829751	NR4A1/ZFP36/HES1/HSPG2/ERBB2/B4GALT1/ZFP36L1/PTPRK/GATA3/PRKDC/NFIB/TGFBR1/TACSTD2/RB1/SPINK1/NF1/STAT3/PKHD1/EGFR	19
GO:1901653	GO:1901653	cellular response to peptide	18/348	374/18870	0.000217289	0.010443	0.00829751	FOS/NR4A1/GDF15/SESN3/INSR/PRKCI/SIK2/ZFP36L1/PRKDC/LPIN2/NFE2L2/GAB1/NCL/RB1/PKM/SPINK1/JAK1/STAT3	18
GO:2001242	GO:2001242	regulation of intrinsic apoptotic signaling pathway	12/348	190/18870	0.000220865	0.0104885	0.00833364	HSPA1A/CLU/MUC1/DDX3X/SFPQ/SKIL/BCAP31/RPS7/TMBIM6/NFE2L2/SGMS1/PRKN	12
GO:1902036	GO:1902036	regulation of hematopoietic stem cell differentiation	4/348	17/18870	0.000223748	0.0105004	0.00834311	ZFP36/PRKDC/NFE2L2/N4BP2L2	4
GO:0070482	GO:0070482	response to oxygen levels	17/348	343/18870	0.000229914	0.0106643	0.00847333	FOS/EGR1/DDIT4/LMNA/HIPK2/HSPG2/FOSL2/ZFP36L1/KCNK3/TMBIM6/CPEB4/NFE2L2/ATP6AP1/ITPR2/HSP90B1/CD24/NF1	17
GO:0060674	GO:0060674	placenta blood vessel development	5/348	31/18870	0.000237378	0.0108839	0.00864787	JUNB/HES1/HS6ST1/SPINT1/PKD2	5
GO:1904035	GO:1904035	regulation of epithelial cell apoptotic process	9/348	113/18870	0.00024678	0.0111864	0.00888823	ZFP36/BRAF/PRKCI/ZFP36L1/GATA3/NFE2L2/RB1/ANO6/PKHD1	9
GO:0061572	GO:0061572	actin filament bundle organization	11/348	165/18870	0.000252076	0.0112981	0.00897695	SDC4/BAIAP2L1/EZR/BRAF/F11R/HSP90B1/TGFBR1/TACSTD2/NEDD9/CUL3/PRKN	11
GO:0036293	GO:0036293	response to decreased oxygen levels	16/348	315/18870	0.000265882	0.0117313	0.00932115	FOS/EGR1/DDIT4/LMNA/HIPK2/HSPG2/FOSL2/ZFP36L1/KCNK3/TMBIM6/CPEB4/NFE2L2/ITPR2/HSP90B1/CD24/NF1	16
GO:0048839	GO:0048839	inner ear development	12/348	194/18870	0.000267623	0.0117313	0.00932115	CEBPD/HES1/SDC4/PAX8/MYO3B/TBX2/GATA3/KCNK3/KCNQ1/AHI1/SLC44A4/PAFAH1B1	12
GO:0048872	GO:0048872	homeostasis of number of cells	16/348	316/18870	0.000275462	0.0119437	0.00948987	ZFP36/RHEX/HSPA1A/SKIL/HIPK2/ADGRG1/FOSL2/NAPEPLD/ZFP36L1/GATA3/PRKDC/KCNQ1/RB1/RPS24/NF1/STAT3	16
GO:0043588	GO:0043588	skin development	16/348	317/18870	0.000285339	0.0122389	0.00972446	ZFP36/KRT7/ITGA3/CLDN4/ASAH1/FOSL2/KAZN/ZFP36L1/ST14/PPL/JUP/ASH1L/IGFBP5/NF1/FLNB/EGFR	16
GO:0071320	GO:0071320	cellular response to cAMP	6/348	50/18870	0.000302108	0.0127556	0.010135	EZR/ZFP36L1/KCNQ1/ITPR2/IGFBP5/PKD2	6
GO:0045927	GO:0045927	positive regulation of growth	14/348	256/18870	0.000303782	0.0127556	0.010135	AGRN/DDX3X/EZR/INSR/EFNA5/ERBB2/EIF4G2/TBX2/TGFBR1/SLC44A4/BMPR2/EGFR/PRKN/PAFAH1B1	14
GO:0034250	GO:0034250	positive regulation of amide metabolic process	11/348	169/18870	0.000309931	0.0128783	0.0102325	TOB1/CLU/DDX3X/PLXNB2/ERBB2/EEF2/EIF4G2/PRKDC/NFE2L2/PKM/EIF4G3	11
GO:0032436	GO:0032436	positive regulation of proteasomal ubiquitin-dependent protein catabolic process	8/348	93/18870	0.00032205	0.0132152	0.0105002	HSPA1A/CLU/BCAP31/RNF19A/NFE2L2/HECTD1/ARIH1/PRKN	8
GO:0014074	GO:0014074	response to purine-containing compound	10/348	143/18870	0.000326687	0.0132152	0.0105002	FOS/BSG/EZR/BRAF/ZFP36L1/KCNQ1/ITPR2/HSP90B1/IGFBP5/PKD2	10
GO:1902105	GO:1902105	regulation of leukocyte differentiation	16/348	321/18870	0.000327978	0.0132152	0.0105002	FOS/JUNB/ZFP36L2/TMEM176B/TNFRSF11B/BRAF/ERBB2/ZFP36L1/TMEM176A/GATA3/PRKDC/ACTB/RB1/AMBRA1/NEDD9/NF1	16
GO:0007163	GO:0007163	establishment or maintenance of cell polarity	13/348	228/18870	0.000332507	0.0132637	0.0105387	HES1/OOEP/LMNA/PRKCI/FAT1/ITGB1/GATA3/ACTB/PATJ/ARFGEF1/PKHD1/PAFAH1B1/CDC42BPB	13
GO:0034612	GO:0034612	response to tumor necrosis factor	14/348	259/18870	0.000341816	0.0135	0.0107265	FOS/ZFP36/KRT18/ZFP36L2/HSPA1A/NFKBIA/HES1/KRT8/ASAH1/ACTN4/ZFP36L1/GATA3/NFE2L2/PRKN	14
GO:0071241	GO:0071241	cellular response to inorganic substance	13/348	229/18870	0.00034678	0.0135618	0.0107756	FOS/JUNB/AOC1/AQP2/JUND/BRAF/KCNK3/NFE2L2/CALR/HSP90B1/EGFR/PRKN/PKD2	13
GO:0031589	GO:0031589	cell-substrate adhesion	17/348	356/18870	0.000354012	0.0137102	0.0108935	BCAM/ITGA3/SDC4/BRAF/EFNA5/ACTN4/ITGB1/PTPRK/CALR/ST6GAL1/TACSTD2/JUP/NEDD9/MKLN1/NF1/PKHD1/CTTN	17
GO:0010823	GO:0010823	negative regulation of mitochondrion organization	6/348	52/18870	0.000375274	0.0143939	0.0114367	IER3/HSPA1A/CLU/LMNA/HUWE1/PRKN	6
GO:0010038	GO:0010038	response to metal ion	17/348	359/18870	0.000389756	0.014807	0.011765	FOS/JUNB/AOC1/AQP2/JUND/BSG/TNFRSF11B/BRAF/KCNK3/NFE2L2/CALR/CUTA/HSP90B1/ANXA11/EGFR/PRKN/PKD2	17
GO:0001893	GO:0001893	maternal placenta development	5/348	35/18870	0.000426966	0.0160676	0.0127666	JUNB/BSG/SPP1/ASH1L/BMPR2	5
GO:0031053	GO:0031053	primary miRNA processing	4/348	20/18870	0.000436003	0.0162432	0.0129061	DDX3X/DDX5/SRSF3/STAT3	4
GO:0002573	GO:0002573	myeloid leukocyte differentiation	13/348	235/18870	0.000443849	0.0162432	0.0129061	FOS/JUNB/TNFRSF11B/FAM20C/FOSL2/CD81/ZFP36L1/GATA3/ATP6AP1/RB1/NEDD9/NF1/PAFAH1B1	13
GO:0022618	GO:0022618	protein-RNA complex assembly	13/348	235/18870	0.000443849	0.0162432	0.0129061	SF1/EIF5/RPS28/RSRP1/PRKDC/SRSF5/RPS27/CELF1/EIF3A/RPSA/RPL6/RPL38/SRSF10	13
GO:0001666	GO:0001666	response to hypoxia	15/348	298/18870	0.000451622	0.0162857	0.0129399	FOS/EGR1/DDIT4/LMNA/HIPK2/HSPG2/FOSL2/ZFP36L1/KCNK3/TMBIM6/NFE2L2/ITPR2/HSP90B1/CD24/NF1	15
GO:0031960	GO:0031960	response to corticosteroid	10/348	149/18870	0.000453174	0.0162857	0.0129399	FOS/ZFP36/ZFP36L2/SGK1/DDIT4/IGFBP2/FOSL2/ZFP36L1/SMYD3/PAPPA	10
GO:2000058	GO:2000058	regulation of ubiquitin-dependent protein catabolic process	11/348	178/18870	0.000481964	0.0171657	0.013639	HSPA1A/CLU/HIPK2/BCAP31/RPS7/RNF19A/NFE2L2/HECTD1/ARIH1/WAC/PRKN	11
GO:0032868	GO:0032868	response to insulin	14/348	269/18870	0.000499463	0.0175775	0.0139662	FOS/EGR1/SESN3/INSR/PRKCI/SIK2/ZFP36L1/PRKDC/KCNQ1/LPIN2/GAB1/NCL/RB1/PKM	14
GO:0071383	GO:0071383	cellular response to steroid hormone stimulus	12/348	208/18870	0.000503068	0.0175775	0.0139662	ZFP36/ZFP36L2/HSPA1A/SGK1/DDIT4/ATP1A1/DDX5/ZFP36L1/HSPA8/SMYD3/CALR/DDX17	12
GO:0060562	GO:0060562	epithelial tube morphogenesis	16/348	334/18870	0.000506745	0.0175775	0.0139662	HES1/RDH10/SDC4/SPINT1/PLXNB2/PAX8/RPS7/TBX2/GATA3/ST14/HECTD1/CTSH/TACSTD2/AHI1/PKHD1/PKD2	16
GO:0010821	GO:0010821	regulation of mitochondrion organization	10/348	152/18870	0.000530267	0.0179441	0.0142575	IER3/HSPA1A/CLU/LMNA/SQSTM1/SREBF2/HUWE1/AMBRA1/CTTN/PRKN	10
GO:0098780	GO:0098780	response to mitochondrial depolarisation	4/348	21/18870	0.00053081	0.0179441	0.0142575	SQSTM1/HUWE1/AMBRA1/PRKN	4
GO:0099515	GO:0099515	actin filament-based transport	4/348	21/18870	0.00053081	0.0179441	0.0142575	ACTN4/SYNE2/MYO1D/MYO1E	4
GO:0051384	GO:0051384	response to glucocorticoid	9/348	127/18870	0.000585194	0.0195275	0.0155156	FOS/ZFP36/ZFP36L2/DDIT4/IGFBP2/FOSL2/ZFP36L1/SMYD3/PAPPA	9
GO:0050772	GO:0050772	positive regulation of axonogenesis	7/348	78/18870	0.00058744	0.0195275	0.0155156	SKIL/BRAF/PLXNB2/EFNA5/EIF4G2/BMPR2/PAFAH1B1	7
GO:0007611	GO:0007611	learning or memory	14/348	274/18870	0.000599136	0.0197305	0.015677	FOS/BTG2/ITGA3/SGK1/AMFR/INSR/BRAF/ITGB1/ADGRF1/NEDD9/NF1/EGFR/PRKN/PAFAH1B1	14
GO:0071826	GO:0071826	protein-RNA complex organization	13/348	243/18870	0.000608387	0.0197305	0.015677	SF1/EIF5/RPS28/RSRP1/PRKDC/SRSF5/RPS27/CELF1/EIF3A/RPSA/RPL6/RPL38/SRSF10	13
GO:2001234	GO:2001234	negative regulation of apoptotic signaling pathway	13/348	243/18870	0.000608387	0.0197305	0.015677	IER3/HSPA1A/CLU/MUC1/LMNA/DDX3X/TMBIM6/NFE2L2/TGFBR1/RB1/BIRC6/CTTN/PRKN	13
GO:0045637	GO:0045637	regulation of myeloid cell differentiation	12/348	213/18870	0.000621334	0.0199879	0.0158815	FOS/ZFP36/RHEX/HSPA1A/NFKBIA/TNFRSF11B/ZFP36L1/PRKDC/RB1/NEDD9/NF1/STAT3	12
GO:0097062	GO:0097062	dendritic spine maintenance	4/348	22/18870	0.000639398	0.0203071	0.0161351	ITGA3/INSR/NEDD9/CTTN	4
GO:0045639	GO:0045639	positive regulation of myeloid cell differentiation	8/348	103/18870	0.000641438	0.0203071	0.0161351	FOS/RHEX/HSPA1A/ZFP36L1/PRKDC/RB1/NEDD9/STAT3	8
GO:0072006	GO:0072006	nephron development	10/348	156/18870	0.000649674	0.0204059	0.0162136	EGR1/HES1/ITGA3/PAX8/GATA3/MYO1E/CD24/TACSTD2/AHI1/PKD2	10
GO:0009913	GO:0009913	epidermal cell differentiation	13/348	245/18870	0.000656749	0.020422	0.0162264	ZFP36/HES1/KRT7/ASAH1/FOSL2/KAZN/ZFP36L1/KCNQ1/ST14/PPL/SLC44A4/FLNB/PAFAH1B1	13
GO:0045766	GO:0045766	positive regulation of angiogenesis	11/348	185/18870	0.000665545	0.020422	0.0162264	HIPK2/ITGB1/BTG1/NFE2L2/GAB1/CTSH/JUP/PKM/JAK1/MTDH/STAT3	11
GO:1904018	GO:1904018	positive regulation of vasculature development	11/348	185/18870	0.000665545	0.020422	0.0162264	HIPK2/ITGB1/BTG1/NFE2L2/GAB1/CTSH/JUP/PKM/JAK1/MTDH/STAT3	11
GO:0051660	GO:0051660	establishment of centrosome localization	3/348	10/18870	0.000677721	0.0206369	0.0163971	EZR/PKHD1/PAFAH1B1	3
GO:0042274	GO:0042274	ribosomal small subunit biogenesis	8/348	104/18870	0.000683953	0.0206689	0.0164225	RPS21/RPS28/RPS7/PRKDC/RPS27/RPSA/RPS24/RPL38	8
GO:0000423	GO:0000423	mitophagy	5/348	39/18870	0.000712967	0.0212132	0.016855	SQSTM1/LRBA/HUWE1/AMBRA1/PRKN	5
GO:0032350	GO:0032350	regulation of hormone metabolic process	5/348	39/18870	0.000712967	0.0212132	0.016855	EGR1/RDH10/ATP1A1/PAX8/GATA3	5
GO:0034249	GO:0034249	negative regulation of amide metabolic process	16/348	345/18870	0.000717919	0.0212132	0.016855	ZFP36/TOB1/ZFP36L2/BTG2/CLU/DHFR/DAPK1/DDX3X/ZFP36L1/RTN3/CPEB4/CALR/NCL/CELF1/IGFBP5/TNRC6B	16
GO:0006814	GO:0006814	sodium ion transport	13/348	248/18870	0.00073535	0.021551	0.0171234	SLC5A3/SLC38A2/ATP1B1/SGK1/FXYD4/SLC6A12/ACTN4/ATP1A1/ATP1B3/KCNQ1/SLC4A11/ANO6/PKD2	13
GO:0014009	GO:0014009	glial cell proliferation	6/348	59/18870	0.000745559	0.021551	0.0171234	HES1/CLU/PRKCI/NFIB/RB1/NF1	6
GO:0060135	GO:0060135	maternal process involved in female pregnancy	6/348	59/18870	0.000745559	0.021551	0.0171234	JUNB/ITGA3/BSG/SPP1/ASH1L/BMPR2	6
GO:0035966	GO:0035966	response to topologically incorrect protein	10/348	159/18870	0.000753112	0.0216127	0.0171724	HSPA1A/CLU/AMFR/HSPA2/HSPA8/TMBIM6/NFE2L2/TRAM1/CUL3/PRKN	10
GO:0030324	GO:0030324	lung development	11/348	188/18870	0.00076035	0.0216645	0.0172136	HES1/ITGA3/RDH10/HS6ST1/HIPK2/FOSL2/TBX2/NFIB/CTSH/IGFBP5/BMPR2	11
GO:0031668	GO:0031668	cellular response to extracellular stimulus	14/348	281/18870	0.000766704	0.0216907	0.0172344	FOS/AOC1/AQP2/SLC38A2/GLUL/SESN3/SREBF2/HSPA8/CPEB4/DAP/NFE2L2/YWHAZ/AMBRA1/BMPR2	14
GO:1901532	GO:1901532	regulation of hematopoietic progenitor cell differentiation	5/348	40/18870	0.000802649	0.0225477	0.0179153	ZFP36/HES1/PRKDC/NFE2L2/N4BP2L2	5
GO:0071384	GO:0071384	cellular response to corticosteroid stimulus	6/348	60/18870	0.000815737	0.0227078	0.0180425	ZFP36/ZFP36L2/SGK1/DDIT4/ZFP36L1/SMYD3	6
GO:0031669	GO:0031669	cellular response to nutrient levels	13/348	251/18870	0.000821726	0.0227078	0.0180425	FOS/AOC1/SLC38A2/GLUL/SESN3/SREBF2/HSPA8/CPEB4/DAP/NFE2L2/YWHAZ/AMBRA1/BMPR2	13
GO:0010810	GO:0010810	regulation of cell-substrate adhesion	12/348	220/18870	0.000825427	0.0227078	0.0180425	ITGA3/SDC4/BRAF/EFNA5/ACTN4/CALR/ST6GAL1/TACSTD2/JUP/NEDD9/NF1/PKHD1	12
GO:1903078	GO:1903078	positive regulation of protein localization to plasma membrane	6/348	61/18870	0.000890904	0.0241221	0.0191663	ITGA3/EZR/SQSTM1/PRKCI/ITGB1/EGFR	6
GO:0060706	GO:0060706	cell differentiation involved in embryonic placenta development	4/348	24/18870	0.000902203	0.0241221	0.0191663	KRT19/KRT8/ST14/HECTD1	4
GO:0070841	GO:0070841	inclusion body assembly	4/348	24/18870	0.000902203	0.0241221	0.0191663	HSPA1A/CLU/HSPA2/PRKN	4
GO:0030323	GO:0030323	respiratory tube development	11/348	192/18870	0.000903961	0.0241221	0.0191663	HES1/ITGA3/RDH10/HS6ST1/HIPK2/FOSL2/TBX2/NFIB/CTSH/IGFBP5/BMPR2	11
GO:0030307	GO:0030307	positive regulation of cell growth	10/348	163/18870	0.000911775	0.0241221	0.0191663	DDX3X/EFNA5/ERBB2/EIF4G2/TGFBR1/SLC44A4/BMPR2/EGFR/PRKN/PAFAH1B1	10
GO:0060395	GO:0060395	SMAD protein signal transduction	7/348	84/18870	0.000916788	0.0241221	0.0191663	FOS/TOB1/GDF15/HIPK2/TGFBR1/BMPR2/RBPMS	7
GO:0034975	GO:0034975	protein folding in endoplasmic reticulum	3/348	11/18870	0.000919167	0.0241221	0.0191663	CALR/HSP90B1/CANX	3
GO:0031667	GO:0031667	response to nutrient levels	20/348	495/18870	0.000930754	0.0242665	0.019281	FOS/ZFP36/AOC1/GDF15/SLC38A2/GLUL/SPP1/PCSK1N/SESN3/TNFRSF11B/IGFBP2/SREBF2/HSPA8/CPEB4/DAP/NFE2L2/YWHAZ/AMBRA1/BMPR2/SPINK1	20
GO:1904375	GO:1904375	regulation of protein localization to cell periphery	9/348	137/18870	0.00100789	0.0261071	0.0207435	ITGA3/EZR/SQSTM1/PRKCI/ITGB1/HECTD1/ACTB/TMEM59/EGFR	9
GO:0043491	GO:0043491	phosphatidylinositol 3-kinase/protein kinase B signal transduction	14/348	290/18870	0.00103893	0.0263244	0.0209161	GDF15/SESN3/INSR/ERBB2/ITGB1/ZFP36L1/GATA3/TGFBR1/IGFBP5/NF1/MTDH/STAT3/PKHD1/EGFR	14
GO:0000209	GO:0000209	protein polyubiquitination	12/348	226/18870	0.00104233	0.0263244	0.0209161	AMFR/DDX3X/RNF19A/TCF25/FBXL17/HECTD1/HUWE1/ARIH1/TTC3/AMBRA1/CUL3/PRKN	12
GO:0007519	GO:0007519	skeletal muscle tissue development	10/348	166/18870	0.00104796	0.0263244	0.0209161	FOS/EGR1/NR4A1/BTG2/DDX5/KLF5/DDX17/RB1/NF1/FLNB	10
GO:0061351	GO:0061351	neural precursor cell proliferation	10/348	166/18870	0.00104796	0.0263244	0.0209161	BTG2/SPINT1/ADGRG1/PLXNB2/EMX2/ITGB1/NFIB/NF1/RERE/PAFAH1B1	10
GO:0036503	GO:0036503	ERAD pathway	8/348	111/18870	0.00104928	0.0263244	0.0209161	AMFR/BCAP31/NFE2L2/CALR/UBAC2/HSP90B1/PRKN/CANX	8
GO:0046697	GO:0046697	decidualization	4/348	25/18870	0.00105857	0.0263915	0.0209694	JUNB/BSG/SPP1/ASH1L	4
GO:0097191	GO:0097191	extrinsic apoptotic signaling pathway	12/348	229/18870	0.0011674	0.0289239	0.0229816	KRT18/HSPA1A/LMNA/DAPK1/DDX3X/SKIL/KRT8/TGFBR1/BIRC6/NF1/CTTN/TIMP3	12
GO:2000060	GO:2000060	positive regulation of ubiquitin-dependent protein catabolic process	8/348	113/18870	0.00117818	0.0290109	0.0230507	HSPA1A/CLU/BCAP31/RNF19A/NFE2L2/HECTD1/ARIH1/PRKN	8
GO:0048638	GO:0048638	regulation of developmental growth	15/348	328/18870	0.00120019	0.029231	0.0232256	GDF15/AGRN/SPP1/EZR/INSR/FOSL2/EFNA5/EIF4G2/TBX2/TGFBR1/BMPR2/STAT3/CTTN/PRKN/PAFAH1B1	15
GO:0072182	GO:0072182	regulation of nephron tubule epithelial cell differentiation	3/348	12/18870	0.00120887	0.029231	0.0232256	PAX8/GATA3/CD24	3
GO:1902075	GO:1902075	cellular response to salt	11/348	199/18870	0.00120911	0.029231	0.0232256	FOS/EGR1/JUNB/AOC1/AQP2/JUND/AGRN/BRAF/CALR/HSP90B1/PKD2	11
GO:0045727	GO:0045727	positive regulation of translation	9/348	141/18870	0.00123454	0.0295723	0.0234968	TOB1/DDX3X/PLXNB2/ERBB2/EEF2/EIF4G2/PRKDC/PKM/EIF4G3	9
GO:0009410	GO:0009410	response to xenobiotic stimulus	18/348	434/18870	0.00123805	0.0295723	0.0234968	FOS/AKR1C1/ITGA3/UGT2B7/TNFRSF11B/BRAF/IGFBP2/HSPG2/EMX2/FOSL2/ATP1A1/KCNK3/KCNQ1/ABCC4/NFE2L2/CALR/RB1/NPAS2	18
GO:0032434	GO:0032434	regulation of proteasomal ubiquitin-dependent protein catabolic process	9/348	143/18870	0.00136236	0.032348	0.0257022	HSPA1A/CLU/BCAP31/RNF19A/NFE2L2/HECTD1/ARIH1/WAC/PRKN	9
GO:0034976	GO:0034976	response to endoplasmic reticulum stress	13/348	266/18870	0.00139213	0.0328592	0.0261084	HSPA1A/CLU/AMFR/DDX3X/BCAP31/AFF4/TMBIM6/NFE2L2/CALR/UBAC2/HSP90B1/PRKN/CANX	13
GO:0048745	GO:0048745	smooth muscle tissue development	4/348	27/18870	0.00142661	0.0334751	0.0265978	FOSL2/ZFAND5/NF1/PKD2	4
GO:0072577	GO:0072577	endothelial cell apoptotic process	6/348	67/18870	0.0014601	0.0340604	0.0270628	BRAF/PRKCI/GATA3/NFE2L2/BMPR2/ANO6	6
GO:1901800	GO:1901800	positive regulation of proteasomal protein catabolic process	8/348	117/18870	0.00147377	0.0341795	0.0271574	HSPA1A/CLU/BCAP31/RNF19A/NFE2L2/HECTD1/ARIH1/PRKN	8
GO:0071453	GO:0071453	cellular response to oxygen levels	10/348	174/18870	0.00149427	0.0344545	0.027376	FOS/EGR1/LMNA/HIPK2/ZFP36L1/KCNK3/TMBIM6/CPEB4/NFE2L2/ATP6AP1	10
GO:1990573	GO:1990573	potassium ion import across plasma membrane	5/348	46/18870	0.00152793	0.0350283	0.0278319	ATP1B1/ATP1A1/KCNJ16/ATP1B3/KCNQ1	5
GO:0009415	GO:0009415	response to water	3/348	13/18870	0.00155015	0.0351338	0.0279157	AQP2/KRT8/PKD2	3
GO:1902947	GO:1902947	regulation of tau-protein kinase activity	3/348	13/18870	0.00155015	0.0351338	0.0279157	EGR1/CLU/RB1	3
GO:0032869	GO:0032869	cellular response to insulin stimulus	11/348	206/18870	0.0015944	0.0359326	0.0285504	SESN3/INSR/PRKCI/SIK2/ZFP36L1/PRKDC/LPIN2/GAB1/NCL/RB1/PKM	11
GO:1903131	GO:1903131	mononuclear cell differentiation	19/348	481/18870	0.00160774	0.0360297	0.0286275	FOS/EGR1/JUNB/KLF6/ZFP36L2/TMEM176B/BRAF/FOSL2/ERBB2/ITGB1/ZFP36L1/TMEM176A/GATA3/PRKDC/HECTD1/ACTB/AMBRA1/JAK1/STAT3	19
GO:0034698	GO:0034698	response to gonadotropin	4/348	28/18870	0.00164044	0.036557	0.0290465	ITGA3/EFNA5/PAX8/PAPPA	4
GO:0000288	GO:0000288	nuclear-transcribed mRNA catabolic process, deadenylation-dependent decay	6/348	69/18870	0.00170087	0.0376931	0.0299492	ZFP36/TOB1/ZFP36L2/BTG2/ZFP36L1/TNRC6B	6
GO:0031032	GO:0031032	actomyosin structure organization	11/348	208/18870	0.00172127	0.0379345	0.030141	KRT19/SDC4/KRT8/BRAF/ITGB1/F11R/TGFBR1/TACSTD2/CDC42BPA/CUL3/CDC42BPB	11
GO:0072009	GO:0072009	nephron epithelium development	8/348	120/18870	0.00173184	0.0379577	0.0301594	HES1/PAX8/GATA3/MYO1E/CD24/TACSTD2/AHI1/PKD2	8
GO:0060538	GO:0060538	skeletal muscle organ development	10/348	178/18870	0.00176932	0.0385673	0.0306438	FOS/EGR1/NR4A1/BTG2/DDX5/KLF5/DDX17/RB1/NF1/FLNB	10
GO:0071772	GO:0071772	response to BMP	10/348	179/18870	0.00184412	0.0397228	0.0315619	EGR1/TOB1/HES1/ITGA3/SKIL/HIPK2/SPINT1/DDX5/GATA3/BMPR2	10
GO:0071773	GO:0071773	cellular response to BMP stimulus	10/348	179/18870	0.00184412	0.0397228	0.0315619	EGR1/TOB1/HES1/ITGA3/SKIL/HIPK2/SPINT1/DDX5/GATA3/BMPR2	10
GO:0045732	GO:0045732	positive regulation of protein catabolic process	11/348	210/18870	0.00185626	0.0397228	0.0315619	IER3/HSPA1A/CLU/EZR/CD81/BCAP31/RNF19A/NFE2L2/HECTD1/ARIH1/PRKN	11
GO:0050769	GO:0050769	positive regulation of neurogenesis	12/348	242/18870	0.00186216	0.0397228	0.0315619	HES1/SKIL/BRAF/SPINT1/PLXNB2/PRKCI/EFNA5/ITGB1/EIF4G2/BMPR2/CUX1/PAFAH1B1	12
GO:0072073	GO:0072073	kidney epithelium development	9/348	150/18870	0.00189612	0.0402319	0.0319664	HES1/SDC4/PAX8/GATA3/MYO1E/CD24/TACSTD2/AHI1/PKD2	9
GO:0048388	GO:0048388	endosomal lumen acidification	3/348	14/18870	0.0019461	0.0404323	0.0321256	ATP6V0B/ATP6AP1/CLCN3	3
GO:0072160	GO:0072160	nephron tubule epithelial cell differentiation	3/348	14/18870	0.0019461	0.0404323	0.0321256	PAX8/GATA3/CD24	3
GO:1900025	GO:1900025	negative regulation of substrate adhesion-dependent cell spreading	3/348	14/18870	0.0019461	0.0404323	0.0321256	EFNA5/ACTN4/TACSTD2	3
GO:1901031	GO:1901031	regulation of response to reactive oxygen species	3/348	14/18870	0.0019461	0.0404323	0.0321256	DHFR/SESN3/NFE2L2	3
GO:0000380	GO:0000380	alternative mRNA splicing, via spliceosome	6/348	71/18870	0.00197063	0.0407298	0.032362	SFPQ/RBM47/DDX5/HNRNPM/CELF1/DDX17	6
GO:0035148	GO:0035148	tube formation	9/348	151/18870	0.00198438	0.0407779	0.0324003	SDC4/SPINT1/PLXNB2/PAX8/RPS7/GATA3/ST14/NFIB/HECTD1	9
GO:0090596	GO:0090596	sensory organ morphogenesis	13/348	277/18870	0.00199341	0.0407779	0.0324003	HIPK2/PRKCI/PAX8/FAT1/MYO3B/TBX2/GATA3/KCNQ1/AHI1/SLC44A4/NF1/RPL38/STAT3	13
GO:0001558	GO:0001558	regulation of cell growth	17/348	417/18870	0.00200884	0.0407841	0.0324051	HSPA1A/SGK1/SPP1/DDX3X/EFNA5/ERBB2/EIF4G2/BTG1/TGFBR1/SLC44A4/IGFBP5/RB1/BMPR2/EGFR/CTTN/PRKN/PAFAH1B1	17
GO:0071496	GO:0071496	cellular response to external stimulus	15/348	346/18870	0.00202335	0.0407841	0.0324051	FOS/AOC1/AQP2/SLC38A2/GLUL/SESN3/SREBF2/F11R/HSPA8/CPEB4/DAP/NFE2L2/YWHAZ/AMBRA1/BMPR2	15
GO:0071774	GO:0071774	response to fibroblast growth factor	8/348	123/18870	0.00202438	0.0407841	0.0324051	IER2/NR4A1/ZFP36/ZFP36L2/FAM20C/ZFP36L1/TBX2/GATA3	8
GO:0051402	GO:0051402	neuron apoptotic process	13/348	278/18870	0.00205732	0.0412394	0.0327669	EGR1/BTG2/CLU/HIPK2/BRAF/PRKCI/GATA3/TMBIM6/CPEB4/RB1/AMBRA1/NF1/PRKN	13
GO:0016331	GO:0016331	morphogenesis of embryonic epithelium	9/348	152/18870	0.0020759	0.0414038	0.0328976	RDH10/SDC4/SPINT1/PLXNB2/PAX8/RPS7/GATA3/ST14/HECTD1	9
GO:0002064	GO:0002064	epithelial cell development	11/348	214/18870	0.00215216	0.0422904	0.033602	EZR/PDE4D/FOSL2/FAT1/KLF5/B4GALT1/F11R/ST14/MYO1E/FLNB/PKHD1	11
GO:0045216	GO:0045216	cell-cell junction organization	11/348	214/18870	0.00215216	0.0422904	0.033602	CLDN4/PRKCI/TLN2/F11R/PLEKHA7/PKN2/TGFBR1/ACTB/PATJ/JUP/PKHD1	11
GO:0060541	GO:0060541	respiratory system development	11/348	214/18870	0.00215216	0.0422904	0.033602	HES1/ITGA3/RDH10/HS6ST1/HIPK2/FOSL2/TBX2/NFIB/CTSH/IGFBP5/BMPR2	11
GO:0045765	GO:0045765	regulation of angiogenesis	15/348	349/18870	0.00219813	0.042982	0.0341515	GLUL/HIPK2/HSPG2/ERBB2/ITGB1/BTG1/NFE2L2/GAB1/CTSH/JUP/PKM/JAK1/NF1/MTDH/STAT3	15
GO:0071385	GO:0071385	cellular response to glucocorticoid stimulus	5/348	50/18870	0.00222427	0.0431545	0.0342886	ZFP36/ZFP36L2/DDIT4/ZFP36L1/SMYD3	5
GO:0001838	GO:0001838	embryonic epithelial tube formation	8/348	125/18870	0.00224009	0.0431545	0.0342886	SDC4/SPINT1/PLXNB2/PAX8/RPS7/GATA3/ST14/HECTD1	8
GO:0000422	GO:0000422	autophagy of mitochondrion	7/348	98/18870	0.00225022	0.0431545	0.0342886	SQSTM1/SREBF2/LRBA/HUWE1/AMBRA1/CTTN/PRKN	7
GO:0061726	GO:0061726	mitochondrion disassembly	7/348	98/18870	0.00225022	0.0431545	0.0342886	SQSTM1/SREBF2/LRBA/HUWE1/AMBRA1/CTTN/PRKN	7
GO:1904377	GO:1904377	positive regulation of protein localization to cell periphery	6/348	73/18870	0.00227156	0.0433553	0.0344481	ITGA3/EZR/SQSTM1/PRKCI/ITGB1/EGFR	6
GO:0001667	GO:0001667	ameboidal-type cell migration	19/348	497/18870	0.00232285	0.0435091	0.0345703	NR4A1/S100A2/ITGA3/SDC4/GLUL/BRAF/ITGB1/GATA3/NFE2L2/CALR/PKN2/CTSH/TGFBR1/TACSTD2/JUP/ZFAND5/BMPR2/NF1/PAFAH1B1	19
GO:0016049	GO:0016049	cell growth	19/348	497/18870	0.00232285	0.0435091	0.0345703	HSPA1A/SGK1/SPP1/DDX3X/EFNA5/ERBB2/ITGB1/RAPH1/EIF4G2/BTG1/TGFBR1/SLC44A4/IGFBP5/RB1/BMPR2/EGFR/CTTN/PRKN/PAFAH1B1	19
GO:0017148	GO:0017148	negative regulation of translation	14/348	317/18870	0.00238471	0.0435091	0.0345703	ZFP36/TOB1/ZFP36L2/BTG2/DHFR/DAPK1/DDX3X/ZFP36L1/CPEB4/CALR/NCL/CELF1/IGFBP5/TNRC6B	14
GO:0050890	GO:0050890	cognition	14/348	317/18870	0.00238471	0.0435091	0.0345703	FOS/BTG2/ITGA3/SGK1/AMFR/INSR/BRAF/ITGB1/ADGRF1/NEDD9/NF1/EGFR/PRKN/PAFAH1B1	14
GO:0062197	GO:0062197	cellular response to chemical stress	14/348	317/18870	0.00238471	0.0435091	0.0345703	FOS/HSPA1A/DHFR/DAPK1/DDX3X/SQSTM1/ZFP36L1/PTPRK/NLK/NFE2L2/SLC4A11/EGFR/PRKN/PKD2	14
GO:0034764	GO:0034764	positive regulation of transmembrane transport	11/348	217/18870	0.00239833	0.0435091	0.0345703	ATP1B1/INSR/BRAF/PRKCI/ACTN4/ITGB1/ATP1B3/KCNQ1/NFE2L2/ANO6/PKD2	11
GO:0050821	GO:0050821	protein stabilization	11/348	217/18870	0.00239833	0.0435091	0.0345703	HSPA1A/CLU/ATP1B1/TSPAN1/LAMP1/AAK1/RPS7/NLK/ATP1B3/CALR/PRKN	11
GO:0030007	GO:0030007	intracellular potassium ion homeostasis	3/348	15/18870	0.0023996	0.0435091	0.0345703	ATP1B1/ATP1A1/ATP1B3	3
GO:0036376	GO:0036376	sodium ion export across plasma membrane	3/348	15/18870	0.0023996	0.0435091	0.0345703	ATP1B1/ATP1A1/ATP1B3	3
GO:0036446	GO:0036446	myofibroblast differentiation	3/348	15/18870	0.0023996	0.0435091	0.0345703	FOSL2/TGFBR1/RB1	3
GO:0071599	GO:0071599	otic vesicle development	3/348	15/18870	0.0023996	0.0435091	0.0345703	PAX8/GATA3/AHI1	3
GO:0003281	GO:0003281	ventricular septum development	6/348	74/18870	0.0024344	0.0439403	0.0349129	HES1/PAX8/GATA3/HECTD1/TGFBR1/BMPR2	6
GO:0021987	GO:0021987	cerebral cortex development	8/348	127/18870	0.00247345	0.0440959	0.0350366	SLC38A2/ADGRG1/EMX2/SYNE2/TACC1/NF1/EGFR/PAFAH1B1	8
GO:0030010	GO:0030010	establishment of cell polarity	9/348	156/18870	0.00247618	0.0440959	0.0350366	HES1/PRKCI/FAT1/ITGB1/GATA3/PATJ/ARFGEF1/PKHD1/PAFAH1B1	9
GO:0046718	GO:0046718	viral entry into host cell	9/348	156/18870	0.00247618	0.0440959	0.0350366	HSPA1A/BSG/INSR/ITGB1/CD81/LAMP1/F11R/RPSA/EGFR	9
GO:1901342	GO:1901342	regulation of vasculature development	15/348	354/18870	0.00251723	0.0442865	0.035188	GLUL/HIPK2/HSPG2/ERBB2/ITGB1/BTG1/NFE2L2/GAB1/CTSH/JUP/PKM/JAK1/NF1/MTDH/STAT3	15
GO:0034446	GO:0034446	substrate adhesion-dependent cell spreading	7/348	100/18870	0.0025238	0.0442865	0.035188	BRAF/EFNA5/ACTN4/CALR/ST6GAL1/TACSTD2/NEDD9	7
GO:0072080	GO:0072080	nephron tubule development	7/348	100/18870	0.0025238	0.0442865	0.035188	HES1/PAX8/GATA3/CD24/TACSTD2/AHI1/PKD2	7
GO:0050767	GO:0050767	regulation of neurogenesis	16/348	390/18870	0.00253129	0.0442865	0.035188	BTG2/HES1/SPP1/SKIL/BRAF/SPINT1/PLXNB2/PRKCI/EFNA5/ITGB1/EIF4G2/RB1/BMPR2/CUX1/NF1/PAFAH1B1	16
GO:0031346	GO:0031346	positive regulation of cell projection organization	15/348	355/18870	0.00258545	0.0446535	0.0354796	ITGA3/AGRN/SKIL/BRAF/PLXNB2/PRKCI/EFNA5/MYO3B/EIF4G2/NFE2L2/TGFBR1/NEDD9/BMPR2/CUX1/PAFAH1B1	15
GO:1901990	GO:1901990	regulation of mitotic cell cycle phase transition	15/348	355/18870	0.00258545	0.0446535	0.0354796	DUSP1/IER3/ZFP36L2/MUC1/DDX3X/HSPA2/ZFP36L1/PRKDC/ACTB/RB1/AMBRA1/EGFR/CUL3/WAC/PKD2	15
GO:0000956	GO:0000956	nuclear-transcribed mRNA catabolic process	8/348	128/18870	0.00259705	0.0446535	0.0354796	ZFP36/TOB1/ZFP36L2/BTG2/ETF1/DDX5/ZFP36L1/TNRC6B	8
GO:0045931	GO:0045931	positive regulation of mitotic cell cycle	8/348	128/18870	0.00259705	0.0446535	0.0354796	HES1/DDX3X/HSPA2/PKN2/RB1/EGFR/CUL3/PAFAH1B1	8
GO:0071470	GO:0071470	cellular response to osmotic stress	5/348	52/18870	0.00264792	0.0453328	0.0360193	DDX3X/ZFP36L1/NLK/SLC4A11/PKD2	5
GO:0036294	GO:0036294	cellular response to decreased oxygen levels	9/348	158/18870	0.00269807	0.0455731	0.0362102	FOS/EGR1/LMNA/HIPK2/ZFP36L1/KCNK3/TMBIM6/CPEB4/NFE2L2	9
GO:2001236	GO:2001236	regulation of extrinsic apoptotic signaling pathway	9/348	158/18870	0.00269807	0.0455731	0.0362102	HSPA1A/LMNA/DDX3X/SKIL/TGFBR1/BIRC6/NF1/CTTN/TIMP3	9
GO:0002360	GO:0002360	T cell lineage commitment	4/348	32/18870	0.00271908	0.0455731	0.0362102	BRAF/PRKDC/JAK1/STAT3	4
GO:0051642	GO:0051642	centrosome localization	4/348	32/18870	0.00271908	0.0455731	0.0362102	EZR/SYNE2/PKHD1/PAFAH1B1	4
GO:0061842	GO:0061842	microtubule organizing center localization	4/348	32/18870	0.00271908	0.0455731	0.0362102	EZR/SYNE2/PKHD1/PAFAH1B1	4
GO:0008630	GO:0008630	intrinsic apoptotic signaling pathway in response to DNA damage	7/348	102/18870	0.00282227	0.0471047	0.0374272	IER3/CLU/DDIT4/MUC1/SKIL/HIPK2/PRKDC	7
GO:2000696	GO:2000696	regulation of epithelial cell differentiation involved in kidney development	3/348	16/18870	0.00291329	0.0484212	0.0384733	PAX8/GATA3/CD24	3
GO:0031331	GO:0031331	positive regulation of cellular catabolic process	16/348	396/18870	0.00294157	0.0486491	0.0386543	ZFP36/TOB1/ZFP36L2/BTG2/DAPK1/SESN3/INSR/SQSTM1/ZFP36L1/CELF1/AMBRA1/TMEM59/MTDH/WAC/TNRC6B/PRKN	16
GO:0051962	GO:0051962	positive regulation of nervous system development	13/348	290/18870	0.00296504	0.0486491	0.0386543	HES1/AGRN/SKIL/BRAF/SPINT1/PLXNB2/PRKCI/EFNA5/ITGB1/EIF4G2/BMPR2/CUX1/PAFAH1B1	13
GO:0072078	GO:0072078	nephron tubule morphogenesis	6/348	77/18870	0.00297578	0.0486491	0.0386543	HES1/PAX8/GATA3/TACSTD2/AHI1/PKD2	6
GO:1903036	GO:1903036	positive regulation of response to wounding	6/348	77/18870	0.00297578	0.0486491	0.0386543	CLDN4/BRAF/ITGB1/NFE2L2/ARFGEF1/ANO6	6
GO:0019079	GO:0019079	viral genome replication	8/348	131/18870	0.00299702	0.0487215	0.0387118	SLPI/DDX3X/DDX5/HSPA8/PCBP2/PKN2/HACD3/PRKN	8
GO:0003382	GO:0003382	epithelial cell morphogenesis	4/348	33/18870	0.00304975	0.0487215	0.0387118	FAT1/ST14/FLNB/PKHD1	4
GO:0043618	GO:0043618	regulation of transcription from RNA polymerase II promoter in response to stress	4/348	33/18870	0.00304975	0.0487215	0.0387118	EGR1/MUC1/TMBIM6/NFE2L2	4
GO:0045648	GO:0045648	positive regulation of erythrocyte differentiation	4/348	33/18870	0.00304975	0.0487215	0.0387118	RHEX/HSPA1A/PRKDC/STAT3	4
GO:0001649	GO:0001649	osteoblast differentiation	12/348	257/18870	0.00305281	0.0487215	0.0387118	JUNB/TOB1/JUND/CEBPD/SPP1/RANBP3L/FAM20C/FOSL2/DDX5/IGFBP5/BMPR2/NF1	12
GO:0030100	GO:0030100	regulation of endocytosis	13/348	291/18870	0.00305349	0.0487215	0.0387118	CLU/CYBA/INSR/AAK1/CALR/PACSIN2/ACTB/CD151/AHI1/SYNE1/MKLN1/ANO6/PRKN	13
GO:0060425	GO:0060425	lung morphogenesis	5/348	54/18870	0.00312715	0.049557	0.0393757	RDH10/HIPK2/TBX2/NFIB/CTSH	5
GO:0061326	GO:0061326	renal tubule development	7/348	104/18870	0.00314707	0.049557	0.0393757	HES1/PAX8/GATA3/CD24/TACSTD2/AHI1/PKD2	7
GO:0006898	GO:0006898	receptor-mediated endocytosis	12/348	258/18870	0.00315017	0.049557	0.0393757	CLU/EZR/INSR/HSPG2/ITGB1/CD81/AAK1/AHI1/SYNE1/MKLN1/CTTN/CANX	12
GO:0060485	GO:0060485	mesenchyme development	14/348	327/18870	0.00315554	0.049557	0.0393757	HES1/RDH10/RANBP3L/DDX5/ZFP36L1/RPS7/TBX2/GATA3/S100A4/FBXL17/TGFBR1/DDX17/BMPR2/PKD2	14

## Sheet: pappc2.hallmark
	ID	Description	GeneRatio	BgRatio	pvalue	p.adjust	qvalue	geneID	Count
HALLMARK_TNFA_SIGNALING_VIA_NFKB	HALLMARK_TNFA_SIGNALING_VIA_NFKB	HALLMARK_TNFA_SIGNALING_VIA_NFKB	22/163	200/4384	3.28336452593293e-06	0.000151035	0.000134791	FOS/EGR1/JUNB/IER2/NR4A1/DUSP1/ZFP36/IER3/KLF6/CEBPD/NFKBIA/BTG2/HES1/SDC4/SGK1/SAT1/SQSTM1/FOSL2/LAMB3/B4GALT1/BTG1/NFE2L2	22
HALLMARK_APOPTOSIS	HALLMARK_APOPTOSIS	HALLMARK_APOPTOSIS	15/163	161/4384	0.000823602	0.0189429	0.0169055	IER3/KRT18/BTG2/CLU/LMNA/ETF1/SAT1/SQSTM1/ERBB2/BCAP31/DAP/GPX4/SPTAN1/NEDD9/TIMP3	15
HALLMARK_UV_RESPONSE_UP	HALLMARK_UV_RESPONSE_UP	HALLMARK_UV_RESPONSE_UP	14/163	158/4384	0.00199627	0.0306095	0.0273174	FOS/JUNB/NR4A1/NFKBIA/BTG2/BSG/HSPA2/EIF5/SQSTM1/IGFBP2/SLC6A12/GLS/TMBIM6/BTG1	14
HALLMARK_P53_PATHWAY	HALLMARK_P53_PATHWAY	HALLMARK_P53_PATHWAY	16/163	200/4384	0.00279576	0.0321513	0.0286933	FOS/IER3/TOB1/BTG2/DDIT4/SAT1/PLXNB2/RPL36/CD81/ZFP36L1/BTG1/S100A4/ST14/PTPN14/RPL18/RB1	16
