# Supplementary material for: Permanent defects in renal medullary structure and function after reversal of urinary obstruction
Source: JCI Insight. 2025 Jan 23;10(5):e187008. doi: 10.1172/jci.insight.187008 (PMC11949033; doi:10.1172/jci.insight.187008)
Supplement: Supplemental table 2 [file jciinsight-10-187008-s250.xlsx]

## Sheet: Big UMAP_clusters (S.Fig 7)
	p_val	avg_log2FC	pct.1	pct.2	p_val_adj	cluster	gene	celltype
Bst1	0	5.03719	0.867	0.071	0	0	Bst1	DTL
Aqp1	0	4.60097	0.832	0.108	0	0	Aqp1	DTL
Podn	0	5.79843	0.624	0.036	0	0	Podn	DTL
Slc6a6	0	3.08258	0.732	0.237	0	0	Slc6a6	DTL
Slc4a11	0	2.83446	0.709	0.231	0	0	Slc4a11	DTL
Gramd1b	0	2.10366	0.766	0.293	0	0	Gramd1b	DTL
Nbl1	0	2.49932	0.706	0.267	0	0	Nbl1	DTL
Nxpe5	0	3.39375	0.523	0.106	0	0	Nxpe5	DTL
Timp3	0	2.2173	0.919	0.52	0	0	Timp3	DTL
Foxc1	0	2.77007	0.541	0.15	0	0	Foxc1	DTL
Misp	0	3.82043	0.494	0.105	0	0	Misp	DTL
Cobll1	0	2.21093	0.769	0.391	0	0	Cobll1	DTL
Angpt2	0	2.46097	0.463	0.099	0	0	Angpt2	DTL
Cdh6	0	4.19845	0.394	0.035	0	0	Cdh6	DTL
Pitx2	0	5.75707	0.367	0.015	0	0	Pitx2	DTL
Nptx1	0	5.65231	0.37	0.02	0	0	Nptx1	DTL
Galnt14	0	3.83478	0.396	0.05	0	0	Galnt14	DTL
Gls	0	1.80623	0.719	0.374	0	0	Gls	DTL
Gprc5c	0	1.57723	0.76	0.423	0	0	Gprc5c	DTL
Parm1	0	2.93179	0.446	0.112	0	0	Parm1	DTL
Elovl7	0	2.49096	0.552	0.224	0	0	Elovl7	DTL
Proser2	0	2.10061	0.486	0.165	0	0	Proser2	DTL
Sorcs3	0	3.77569	0.355	0.035	0	0	Sorcs3	DTL
Slc34a2	0	3.85964	0.359	0.042	0	0	Slc34a2	DTL
Rasl11b	0	1.93758	0.565	0.257	0	0	Rasl11b	DTL
Pacsin3	0	2.71396	0.462	0.155	0	0	Pacsin3	DTL
Pax8	0	1.37409	0.77	0.463	0	0	Pax8	DTL
Sema5a	0	2.37737	0.449	0.15	0	0	Sema5a	DTL
Ppl	0	1.604	0.577	0.28	0	0	Ppl	DTL
Npy	0	2.08244	0.481	0.185	0	0	Npy	DTL
Myo5b	0	2.08064	0.551	0.256	0	0	Myo5b	DTL
Akap12	0	3.00007	0.367	0.072	0	0	Akap12	DTL
Osr2	0	6.02982	0.303	0.009	0	0	Osr2	DTL
Apela	0	2.57496	0.416	0.127	0	0	Apela	DTL
Scel	0	1.91204	0.459	0.172	0	0	Scel	DTL
Tshz2	0	2.73702	0.352	0.066	0	0	Tshz2	DTL
Adgrg1	0	1.16715	0.849	0.564	0	0	Adgrg1	DTL
Cryab	0	0.928936	0.742	0.457	0	0	Cryab	DTL
Svil	0	2.28171	0.46	0.177	0	0	Svil	DTL
Tinagl1	0	0.751053	0.568	0.288	0	0	Tinagl1	DTL
Bcam	0	0.794534	0.832	0.554	0	0	Bcam	DTL
Epha7	0	3.79089	0.313	0.038	0	0	Epha7	DTL
Fam129b	0	2.10553	0.467	0.201	0	0	Fam129b	DTL
Lamb1	0	1.62288	0.545	0.282	0	0	Lamb1	DTL
Lama3	0	3.4429	0.317	0.054	0	0	Lama3	DTL
Rasal1	0	1.84707	0.451	0.195	0	0	Rasal1	DTL
Cacna1d	0	2.43528	0.382	0.13	0	0	Cacna1d	DTL
Slc22a23	0	2.59085	0.393	0.142	0	0	Slc22a23	DTL
Cldn4	0	0.749111	0.581	0.335	0	0	Cldn4	DTL
Smtn	0	1.05283	0.618	0.373	0	0	Smtn	DTL
Amotl2	0	1.88869	0.533	0.289	0	0	Amotl2	DTL
Clic4	0	2.71112	0.333	0.09	0	0	Clic4	DTL
Slc39a8	0	3.80993	0.282	0.039	0	0	Slc39a8	DTL
Cobl	0	1.66982	0.445	0.203	0	0	Cobl	DTL
Cdh16	0	0.360221	0.877	0.636	0	0	Cdh16	DTL
Pakap.1	0	1.91487	0.373	0.133	0	0	Pakap.1	DTL
Il34	0	1.90916	0.384	0.145	0	0	Il34	DTL
Cnksr1	0	1.70727	0.459	0.221	0	0	Cnksr1	DTL
Slco2a1	0	3.19836	0.291	0.054	0	0	Slco2a1	DTL
Cp	0	2.03183	0.342	0.107	0	0	Cp	DTL
Ext1	0	1.61418	0.456	0.225	0	0	Ext1	DTL
Gprc5a	0	2.41964	0.346	0.116	0	0	Gprc5a	DTL
Plk5	0	5.49426	0.239	0.009	0	0	Plk5	DTL
Echdc2	0	1.51808	0.369	0.146	0	0	Echdc2	DTL
Glis3	0	1.24064	0.592	0.369	0	0	Glis3	DTL
Kif12	0	0.946872	0.624	0.402	0	0	Kif12	DTL
Pax2	0	0.831493	0.762	0.54	0	0	Pax2	DTL
Col4a3	0	1.11951	0.71	0.493	0	0	Col4a3	DTL
Slc31a2	0	1.8181	0.42	0.203	0	0	Slc31a2	DTL
Galnt18	0	1.27987	0.555	0.34	0	0	Galnt18	DTL
Zan	0	2.64869	0.3	0.085	0	0	Zan	DTL
Baiap2	0	1.93955	0.345	0.13	0	0	Baiap2	DTL
Dock6	0	1.05942	0.474	0.261	0	0	Dock6	DTL
Cldn8	0	1.09336	0.502	0.293	0	0	Cldn8	DTL
Per2	0	1.39855	0.468	0.26	0	0	Per2	DTL
Ptpn13	0	0.953893	0.668	0.46	0	0	Ptpn13	DTL
Dtnb	0	1.28084	0.525	0.319	0	0	Dtnb	DTL
Kif13b	0	1.50643	0.454	0.249	0	0	Kif13b	DTL
Spint2	0	0.49068	0.751	0.546	0	0	Spint2	DTL
Zfyve21	0	2.10388	0.347	0.143	0	0	Zfyve21	DTL
Nid2	0	3.41088	0.229	0.029	0	0	Nid2	DTL
Sned1	0	1.14673	0.474	0.275	0	0	Sned1	DTL
Ehf	0	0.916205	0.591	0.392	0	0	Ehf	DTL
Fam78b	0	5.07811	0.207	0.009	0	0	Fam78b	DTL
Fry	0	1.59449	0.371	0.174	0	0	Fry	DTL
Cald1	0	1.5984	0.3	0.104	0	0	Cald1	DTL
Atp1b1	0	0.26093	0.928	0.733	0	0	Atp1b1	DTL
Thbs1	0	1.15567	0.522	0.327	0	0	Thbs1	DTL
Arrdc3	0	1.53195	0.455	0.262	0	0	Arrdc3	DTL
Tmem30b	0	0.585924	0.563	0.37	0	0	Tmem30b	DTL
Ptpn14	0	1.40726	0.444	0.252	0	0	Ptpn14	DTL
Sptb	0	2.93877	0.235	0.043	0	0	Sptb	DTL
Phgdh	0	2.93561	0.235	0.044	0	0	Phgdh	DTL
Epn3	0	0.975488	0.574	0.385	0	0	Epn3	DTL
Cxadr	0	1.90017	0.374	0.186	0	0	Cxadr	DTL
Ndufb8	0	1.31931	0.512	0.324	0	0	Ndufb8	DTL
Wwc1	0	1.39104	0.515	0.328	0	0	Wwc1	DTL
Ndrg4	0	1.61689	0.277	0.091	0	0	Ndrg4	DTL
Rbms3	0	0.887287	0.526	0.34	0	0	Rbms3	DTL
Cfap52	0	4.90849	0.199	0.013	0	0	Cfap52	DTL
Rai14	0	1.77739	0.289	0.103	0	0	Rai14	DTL
Gas1	0	2.29793	0.27	0.088	0	0	Gas1	DTL
Met	0	1.21938	0.499	0.317	0	0	Met	DTL
Dag1	0	1.0992	0.605	0.424	0	0	Dag1	DTL
Wnt7b	0	1.20701	0.455	0.274	0	0	Wnt7b	DTL
Slc1a2	0	5.47461	0.188	0.009	0	0	Slc1a2	DTL
Frzb	0	2.24956	0.23	0.054	0	0	Frzb	DTL
Phyhipl	0	2.1702	0.307	0.131	0	0	Phyhipl	DTL
Npnt	0	0.778553	0.418	0.243	0	0	Npnt	DTL
F2rl1	0	2.07485	0.306	0.131	0	0	F2rl1	DTL
Ranbp3l	0	0.784793	0.775	0.601	0	0	Ranbp3l	DTL
Chn2	0	2.08417	0.242	0.068	0	0	Chn2	DTL
Lzts3	0	1.20967	0.467	0.294	0	0	Lzts3	DTL
Trim61	0	2.33724	0.248	0.075	0	0	Trim61	DTL
Veph1	0	1.77901	0.311	0.139	0	0	Veph1	DTL
Sel1l3	0	2.0292	0.296	0.124	0	0	Sel1l3	DTL
Dmpk	0	1.44657	0.344	0.172	0	0	Dmpk	DTL
Tgfbr3	0	1.14927	0.5	0.33	0	0	Tgfbr3	DTL
Rab3ip	0	0.881559	0.614	0.444	0	0	Rab3ip	DTL
Col4a4	0	0.820213	0.764	0.595	0	0	Col4a4	DTL
Satb2	0	3.1218	0.206	0.037	0	0	Satb2	DTL
Cutal	0	2.53257	0.249	0.081	0	0	Cutal	DTL
Bicc1	0	1.26165	0.444	0.276	0	0	Bicc1	DTL
Cys1	0	1.34625	0.403	0.237	0	0	Cys1	DTL
Myo9a	0	1.60603	0.348	0.182	0	0	Myo9a	DTL
Slc1a1	0	2.15467	0.218	0.053	0	0	Slc1a1	DTL
Epcam	0	0.628661	0.578	0.413	0	0	Epcam	DTL
Pqlc1	0	1.25637	0.449	0.286	0	0	Pqlc1	DTL
Palm	0	1.15838	0.415	0.253	0	0	Palm	DTL
Sall1	0	1.14213	0.348	0.187	0	0	Sall1	DTL
Ifit3	0	2.65413	0.206	0.046	0	0	Ifit3	DTL
Tspan33	0	1.38679	0.395	0.236	0	0	Tspan33	DTL
Rnf183	0	1.17279	0.371	0.212	0	0	Rnf183	DTL
Pkhd1	0	0.797118	0.498	0.339	0	0	Pkhd1	DTL
Patj	0	0.817113	0.611	0.453	0	0	Patj	DTL
Xbp1	0	0.935049	0.67	0.514	0	0	Xbp1	DTL
Kifc3	0	0.749788	0.582	0.426	0	0	Kifc3	DTL
Myo5a	0	1.86807	0.279	0.124	0	0	Myo5a	DTL
Ndst1	0	0.9173	0.537	0.382	0	0	Ndst1	DTL
Fbxl5	0	1.50578	0.317	0.162	0	0	Fbxl5	DTL
Fmo2	0	2.53023	0.208	0.054	0	0	Fmo2	DTL
Susd4	0	2.91564	0.208	0.054	0	0	Susd4	DTL
Egfr	0	1.09281	0.428	0.274	0	0	Egfr	DTL
Hoxb6	0	0.871504	0.618	0.464	0	0	Hoxb6	DTL
Nupr1	0	0.775899	0.452	0.299	0	0	Nupr1	DTL
Nuak2	0	1.70412	0.311	0.158	0	0	Nuak2	DTL
Tns3	0	0.71112	0.719	0.567	0	0	Tns3	DTL
Cgnl1	0	0.491584	0.707	0.555	0	0	Cgnl1	DTL
Bcat1	0	1.2231	0.314	0.163	0	0	Bcat1	DTL
Spns2	0	1.0143	0.409	0.259	0	0	Spns2	DTL
Aif1l	0	0.99071	0.457	0.308	0	0	Aif1l	DTL
Fst	0	6.38228	0.157	0.008	0	0	Fst	DTL
Hoxb5	0	1.10912	0.442	0.294	0	0	Hoxb5	DTL
Rgl3	0	0.427913	0.693	0.545	0	0	Rgl3	DTL
Stxbp6	0	1.769	0.28	0.133	0	0	Stxbp6	DTL
Mn1	0	2.87478	0.17	0.024	0	0	Mn1	DTL
Clmn	0	1.31063	0.39	0.244	0	0	Clmn	DTL
Myo1d	0	1.06417	0.475	0.329	0	0	Myo1d	DTL
Upk3b	0	1.09714	0.291	0.146	0	0	Upk3b	DTL
Serinc2	0	0.586174	0.484	0.339	0	0	Serinc2	DTL
Fam98a	0	1.42769	0.346	0.202	0	0	Fam98a	DTL
Nr2e3	0	7.06929	0.144	0.002	0	0	Nr2e3	DTL
Cpeb4	0	1.17312	0.44	0.299	0	0	Cpeb4	DTL
Usp43	0	1.8514	0.268	0.127	0	0	Usp43	DTL
Arl4d	0	1.10143	0.359	0.218	0	0	Arl4d	DTL
Ank3	0	0.59938	0.56	0.42	0	0	Ank3	DTL
Mat2a	0	0.506632	0.68	0.541	0	0	Mat2a	DTL
Aff1	0	1.07726	0.468	0.33	0	0	Aff1	DTL
Ajuba	0	1.40497	0.312	0.175	0	0	Ajuba	DTL
Myof	0	0.906407	0.444	0.307	0	0	Myof	DTL
Klhdc8a	0	2.39334	0.205	0.068	0	0	Klhdc8a	DTL
Tjp1	0	1.23766	0.365	0.228	0	0	Tjp1	DTL
Itpk1	0	1.83485	0.262	0.128	0	0	Itpk1	DTL
Mical3	0	1.04367	0.448	0.315	0	0	Mical3	DTL
Tspan5	0	1.93149	0.218	0.086	0	0	Tspan5	DTL
Afap1l1	0	1.47177	0.245	0.113	0	0	Afap1l1	DTL
Sept4	0	0.972324	0.316	0.185	0	0	Sept4	DTL
Mkx	0	4.88485	0.137	0.007	0	0	Mkx	DTL
Lgr4	0	1.18336	0.428	0.299	0	0	Lgr4	DTL
Lama5	0	0.764171	0.512	0.383	0	0	Lama5	DTL
Bdh2	0	2.38653	0.173	0.044	0	0	Bdh2	DTL
Tead1	0	1.04038	0.437	0.308	0	0	Tead1	DTL
Sh3tc2	0	1.74517	0.229	0.1	0	0	Sh3tc2	DTL
Pacsin2	0	1.20227	0.411	0.283	0	0	Pacsin2	DTL
Fras1	0	2.10505	0.202	0.075	0	0	Fras1	DTL
Slc7a1	0	1.82102	0.244	0.117	0	0	Slc7a1	DTL
Slc16a12	0	1.36285	0.351	0.224	0	0	Slc16a12	DTL
Afdn	0	0.837092	0.561	0.436	0	0	Afdn	DTL
Cyb5r1	0	1.20491	0.379	0.254	0	0	Cyb5r1	DTL
Tmem176b	0	0.721415	0.593	0.469	0	0	Tmem176b	DTL
Oxr1	0	1.22589	0.336	0.213	0	0	Oxr1	DTL
Actn1	0	0.966772	0.392	0.269	0	0	Actn1	DTL
Ctnnal1	0	0.787179	0.473	0.352	0	0	Ctnnal1	DTL
Ston1	0	1.72981	0.204	0.083	0	0	Ston1	DTL
Spint1	0	0.673895	0.531	0.411	0	0	Spint1	DTL
Galns	0	1.58921	0.222	0.102	0	0	Galns	DTL
Tns1	0	0.689907	0.61	0.491	0	0	Tns1	DTL
Igsf5	0	0.650089	0.54	0.422	0	0	Igsf5	DTL
Tpcn1	0	1.2613	0.342	0.224	0	0	Tpcn1	DTL
Max	0	1.48265	0.271	0.154	0	0	Max	DTL
Tspan18	0	2.61584	0.138	0.021	0	0	Tspan18	DTL
Lmo7	0	0.671374	0.547	0.431	0	0	Lmo7	DTL
Pde7a	0	1.23911	0.274	0.158	0	0	Pde7a	DTL
Ifit2	0	2.0868	0.182	0.066	0	0	Ifit2	DTL
Prpf38b	0	0.881416	0.476	0.362	0	0	Prpf38b	DTL
Wwc2	0	0.925612	0.427	0.314	0	0	Wwc2	DTL
Slc6a18	0	0.736447	0.175	0.063	0	0	Slc6a18	DTL
Cldn2	0	1.89898	0.169	0.058	0	0	Cldn2	DTL
Cd164	0	0.739041	0.513	0.402	0	0	Cd164	DTL
Jag1	0	1.66745	0.274	0.164	0	0	Jag1	DTL
Tpmt	0	2.09102	0.196	0.086	0	0	Tpmt	DTL
Ankrd44	0	1.64732	0.192	0.082	0	0	Ankrd44	DTL
Zfp185	0	2.00029	0.177	0.067	0	0	Zfp185	DTL
Vldlr	0	1.44275	0.23	0.121	0	0	Vldlr	DTL
Hoxb8	0	0.918169	0.397	0.29	0	0	Hoxb8	DTL
Palm3	0	1.83036	0.2	0.094	0	0	Palm3	DTL
Dcaf11	0	0.91064	0.436	0.33	0	0	Dcaf11	DTL
Tspan13	0	1.65453	0.206	0.102	0	0	Tspan13	DTL
Wls	0	0.959992	0.46	0.357	0	0	Wls	DTL
AA986860	0	1.31283	0.269	0.166	0	0	AA986860	DTL
Sh2d4a	0	1.08851	0.335	0.232	0	0	Sh2d4a	DTL
Evc	0	1.58458	0.22	0.117	0	0	Evc	DTL
Irx3	0	1.88618	0.149	0.046	0	0	Irx3	DTL
Grhl2	0	1.14168	0.292	0.189	0	0	Grhl2	DTL
Cacna1g	0	2.66308	0.128	0.029	0	0	Cacna1g	DTL
Gmpr	0	1.78423	0.214	0.115	0	0	Gmpr	DTL
Dmxl2	0	1.65199	0.189	0.091	0	0	Dmxl2	DTL
Mtmr11	0	1.42168	0.179	0.082	0	0	Mtmr11	DTL
Cpe	0	1.59751	0.154	0.058	0	0	Cpe	DTL
Rgs9	0	1.97116	0.131	0.035	0	0	Rgs9	DTL
Csf1r	0	1.22147	0.158	0.062	0	0	Csf1r	DTL
P2ry2	0	1.62247	0.21	0.115	0	0	P2ry2	DTL
Hoxa9	0	1.32346	0.194	0.1	0	0	Hoxa9	DTL
Map3k21	0	1.58559	0.189	0.095	0	0	Map3k21	DTL
Chst8	0	2.56978	0.123	0.03	0	0	Chst8	DTL
Depdc1b	0	1.57286	0.194	0.101	0	0	Depdc1b	DTL
Slc1a3	0	2.20935	0.126	0.033	0	0	Slc1a3	DTL
Enpep	0	0.54245	0.177	0.086	0	0	Enpep	DTL
Hoxa7	0	1.45242	0.176	0.085	0	0	Hoxa7	DTL
Lypd2	0	1.03321	0.172	0.082	0	0	Lypd2	DTL
Pitpnm3	0	1.37684	0.191	0.102	0	0	Pitpnm3	DTL
Mapk4	0	3.34698	0.115	0.026	0	0	Mapk4	DTL
Ifit3b	0	2.39389	0.114	0.027	0	0	Ifit3b	DTL
Shank2	0	1.50651	0.183	0.096	0	0	Shank2	DTL
Cpm	0	1.50098	0.152	0.065	0	0	Cpm	DTL
Trim60	0	1.79872	0.155	0.069	0	0	Trim60	DTL
Ppp4r4	0	2.29743	0.12	0.034	0	0	Ppp4r4	DTL
Hoxa10	0	1.1318	0.161	0.076	0	0	Hoxa10	DTL
Hnmt	0	2.70915	0.129	0.045	0	0	Hnmt	DTL
Slc41a2	0	1.81033	0.168	0.084	0	0	Slc41a2	DTL
Dtx4	0	1.39525	0.168	0.084	0	0	Dtx4	DTL
Rtn1	0	1.77576	0.149	0.067	0	0	Rtn1	DTL
Dio1	0	2.75685	0.114	0.036	0	0	Dio1	DTL
Hspa12a	0	1.77976	0.117	0.043	0	0	Hspa12a	DTL
Fam102b	0	1.56925	0.118	0.05	0	0	Fam102b	DTL
Dpp4	0	2.18744	0.101	0.037	0	0	Dpp4	DTL
Arhgap28	0	1.57449	0.103	0.039	0	0	Arhgap28	DTL
Clcf1	1.27252134018584e-307	1.4875	0.163	0.082	2.4252984222602e-303	0	Clcf1	DTL
Sult2b1	1.58519870987322e-307	1.55522	0.118	0.05	3.02123022114737e-303	0	Sult2b1	DTL
Nfat5	1.029147967254e-306	0.543717	0.649	0.567	1.9614531107894e-302	0	Nfat5	DTL
Pepd	1.91590886002347e-306	1.173	0.306	0.206	3.65153069631873e-302	0	Pepd	DTL
Mpp7	1.16387356601029e-302	1.05939	0.304	0.202	2.21822662945902e-298	0	Mpp7	DTL
Wdfy2	4.9548029017871e-301	1.09575	0.277	0.176	9.44335885051603e-297	0	Wdfy2	DTL
Pgap1	1.03057157738023e-298	0.983142	0.349	0.248	1.96416636932897e-294	0	Pgap1	DTL
Pou3f3	2.35384327928993e-294	0.604194	0.513	0.404	4.48618990599868e-290	0	Pou3f3	DTL
Irx2	8.49832491317888e-294	1.06011	0.22	0.126	1.61969574520276e-289	0	Irx2	DTL
St6gal1	2.44490093447381e-293	1.62334	0.152	0.076	4.65973669101363e-289	0	St6gal1	DTL
Zfp462	7.53077832606684e-293	1.21427	0.18	0.095	1.43529104116508e-288	0	Zfp462	DTL
Adgrg3	3.33661208568563e-288	1.67325	0.111	0.048	6.35924897410824e-284	0	Adgrg3	DTL
Ntn4	2.04696866355205e-281	1.39473	0.23	0.141	3.90131757586386e-277	0	Ntn4	DTL
Litaf	2.87120378279856e-281	0.992762	0.345	0.249	5.47222728963578e-277	0	Litaf	DTL
Tpm1	3.60012900383918e-281	0.453704	0.556	0.448	6.8614858684171e-277	0	Tpm1	DTL
Dock1	5.68952561449696e-280	0.534648	0.594	0.503	1.08436668686698e-275	0	Dock1	DTL
Inpp5f	1.80214845728629e-278	1.24354	0.24	0.149	3.43471474474193e-274	0	Inpp5f	DTL
Npr2	2.44408453415822e-278	1.4364	0.131	0.062	4.65818071365215e-274	0	Npr2	DTL
Rassf6	2.10436977389758e-262	0.589866	0.442	0.336	4.01071835207139e-258	0	Rassf6	DTL
Atp9a	1.50970028010972e-258	0.919799	0.371	0.282	2.87733776386111e-254	0	Atp9a	DTL
Hnrnpa2b1	7.47851236636821e-255	0.515645	0.613	0.546	1.42532967190612e-250	0	Hnrnpa2b1	DTL
Boc	3.01133234030654e-251	1.21519	0.216	0.132	5.73929830739023e-247	0	Boc	DTL
Pald1	8.00822241742303e-251	0.933843	0.216	0.128	1.52628711053666e-246	0	Pald1	DTL
Adipor1	2.38832031497426e-250	0.958218	0.383	0.303	4.55189968830944e-246	0	Adipor1	DTL
Phldb1	1.0288563594265e-247	0.944264	0.296	0.203	1.96089733543097e-243	0	Phldb1	DTL
Per3	2.63514699053098e-246	0.943821	0.299	0.205	5.022326649253e-242	0	Per3	DTL
Capg	5.21887364687382e-246	1.35595	0.229	0.147	9.94665128357682e-242	0	Capg	DTL
Chmp4c	7.74342967881288e-242	1.61871	0.167	0.095	1.47582026248495e-237	0	Chmp4c	DTL
Gpc4	1.91126594467901e-241	1.18186	0.191	0.112	3.64268176396373e-237	0	Gpc4	DTL
Ccn1	1.06247580654591e-239	0.861603	0.161	0.087	2.02497263969586e-235	0	Ccn1	DTL
Prr15l	8.51850026750682e-239	0.967591	0.287	0.196	1.62354096598412e-234	0	Prr15l	DTL
Irx1	1.01284513437218e-237	0.818246	0.243	0.151	1.93038154159995e-233	0	Irx1	DTL
Ogt	7.66496315220172e-236	0.631018	0.527	0.448	1.46086532717812e-231	0	Ogt	DTL
Hoxa3	2.14462687915492e-235	0.981941	0.212	0.128	4.08744436898135e-231	0	Hoxa3	DTL
Agrn	6.26937007634487e-233	0.39063	0.652	0.553	1.19487924285057e-228	0	Agrn	DTL
Ifi27	2.88044630066481e-228	0.761585	0.352	0.256	5.48984260443707e-224	0	Ifi27	DTL
Arhgef28	2.23715819218904e-227	0.761589	0.399	0.313	4.26379979849309e-223	0	Arhgef28	DTL
Ltbp3	3.54919125565966e-227	0.904003	0.339	0.251	6.76440361416175e-223	0	Ltbp3	DTL
Bad	2.64939027712747e-226	1.45079	0.199	0.123	5.04947292917725e-222	0	Bad	DTL
Rassf7	6.11191904901978e-222	1.00285	0.314	0.231	1.16487065155268e-217	0	Rassf7	DTL
Pon3	2.38734224797656e-218	1.49801	0.12	0.06	4.55003559041853e-214	0	Pon3	DTL
Prkaa2	8.67750189165451e-218	1.06183	0.28	0.198	1.65384508553043e-213	0	Prkaa2	DTL
Cdo1	3.60416710887142e-217	1.12276	0.232	0.151	6.86918209279805e-213	0	Cdo1	DTL
Uvrag	2.00708799811618e-215	0.735023	0.372	0.282	3.82530901560963e-211	0	Uvrag	DTL
Sh3tc1	4.21480220050543e-212	1.28916	0.127	0.066	8.03299151394329e-208	0	Sh3tc1	DTL
Slc22a5	2.59288225827842e-210	1.32391	0.236	0.159	4.94177429605285e-206	0	Slc22a5	DTL
Usp53	6.55965404389153e-210	1.01395	0.248	0.167	1.25020446422529e-205	0	Usp53	DTL
P3h2	9.77268011004887e-210	0.567402	0.463	0.37	1.86257510217421e-205	0	P3h2	DTL
Afap1	1.3702040980402e-209	1.05589	0.235	0.155	2.61147199045482e-205	0	Afap1	DTL
Kdm1b	3.73832923661767e-207	1.38878	0.203	0.13	7.12488169206961e-203	0	Kdm1b	DTL
Ttll10	1.63161951429216e-204	0.743684	0.367	0.281	3.10970363228942e-200	0	Ttll10	DTL
Nceh1	3.18908007304176e-204	1.05164	0.282	0.204	6.07806771121029e-200	0	Nceh1	DTL
Rapgef3	3.60191205025241e-202	0.36291	0.528	0.427	6.86488417657608e-198	0	Rapgef3	DTL
Abcg1	5.81101573962728e-202	1.06157	0.197	0.123	1.10752148981556e-197	0	Abcg1	DTL
Dpysl2	8.7787399523789e-202	0.980901	0.123	0.063	1.67314004752389e-197	0	Dpysl2	DTL
Pdzk1ip1	1.68749399355281e-201	0.374242	0.439	0.336	3.21619480231231e-197	0	Pdzk1ip1	DTL
Slc14a2	2.18420806400292e-199	2.58746	0.239	0.164	4.16288214918317e-195	0	Slc14a2	DTL
Dclk3	5.37024484576528e-199	1.14993	0.231	0.155	1.0235149651544e-194	0	Dclk3	DTL
Dusp11	5.80116669970599e-197	0.596649	0.489	0.411	1.10564436129697e-192	0	Dusp11	DTL
Maco1	1.69909581693278e-194	1.08807	0.265	0.189	3.23830671749218e-190	0	Maco1	DTL
Nfia	3.47199788440734e-194	0.918415	0.284	0.203	6.61728076789196e-190	0	Nfia	DTL
Rbl2	6.2483256600728e-194	1.18429	0.247	0.173	1.19086838755328e-189	0	Rbl2	DTL
Klf5	9.13018136645192e-193	1.10555	0.232	0.157	1.74012126663207e-188	0	Klf5	DTL
Mprip	9.67056135066305e-192	0.253559	0.753	0.68	1.84311228782287e-187	0	Mprip	DTL
Msi2	7.44556233232359e-191	0.442113	0.595	0.531	1.41904972491755e-186	0	Msi2	DTL
Tmpo	3.50139451089637e-189	1.35199	0.138	0.077	6.67330779831739e-185	0	Tmpo	DTL
Papss1	7.77317303927232e-189	0.883911	0.325	0.25	1.48148904955491e-184	0	Papss1	DTL
Arg2	1.22109459844876e-188	1.36662	0.143	0.081	2.3272841951835e-184	0	Arg2	DTL
Kazn	3.34992942882237e-186	0.863837	0.332	0.256	6.38463049839256e-182	0	Kazn	DTL
Hoxa6	9.7158198019066e-186	0.81075	0.219	0.141	1.85173809604538e-181	0	Hoxa6	DTL
Capn2	3.21384139073424e-185	0.599204	0.391	0.307	6.12526030660039e-181	0	Capn2	DTL
Ift46	3.45360069448476e-185	1.05768	0.25	0.175	6.5822175636185e-181	0	Ift46	DTL
Anxa4	3.98530365642603e-185	0.723104	0.355	0.276	7.59559023878238e-181	0	Anxa4	DTL
Wwp1	4.06404042146816e-185	0.901926	0.305	0.229	7.74565463927616e-181	0	Wwp1	DTL
Tmem106b	6.4729142154942e-183	0.751837	0.39	0.32	1.23367272033104e-178	0	Tmem106b	DTL
Pttg1ip	3.77480018495486e-182	0.553242	0.515	0.456	7.19439167250546e-178	0	Pttg1ip	DTL
Tubb2b	1.27939331562002e-181	1.22724	0.204	0.135	2.4383957202402e-177	0	Tubb2b	DTL
Sim1	2.51051784304358e-181	0.613252	0.344	0.258	4.78479595705676e-177	0	Sim1	DTL
Tmem171	4.04130128438112e-181	0.90782	0.191	0.119	7.70231611790198e-177	0	Tmem171	DTL
Usp54	9.95393064633675e-181	0.984533	0.247	0.172	1.89711964188532e-176	0	Usp54	DTL
Luc7l3	4.17328260791516e-179	0.53165	0.504	0.436	7.95385932242551e-175	0	Luc7l3	DTL
Dock5	7.42447883902228e-177	1.06234	0.221	0.15	1.41503142192926e-172	0	Dock5	DTL
Evc2	4.94750621695631e-176	0.993981	0.26	0.186	9.42945209889703e-172	0	Evc2	DTL
Ifnlr1	1.04086496234463e-175	1.4693	0.139	0.08	1.98378453173264e-171	0	Ifnlr1	DTL
Hnf1b	1.92912831583552e-173	1.13492	0.251	0.182	3.67672565715091e-169	0	Hnf1b	DTL
Trpv4	1.5858258469378e-172	0.600436	0.375	0.292	3.02242548167876e-168	0	Trpv4	DTL
Ctps	3.71685207599184e-171	1.24343	0.168	0.104	7.08394837163285e-167	0	Ctps	DTL
Paqr5	5.63930036199554e-170	0.285746	0.604	0.5	1.07479425599273e-165	0	Paqr5	DTL
Glis2	8.5189831400742e-167	0.54336	0.426	0.348	1.62363299666674e-162	0	Glis2	DTL
Plxnb2	9.30201507991202e-167	0.299019	0.616	0.519	1.77287105408043e-162	0	Plxnb2	DTL
Hoxb4	1.24475006260889e-166	0.585531	0.419	0.344	2.37236914432628e-162	0	Hoxb4	DTL
Sypl	1.39959889249969e-166	0.745271	0.382	0.313	2.66749552921516e-162	0	Sypl	DTL
Tmem37	1.34582336315495e-165	1.55359	0.108	0.058	2.56500474783701e-161	0	Tmem37	DTL
ccdc198	8.2514711556159e-165	0.986256	0.2	0.132	1.57264788754884e-160	0	ccdc198	DTL
Tprkb	2.25646388987024e-164	1.69185	0.127	0.073	4.30059452770369e-160	0	Tprkb	DTL
Trim68	5.1627160277155e-162	1.308	0.129	0.074	9.83962047722297e-158	0	Trim68	DTL
Atp6v0a1	2.05419927009532e-161	0.874854	0.321	0.254	3.91509838887466e-157	0	Atp6v0a1	DTL
Tmem176a	3.33013720959459e-160	0.529711	0.48	0.413	6.34690850776633e-156	0	Tmem176a	DTL
Ptpn22	1.17717855356313e-158	1.26171	0.127	0.072	2.24358460523597e-154	0	Ptpn22	DTL
Hoxa5	1.25717315655081e-158	0.724264	0.242	0.167	2.39604631907019e-154	0	Hoxa5	DTL
Phactr4	8.46655248047597e-158	0.897741	0.277	0.207	1.61364023725391e-153	0	Phactr4	DTL
Folr1	2.17036670542297e-157	0.424778	0.309	0.221	4.13650190386564e-153	0	Folr1	DTL
Epb41l4a	8.60195037227993e-156	1.13301	0.202	0.138	1.63944572145283e-151	0	Epb41l4a	DTL
Sdc4	5.70617935808412e-155	0.34679	0.601	0.515	1.08754072385725e-150	0	Sdc4	DTL
Lamb3	1.63447823797155e-153	0.549691	0.272	0.191	3.11515207374998e-149	0	Lamb3	DTL
Limch1	2.6343648828794e-153	0.968732	0.221	0.154	5.02083603027986e-149	0	Limch1	DTL
Mme	3.62961640733609e-153	0.679278	0.209	0.14	6.91768591074185e-149	0	Mme	DTL
Itga1	3.79536686942624e-153	0.79159	0.246	0.175	7.23358971643947e-149	0	Itga1	DTL
Dact2	1.18095296189606e-152	1.71071	0.104	0.057	2.25077825007771e-148	0	Dact2	DTL
Zc2hc1a	1.05327202280178e-150	0.985345	0.227	0.161	2.00743114825792e-146	0	Zc2hc1a	DTL
Xylt1	3.7738666956608e-150	1.3523	0.142	0.087	7.19261253525992e-146	0	Xylt1	DTL
Nadk2	7.33136896570564e-150	0.96176	0.372	0.312	1.39728561117384e-145	0	Nadk2	DTL
Zbtb16	1.80996708350597e-149	0.324662	0.48	0.387	3.44961626445403e-145	0	Zbtb16	DTL
Neurl1b	3.3782809011773e-147	0.624476	0.375	0.306	6.43866556955381e-143	0	Neurl1b	DTL
Cttn	4.38445751445417e-146	0.630122	0.414	0.356	8.3563375767982e-142	0	Cttn	DTL
Prmt2	1.21970979962109e-143	1.11717	0.189	0.128	2.32464490709783e-139	0	Prmt2	DTL
Sptan1	1.97851954866185e-143	0.331065	0.651	0.606	3.77086040779462e-139	0	Sptan1	DTL
Nampt	3.02929574971445e-142	1.34376	0.16	0.104	5.77353476938078e-138	0	Nampt	DTL
Cyfip2	4.85511683922211e-141	0.268036	0.387	0.294	9.25336718387342e-137	0	Cyfip2	DTL
Kalrn	7.40385561167773e-137	0.655696	0.164	0.104	1.41110084102966e-132	0	Kalrn	DTL
Iqsec1	4.61855807637147e-136	0.742799	0.319	0.254	8.80250983775639e-132	0	Iqsec1	DTL
Rapgef6	3.95665700348658e-135	0.916528	0.23	0.167	7.54099258294508e-131	0	Rapgef6	DTL
S100a10	3.95912726123604e-135	0.863275	0.192	0.131	7.54570064718976e-131	0	S100a10	DTL
Ptprg	1.12332829226671e-134	0.8439	0.141	0.086	2.14095139223112e-130	0	Ptprg	DTL
Mal	2.59804900255208e-134	0.389406	0.577	0.5	4.951621593964e-130	0	Mal	DTL
Srrm1	5.89506242347185e-134	0.682449	0.372	0.311	1.1235399472895e-129	0	Srrm1	DTL
Dbp	8.91494037250925e-133	0.680507	0.295	0.226	1.69909848559654e-128	0	Dbp	DTL
Mid1ip1	1.08080577372316e-132	0.947987	0.251	0.191	2.05990772413896e-128	0	Mid1ip1	DTL
Utrn	5.80816091313484e-132	0.528755	0.371	0.302	1.10697738843437e-127	0	Utrn	DTL
Fam174b	1.1090853006978e-131	0.525918	0.313	0.234	2.11380567459993e-127	0	Fam174b	DTL
Mknk2	6.8011784712528e-129	0.503908	0.469	0.415	1.29623660483607e-124	0	Mknk2	DTL
Il13ra1	1.06308853508709e-128	1.51583	0.108	0.063	2.02614043902249e-124	0	Il13ra1	DTL
Trim2	1.76466732826436e-128	1.13792	0.199	0.142	3.36327946093905e-124	0	Trim2	DTL
Degs1	4.33858104437929e-126	0.560223	0.256	0.186	8.26890161248248e-122	0	Degs1	DTL
Sik1	4.73697723340838e-125	0.675273	0.27	0.204	9.02820490915303e-121	0	Sik1	DTL
Eps8l2	6.39286763027479e-124	0.413573	0.484	0.423	1.21841664165407e-119	0	Eps8l2	DTL
Usp11	4.57503248341091e-123	1.00912	0.156	0.102	8.71955441013286e-119	0	Usp11	DTL
Per1	5.48326147162213e-123	0.424735	0.496	0.44	1.04505480387646e-118	0	Per1	DTL
Gjb4	7.67049892225028e-122	1.12849	0.137	0.087	1.46192038959168e-117	0	Gjb4	DTL
Slmap	1.54931780833846e-121	0.90874	0.264	0.207	2.95284481091228e-117	0	Slmap	DTL
Spaca6	3.46338793837014e-121	0.449195	0.47	0.412	6.60087107173965e-117	0	Spaca6	DTL
Nipal2	1.12278132931454e-120	1.45102	0.107	0.063	2.13990893554058e-116	0	Nipal2	DTL
Slc25a36	1.53785195990834e-120	0.580073	0.385	0.327	2.9309920503893e-116	0	Slc25a36	DTL
Tmem131l	2.2606555775413e-120	1.34136	0.123	0.076	4.30858346523596e-116	0	Tmem131l	DTL
Msn	5.31526995541882e-120	0.553371	0.251	0.184	1.01303730080327e-115	0	Msn	DTL
Zbed3	9.1455464015737e-120	1.35967	0.13	0.082	1.74304968867593e-115	0	Zbed3	DTL
Anxa2	1.3980134772637e-119	0.576674	0.358	0.294	2.66447388631688e-115	0	Anxa2	DTL
Sesn1	1.90907247344721e-118	0.977888	0.176	0.121	3.63850122714304e-114	0	Sesn1	DTL
Trps1	2.38258795164468e-117	0.683969	0.241	0.178	4.5409743770396e-113	0	Trps1	DTL
Fstl1	1.42636685004154e-115	0.634477	0.138	0.086	2.71851257949417e-111	0	Fstl1	DTL
Sema3c	2.17184129355554e-115	0.929379	0.275	0.222	4.1393123213875e-111	0	Sema3c	DTL
Slc35f5	5.84506571804261e-115	1.12359	0.21	0.157	1.11401107520174e-110	0	Slc35f5	DTL
Kcnk1	8.93539899248155e-115	0.792164	0.282	0.225	1.70299769397706e-110	0	Kcnk1	DTL
Clk1	2.93605006987919e-114	0.3567	0.591	0.55	5.59581782818274e-110	0	Clk1	DTL
Maea	4.31523669837244e-113	0.852575	0.278	0.224	8.22440962342802e-109	0	Maea	DTL
Zscan21	4.5939734613632e-113	1.10237	0.167	0.115	8.75565402001211e-109	0	Zscan21	DTL
Ddx17	1.43212943590562e-112	0.279282	0.656	0.611	2.72949549189252e-108	0	Ddx17	DTL
Pfkfb3	2.60260797978808e-112	0.455559	0.323	0.253	4.96031054867811e-108	0	Pfkfb3	DTL
Senp5	2.95239747186808e-111	1.05295	0.165	0.114	5.62697434163337e-107	0	Senp5	DTL
Pard3	5.84858744785958e-111	0.748067	0.329	0.275	1.11468228168756e-106	0	Pard3	DTL
Adcy6	1.16169511579907e-108	0.290816	0.571	0.517	2.21407472120144e-104	0	Adcy6	DTL
Galnt2	9.42210337522927e-108	0.683936	0.337	0.285	1.79575868228495e-103	0	Galnt2	DTL
Ctbp2	2.57852692230049e-107	0.79798	0.276	0.222	4.91441446121251e-103	0	Ctbp2	DTL
Bok	3.13674603009172e-107	0.767062	0.249	0.192	5.97832425875181e-103	0	Bok	DTL
Cth	3.58550341869038e-107	1.09304	0.131	0.085	6.833610965682e-103	0	Cth	DTL
Fut8	4.51225630118565e-107	1.40209	0.139	0.093	8.59990928442973e-103	0	Fut8	DTL
Myo6	4.96020392669977e-107	0.395009	0.496	0.446	9.4536526638971e-103	0	Myo6	DTL
Fgfr2	1.13175935986148e-106	1.12293	0.174	0.124	2.15702016395999e-102	0	Fgfr2	DTL
Tmem86a	1.64909858719544e-106	0.976846	0.182	0.13	3.14301699733579e-102	0	Tmem86a	DTL
Cux1	2.78008586016107e-106	0.515703	0.443	0.4	5.29856564088099e-102	0	Cux1	DTL
Noct	4.49511682099853e-106	1.20623	0.12	0.076	8.5672431491411e-102	0	Noct	DTL
Plxna1	4.61655240575e-105	0.674468	0.3	0.243	8.79868723011893e-101	0	Plxna1	DTL
Deptor	2.38543829979366e-104	0.995237	0.156	0.106	4.54640685557674e-100	0	Deptor	DTL
Elovl6	7.52775328207922e-104	0.844681	0.195	0.142	1.43471449803148e-99	0	Elovl6	DTL
Pi4k2b	2.90081851749484e-102	1.0055	0.165	0.116	5.52867001249341e-98	0	Pi4k2b	DTL
Tkt	5.71226222196541e-102	1.07595	0.25	0.204	1.08870005688439e-97	0	Tkt	DTL
Slc16a10	2.75890175779286e-101	1.10027	0.192	0.143	5.25819086017741e-97	0	Slc16a10	DTL
Ngef	6.28406544217858e-101	1.22764	0.147	0.101	1.19768003262481e-96	0	Ngef	DTL
Txndc16	3.46610667643509e-100	1.03277	0.181	0.132	6.60605271461764e-96	0	Txndc16	DTL
Ddx5	4.10892019657357e-100	0.797747	0.265	0.212	7.83119100264958e-96	0	Ddx5	DTL
Arhgap24	5.53738216187341e-100	0.538585	0.33	0.273	1.05536966623145e-95	0	Arhgap24	DTL
Zfp467	2.81363777624531e-98	0.804925	0.26	0.208	5.36251223774594e-94	0	Zfp467	DTL
Aktip	6.50163139070356e-98	0.785648	0.288	0.239	1.23914592675419e-93	0	Aktip	DTL
Prrg1	1.25051243556061e-97	1.07665	0.161	0.113	2.38335165093496e-93	0	Prrg1	DTL
Zfyve26	2.37238846773429e-97	0.74884	0.281	0.228	4.52153518065478e-93	0	Zfyve26	DTL
Shb	2.58022277168077e-97	0.332578	0.557	0.516	4.91764658054639e-93	0	Shb	DTL
U2af1	2.7174379467886e-97	0.755733	0.269	0.217	5.1791649827844e-93	0	U2af1	DTL
Trip10	3.49626917792195e-97	0.551996	0.382	0.332	6.66353942620145e-93	0	Trip10	DTL
Plxnb1	5.61615049008429e-97	0.575422	0.305	0.248	1.07038212190516e-92	0	Plxnb1	DTL
Fam13a	1.8971434969414e-96	0.819848	0.177	0.126	3.61576579082062e-92	0	Fam13a	DTL
Bspry	3.65443983865433e-96	0.542535	0.337	0.279	6.96499688849128e-92	0	Bspry	DTL
Zfp821	4.0062443495163e-96	0.995813	0.166	0.118	7.63550110574312e-92	0	Zfp821	DTL
Maz	9.43142442516373e-96	0.490289	0.441	0.398	1.79753518119196e-91	0	Maz	DTL
Hip1r	1.99430414634077e-95	0.677462	0.313	0.263	3.80094427251088e-91	0	Hip1r	DTL
Hoxa4	5.53467432751429e-95	0.974975	0.107	0.067	1.05485358008095e-90	0	Hoxa4	DTL
Ptov1	8.62634316394583e-93	0.480881	0.422	0.381	1.64409474361644e-88	0	Ptov1	DTL
Plaur	9.1914521914597e-93	0.591897	0.223	0.169	1.7517988731703e-88	0	Plaur	DTL
Crim1	2.3044113408587e-92	0.433919	0.304	0.246	4.3919775745426e-88	0	Crim1	DTL
Plk2	6.01208158553081e-92	0.93411	0.111	0.071	1.14584262938632e-87	0	Plk2	DTL
S100a11	7.15927430952801e-92	0.709887	0.311	0.263	1.36448609065294e-87	0	S100a11	DTL
Fam20c	3.33792209480627e-91	0.254696	0.434	0.355	6.36174572049126e-87	0	Fam20c	DTL
Hif1a	1.11683592356197e-90	0.726104	0.257	0.206	2.12857758671676e-86	0	Hif1a	DTL
Ets1	1.25835005450181e-90	0.513786	0.229	0.172	2.39828936887501e-86	0	Ets1	DTL
Tnk1	9.6396304476212e-90	0.675998	0.279	0.228	1.83721716701212e-85	0	Tnk1	DTL
Syde2	1.00012514664133e-89	0.955389	0.203	0.155	1.9061385169837e-85	0	Syde2	DTL
Nfib	1.60972568291216e-89	0.539059	0.367	0.321	3.06797617906228e-85	0	Nfib	DTL
Adamts10	3.45772444602786e-89	0.316096	0.288	0.223	6.5900770216845e-85	0	Adamts10	DTL
Sav1	2.17087612842062e-88	0.662942	0.24	0.188	4.13747281315686e-84	0	Sav1	DTL
Tmbim6	8.96871984691595e-88	0.290812	0.539	0.483	1.70934831562371e-83	0	Tmbim6	DTL
Slc39a13	2.91275711255369e-87	0.546988	0.31	0.257	5.55142378081608e-83	0	Slc39a13	DTL
Dusp7	7.04878646993829e-87	0.873797	0.21	0.162	1.34342821330554e-82	0	Dusp7	DTL
Pik3c2b	1.41414956670727e-86	0.820039	0.189	0.141	2.69522765918739e-82	0	Pik3c2b	DTL
Fzd6	1.73299081798541e-86	0.793369	0.254	0.207	3.30290719999839e-82	0	Fzd6	DTL
Hoxb3	2.46553497339266e-86	0.627949	0.276	0.224	4.69906310578907e-82	0	Hoxb3	DTL
Srsf5	2.73651699417645e-86	0.437356	0.441	0.399	5.21552773920089e-82	0	Srsf5	DTL
Fam20b	5.66143172568143e-86	0.594658	0.353	0.311	1.07901227259762e-81	0	Fam20b	DTL
Ddhd1	1.41460621101108e-85	0.799635	0.212	0.163	2.69609797756601e-81	0	Ddhd1	DTL
Usp10	1.48308328773572e-85	0.942421	0.203	0.157	2.82660843809551e-81	0	Usp10	DTL
Celf2	2.03546100926514e-85	0.982258	0.101	0.064	3.87938513755842e-81	0	Celf2	DTL
Cxxc5	4.09423933480032e-85	0.594155	0.354	0.312	7.80321074819594e-81	0	Cxxc5	DTL
Ptch1	4.73548346002508e-85	0.932718	0.225	0.18	9.02535792646179e-81	0	Ptch1	DTL
Stap2	5.29689979161655e-84	0.62621	0.294	0.245	1.0095361312842e-79	0	Stap2	DTL
Wasl	5.46628288517592e-84	0.723464	0.282	0.237	1.04181885508568e-79	0	Wasl	DTL
Arhgap32	2.0087568941655e-83	0.923077	0.196	0.15	3.82848976459003e-79	0	Arhgap32	DTL
Plod2	2.10762458516029e-83	0.706185	0.234	0.184	4.016921696857e-79	0	Plod2	DTL
Mok	4.47766242077678e-82	0.753378	0.21	0.162	8.53397680775847e-78	0	Mok	DTL
Casz1	6.60738743714372e-82	0.85377	0.171	0.125	1.25930197164522e-77	0	Casz1	DTL
Timp2	1.99366604974388e-81	0.328942	0.355	0.294	3.79972812420685e-77	0	Timp2	DTL
Zbtb44	2.5461669661339e-81	0.80463	0.23	0.183	4.8527396207546e-77	0	Zbtb44	DTL
Zfp740	2.65238999541923e-81	0.645722	0.311	0.266	5.05519009226951e-77	0	Zfp740	DTL
Pdcd6ip	7.87246780193397e-81	0.526215	0.38	0.34	1.5004136383706e-76	0	Pdcd6ip	DTL
Nfatc2	1.42108241556872e-80	0.945078	0.113	0.074	2.70844097583242e-76	0	Nfatc2	DTL
Herpud1	5.26329945477072e-80	0.467495	0.368	0.317	1.00313224308475e-75	0	Herpud1	DTL
Rbm5	6.47911181855328e-80	0.44035	0.438	0.401	1.23485392149807e-75	0	Rbm5	DTL
Jund	5.89686432433109e-79	0.393811	0.437	0.396	1.12388337157426e-74	0	Jund	DTL
Mlec	8.08248497480263e-79	0.303595	0.553	0.504	1.54044081134763e-74	0	Mlec	DTL
Tef	1.25758332791709e-78	0.415717	0.358	0.305	2.39682806467718e-74	0	Tef	DTL
Yeats2	1.99884979208895e-78	0.884752	0.196	0.152	3.80960781874232e-74	0	Yeats2	DTL
Gdf15	4.35602235216048e-78	0.492834	0.115	0.075	8.30214300098266e-74	0	Gdf15	DTL
Arhgap8	1.9117359585755e-77	0.9902	0.153	0.112	3.64357756344904e-73	0	Arhgap8	DTL
Cadm4	6.74266055804251e-77	0.987832	0.211	0.169	1.28508367575732e-72	0	Cadm4	DTL
St3gal6	3.95683177930872e-76	0.866302	0.151	0.109	7.5413256881845e-72	0	St3gal6	DTL
Zmynd8	4.60176298340713e-76	0.472505	0.405	0.368	8.77050007007565e-72	0	Zmynd8	DTL
Tmem245	6.30725555737309e-76	0.646278	0.316	0.275	1.20209983667974e-71	0	Tmem245	DTL
Parp8	6.40556018593492e-76	0.481812	0.339	0.291	1.22083571583734e-71	0	Parp8	DTL
Wrnip1	7.54311938318496e-76	1.09598	0.139	0.1	1.43764312324122e-71	0	Wrnip1	DTL
Btg1	2.7898563706867e-73	0.684547	0.278	0.236	5.31718725689179e-69	0	Btg1	DTL
Crispld2	5.24032966956905e-73	0.679693	0.17	0.125	9.98754431723165e-69	0	Crispld2	DTL
Ppfibp2	8.2179465668338e-73	0.972142	0.105	0.07	1.56625843617285e-68	0	Ppfibp2	DTL
Rab11fip1	1.42422407996199e-72	0.735072	0.257	0.214	2.71442867399956e-68	0	Rab11fip1	DTL
Iqgap1	1.00969631276356e-71	0.424575	0.417	0.379	1.92438020249607e-67	0	Iqgap1	DTL
P4ha2	3.47686139672927e-71	0.394825	0.281	0.228	6.62655013602632e-67	0	P4ha2	DTL
Ptbp3	4.06608845517149e-71	0.427967	0.377	0.335	7.74955798671134e-67	0	Ptbp3	DTL
Ppip5k1	4.244307765337e-71	0.492549	0.362	0.321	8.08922616995579e-67	0	Ppip5k1	DTL
Mpc2	2.76516917872499e-70	0.728992	0.231	0.188	5.27013593773196e-66	0	Mpc2	DTL
Enah	1.0479427328324e-69	0.54077	0.303	0.259	1.99727405450528e-65	0	Enah	DTL
Gprasp1	3.68654980964909e-69	0.837741	0.175	0.134	7.02619528221021e-65	0	Gprasp1	DTL
Atp6v1d	6.32653785411398e-69	0.652281	0.291	0.252	1.20577484961558e-64	0	Atp6v1d	DTL
Srsf10	7.13753400744125e-69	0.636217	0.271	0.228	1.36034260647823e-64	0	Srsf10	DTL
Trim47	1.38635327814557e-68	0.580494	0.185	0.14	2.64225071281765e-64	0	Trim47	DTL
Fermt2	1.51621654302315e-68	0.397666	0.344	0.294	2.88975710934782e-64	0	Fermt2	DTL
Il17re	3.71018114381303e-68	0.755866	0.223	0.182	7.07123424199326e-64	0	Il17re	DTL
Ldlrad4	5.50422408706868e-67	0.886471	0.153	0.113	1.04905006875442e-62	0	Ldlrad4	DTL
Nr1d2	8.71993629226287e-67	0.477005	0.35	0.308	1.66193265794238e-62	0	Nr1d2	DTL
Grtp1	1.27943327333857e-66	0.829809	0.153	0.114	2.43847187565598e-62	0	Grtp1	DTL
Stt3b	1.86160848522005e-66	0.533413	0.368	0.337	3.5480396119809e-62	0	Stt3b	DTL
Gmds	1.8773483046472e-66	1.00064	0.129	0.093	3.57803813382711e-62	0	Gmds	DTL
Chdh	1.41891427597471e-65	0.466974	0.372	0.335	2.7043087185802e-61	0	Chdh	DTL
Cpd	1.53882932653041e-65	0.638704	0.295	0.259	2.93285481343431e-61	0	Cpd	DTL
Zfp91	2.99263919663615e-65	0.715949	0.261	0.222	5.70367104486884e-61	0	Zfp91	DTL
Mpp5	4.45625225861445e-65	0.703521	0.253	0.214	8.49317117969329e-61	0	Mpp5	DTL
Ddb2	4.60453821094695e-65	1.11116	0.101	0.069	8.7757893762438e-61	0	Ddb2	DTL
Zbtb20	7.10216470164953e-65	0.368159	0.418	0.38	1.35360157048738e-60	0	Zbtb20	DTL
Rbpj	2.82797026057825e-64	0.945852	0.145	0.107	5.38982851963609e-60	0	Rbpj	DTL
Igf1r	4.98046383448855e-64	0.467031	0.409	0.382	9.49226602215173e-60	0	Igf1r	DTL
Prkag2	6.81075144970153e-64	0.888382	0.172	0.133	1.29806111879861e-59	0	Prkag2	DTL
Renbp	7.2805067239873e-64	0.877791	0.113	0.078	1.38759177652474e-59	0	Renbp	DTL
Gnai1	1.58290376064753e-63	1.08999	0.11	0.077	3.01685627741813e-59	0	Gnai1	DTL
Pard6b	1.7016783477505e-63	0.966104	0.198	0.161	3.24322876297768e-59	0	Pard6b	DTL
Hoxb9	1.20521045107944e-62	0.604424	0.254	0.212	2.29701059871231e-58	0	Hoxb9	DTL
Tmem25	2.97660489884892e-62	1.0539	0.146	0.11	5.67311127671615e-58	0	Tmem25	DTL
P4ha1	7.91859781895159e-62	0.625112	0.258	0.218	1.50920555831398e-57	0	P4ha1	DTL
Slc22a17	2.1602026282842e-61	0.782264	0.137	0.1	4.11713018924687e-57	0	Slc22a17	DTL
Ptprk	1.91720705519999e-60	0.685979	0.266	0.23	3.65400492650567e-56	0	Ptprk	DTL
Hspb2	2.28006483384367e-60	0.798053	0.101	0.069	4.34557556682264e-56	0	Hspb2	DTL
Lrrcc1	8.28536457741118e-60	0.857633	0.163	0.126	1.5791076348088e-55	0	Lrrcc1	DTL
Ppt1	1.33491075308837e-59	0.576895	0.314	0.281	2.54420640431113e-55	0	Ppt1	DTL
Smarcc2	2.51423474337631e-59	0.41788	0.418	0.391	4.79187999740091e-55	0	Smarcc2	DTL
Limk2	4.58526647175441e-59	0.69732	0.217	0.178	8.73905936851673e-55	0	Limk2	DTL
Dennd1a	6.23141435494568e-59	0.856726	0.165	0.128	1.1876452619091e-54	0	Dennd1a	DTL
Slc6a9	1.07512171774815e-58	0.81258	0.172	0.134	2.04907448185619e-54	0	Slc6a9	DTL
Nt5c3b	2.06363861898369e-58	1.05454	0.124	0.091	3.93308884392102e-54	0	Nt5c3b	DTL
Gabbr1	3.57590591878477e-58	0.425424	0.247	0.2	6.81531909061189e-54	0	Gabbr1	DTL
Rbfox2	9.5276579991765e-58	0.644815	0.203	0.163	1.81587633806305e-53	0	Rbfox2	DTL
Arhgap29	6.44166753974652e-57	0.411581	0.321	0.278	1.22771741640029e-52	0	Arhgap29	DTL
Kcnk5	8.415819939296e-57	0.388107	0.301	0.256	1.60397112223042e-52	0	Kcnk5	DTL
Sigirr	1.72062381632742e-56	0.809977	0.197	0.161	3.27933693153842e-52	0	Sigirr	DTL
Ptdss2	1.84439128026994e-56	0.6128	0.293	0.26	3.51522534106647e-52	0	Ptdss2	DTL
Dlg1	4.10235667290172e-55	0.51524	0.33	0.298	7.81868158288338e-51	0	Dlg1	DTL
Smad2	1.2541686206386e-54	0.920539	0.153	0.118	2.3903199740751e-50	0	Smad2	DTL
Cpeb2	1.76175487849719e-53	0.545486	0.234	0.196	3.35772862292779e-49	0	Cpeb2	DTL
Frmd4b	1.82453507672722e-53	0.63282	0.152	0.115	3.47738140273441e-49	0	Frmd4b	DTL
Hipk1	4.72310048302182e-53	0.429965	0.378	0.349	9.00175721059128e-49	0	Hipk1	DTL
Cab39l	5.5675181326229e-53	0.60835	0.224	0.187	1.0611132808966e-48	0	Cab39l	DTL
Prkci	1.22314996107235e-52	0.972121	0.156	0.123	2.3312015108078e-48	0	Prkci	DTL
Ostf1	1.65995178858734e-52	0.837168	0.212	0.179	3.1637021138686e-48	0	Ostf1	DTL
Fam102a	2.82278047760365e-52	0.72676	0.245	0.213	5.37993731226479e-48	0	Fam102a	DTL
Ulk1	3.36155775818454e-52	0.625533	0.27	0.237	6.40679293132391e-48	0	Ulk1	DTL
Tmem59	5.35610517140219e-52	0.389186	0.432	0.407	1.02082008461754e-47	0	Tmem59	DTL
Zkscan1	1.32453548837663e-51	0.667523	0.253	0.22	2.52443218729702e-47	0	Zkscan1	DTL
Zfp641	3.91842447117361e-51	0.823815	0.13	0.098	7.46812519960979e-47	0	Zfp641	DTL
Hnrnph3	6.37575129640295e-51	0.308807	0.436	0.405	1.21515443958144e-46	0	Hnrnph3	DTL
Add1	1.40809469299966e-50	0.625854	0.266	0.234	2.68368767538805e-46	0	Add1	DTL
Pex26	4.08142923355008e-50	0.951681	0.147	0.114	7.7787959762231e-46	0	Pex26	DTL
Smim5	3.04177457891916e-49	0.697603	0.156	0.122	5.79731816996203e-45	0	Smim5	DTL
Apbb2	7.84610604904788e-49	0.402593	0.323	0.287	1.49538935188803e-44	0	Apbb2	DTL
Stx3	1.30436812400546e-48	0.739671	0.176	0.142	2.48599520754201e-44	0	Stx3	DTL
Epb41l5	2.76302796234339e-48	0.599778	0.25	0.217	5.26605499343026e-44	0	Epb41l5	DTL
Atxn10	3.56662918125635e-48	0.82716	0.196	0.164	6.79763855655647e-44	0	Atxn10	DTL
Vwa5a	3.62649032879407e-48	0.695953	0.216	0.182	6.91172791764861e-44	0	Vwa5a	DTL
Etf1	1.53062844508957e-47	0.949716	0.152	0.121	2.91722475349622e-43	0	Etf1	DTL
Tiam1	2.40237125935275e-47	0.63955	0.224	0.191	4.5786793832004e-43	0	Tiam1	DTL
Uaca	2.48437164470276e-47	0.468956	0.165	0.129	4.73496391763898e-43	0	Uaca	DTL
Creb3l2	5.80876546895181e-47	0.561438	0.297	0.269	1.10709261072753e-42	0	Creb3l2	DTL
Dennd6a	6.18086211497409e-47	0.778297	0.135	0.103	1.17801051049291e-42	0	Dennd6a	DTL
Strn	4.30790248144598e-46	0.744416	0.19	0.158	8.21043133938789e-42	0	Strn	DTL
Cited2	9.46870300527536e-46	0.503106	0.307	0.278	1.80464010577543e-41	0	Cited2	DTL
Paqr7	1.40167033841481e-45	0.876537	0.14	0.109	2.67144349798478e-41	0	Paqr7	DTL
Pitpnb	2.66192857258306e-45	0.827081	0.174	0.143	5.07336966648605e-41	0	Pitpnb	DTL
Gcnt2	3.47408334443922e-45	0.828296	0.105	0.077	6.62125544616671e-41	0	Gcnt2	DTL
Pkd2	6.12025437981981e-45	0.298303	0.462	0.444	1.16645928224986e-40	0	Pkd2	DTL
Ahdc1	1.25352750354142e-44	0.356259	0.412	0.388	2.3890980689996e-40	0	Ahdc1	DTL
Twsg1	1.82174529189517e-44	0.368932	0.405	0.377	3.472064351823e-40	0	Twsg1	DTL
Pla2g4b	6.79879269964012e-44	0.964642	0.106	0.079	1.29578190062441e-39	0	Pla2g4b	DTL
Uxs1	9.35192271118129e-44	0.924761	0.174	0.145	1.78238294952404e-39	0	Uxs1	DTL
Klf13	1.60878791011184e-43	0.633029	0.212	0.18	3.06618887788216e-39	0	Klf13	DTL
Exph5	2.66377223763011e-42	0.883712	0.116	0.088	5.07688350769923e-38	0	Exph5	DTL
Slc6a12	4.47341683445236e-42	0.440907	0.237	0.202	8.52588514478275e-38	0	Slc6a12	DTL
Gna13	1.03170505489051e-41	0.523937	0.326	0.304	1.96632666411582e-37	0	Gna13	DTL
Zfp707	1.08652425213014e-41	0.713098	0.187	0.156	2.07080657213484e-37	0	Zfp707	DTL
Lrig1	1.23993890986999e-41	1.13538	0.133	0.106	2.36319956832122e-37	0	Lrig1	DTL
Plekha2	4.59362768350726e-41	0.82243	0.164	0.134	8.7549950019965e-37	0	Plekha2	DTL
Phc3	5.12506920713261e-41	0.468131	0.312	0.285	9.76786940187405e-37	0	Phc3	DTL
Mysm1	5.14955918311989e-41	0.699468	0.179	0.148	9.81454484710819e-37	0	Mysm1	DTL
Smim1	5.61499811321912e-41	0.754846	0.173	0.143	1.07016249039843e-36	0	Smim1	DTL
Phip	6.22760681613613e-41	0.601084	0.244	0.214	1.18691958308739e-36	0	Phip	DTL
Ercc6	1.49562794802381e-40	0.686456	0.207	0.177	2.85051730613857e-36	0	Ercc6	DTL
Tent4a	2.40583750562195e-40	0.84356	0.159	0.13	4.58528570196488e-36	0	Tent4a	DTL
Itgb4	3.16791977899312e-40	0.56566	0.194	0.162	6.03773830678298e-36	0	Itgb4	DTL
Arfip1	3.53829034862066e-40	0.684187	0.207	0.178	6.74362757543611e-36	0	Arfip1	DTL
Fnbp1l	4.65221980429822e-40	0.641269	0.255	0.229	8.86666572501197e-36	0	Fnbp1l	DTL
Dock7	2.55296148612011e-39	0.2891	0.365	0.336	4.86568929639632e-35	0	Dock7	DTL
Arhgef17	3.29154882115703e-39	0.615124	0.196	0.166	6.27336289824318e-35	0	Arhgef17	DTL
Ptprj	2.12894775998717e-38	0.294472	0.4	0.368	4.05756153575955e-34	0	Ptprj	DTL
Fto	3.09707970283301e-38	0.530721	0.265	0.237	5.90272420562944e-34	0	Fto	DTL
Usp49	4.71181249546251e-38	0.883355	0.104	0.078	8.980243435102e-34	0	Usp49	DTL
Prrc2b	6.87347116044927e-38	0.423236	0.36	0.341	1.31001486847003e-33	0	Prrc2b	DTL
Plekhg6	9.27412108348712e-38	0.989523	0.138	0.111	1.76755473730181e-33	0	Plekhg6	DTL
AI661453	1.94473177395021e-37	0.833999	0.184	0.157	3.70646428797171e-33	0	AI661453	DTL
Trim35	4.63662401038688e-37	0.592727	0.146	0.117	8.83694170139636e-33	0	Trim35	DTL
Plekhh1	4.67813485087773e-37	0.966658	0.11	0.085	8.91605721228787e-33	0	Plekhh1	DTL
Pnmal2	5.02140275040635e-37	0.992568	0.105	0.08	9.57029150199946e-33	0	Pnmal2	DTL
Dcdc2a	1.26487392366718e-36	0.825483	0.122	0.096	2.41072321111727e-32	0	Dcdc2a	DTL
Ppm1k	3.83235799575685e-36	0.849738	0.119	0.093	7.30409110411297e-32	0	Ppm1k	DTL
Farp1	8.01836229072964e-36	0.501452	0.282	0.258	1.52821966899016e-31	0	Farp1	DTL
Notch2	9.64992541525877e-36	0.599878	0.256	0.233	1.83917928489417e-31	0	Notch2	DTL
Pgpep1	1.90686543804987e-35	0.781973	0.17	0.143	3.63429483837925e-31	0	Pgpep1	DTL
Hoxb7	2.1174404755382e-35	0.827725	0.178	0.153	4.03562980232825e-31	0	Hoxb7	DTL
Ppm1a	2.80607789749582e-35	0.629939	0.245	0.221	5.34810386483728e-31	0	Ppm1a	DTL
Map4k3	4.14719932084304e-35	0.328597	0.362	0.337	7.90414718559475e-31	0	Map4k3	DTL
Trp53bp1	4.92288318276613e-35	0.581001	0.234	0.207	9.38252305803397e-31	0	Trp53bp1	DTL
Il17rc	7.95465284614629e-35	0.854926	0.144	0.118	1.51607728594702e-30	0	Il17rc	DTL
Tex10	1.55033337057996e-34	0.801706	0.137	0.111	2.95478037098834e-30	0	Tex10	DTL
Inppl1	3.41685562421421e-34	0.402451	0.355	0.337	6.51218513418987e-30	0	Inppl1	DTL
Tbc1d10a	6.25348405513672e-34	0.739536	0.196	0.17	1.19185152606851e-29	0	Tbc1d10a	DTL
Usp20	1.08078789716364e-33	0.716126	0.185	0.159	2.05987365320418e-29	0	Usp20	DTL
Mfap3l	1.26705468081338e-33	0.623907	0.253	0.231	2.41487951616223e-29	0	Mfap3l	DTL
Ppt2	1.36894174975008e-33	0.648717	0.227	0.203	2.60906608084868e-29	0	Ppt2	DTL
Lats2	1.89497732734838e-33	0.4138	0.286	0.26	3.61163728819328e-29	0	Lats2	DTL
Cgn	3.6433583447418e-33	0.504759	0.281	0.258	6.9438766692434e-29	0	Cgn	DTL
Bmp3	3.80915400051143e-33	0.837655	0.103	0.079	7.25986660957473e-29	0	Bmp3	DTL
Zfp280d	5.28334636364044e-33	0.574288	0.231	0.205	1.00695298344623e-28	0	Zfp280d	DTL
Baiap2l1	6.48057686951189e-33	0.858576	0.155	0.131	1.23513314556027e-28	0	Baiap2l1	DTL
Arid3a	8.43087303033543e-33	0.509927	0.174	0.144	1.60684009085163e-28	0	Arid3a	DTL
Srpk1	3.52741894911518e-32	0.478161	0.303	0.282	6.72290777511863e-28	0	Srpk1	DTL
Plekha7	3.7416577594188e-32	0.574547	0.222	0.196	7.13122552367629e-28	0	Plekha7	DTL
Lrig2	7.66750117397574e-32	0.76155	0.157	0.132	1.46134904874804e-27	0	Lrig2	DTL
Ccdc120	1.60105421354549e-31	0.728496	0.165	0.14	3.05144922559635e-27	0	Ccdc120	DTL
Trio	1.46237633633224e-30	0.379787	0.355	0.337	2.78714305941561e-26	0	Trio	DTL
Fut9	2.20091191248346e-30	0.68933	0.163	0.138	4.19471801400223e-26	0	Fut9	DTL
Dusp6	4.25470514484253e-30	0.617796	0.14	0.115	8.10904253555538e-26	0	Dusp6	DTL
Kank2	7.43167699285618e-30	0.613947	0.124	0.1	1.41640331806846e-25	0	Kank2	DTL
Tspan6	9.81516508392598e-30	0.392228	0.162	0.133	1.87067231334545e-25	0	Tspan6	DTL
Btbd9	1.41654501541663e-29	0.428623	0.286	0.264	2.69979314488255e-25	0	Btbd9	DTL
Bid	1.47033276820454e-29	0.980148	0.125	0.102	2.80230722292103e-25	0	Bid	DTL
Tbc1d8	3.25192017765565e-29	0.69907	0.113	0.09	6.1978346665939e-25	0	Tbc1d8	DTL
Wdr26	7.03639435977171e-29	0.258858	0.465	0.459	1.34106640102889e-24	0	Wdr26	DTL
Wdr20	3.52776525783045e-28	0.456631	0.274	0.253	6.72356780489905e-24	0	Wdr20	DTL
Bicd2	4.48725688052041e-28	0.497251	0.227	0.203	8.55226288858384e-24	0	Bicd2	DTL
Prss23	6.98966042327324e-28	0.488383	0.191	0.165	1.33215938007165e-23	0	Prss23	DTL
Ttc4	9.54509206637336e-28	0.649861	0.174	0.15	1.8191990969301e-23	0	Ttc4	DTL
Tspan4	1.16727120273796e-27	0.408733	0.236	0.211	2.22470218529827e-23	0	Tspan4	DTL
Srsf7	1.33901260328249e-27	0.324908	0.38	0.366	2.55202412059609e-23	0	Srsf7	DTL
Col4a5	1.87206283829952e-27	0.258216	0.379	0.36	3.56796456351506e-23	0	Col4a5	DTL
Cbarp	5.43593748330958e-27	0.712051	0.152	0.129	1.03603532494397e-22	0	Cbarp	DTL
Ubl3	7.02198918578148e-27	0.569701	0.265	0.249	1.33832091891809e-22	0	Ubl3	DTL
Nup214	8.69551990320368e-27	0.55526	0.215	0.192	1.65727913835159e-22	0	Nup214	DTL
Cbx6	9.8228895558017e-27	0.649401	0.169	0.146	1.87214452044025e-22	0	Cbx6	DTL
Pik3cb	9.96586522864022e-27	0.791616	0.124	0.103	1.89939425392654e-22	0	Pik3cb	DTL
Jdp2	1.36063004990757e-26	0.435047	0.171	0.145	2.59322481211884e-22	0	Jdp2	DTL
Fat1	1.37376879806721e-26	0.596894	0.227	0.208	2.6182659522363e-22	0	Fat1	DTL
Ppp2r5a	2.8390756026856e-26	0.584812	0.197	0.174	5.41099419115849e-22	0	Ppp2r5a	DTL
Ide	9.91979141432292e-26	0.731375	0.18	0.16	1.8906130456558e-21	0	Ide	DTL
Extl2	1.64699610806978e-25	0.269024	0.083	0.112	3.1390098823702e-21	0	Extl2	DTL
Arhgap10	2.1572573859814e-25	0.624298	0.127	0.105	4.11151685194196e-21	0	Arhgap10	DTL
Mical2	6.11205860616232e-25	0.609371	0.128	0.106	1.16489724974848e-20	0	Mical2	DTL
Gng12	1.41747076501665e-24	0.65898	0.208	0.19	2.70155753104523e-20	0	Gng12	DTL
Pcdh7	1.67897173437447e-24	0.713637	0.15	0.129	3.19995222854431e-20	0	Pcdh7	DTL
Ezr	2.73293700166599e-24	0.452894	0.292	0.276	5.20870463147521e-20	0	Ezr	DTL
Mccc2	2.78656797449126e-24	0.917325	0.127	0.107	5.31091990258289e-20	0	Mccc2	DTL
Sf3b1	3.67662192151419e-24	0.255569	0.443	0.437	7.00727372021389e-20	0	Sf3b1	DTL
Get4	9.09771495769911e-24	0.704125	0.196	0.177	1.73393349378787e-19	0	Get4	DTL
Nsd3	1.13476468748337e-23	0.328657	0.403	0.396	2.16274801787455e-19	0	Nsd3	DTL
Sos2	1.58035873529331e-23	0.732664	0.132	0.111	3.01200571359552e-19	0	Sos2	DTL
Scmh1	1.75536932117945e-23	0.737728	0.137	0.117	3.34555838923591e-19	0	Scmh1	DTL
Msl2	7.26851123586327e-23	0.497241	0.236	0.217	1.38530555644318e-18	0	Msl2	DTL
Napepld	1.44987942951877e-22	0.843332	0.127	0.108	2.76332520471982e-18	0	Napepld	DTL
Rreb1	3.11429940891e-22	0.595567	0.21	0.192	5.93554324344157e-18	0	Rreb1	DTL
Brd8	3.61435126436143e-22	0.360071	0.339	0.327	6.88859207474645e-18	0	Brd8	DTL
Fhod3	1.07795617627801e-21	0.44499	0.277	0.261	2.05447667636826e-17	0	Fhod3	DTL
Sash1	1.22737083816007e-21	0.315232	0.197	0.173	2.33924608044928e-17	0	Sash1	DTL
Crlf3	1.74740008759522e-21	0.78871	0.103	0.085	3.33036982694772e-17	0	Crlf3	DTL
Zfp654	2.71696215729918e-21	0.896371	0.106	0.088	5.17825817559651e-17	0	Zfp654	DTL
Mgat4a	3.80874762608155e-21	0.704968	0.168	0.149	7.25909210054882e-17	0	Mgat4a	DTL
Syn3	4.49022616036914e-21	0.877272	0.109	0.091	8.55792203904754e-17	0	Syn3	DTL
Rhpn2	5.24953232590871e-21	0.41221	0.249	0.229	1.00050836599494e-16	0	Rhpn2	DTL
Vps13a	5.61924381057834e-21	0.615313	0.185	0.166	1.07097167785813e-16	0	Vps13a	DTL
Slc25a17	7.48096450578354e-21	0.573864	0.201	0.183	1.42579702515728e-16	0	Slc25a17	DTL
Rusc2	9.97593363087371e-21	0.415772	0.219	0.198	1.90131319070822e-16	0	Rusc2	DTL
Kctd9	1.08884147159388e-20	0.654073	0.144	0.125	2.07522296071078e-16	0	Kctd9	DTL
C1galt1c1	1.46391586692124e-20	0.265578	0.088	0.115	2.7900772507652e-16	0	C1galt1c1	DTL
Shroom2	2.84741706170135e-20	0.666831	0.128	0.109	5.4268921778966e-16	0	Shroom2	DTL
Supt20	3.06651949322557e-20	0.356244	0.316	0.303	5.84447950213862e-16	0	Supt20	DTL
Cavin1	3.07965970510129e-20	0.438989	0.211	0.191	5.86952343195255e-16	0	Cavin1	DTL
Sema4d	4.59147077652732e-20	0.56021	0.221	0.205	8.75088415298341e-16	0	Sema4d	DTL
Lynx1	4.73317750066116e-20	0.456915	0.144	0.123	9.0209629985101e-16	0	Lynx1	DTL
Naaladl2	4.79998546064523e-20	0.638056	0.145	0.126	9.14829228944373e-16	0	Naaladl2	DTL
Aldoa	5.00251021763365e-20	0.449269	0.305	0.297	9.53428422378797e-16	0	Aldoa	DTL
St5	6.72594611672638e-20	0.46194	0.163	0.142	1.28189807038688e-15	0	St5	DTL
Tmem147	7.2750764894175e-20	0.666375	0.204	0.189	1.38655682811808e-15	0	Tmem147	DTL
Slc38a10	1.21529811543995e-19	0.386837	0.292	0.279	2.316236678217e-15	0	Slc38a10	DTL
Il6st	1.2728517439796e-19	0.284432	0.386	0.38	2.42592813885072e-15	0	Il6st	DTL
Rab24	2.10164812191663e-19	0.445614	0.267	0.253	4.0055311555609e-15	0	Rab24	DTL
Rbms1	3.21260673471388e-19	0.309897	0.247	0.226	6.12290717569119e-15	0	Rbms1	DTL
Sft2d2	3.76545977898302e-19	0.43956	0.278	0.266	7.17658979276373e-15	0	Sft2d2	DTL
Rmnd5b	3.99514788031303e-19	0.679056	0.155	0.137	7.6143523450886e-15	0	Rmnd5b	DTL
Cyba	4.78661704664923e-19	0.266837	0.178	0.156	9.12281342920877e-15	0	Cyba	DTL
Gabpb2	4.93103752844505e-19	0.54819	0.167	0.148	9.39806442546341e-15	0	Gabpb2	DTL
Hist1h2bc	5.39818442443079e-19	0.292366	0.08	0.105	1.02883996945227e-14	0	Hist1h2bc	DTL
Frem2	5.94181851667787e-19	0.390662	0.17	0.149	1.13245119109364e-14	0	Frem2	DTL
Cnksr3	9.9392583588398e-19	0.53552	0.145	0.127	1.89432325061128e-14	0	Cnksr3	DTL
Mob3b	1.12231496748058e-18	0.784317	0.112	0.095	2.13902009652124e-14	0	Mob3b	DTL
Ddb1	2.01080867548644e-18	0.251356	0.093	0.119	3.83240025460961e-14	0	Ddb1	DTL
Pde4dip	2.16469855638984e-18	0.483403	0.296	0.286	4.1256989786234e-14	0	Pde4dip	DTL
Cldn7	2.63607286253716e-18	0.304903	0.278	0.259	5.02409126870957e-14	0	Cldn7	DTL
Map3k4	2.84034019211216e-18	0.637187	0.149	0.131	5.41340437214657e-14	0	Map3k4	DTL
Mpzl2	3.85143027904148e-18	0.618016	0.165	0.148	7.34044096882515e-14	0	Mpzl2	DTL
Hspd1	7.19469411473851e-18	0.259626	0.098	0.125	1.37123675132801e-13	0	Hspd1	DTL
Minpp1	7.31338833247993e-18	0.332707	0.1	0.127	1.39385868228735e-13	0	Minpp1	DTL
Cers6	1.16679928571702e-17	0.625142	0.12	0.102	2.22380275864806e-13	0	Cers6	DTL
Atp6v1f	5.11639816470541e-17	0.263582	0.097	0.124	9.75134326211203e-13	0	Atp6v1f	DTL
Smpd2	1.62320294565301e-16	0.720179	0.137	0.121	3.09366249412007e-12	0	Smpd2	DTL
Epha1	3.84343372049374e-16	0.819133	0.148	0.134	7.32520032788902e-12	0	Epha1	DTL
Exoc2	7.07721271344085e-16	0.669758	0.123	0.107	1.34884597105469e-11	0	Exoc2	DTL
Fgd4	9.64992752760238e-16	0.599817	0.179	0.164	1.83917968748574e-11	0	Fgd4	DTL
Irf6	1.2490585656255e-15	0.664302	0.183	0.17	2.38058072022564e-11	0	Irf6	DTL
Slc8b1	1.25419371776059e-15	0.394563	0.269	0.257	2.39036780667992e-11	0	Slc8b1	DTL
Osbpl3	1.3414384892766e-15	0.52423	0.191	0.176	2.55664761671227e-11	0	Osbpl3	DTL
Tmed7	1.88522590905329e-15	0.359715	0.326	0.321	3.59305206006467e-11	0	Tmed7	DTL
Jmjd7	2.10543429979047e-15	0.765987	0.104	0.089	4.01274723197065e-11	0	Jmjd7	DTL
Lyst	2.40717610688658e-15	0.498463	0.172	0.157	4.58783694211513e-11	0	Lyst	DTL
Xpc	3.41994939569864e-15	0.686464	0.173	0.16	6.51808155326204e-11	0	Xpc	DTL
Rtkn	4.46029158819871e-15	0.636891	0.115	0.1	8.50086973794793e-11	0	Rtkn	DTL
Arfgap2	5.31882398821759e-15	0.505116	0.233	0.221	1.01371466391439e-10	0	Arfgap2	DTL
Krba1	6.75974737356279e-15	0.510723	0.192	0.177	1.28834025192733e-10	0	Krba1	DTL
Micos10	7.63224125097782e-15	0.536704	0.212	0.199	1.45462886002386e-10	0	Micos10	DTL
Cd59a	1.1043566510289e-14	0.390928	0.244	0.231	2.10479334119597e-10	0	Cd59a	DTL
Hoga1	1.12168394130722e-14	0.503159	0.123	0.106	2.13781742373743e-10	0	Hoga1	DTL
Glod4	1.14571117756321e-14	0.358549	0.09	0.113	2.18361093331772e-10	0	Glod4	DTL
Zfp704	1.85215299678173e-14	0.457087	0.155	0.139	3.5300183965663e-10	0	Zfp704	DTL
Rnf186	2.5914860103404e-14	0.803023	0.101	0.087	4.93911318710777e-10	0	Rnf186	DTL
Smim7	2.64298146670982e-14	0.266576	0.095	0.118	5.03725837740225e-10	0	Smim7	DTL
Rb1	3.47018605049331e-14	0.431515	0.224	0.211	6.61382759363521e-10	0	Rb1	DTL
Lamc2	4.45798144133135e-14	0.630253	0.152	0.137	8.49646682903343e-10	0	Lamc2	DTL
Cacul1	4.66549097996399e-14	0.809759	0.104	0.09	8.89195925871337e-10	0	Cacul1	DTL
Galnt7	4.82230630170867e-14	0.596816	0.133	0.118	9.19083358042655e-10	0	Galnt7	DTL
Tmem106c	9.4827189003547e-14	0.372246	0.091	0.113	1.8073113952186e-09	0	Tmem106c	DTL
Rhoa	1.20093468007568e-13	0.262461	0.124	0.152	2.28886140675625e-09	0	Rhoa	DTL
Tmem41b	1.38484735525403e-13	0.261927	0.088	0.11	2.63938057437866e-09	0	Tmem41b	DTL
Dctn6	1.45168646879128e-13	0.723406	0.115	0.101	2.7667692408693e-09	0	Dctn6	DTL
Nqo1	1.91945103323528e-13	0.306276	0.081	0.102	3.65828172424312e-09	0	Nqo1	DTL
Snx1	2.11999807440691e-13	0.621507	0.18	0.169	4.04050433001213e-09	0	Snx1	DTL
Pfdn1	3.02985536765261e-13	0.293021	0.089	0.111	5.77460134520911e-09	0	Pfdn1	DTL
Tm9sf4	3.3018287946709e-13	0.253	0.115	0.141	6.29295549976328e-09	0	Tm9sf4	DTL
Nup50	3.66125314309035e-13	0.333247	0.087	0.109	6.9779823654159e-09	0	Nup50	DTL
Mtss1	3.73737585749839e-13	0.415098	0.187	0.173	7.12306464680618e-09	0	Mtss1	DTL
Fam171a1	4.43306115438564e-13	0.409077	0.156	0.141	8.44897125414359e-09	0	Fam171a1	DTL
Cdkn1a	5.00245087271622e-13	0.289164	0.111	0.095	9.53417111830984e-09	0	Cdkn1a	DTL
Rap1gap2	5.73572419726196e-13	0.404062	0.128	0.112	1.09317167475616e-08	0	Rap1gap2	DTL
Alg2	6.71201255395552e-13	0.27723	0.083	0.103	1.27924247265838e-08	0	Alg2	DTL
Ube2h	9.17500327675441e-13	0.472526	0.219	0.209	1.74866387451662e-08	0	Ube2h	DTL
Iffo2	9.9824335652968e-13	0.853746	0.102	0.089	1.90255201320992e-08	0	Iffo2	DTL
Nacc2	1.10511556319629e-12	0.716202	0.117	0.103	2.10623975189581e-08	0	Nacc2	DTL
Atpif1	1.1792233666856e-12	0.286721	0.1	0.123	2.24748181456609e-08	0	Atpif1	DTL
Lrrc1	2.30931867187207e-12	0.715723	0.126	0.113	4.40133045672098e-08	0	Lrrc1	DTL
Manba	2.4734791460422e-12	0.272742	0.132	0.159	4.71420390444183e-08	0	Manba	DTL
Mtcl1	2.55398520550149e-12	0.253075	0.088	0.109	4.86764040316529e-08	0	Mtcl1	DTL
Qsox2	4.54032545516355e-12	0.798868	0.112	0.1	8.65340628499622e-08	0	Qsox2	DTL
Nup210	4.86319735500848e-12	0.682466	0.153	0.141	9.26876783891067e-08	0	Nup210	DTL
Cdc42se1	5.10699267904261e-12	0.428823	0.279	0.277	9.7334173469873e-08	0	Cdc42se1	DTL
Llgl2	5.15213778332725e-12	0.447237	0.244	0.236	9.8194594012434e-08	0	Llgl2	DTL
Spindoc	5.26150308945334e-12	0.389898	0.2	0.186	1.00278987381891e-07	0	Spindoc	DTL
Efhd2	5.31388873942812e-12	0.758046	0.125	0.112	1.0127740548476e-07	0	Efhd2	DTL
Anp32e	5.72089905407392e-12	0.329009	0.093	0.114	1.09034615071595e-07	0	Anp32e	DTL
Vps13c	9.53569814127254e-12	0.475921	0.217	0.208	1.81740870874513e-07	0	Vps13c	DTL
Ggact	1.01450594333611e-11	0.380723	0.084	0.104	1.9335468774043e-07	0	Ggact	DTL
Pwwp2a	1.34802650882413e-11	0.359865	0.282	0.276	2.56920372316791e-07	0	Pwwp2a	DTL
Sec22a	1.41339813757066e-11	0.261434	0.105	0.127	2.69379551039592e-07	0	Sec22a	DTL
Vezf1	1.50102976694935e-11	0.526861	0.184	0.174	2.86081263282877e-07	0	Vezf1	DTL
Pkp2	1.63848297326295e-11	0.254667	0.082	0.101	3.12278469874186e-07	0	Pkp2	DTL
Map11	2.05476536816422e-11	0.336684	0.259	0.25	3.91617731518418e-07	0	Map11	DTL
Snw1	2.13676330130295e-11	0.251879	0.121	0.146	4.07245717595328e-07	0	Snw1	DTL
Oat	2.27090530370834e-11	0.630941	0.155	0.143	4.32811841833772e-07	0	Oat	DTL
Lrp6	2.93138245211025e-11	0.258714	0.384	0.387	5.58692181547693e-07	0	Lrp6	DTL
Klhl9	3.06376119663459e-11	0.253262	0.143	0.172	5.83922246466586e-07	0	Klhl9	DTL
Mllt11	3.11409424454858e-11	0.706019	0.112	0.1	5.93515222068514e-07	0	Mllt11	DTL
Gse1	3.54842723433958e-11	0.614007	0.132	0.119	6.7629474659278e-07	0	Gse1	DTL
Tardbp	3.83033405807064e-11	0.274784	0.358	0.358	7.30023368127683e-07	0	Tardbp	DTL
C77080	4.43209727865356e-11	0.296971	0.325	0.321	8.44713420338583e-07	0	C77080	DTL
Acsl5	5.560804443514e-11	0.403141	0.251	0.244	1.05983371888933e-06	0	Acsl5	DTL
Glud1	5.97973911942767e-11	0.412907	0.243	0.236	1.13967847877172e-06	0	Glud1	DTL
Pigk	6.14244226911026e-11	0.251	0.138	0.164	1.17068807206972e-06	0	Pigk	DTL
Prkn	6.17737629436241e-11	0.489663	0.171	0.159	1.17734614794253e-06	0	Prkn	DTL
Fbxw8	8.25120677085862e-11	0.467038	0.235	0.229	1.57259749845794e-06	0	Fbxw8	DTL
Zfp219	9.24194314193365e-11	0.575185	0.131	0.118	1.76142194342113e-06	0	Zfp219	DTL
Ecd	1.00338769173077e-10	0.267816	0.092	0.112	1.91235660166968e-06	0	Ecd	DTL
Ttc23	1.02618222818447e-10	0.48407	0.171	0.16	1.95580070869677e-06	0	Ttc23	DTL
Ghdc	1.23664716275424e-10	0.328104	0.116	0.14	2.3569258274933e-06	0	Ghdc	DTL
Ccdc91	1.4427122348127e-10	0.257989	0.108	0.13	2.74966524832953e-06	0	Ccdc91	DTL
Hmgb1	1.47086681449735e-10	0.482199	0.206	0.197	2.8033250617505e-06	0	Hmgb1	DTL
Epb41l1	1.69349819067903e-10	0.317446	0.287	0.283	3.22763820161516e-06	0	Epb41l1	DTL
Tert	1.71445932840411e-10	0.611221	0.1	0.088	3.2675880340054e-06	0	Tert	DTL
Pip4p2	2.02825828586999e-10	0.725527	0.109	0.097	3.86565746703961e-06	0	Pip4p2	DTL
Fa2h	2.21108295799375e-10	0.554988	0.134	0.122	4.21410300964029e-06	0	Fa2h	DTL
Kdf1	2.50399354660355e-10	0.3414	0.083	0.101	4.77236130047171e-06	0	Kdf1	DTL
Ccdc6	3.42752475531653e-10	0.437261	0.245	0.24	6.53251943115777e-06	0	Ccdc6	DTL
Nudt18	3.62689097528238e-10	0.284832	0.088	0.106	6.91249150979068e-06	0	Nudt18	DTL
Tspan8	4.94951892360809e-10	0.457573	0.221	0.212	9.43328811650467e-06	0	Tspan8	DTL
Map3k1	5.42780212160746e-10	0.252892	0.329	0.324	1.03448480635717e-05	0	Map3k1	DTL
Pigp	5.56344668164967e-10	0.276839	0.109	0.13	1.06033730305561e-05	0	Pigp	DTL
Rnf145	5.78673064368993e-10	0.546644	0.163	0.153	1.10289299338086e-05	0	Rnf145	DTL
Tox4	5.79584426978679e-10	0.269145	0.086	0.104	1.10462995937867e-05	0	Tox4	DTL
Clk4	6.79375175093797e-10	0.266186	0.34	0.337	1.29482114621127e-05	0	Clk4	DTL
Sfpq	1.1020894422311e-09	0.279983	0.35	0.354	2.10047226794826e-05	0	Sfpq	DTL
Pef1	1.18641147794829e-09	0.6974	0.157	0.148	2.26118163582164e-05	0	Pef1	DTL
Klhl21	1.36601514194543e-09	0.299355	0.125	0.149	2.6034882590338e-05	0	Klhl21	DTL
Ankrd12	1.7931939812979e-09	0.522635	0.156	0.145	3.41764840895566e-05	0	Ankrd12	DTL
Pgam1	1.82530233449644e-09	0.293689	0.137	0.162	3.47884371931676e-05	0	Pgam1	DTL
Hacd3	2.10661599197665e-09	0.570155	0.199	0.193	4.01499941910831e-05	0	Hacd3	DTL
Nol7	2.29163295596573e-09	0.275559	0.086	0.103	4.36762325077508e-05	0	Nol7	DTL
Myorg	2.31278556686541e-09	0.935773	0.101	0.091	4.40793801188879e-05	0	Myorg	DTL
Kmt2e	2.38947841268128e-09	0.304708	0.294	0.291	4.55410690672925e-05	0	Kmt2e	DTL
Ythdf3	2.50069598795379e-09	0.348413	0.3	0.301	4.76607648344112e-05	0	Ythdf3	DTL
Ostm1	2.68962191309972e-09	0.252578	0.084	0.101	5.12615040417675e-05	0	Ostm1	DTL
Emc4	2.81116188777552e-09	0.309646	0.135	0.16	5.35779344191136e-05	0	Emc4	DTL
Trim11	3.44157186411982e-09	0.615049	0.111	0.101	6.55929181582596e-05	0	Trim11	DTL
Kansl1	3.61127040513709e-09	0.301129	0.328	0.33	6.88272026515078e-05	0	Kansl1	DTL
Arap2	3.65112986673842e-09	0.332515	0.087	0.105	6.95868841301676e-05	0	Arap2	DTL
Ctps2	4.34195241190227e-09	0.48772	0.173	0.164	8.27532710184454e-05	0	Ctps2	DTL
Fermt1	4.59760092858156e-09	0.350154	0.248	0.244	8.7625676097836e-05	0	Fermt1	DTL
Tsc22d1	4.71907859552641e-09	0.327247	0.266	0.26	8.99409189521378e-05	0	Tsc22d1	DTL
Nbeal1	5.0098940556469e-09	0.256032	0.299	0.294	9.54835708065743e-05	0	Nbeal1	DTL
Cnih1	7.51606288147514e-09	0.724413	0.153	0.145	0.000143249	0	Cnih1	DTL
Arid1b	1.02613804316765e-08	0.438059	0.248	0.246	0.000195572	0	Arid1b	DTL
Ap2m1	1.14489220910631e-08	0.483912	0.217	0.212	0.000218205	0	Ap2m1	DTL
Zdhhc9	1.17144734629436e-08	0.32187	0.13	0.154	0.000223266	0	Zdhhc9	DTL
Paxx	1.34540673096823e-08	0.620893	0.148	0.139	0.000256421	0	Paxx	DTL
Arf4	1.85236610172463e-08	0.2967	0.134	0.158	0.000353042	0	Arf4	DTL
Fech	1.85780412188746e-08	0.484156	0.196	0.189	0.000354079	0	Fech	DTL
Prpf39	2.17871030215973e-08	0.251544	0.329	0.329	0.00041524	0	Prpf39	DTL
Actr2	2.30514389154096e-08	0.33291	0.084	0.101	0.000439337	0	Actr2	DTL
Zfp579	2.53587604701931e-08	0.438487	0.19	0.181	0.000483313	0	Zfp579	DTL
Plscr3	2.54368430388052e-08	0.504173	0.159	0.15	0.000484801	0	Plscr3	DTL
Ino80d	2.98052589308681e-08	0.326262	0.266	0.262	0.000568058	0	Ino80d	DTL
H3f3b	3.26776799226218e-08	0.712483	0.106	0.096	0.000622804	0	H3f3b	DTL
Pomgnt2	3.68351617261286e-08	0.376108	0.088	0.105	0.000702041	0	Pomgnt2	DTL
Eif2ak3	4.96356398458066e-08	0.427727	0.236	0.233	0.000946006	0	Eif2ak3	DTL
Polr3a	5.07626744727847e-08	0.258167	0.095	0.112	0.000967486	0	Polr3a	DTL
Parva	5.27947467144069e-08	0.42685	0.213	0.208	0.00100621	0	Parva	DTL
Pafah1b1	5.35942919372631e-08	0.566077	0.172	0.165	0.00102145	0	Pafah1b1	DTL
Rce1	6.08435021208518e-08	0.284044	0.132	0.154	0.00115962	0	Rce1	DTL
Mindy2	6.30715341075885e-08	0.509059	0.188	0.183	0.00120208	0	Mindy2	DTL
Morf4l1	8.2498960000344e-08	0.25831	0.126	0.147	0.00157235	0	Morf4l1	DTL
Fbxo7	8.60538600590747e-08	0.473374	0.15	0.141	0.0016401	0	Fbxo7	DTL
Mfsd14b	9.46777940806694e-08	0.283553	0.123	0.144	0.00180446	0	Mfsd14b	DTL
Avl9	9.86855480318356e-08	0.538267	0.126	0.116	0.00188085	0	Avl9	DTL
Ap1g1	1.01218541870089e-07	0.525174	0.2	0.196	0.00192912	0	Ap1g1	DTL
Mapkap1	1.08505787818302e-07	0.686025	0.135	0.127	0.00206801	0	Mapkap1	DTL
Nup153	1.14299806443956e-07	0.269906	0.115	0.134	0.00217844	0	Nup153	DTL
Pcbd1	1.1866014579506e-07	0.360278	0.117	0.137	0.00226154	0	Pcbd1	DTL
Ubr5	1.21000521368248e-07	0.264914	0.347	0.353	0.00230615	0	Ubr5	DTL
Serpinb6a	1.22938219875829e-07	0.678682	0.101	0.092	0.00234308	0	Serpinb6a	DTL
Arhgef16	1.33854267481719e-07	0.548048	0.178	0.173	0.00255113	0	Arhgef16	DTL
Zfp612	1.38117649375049e-07	0.708663	0.107	0.098	0.00263238	0	Zfp612	DTL
Rassf8	1.48816059634861e-07	0.905686	0.186	0.184	0.00283629	0	Rassf8	DTL
Pwwp2b	1.69538879965518e-07	0.426702	0.177	0.168	0.00323124	0	Pwwp2b	DTL
Zfp777	1.7420811872574e-07	0.577098	0.159	0.152	0.00332023	0	Zfp777	DTL
Naxe	2.16469336705735e-07	0.252936	0.145	0.168	0.00412569	0	Naxe	DTL
Arhgef37	2.44307726283099e-07	0.43638	0.165	0.157	0.00465626	0	Arhgef37	DTL
Zfp292	2.58489752458478e-07	0.371105	0.22	0.214	0.00492656	0	Zfp292	DTL
Prss8	3.00200889787885e-07	0.345065	0.247	0.243	0.00572153	0	Prss8	DTL
Dcaf6	3.10222827289029e-07	0.404573	0.212	0.206	0.00591254	0	Dcaf6	DTL
Slc12a4	3.27509622787731e-07	0.266141	0.156	0.145	0.00624201	0	Slc12a4	DTL
Helz	3.34697686129198e-07	0.417572	0.19	0.183	0.006379	0	Helz	DTL
Pafah1b3	3.46319413584386e-07	0.649201	0.133	0.126	0.0066005	0	Pafah1b3	DTL
Elp3	3.66134703782762e-07	0.262233	0.111	0.129	0.00697816	0	Elp3	DTL
Wdr6	3.74466337185758e-07	0.384539	0.091	0.107	0.00713695	0	Wdr6	DTL
Marveld3	4.09386755883677e-07	0.557143	0.197	0.195	0.0078025	0	Marveld3	DTL
Ppp4r3a	4.37835902644269e-07	0.256408	0.12	0.139	0.00834471	0	Ppp4r3a	DTL
Map2k1	4.99847307503462e-07	0.389156	0.088	0.103	0.00952659	0	Map2k1	DTL
Irf3	5.2847214954393e-07	0.419654	0.222	0.219	0.0100722	0	Irf3	DTL
Pdxk	5.28728934239239e-07	0.337887	0.1	0.117	0.010077	0	Pdxk	DTL
Tmed1	5.99038682381709e-07	0.264365	0.108	0.125	0.0114171	0	Tmed1	DTL
Hdac11	6.03255143457439e-07	0.320126	0.242	0.238	0.0114974	0	Hdac11	DTL
Lgals3	7.00424088004111e-07	0.325904	0.174	0.166	0.0133494	0	Lgals3	DTL
Ilvbl	8.14918506069507e-07	0.706198	0.205	0.205	0.0155315	0	Ilvbl	DTL
Hint2	8.6060390914721e-07	0.354089	0.109	0.127	0.0164023	0	Hint2	DTL
Atp9b	8.61975429460715e-07	0.366984	0.252	0.25	0.0164284	0	Atp9b	DTL
Zfp516	8.6502466256387e-07	0.515395	0.114	0.105	0.0164865	0	Zfp516	DTL
Klhl12	9.20461834429975e-07	0.285276	0.09	0.105	0.0175431	0	Klhl12	DTL
Unk	1.01456217747833e-06	0.441985	0.142	0.133	0.0193365	0	Unk	DTL
Esyt2	1.15310482673448e-06	0.262603	0.313	0.316	0.021977	0	Esyt2	DTL
Yipf4	1.2095513532672e-06	0.296196	0.136	0.157	0.0230528	0	Yipf4	DTL
Polr3e	1.22688383915527e-06	0.351186	0.195	0.188	0.0233832	0	Polr3e	DTL
Mrtfa	1.40554550493969e-06	0.467542	0.171	0.164	0.0267883	0	Mrtfa	DTL
Tk2	1.45401262593924e-06	0.523462	0.141	0.134	0.027712	0	Tk2	DTL
Tmem129	1.49651819771164e-06	0.343549	0.12	0.138	0.0285221	0	Tmem129	DTL
Zhx3	1.50243605918607e-06	0.384503	0.204	0.199	0.0286349	0	Zhx3	DTL
Hgsnat	1.53408914833501e-06	0.472114	0.182	0.177	0.0292382	0	Hgsnat	DTL
Vkorc1l1	1.63463756594672e-06	0.400644	0.095	0.111	0.0311546	0	Vkorc1l1	DTL
Alg9	1.67748567471369e-06	0.26056	0.126	0.145	0.0319712	0	Alg9	DTL
Slirp	1.70339358662444e-06	0.355911	0.095	0.111	0.032465	0	Slirp	DTL
Ablim1	1.89545645094737e-06	0.255917	0.282	0.281	0.0361255	0	Ablim1	DTL
Cul4b	2.06802341985684e-06	0.259761	0.11	0.127	0.0394145	0	Cul4b	DTL
Zfp46	2.4312599391802e-06	0.410708	0.155	0.147	0.0463374	0	Zfp46	DTL
Ube4b	3.08659886773952e-06	0.388144	0.214	0.21	0.0588275	0	Ube4b	DTL
Rnd3	3.1773897819695e-06	0.525322	0.102	0.094	0.0605579	0	Rnd3	DTL
Cyld	3.2929792713205e-06	0.513013	0.151	0.145	0.0627609	0	Cyld	DTL
Cdcp1	3.68043442528323e-06	0.427082	0.111	0.129	0.0701454	0	Cdcp1	DTL
Actg1	3.92575260571344e-06	0.410249	0.249	0.251	0.0748209	0	Actg1	DTL
Rhbdf1	3.93463439504666e-06	0.410461	0.193	0.187	0.0749902	0	Rhbdf1	DTL
Zadh2	4.58656218040275e-06	0.282599	0.123	0.141	0.0874153	0	Zadh2	DTL
Insig2	4.77783772156605e-06	0.420804	0.092	0.107	0.0910608	0	Insig2	DTL
Ift88	6.93149948984796e-06	0.272924	0.087	0.101	0.132107	0	Ift88	DTL
Tbc1d16	8.55542712041918e-06	0.33053	0.131	0.15	0.163058	0	Tbc1d16	DTL
Pafah1b2	9.37369713189855e-06	0.29445	0.11	0.126	0.178653	0	Pafah1b2	DTL
Hook1	1.31708673163883e-05	0.362943	0.115	0.132	0.251024	0	Hook1	DTL
Ubl7	1.41741599313633e-05	0.321418	0.107	0.123	0.270145	0	Ubl7	DTL
Txndc12	1.46709610066528e-05	0.278034	0.164	0.187	0.279614	0	Txndc12	DTL
Brox	1.54559738265013e-05	0.27788	0.095	0.108	0.294575	0	Brox	DTL
Tmem167b	1.55171610781144e-05	0.448587	0.087	0.101	0.295742	0	Tmem167b	DTL
Def8	1.58589379662339e-05	0.633199	0.13	0.124	0.302255	0	Def8	DTL
Ubap2	1.66664450658282e-05	0.487746	0.193	0.191	0.317646	0	Ubap2	DTL
Dtx2	1.74066728335329e-05	0.445524	0.136	0.129	0.331754	0	Dtx2	DTL
Kdm4c	1.89579242275549e-05	0.260782	0.106	0.121	0.361319	0	Kdm4c	DTL
Specc1l	1.90243813228474e-05	0.352298	0.224	0.222	0.362586	0	Specc1l	DTL
Sec62	1.97647250463869e-05	0.258041	0.359	0.37	0.376696	0	Sec62	DTL
Slc35a5	2.00186545727625e-05	0.347042	0.107	0.123	0.381536	0	Slc35a5	DTL
Itch	2.03004976269167e-05	0.275216	0.167	0.19	0.386907	0	Itch	DTL
Eif4e2	2.12093060378182e-05	0.426854	0.205	0.203	0.404228	0	Eif4e2	DTL
Crot	2.23012134858779e-05	0.372042	0.156	0.149	0.425039	0	Crot	DTL
Pard3b	2.23176838105151e-05	0.348263	0.124	0.116	0.425353	0	Pard3b	DTL
Ckap5	2.32026029547241e-05	0.281407	0.094	0.108	0.442218	0	Ckap5	DTL
Slc11a2	2.36730759110799e-05	0.29439	0.185	0.211	0.451185	0	Slc11a2	DTL
Mtmr12	2.95641379136747e-05	0.560321	0.128	0.122	0.563463	0	Mtmr12	DTL
Atp6v1g1	3.00038772167769e-05	0.464923	0.216	0.217	0.571844	0	Atp6v1g1	DTL
Pan3	3.03837423212482e-05	0.320599	0.229	0.226	0.579084	0	Pan3	DTL
Nagk	3.13771092472997e-05	0.34161	0.112	0.128	0.598016	0	Nagk	DTL
Col4a3bp	3.16772484516726e-05	0.347349	0.23	0.229	0.603737	0	Col4a3bp	DTL
Hnrnpd	3.18035155838471e-05	0.254651	0.139	0.157	0.606143	0	Hnrnpd	DTL
Stard3	3.36269069967348e-05	0.291038	0.156	0.177	0.640895	0	Stard3	DTL
Cisd1	3.62797843619361e-05	0.277747	0.156	0.177	0.691456	0	Cisd1	DTL
Erbb3	3.79127571240423e-05	0.528982	0.208	0.21	0.722579	0	Erbb3	DTL
Casc4	3.91043232246255e-05	0.575877	0.109	0.102	0.745289	0	Casc4	DTL
Oxsr1	4.15232909028358e-05	0.26863	0.127	0.144	0.791392	0	Oxsr1	DTL
Tcta	4.38793291665616e-05	0.280517	0.131	0.148	0.836296	0	Tcta	DTL
Ginm1	4.95984940216005e-05	0.431702	0.236	0.24	0.945298	0	Ginm1	DTL
Rprd1b	4.96590788112929e-05	0.272585	0.101	0.114	0.946452	0	Rprd1b	DTL
Srgap2	6.06123488553207e-05	0.296539	0.126	0.118	1	0	Srgap2	DTL
Ext2	6.10520856081168e-05	0.350266	0.265	0.27	1	0	Ext2	DTL
Spg11	6.94220972716454e-05	0.290065	0.099	0.112	1	0	Spg11	DTL
Pafah2	6.99210106742729e-05	0.297835	0.105	0.119	1	0	Pafah2	DTL
Arrdc1	6.99783103964521e-05	0.286734	0.246	0.246	1	0	Arrdc1	DTL
Pld2	7.31462964697562e-05	0.424002	0.129	0.123	1	0	Pld2	DTL
Hook3	7.6265026287484e-05	0.317643	0.241	0.24	1	0	Hook3	DTL
Rp9	7.63936082933749e-05	0.250377	0.13	0.146	1	0	Rp9	DTL
Entpd5	7.95984843862837e-05	0.278713	0.19	0.185	1	0	Entpd5	DTL
Tcf12	8.214450731325e-05	0.427777	0.167	0.163	1	0	Tcf12	DTL
Myl6	8.85757908685076e-05	0.269325	0.136	0.153	1	0	Myl6	DTL
Srebf2	9.89675576605867e-05	0.344355	0.273	0.278	1	0	Srebf2	DTL
Sox6	9.90777662801211e-05	0.388035	0.189	0.185	1	0	Sox6	DTL
Ift22	0.000106503	0.344828	0.09	0.103	1	0	Ift22	DTL
Smarca2	0.000127089	0.399175	0.214	0.214	1	0	Smarca2	DTL
Hoxb2	0.000136596	0.609491	0.122	0.117	1	0	Hoxb2	DTL
Ccndbp1	0.000186127	0.551352	0.156	0.154	1	0	Ccndbp1	DTL
Ensa	0.000186556	0.273192	0.122	0.137	1	0	Ensa	DTL
Dalrd3	0.000187771	0.255754	0.175	0.197	1	0	Dalrd3	DTL
Sptlc1	0.000191141	0.535452	0.183	0.183	1	0	Sptlc1	DTL
Fam160a2	0.000224893	0.30215	0.107	0.121	1	0	Fam160a2	DTL
Mrgbp	0.000229797	0.530671	0.121	0.115	1	0	Mrgbp	DTL
Kcmf1	0.000236409	0.251761	0.124	0.139	1	0	Kcmf1	DTL
Ssh3	0.000242019	0.390323	0.209	0.209	1	0	Ssh3	DTL
Cirbp	0.00026566	0.293934	0.27	0.275	1	0	Cirbp	DTL
Prkcz	0.00028281	0.581761	0.149	0.147	1	0	Prkcz	DTL
Uap1l1	0.000289006	0.310082	0.129	0.145	1	0	Uap1l1	DTL
Tmem184a	0.000302179	0.346481	0.143	0.162	1	0	Tmem184a	DTL
Nr1d1	0.000311504	0.308592	0.248	0.249	1	0	Nr1d1	DTL
BC031181	0.000314351	0.427142	0.118	0.134	1	0	BC031181	DTL
Phtf1	0.000319365	0.522554	0.134	0.13	1	0	Phtf1	DTL
Wdr48	0.000325336	0.384471	0.19	0.189	1	0	Wdr48	DTL
Zc3h7b	0.000326127	0.276688	0.131	0.147	1	0	Zc3h7b	DTL
Gcc2	0.000339983	0.531149	0.169	0.167	1	0	Gcc2	DTL
Ldlr	0.000346406	0.49136	0.112	0.107	1	0	Ldlr	DTL
Sap30l	0.00035087	0.339511	0.097	0.109	1	0	Sap30l	DTL
Vcl	0.000357319	0.257138	0.274	0.278	1	0	Vcl	DTL
Cse1l	0.000357776	0.294511	0.106	0.119	1	0	Cse1l	DTL
Zdhhc21	0.000368767	0.282833	0.108	0.121	1	0	Zdhhc21	DTL
Atat1	0.000388072	0.390711	0.18	0.178	1	0	Atat1	DTL
Fam199x	0.000393559	0.330926	0.089	0.101	1	0	Fam199x	DTL
Vbp1	0.000396	0.289939	0.089	0.1	1	0	Vbp1	DTL
Slf2	0.000409747	0.392165	0.149	0.144	1	0	Slf2	DTL
Arpin	0.000432492	0.388596	0.11	0.124	1	0	Arpin	DTL
Agps	0.000466608	0.277979	0.123	0.137	1	0	Agps	DTL
Tshz1	0.000490359	0.648559	0.12	0.116	1	0	Tshz1	DTL
Lpgat1	0.000572231	0.417378	0.205	0.205	1	0	Lpgat1	DTL
Cyb561	0.000636225	0.488446	0.115	0.13	1	0	Cyb561	DTL
Ctr9	0.000652206	0.260434	0.12	0.133	1	0	Ctr9	DTL
Ap2b1	0.00068183	0.280699	0.17	0.191	1	0	Ap2b1	DTL
Ppat	0.000716872	0.276315	0.101	0.113	1	0	Ppat	DTL
Chd9	0.000780173	0.277502	0.106	0.118	1	0	Chd9	DTL
Yipf2	0.000796268	0.339162	0.144	0.161	1	0	Yipf2	DTL
Alas1	0.000804991	0.308234	0.12	0.134	1	0	Alas1	DTL
Taf1	0.000841062	0.260237	0.144	0.16	1	0	Taf1	DTL
Cspp1	0.000869923	0.334869	0.24	0.243	1	0	Cspp1	DTL
Blmh	0.000874412	0.448431	0.1	0.112	1	0	Blmh	DTL
H3f3a	0.000956019	0.31942	0.173	0.194	1	0	H3f3a	DTL
Thra	0.000973251	0.430174	0.174	0.172	1	0	Thra	DTL
Snapin	0.000987464	0.55771	0.11	0.105	1	0	Snapin	DTL
Lrrfip2	0.00116718	0.372021	0.216	0.218	1	0	Lrrfip2	DTL
Dnajb6	0.00117006	0.362459	0.232	0.235	1	0	Dnajb6	DTL
Atxn7l1	0.00121922	0.299695	0.247	0.25	1	0	Atxn7l1	DTL
Nedd9	0.00121991	0.40541	0.145	0.142	1	0	Nedd9	DTL
Sh3yl1	0.00122073	0.607097	0.156	0.156	1	0	Sh3yl1	DTL
Rnf187	0.00129791	0.269746	0.191	0.214	1	0	Rnf187	DTL
Zzz3	0.00130828	0.290213	0.132	0.147	1	0	Zzz3	DTL
Rora	0.0013409	0.512656	0.107	0.102	1	0	Rora	DTL
Zfyve16	0.00139247	0.48277	0.13	0.126	1	0	Zfyve16	DTL
Slc33a1	0.00141955	0.354338	0.143	0.16	1	0	Slc33a1	DTL
Rad50	0.00143603	0.307368	0.095	0.106	1	0	Rad50	DTL
Pxn	0.00145509	0.332659	0.221	0.223	1	0	Pxn	DTL
Cog1	0.00145578	0.269623	0.164	0.182	1	0	Cog1	DTL
Pigv	0.00169982	0.409659	0.117	0.131	1	0	Pigv	DTL
Man1a2	0.00170654	0.314882	0.168	0.188	1	0	Man1a2	DTL
Eif1a	0.00172591	0.581004	0.142	0.14	1	0	Eif1a	DTL
Ccdc47	0.00174699	0.380158	0.256	0.266	1	0	Ccdc47	DTL
Cops3	0.00176741	0.298576	0.103	0.115	1	0	Cops3	DTL
Enpp5	0.00190758	0.309799	0.188	0.21	1	0	Enpp5	DTL
Ccnd1	0.00193079	0.305702	0.101	0.112	1	0	Ccnd1	DTL
Ephb2	0.002006	0.288682	0.182	0.18	1	0	Ephb2	DTL
Plaa	0.00224136	0.318153	0.122	0.135	1	0	Plaa	DTL
Rad21	0.00226084	0.255778	0.166	0.183	1	0	Rad21	DTL
Nbas	0.00234722	0.259989	0.139	0.154	1	0	Nbas	DTL
Thada	0.00241779	0.364796	0.188	0.187	1	0	Thada	DTL
Aftph	0.00242893	0.392117	0.104	0.116	1	0	Aftph	DTL
F3	0.00249762	0.642632	0.111	0.124	1	0	F3	DTL
Sacm1l	0.00261117	0.308726	0.147	0.164	1	0	Sacm1l	DTL
Garem1	0.00278746	0.420186	0.097	0.107	1	0	Garem1	DTL
Ankrd28	0.00278943	0.288006	0.094	0.105	1	0	Ankrd28	DTL
Hnrnpk	0.0028947	0.30268	0.114	0.126	1	0	Hnrnpk	DTL
Zbtb37	0.00290645	0.300315	0.101	0.111	1	0	Zbtb37	DTL
Cgrrf1	0.00305747	0.324164	0.1	0.111	1	0	Cgrrf1	DTL
Zyx	0.00309568	0.314336	0.174	0.172	1	0	Zyx	DTL
Prpf38a	0.00312243	0.256055	0.118	0.13	1	0	Prpf38a	DTL
Pdk2	0.00324841	0.317123	0.245	0.25	1	0	Pdk2	DTL
Zwint	0.00331403	0.368363	0.194	0.195	1	0	Zwint	DTL
Atxn7l3b	0.00334716	0.336549	0.161	0.179	1	0	Atxn7l3b	DTL
Sdc2	0.0036423	0.330806	0.179	0.178	1	0	Sdc2	DTL
Clcn7	0.00373011	0.446423	0.219	0.225	1	0	Clcn7	DTL
Ccz1	0.00383096	0.266731	0.102	0.113	1	0	Ccz1	DTL
Ap1m2	0.00419485	0.336771	0.152	0.169	1	0	Ap1m2	DTL
Crb3	0.00434423	0.514087	0.178	0.181	1	0	Crb3	DTL
Ndfip2	0.00465535	0.427268	0.101	0.112	1	0	Ndfip2	DTL
Hnrnpul2	0.00488263	0.253306	0.301	0.313	1	0	Hnrnpul2	DTL
Galk2	0.0050147	0.340691	0.114	0.126	1	0	Galk2	DTL
Pnrc2	0.00519883	0.280902	0.159	0.176	1	0	Pnrc2	DTL
Prxl2c	0.00546441	0.358106	0.1	0.111	1	0	Prxl2c	DTL
Nsd2	0.00562218	0.272836	0.132	0.145	1	0	Nsd2	DTL
Lrrk1	0.00562794	0.333889	0.179	0.178	1	0	Lrrk1	DTL
Kdm5b	0.00567427	0.454724	0.148	0.146	1	0	Kdm5b	DTL
S100pbp	0.00567659	0.392216	0.164	0.163	1	0	S100pbp	DTL
Cant1	0.00571089	0.345406	0.263	0.273	1	0	Cant1	DTL
Adgra3	0.00602465	0.451124	0.124	0.138	1	0	Adgra3	DTL
Calcoco1	0.00641189	0.349316	0.261	0.271	1	0	Calcoco1	DTL
Gpr137	0.00642552	0.337845	0.14	0.154	1	0	Gpr137	DTL
Oard1	0.00671007	0.380186	0.102	0.113	1	0	Oard1	DTL
Smo	0.00678214	0.323799	0.144	0.159	1	0	Smo	DTL
Bicral	0.00685887	0.512958	0.129	0.126	1	0	Bicral	DTL
Sun1	0.00687963	0.375795	0.217	0.222	1	0	Sun1	DTL
Fbxo38	0.00702106	0.297411	0.122	0.134	1	0	Fbxo38	DTL
Msantd2	0.00702622	0.366767	0.133	0.13	1	0	Msantd2	DTL
Adss	0.00730071	0.374992	0.18	0.181	1	0	Adss	DTL
Hmgxb3	0.00745771	0.337008	0.121	0.133	1	0	Hmgxb3	DTL
Tceal9	0.00760152	0.627159	0.114	0.112	1	0	Tceal9	DTL
Ankrd40	0.00855149	0.335017	0.169	0.188	1	0	Ankrd40	DTL
Ddx47	0.00856099	0.308241	0.125	0.138	1	0	Ddx47	DTL
Neo1	0.00944952	0.380949	0.14	0.155	1	0	Neo1	DTL
Galnt3	0.00950729	0.309316	0.14	0.154	1	0	Galnt3	DTL
Egfl7	0	6.00542	0.862	0.039	0	1	Egfl7	Endo_a
Shank3	0	5.89336	0.857	0.035	0	1	Shank3	Endo_a
Plvap	0	5.25793	0.849	0.04	0	1	Plvap	Endo_a
Pecam1	0	4.53117	0.839	0.048	0	1	Pecam1	Endo_a
Adgrl4	0	6.11357	0.817	0.034	0	1	Adgrl4	Endo_a
Sparc	0	4.3443	0.851	0.09	0	1	Sparc	Endo_a
Eng	0	4.09366	0.903	0.149	0	1	Eng	Endo_a
Ptprb	0	5.10122	0.782	0.048	0	1	Ptprb	Endo_a
Ushbp1	0	6.43353	0.75	0.023	0	1	Ushbp1	Endo_a
Adgrf5	0	3.47574	0.843	0.139	0	1	Adgrf5	Endo_a
Tie1	0	5.78777	0.72	0.025	0	1	Tie1	Endo_a
Meis2	0	3.84536	0.803	0.109	0	1	Meis2	Endo_a
Flt1	0	6.10379	0.714	0.03	0	1	Flt1	Endo_a
Slc9a3r2	0	4.85439	0.76	0.078	0	1	Slc9a3r2	Endo_a
Emcn	0	2.72913	0.804	0.141	0	1	Emcn	Endo_a
Esam	0	3.55145	0.873	0.223	0	1	Esam	Endo_a
Robo4	0	5.82596	0.655	0.024	0	1	Robo4	Endo_a
Plpp1	0	4.34059	0.697	0.085	0	1	Plpp1	Endo_a
Kank3	0	4.08978	0.733	0.124	0	1	Kank3	Endo_a
Npr1	0	3.63378	0.703	0.099	0	1	Npr1	Endo_a
Pde2a	0	4.94513	0.633	0.038	0	1	Pde2a	Endo_a
Cd34	0	4.64159	0.62	0.048	0	1	Cd34	Endo_a
Rsad2	0	5.89003	0.592	0.022	0	1	Rsad2	Endo_a
Rasip1	0	5.8595	0.589	0.021	0	1	Rasip1	Endo_a
Cldn15	0	3.4613	0.664	0.097	0	1	Cldn15	Endo_a
Plxnd1	0	4.03315	0.649	0.089	0	1	Plxnd1	Endo_a
Ednrb	0	5.24047	0.58	0.037	0	1	Ednrb	Endo_a
Cdh5	0	5.32276	0.564	0.025	0	1	Cdh5	Endo_a
Tm4sf1	0	4.3023	0.585	0.061	0	1	Tm4sf1	Endo_a
Col4a1	0	2.87423	0.756	0.237	0	1	Col4a1	Endo_a
Srgn	0	4.55964	0.559	0.048	0	1	Srgn	Endo_a
Tek	0	5.7993	0.531	0.021	0	1	Tek	Endo_a
S1pr1	0	5.25204	0.535	0.027	0	1	S1pr1	Endo_a
Podxl	0	5.50432	0.532	0.024	0	1	Podxl	Endo_a
Arap3	0	5.36594	0.517	0.023	0	1	Arap3	Endo_a
Cd93	0	5.79527	0.511	0.019	0	1	Cd93	Endo_a
Stab1	0	4.01973	0.52	0.034	0	1	Stab1	Endo_a
Tmtc1	0	3.92172	0.55	0.074	0	1	Tmtc1	Endo_a
Arhgef15	0	6.27658	0.488	0.013	0	1	Arhgef15	Endo_a
Fgd5	0	4.74088	0.504	0.03	0	1	Fgd5	Endo_a
Dysf	0	3.97552	0.552	0.085	0	1	Dysf	Endo_a
Apoe	0	1.32568	0.6	0.134	0	1	Apoe	Endo_a
Clec14a	0	5.1244	0.483	0.024	0	1	Clec14a	Endo_a
Ly6e	0	3.3479	0.613	0.164	0	1	Ly6e	Endo_a
Lmo2	0	4.83174	0.497	0.053	0	1	Lmo2	Endo_a
Ccm2l	0	5.94477	0.456	0.014	0	1	Ccm2l	Endo_a
Exoc3l2	0	5.88163	0.456	0.015	0	1	Exoc3l2	Endo_a
Tinagl11	0	2.34972	0.71	0.277	0	1	Tinagl1	Endo_a
Fam167b	0	5.47437	0.44	0.018	0	1	Fam167b	Endo_a
Pbx1	0	3.13669	0.69	0.268	0	1	Pbx1	Endo_a
Ephb4	0	3.05701	0.668	0.257	0	1	Ephb4	Endo_a
Col4a2	0	2.67202	0.599	0.192	0	1	Col4a2	Endo_a
Cd300lg	0	6.95467	0.414	0.009	0	1	Cd300lg	Endo_a
Prkch	0	4.48293	0.448	0.044	0	1	Prkch	Endo_a
Klf2	0	4.2064	0.453	0.053	0	1	Klf2	Endo_a
Pmp22	0	3.9637	0.453	0.053	0	1	Pmp22	Endo_a
Flt4	0	5.53493	0.416	0.017	0	1	Flt4	Endo_a
Hspa12b	0	5.84327	0.412	0.014	0	1	Hspa12b	Endo_a
Ptprm	0	3.19042	0.572	0.175	0	1	Ptprm	Endo_a
Thbd	0	4.70149	0.439	0.045	0	1	Thbd	Endo_a
Sp100	0	4.17042	0.418	0.039	0	1	Sp100	Endo_a
Tmem204	0	3.02671	0.452	0.079	0	1	Tmem204	Endo_a
Dll4	0	6.16343	0.387	0.015	0	1	Dll4	Endo_a
Hspg2	0	2.35824	0.782	0.413	0	1	Hspg2	Endo_a
Fabp4	0	5.75026	0.385	0.016	0	1	Fabp4	Endo_a
Syne1	0	4.18321	0.432	0.063	0	1	Syne1	Endo_a
Kdr	0	6.43314	0.372	0.01	0	1	Kdr	Endo_a
Icam2	0	5.50155	0.375	0.015	0	1	Icam2	Endo_a
Rapgef5	0	3.19944	0.447	0.087	0	1	Rapgef5	Endo_a
Ptpru	0	3.96169	0.409	0.059	0	1	Ptpru	Endo_a
Dennd3	0	3.24146	0.495	0.145	0	1	Dennd3	Endo_a
Calcrl	0	3.324	0.412	0.064	0	1	Calcrl	Endo_a
Abi3	0	4.75519	0.365	0.022	0	1	Abi3	Endo_a
Rhob	0	2.55407	0.557	0.216	0	1	Rhob	Endo_a
Gimap6	0	4.74227	0.364	0.023	0	1	Gimap6	Endo_a
Dock61	0	2.27207	0.593	0.252	0	1	Dock6	Endo_a
Sox18	0	6.09119	0.349	0.01	0	1	Sox18	Endo_a
Elk3	0	3.75426	0.419	0.084	0	1	Elk3	Endo_a
Sema3g	0	5.87166	0.345	0.012	0	1	Sema3g	Endo_a
Rcsd1	0	3.86503	0.374	0.043	0	1	Rcsd1	Endo_a
Scn1b	0	3.86196	0.383	0.057	0	1	Scn1b	Endo_a
Hecw2	0	5.90444	0.335	0.01	0	1	Hecw2	Endo_a
Mapk12	0	3.61822	0.399	0.078	0	1	Mapk12	Endo_a
Ldb2	0	4.39903	0.349	0.028	0	1	Ldb2	Endo_a
Epas1	0	3.8349	0.368	0.05	0	1	Epas1	Endo_a
Ly6a	0	3.50916	0.413	0.097	0	1	Ly6a	Endo_a
Cyyr1	0	6.51903	0.323	0.008	0	1	Cyyr1	Endo_a
Sema3f	0	2.71227	0.538	0.224	0	1	Sema3f	Endo_a
Sipa1	0	3.57427	0.378	0.064	0	1	Sipa1	Endo_a
Sh2d3c	0	4.46958	0.345	0.032	0	1	Sh2d3c	Endo_a
Fam117b	0	3.56486	0.415	0.106	0	1	Fam117b	Endo_a
Ramp2	0	3.95165	0.352	0.045	0	1	Ramp2	Endo_a
Fxyd5	0	3.47484	0.346	0.04	0	1	Fxyd5	Endo_a
Ramp3	0	5.3025	0.325	0.022	0	1	Ramp3	Endo_a
Ecscr	0	4.46778	0.328	0.025	0	1	Ecscr	Endo_a
Gimap8	0	5.31217	0.321	0.019	0	1	Gimap8	Endo_a
Arhgap31	0	4.53386	0.324	0.022	0	1	Arhgap31	Endo_a
Sdc3	0	3.12549	0.345	0.053	0	1	Sdc3	Endo_a
Lfng	0	3.20003	0.351	0.06	0	1	Lfng	Endo_a
Jam2	0	2.97828	0.348	0.057	0	1	Jam2	Endo_a
Notch1	0	3.10978	0.402	0.112	0	1	Notch1	Endo_a
Helz2	0	3.23207	0.397	0.11	0	1	Helz2	Endo_a
Plpp3	0	2.53947	0.655	0.368	0	1	Plpp3	Endo_a
Acvrl1	0	3.8201	0.329	0.042	0	1	Acvrl1	Endo_a
Sox17	0	6.47706	0.289	0.009	0	1	Sox17	Endo_a
Adcy4	0	5.24841	0.293	0.014	0	1	Adcy4	Endo_a
Il10rb	0	2.9495	0.45	0.172	0	1	Il10rb	Endo_a
Timp31	0	0.804478	0.81	0.534	0	1	Timp3	Endo_a
Rgcc	0	6.23227	0.285	0.01	0	1	Rgcc	Endo_a
Adgre5	0	3.25383	0.346	0.073	0	1	Adgre5	Endo_a
Mfng	0	5.29539	0.284	0.011	0	1	Mfng	Endo_a
Sema6b	0	5.23975	0.286	0.014	0	1	Sema6b	Endo_a
Rgs3	0	4.31444	0.307	0.037	0	1	Rgs3	Endo_a
Bst2	0	3.4365	0.373	0.104	0	1	Bst2	Endo_a
H2-T24	0	5.41881	0.279	0.013	0	1	H2-T24	Endo_a
Sema7a	0	5.7761	0.278	0.013	0	1	Sema7a	Endo_a
Itga5	0	3.75959	0.312	0.047	0	1	Itga5	Endo_a
Hip1	0	2.78282	0.39	0.127	0	1	Hip1	Endo_a
Exoc3l	0	5.39093	0.275	0.012	0	1	Exoc3l	Endo_a
Acer2	0	2.36177	0.431	0.169	0	1	Acer2	Endo_a
Tbkbp1	0	3.88029	0.292	0.03	0	1	Tbkbp1	Endo_a
Dram1	0	3.70083	0.312	0.051	0	1	Dram1	Endo_a
Lrrc32	0	3.01672	0.312	0.054	0	1	Lrrc32	Endo_a
Itprip	0	3.43847	0.338	0.08	0	1	Itprip	Endo_a
Adam15	0	2.30897	0.537	0.282	0	1	Adam15	Endo_a
Amotl1	0	2.74493	0.375	0.121	0	1	Amotl1	Endo_a
Arhgap26	0	3.50835	0.319	0.067	0	1	Arhgap26	Endo_a
AU021092	0	1.7189	0.458	0.207	0	1	AU021092	Endo_a
Chst2	0	3.26959	0.295	0.045	0	1	Chst2	Endo_a
Igfbp3	0	5.81165	0.265	0.015	0	1	Igfbp3	Endo_a
Id3	0	2.22101	0.378	0.129	0	1	Id3	Endo_a
Tcf4	0	2.38285	0.422	0.174	0	1	Tcf4	Endo_a
Sema4c	0	3.78312	0.31	0.063	0	1	Sema4c	Endo_a
Entpd1	0	5.68293	0.257	0.01	0	1	Entpd1	Endo_a
Asap2	0	2.98317	0.334	0.089	0	1	Asap2	Endo_a
Mfge8	0	2.29099	0.381	0.137	0	1	Mfge8	Endo_a
Cdc42ep1	0	2.88235	0.349	0.106	0	1	Cdc42ep1	Endo_a
Zfp366	0	5.671	0.25	0.008	0	1	Zfp366	Endo_a
Tcim	0	2.88593	0.369	0.128	0	1	Tcim	Endo_a
Ece1	0	2.94509	0.376	0.138	0	1	Ece1	Endo_a
Prex2	0	3.59479	0.269	0.032	0	1	Prex2	Endo_a
Cd200	0	4.68944	0.268	0.031	0	1	Cd200	Endo_a
Erg	0	4.68308	0.251	0.014	0	1	Erg	Endo_a
Gja1	0	3.26009	0.282	0.046	0	1	Gja1	Endo_a
Fas	0	4.85681	0.253	0.02	0	1	Fas	Endo_a
Id1	0	3.33334	0.301	0.068	0	1	Id1	Endo_a
Enpep1	0	3.18533	0.307	0.074	0	1	Enpep	Endo_a
Nrp2	0	2.03633	0.338	0.108	0	1	Nrp2	Endo_a
Hyal2	0	3.38231	0.326	0.097	0	1	Hyal2	Endo_a
Vamp5	0	3.38593	0.301	0.074	0	1	Vamp5	Endo_a
Atp8a1	0	2.29124	0.444	0.218	0	1	Atp8a1	Endo_a
Zbtb46	0	3.7283	0.267	0.043	0	1	Zbtb46	Endo_a
Plat	0	1.21102	0.428	0.204	0	1	Plat	Endo_a
Fyn	0	4.28266	0.244	0.02	0	1	Fyn	Endo_a
Jag2	0	3.39599	0.265	0.041	0	1	Jag2	Endo_a
Ccdc85a	0	5.35852	0.234	0.013	0	1	Ccdc85a	Endo_a
Gpihbp1	0	6.4361	0.229	0.008	0	1	Gpihbp1	Endo_a
Ppp1r16b	0	3.78017	0.255	0.035	0	1	Ppp1r16b	Endo_a
Tmem88	0	5.02197	0.239	0.019	0	1	Tmem88	Endo_a
Stc1	0	3.51191	0.264	0.045	0	1	Stc1	Endo_a
Ets2	0	2.66385	0.367	0.148	0	1	Ets2	Endo_a
Mcf2l	0	3.05221	0.321	0.103	0	1	Mcf2l	Endo_a
Gas6	0	1.89817	0.464	0.246	0	1	Gas6	Endo_a
Lepr	0	2.52872	0.279	0.062	0	1	Lepr	Endo_a
Rnf215	0	2.35448	0.415	0.198	0	1	Rnf215	Endo_a
Slfn5	0	4.35805	0.236	0.02	0	1	Slfn5	Endo_a
Rasgrp2	0	2.8253	0.27	0.055	0	1	Rasgrp2	Endo_a
Ctla2a	0	6.32515	0.22	0.006	0	1	Ctla2a	Endo_a
Tgfbr2	0	1.70567	0.515	0.303	0	1	Tgfbr2	Endo_a
Card10	0	2.65555	0.334	0.122	0	1	Card10	Endo_a
Tns2	0	1.67124	0.575	0.364	0	1	Tns2	Endo_a
Ercc1	0	2.7073	0.34	0.13	0	1	Ercc1	Endo_a
Lrrc8c	0	4.58351	0.233	0.024	0	1	Lrrc8c	Endo_a
Lama4	0	3.77765	0.237	0.028	0	1	Lama4	Endo_a
Sema3d	0	4.33621	0.225	0.017	0	1	Sema3d	Endo_a
Anxa3	0	3.11084	0.268	0.06	0	1	Anxa3	Endo_a
Marcks	0	2.82648	0.268	0.06	0	1	Marcks	Endo_a
Ehbp1l1	0	2.59473	0.295	0.087	0	1	Ehbp1l1	Endo_a
Esm1	0	6.73802	0.211	0.005	0	1	Esm1	Endo_a
Ifnar2	0	2.70329	0.334	0.129	0	1	Ifnar2	Endo_a
Pdia5	0	3.42643	0.28	0.077	0	1	Pdia5	Endo_a
Cd9	0	0.835256	0.625	0.423	0	1	Cd9	Endo_a
Serinc3	0	0.894446	0.837	0.636	0	1	Serinc3	Endo_a
Slc43a3	0	3.49793	0.229	0.029	0	1	Slc43a3	Endo_a
Taok2	0	1.8891	0.524	0.324	0	1	Taok2	Endo_a
Cav1	0	3.89333	0.227	0.028	0	1	Cav1	Endo_a
Prkd2	0	2.82282	0.303	0.105	0	1	Prkd2	Endo_a
Map4k2	0	2.36176	0.374	0.176	0	1	Map4k2	Endo_a
She	0	5.83085	0.204	0.006	0	1	She	Endo_a
Grasp	0	5.57337	0.208	0.011	0	1	Grasp	Endo_a
Elmo1	0	4.01235	0.215	0.019	0	1	Elmo1	Endo_a
Plscr2	0	2.50765	0.374	0.179	0	1	Plscr2	Endo_a
Fmnl3	0	2.04461	0.425	0.23	0	1	Fmnl3	Endo_a
Inpp5d	0	3.30584	0.211	0.019	0	1	Inpp5d	Endo_a
Depp1	0	3.63076	0.232	0.041	0	1	Depp1	Endo_a
Jam3	0	3.15697	0.232	0.041	0	1	Jam3	Endo_a
Gpr182	0	4.82146	0.202	0.012	0	1	Gpr182	Endo_a
Nid1	0	2.55052	0.248	0.059	0	1	Nid1	Endo_a
Rin3	0	2.64989	0.282	0.093	0	1	Rin3	Endo_a
Procr	0	5.03071	0.201	0.013	0	1	Procr	Endo_a
Afap1l11	0	2.50827	0.297	0.109	0	1	Afap1l1	Endo_a
Fstl11	0	2.55391	0.262	0.075	0	1	Fstl1	Endo_a
Eogt	0	3.43992	0.245	0.059	0	1	Eogt	Endo_a
Sh2b3	0	2.46373	0.295	0.11	0	1	Sh2b3	Endo_a
Pitpnm2	0	2.85448	0.267	0.083	0	1	Pitpnm2	Endo_a
Adamts9	0	2.89528	0.257	0.073	0	1	Adamts9	Endo_a
Dock9	0	2.22424	0.401	0.218	0	1	Dock9	Endo_a
Pkn3	0	5.13178	0.197	0.014	0	1	Pkn3	Endo_a
Plscr4	0	3.28747	0.225	0.042	0	1	Plscr4	Endo_a
Plxna2	0	3.59356	0.236	0.054	0	1	Plxna2	Endo_a
Angpt21	0	1.78294	0.3	0.118	0	1	Angpt2	Endo_a
Mmp28	0	5.24075	0.193	0.012	0	1	Mmp28	Endo_a
Pltp	0	3.10757	0.223	0.043	0	1	Pltp	Endo_a
Dlc1	0	3.80906	0.208	0.028	0	1	Dlc1	Endo_a
Lrp5	0	2.0547	0.405	0.227	0	1	Lrp5	Endo_a
Cdc14a	0	3.74034	0.215	0.038	0	1	Cdc14a	Endo_a
Pdgfb	0	2.92298	0.259	0.083	0	1	Pdgfb	Endo_a
Lims2	0	3.32508	0.225	0.05	0	1	Lims2	Endo_a
Unc5b	0	3.38459	0.228	0.054	0	1	Unc5b	Endo_a
Sh3bp5	0	3.10651	0.256	0.082	0	1	Sh3bp5	Endo_a
Rnf144a	0	4.01786	0.192	0.019	0	1	Rnf144a	Endo_a
Tnxb	0	3.8145	0.198	0.025	0	1	Tnxb	Endo_a
Xaf1	0	3.78465	0.207	0.034	0	1	Xaf1	Endo_a
Oasl2	0	4.0477	0.196	0.024	0	1	Oasl2	Endo_a
Dchs1	0	3.7432	0.194	0.022	0	1	Dchs1	Endo_a
Dusp3	0	2.33275	0.342	0.17	0	1	Dusp3	Endo_a
Stom	0	3.48344	0.211	0.04	0	1	Stom	Endo_a
Stard9	0	3.24512	0.2	0.03	0	1	Stard9	Endo_a
Mmp11	0	3.06928	0.232	0.062	0	1	Mmp11	Endo_a
Cemip2	0	2.32741	0.334	0.164	0	1	Cemip2	Endo_a
Cbfa2t3	0	3.39672	0.206	0.036	0	1	Cbfa2t3	Endo_a
Dock4	0	3.10942	0.22	0.051	0	1	Dock4	Endo_a
Inf2	0	2.33362	0.233	0.064	0	1	Inf2	Endo_a
Plekhg5	0	2.84397	0.261	0.093	0	1	Plekhg5	Endo_a
Rasa4	0	2.98668	0.238	0.07	0	1	Rasa4	Endo_a
Sox13	0	2.06628	0.328	0.161	0	1	Sox13	Endo_a
Chst15	0	2.76346	0.209	0.042	0	1	Chst15	Endo_a
Nrp1	0	2.22138	0.379	0.213	0	1	Nrp1	Endo_a
Tgfb1	0	2.8241	0.241	0.075	0	1	Tgfb1	Endo_a
Emp1	0	3.20192	0.228	0.063	0	1	Emp1	Endo_a
Fgd6	0	2.88571	0.239	0.074	0	1	Fgd6	Endo_a
Rasgrp3	0	4.38168	0.179	0.014	0	1	Rasgrp3	Endo_a
Rapgef4	0	3.53965	0.19	0.026	0	1	Rapgef4	Endo_a
Cd38	0	5.21553	0.173	0.009	0	1	Cd38	Endo_a
St3gal1	0	2.74936	0.24	0.076	0	1	St3gal1	Endo_a
Heg1	0	1.12221	0.338	0.176	0	1	Heg1	Endo_a
Ifnar1	0	2.19355	0.374	0.214	0	1	Ifnar1	Endo_a
Ifi203	0	5.18853	0.167	0.008	0	1	Ifi203	Endo_a
St6galnac3	0	3.76455	0.177	0.019	0	1	St6galnac3	Endo_a
Clec1a	0	5.05488	0.166	0.008	0	1	Clec1a	Endo_a
Ppp1r18	0	3.12388	0.195	0.037	0	1	Ppp1r18	Endo_a
Pxdn	0	3.05091	0.203	0.046	0	1	Pxdn	Endo_a
Grrp1	0	6.05832	0.162	0.005	0	1	Grrp1	Endo_a
Ptp4a3	0	2.35725	0.183	0.026	0	1	Ptp4a3	Endo_a
Arhgef7	0	2.14187	0.339	0.183	0	1	Arhgef7	Endo_a
Itpkb	0	2.15432	0.309	0.153	0	1	Itpkb	Endo_a
Icam1	0	3.0649	0.206	0.05	0	1	Icam1	Endo_a
Cavin3	0	4.06295	0.181	0.026	0	1	Cavin3	Endo_a
Ggta1	0	3.59563	0.178	0.024	0	1	Ggta1	Endo_a
Slc14a1	0	4.95779	0.174	0.02	0	1	Slc14a1	Endo_a
Arhgap27	0	2.36369	0.289	0.135	0	1	Arhgap27	Endo_a
Sult1a1	0	3.06927	0.202	0.049	0	1	Sult1a1	Endo_a
Rai141	0	2.21098	0.261	0.108	0	1	Rai14	Endo_a
Scarb1	0	2.80609	0.276	0.124	0	1	Scarb1	Endo_a
Efna1	0	2.26094	0.296	0.144	0	1	Efna1	Endo_a
Itga9	0	3.03941	0.187	0.035	0	1	Itga9	Endo_a
Caskin2	0	1.82393	0.418	0.266	0	1	Caskin2	Endo_a
Ifi44	0	4.23413	0.173	0.023	0	1	Ifi44	Endo_a
Thsd1	0	3.9878	0.173	0.023	0	1	Thsd1	Endo_a
Nrros	0	4.27049	0.161	0.011	0	1	Nrros	Endo_a
Ifi44l	0	3.3646	0.2	0.051	0	1	Ifi44l	Endo_a
Tspan9	0	1.62819	0.436	0.287	0	1	Tspan9	Endo_a
Myo7a	0	4.4471	0.165	0.016	0	1	Myo7a	Endo_a
Slc3a2	0	1.99934	0.399	0.25	0	1	Slc3a2	Endo_a
Stx2	0	2.43613	0.241	0.092	0	1	Stx2	Endo_a
Gimap4	0	5.19743	0.151	0.006	0	1	Gimap4	Endo_a
Myct1	0	6.00862	0.148	0.004	0	1	Myct1	Endo_a
Clic5	0	3.63269	0.179	0.035	0	1	Clic5	Endo_a
Naip2	0	4.58756	0.157	0.014	0	1	Naip2	Endo_a
St3gal5	0	3.42661	0.164	0.022	0	1	St3gal5	Endo_a
Cd81	0	1.2568	0.676	0.534	0	1	Cd81	Endo_a
Pcdh1	0	2.17472	0.293	0.152	0	1	Pcdh1	Endo_a
Tm6sf1	0	1.86639	0.213	0.073	0	1	Tm6sf1	Endo_a
Vim	0	2.8881	0.181	0.041	0	1	Vim	Endo_a
Il16	0	3.93192	0.154	0.014	0	1	Il16	Endo_a
Ehd4	0	2.03801	0.324	0.185	0	1	Ehd4	Endo_a
Tpst2	0	2.35493	0.273	0.134	0	1	Tpst2	Endo_a
Gfpt2	0	3.5136	0.159	0.02	0	1	Gfpt2	Endo_a
Serpinh1	0	1.4722	0.381	0.245	0	1	Serpinh1	Endo_a
Gngt2	0	4.08011	0.148	0.012	0	1	Gngt2	Endo_a
Mtss2	0	2.49381	0.185	0.051	0	1	Mtss2	Endo_a
Pik3r6	0	4.9586	0.14	0.006	0	1	Pik3r6	Endo_a
Serpine2	0	2.95302	0.164	0.031	0	1	Serpine2	Endo_a
Gng11	0	3.92966	0.156	0.023	0	1	Gng11	Endo_a
Nova2	0	5.89211	0.136	0.003	0	1	Nova2	Endo_a
Ptprg1	0	2.57663	0.213	0.08	0	1	Ptprg	Endo_a
Rdx	0	2.06592	0.312	0.18	0	1	Rdx	Endo_a
Igf1	0	3.80363	0.158	0.026	0	1	Igf1	Endo_a
H2-K1	0	1.99045	0.324	0.192	0	1	H2-K1	Endo_a
Plcl2	0	2.93034	0.163	0.031	0	1	Plcl2	Endo_a
Smad1	0	2.78534	0.204	0.073	0	1	Smad1	Endo_a
Tbxa2r	0	6.66562	0.134	0.003	0	1	Tbxa2r	Endo_a
Parvb	0	3.37801	0.154	0.023	0	1	Parvb	Endo_a
Dgkz	0	1.91296	0.295	0.164	0	1	Dgkz	Endo_a
Unc45b	0	5.27194	0.135	0.005	0	1	Unc45b	Endo_a
Ttyh3	0	1.96409	0.293	0.164	0	1	Ttyh3	Endo_a
Hjurp	0	2.27358	0.257	0.129	0	1	Hjurp	Endo_a
Fam171a11	0	2.27479	0.259	0.131	0	1	Fam171a1	Endo_a
Gimap1	0	4.83098	0.14	0.012	0	1	Gimap1	Endo_a
Trim25	0	2.27414	0.266	0.138	0	1	Trim25	Endo_a
Klf7	0	1.84685	0.267	0.14	0	1	Klf7	Endo_a
Epha4	0	2.55347	0.232	0.105	0	1	Epha4	Endo_a
Atp2b4	0	4.34352	0.14	0.013	0	1	Atp2b4	Endo_a
Mcam	0	3.50187	0.15	0.023	0	1	Mcam	Endo_a
Sgms1	0	2.42807	0.252	0.125	0	1	Sgms1	Endo_a
Fli1	0	2.7779	0.159	0.033	0	1	Fli1	Endo_a
Coro2b	0	5.73022	0.131	0.005	0	1	Coro2b	Endo_a
Btnl9	0	6.61593	0.131	0.005	0	1	Btnl9	Endo_a
Gpr4	0	4.06358	0.147	0.022	0	1	Gpr4	Endo_a
Ttc28	0	2.26702	0.199	0.075	0	1	Ttc28	Endo_a
Xdh	0	2.34018	0.169	0.045	0	1	Xdh	Endo_a
Pcdh12	0	4.71312	0.132	0.008	0	1	Pcdh12	Endo_a
Abcg2	0	3.34029	0.161	0.038	0	1	Abcg2	Endo_a
Tnfrsf1a	0	1.73791	0.382	0.259	0	1	Tnfrsf1a	Endo_a
Kalrn1	0	2.33692	0.222	0.099	0	1	Kalrn	Endo_a
Cped1	0	1.54261	0.197	0.075	0	1	Cped1	Endo_a
Sparcl1	0	3.43714	0.144	0.022	0	1	Sparcl1	Endo_a
Man1c1	0	2.398	0.201	0.08	0	1	Man1c1	Endo_a
Sox7	0	4.36942	0.133	0.013	0	1	Sox7	Endo_a
Ifitm3	0	3.03134	0.155	0.035	0	1	Ifitm3	Endo_a
Grap	0	4.03365	0.13	0.011	0	1	Grap	Endo_a
Msn1	0	1.64547	0.299	0.18	0	1	Msn	Endo_a
Plcg1	0	1.52847	0.362	0.244	0	1	Plcg1	Endo_a
Rhoj	0	3.16409	0.139	0.022	0	1	Rhoj	Endo_a
St6galnac4	0	3.89664	0.131	0.014	0	1	St6galnac4	Endo_a
Galnt15	0	4.1341	0.127	0.01	0	1	Galnt15	Endo_a
Mapk11	0	2.55831	0.179	0.062	0	1	Mapk11	Endo_a
Herc6	0	2.98955	0.16	0.044	0	1	Herc6	Endo_a
Epha2	0	1.20536	0.37	0.254	0	1	Epha2	Endo_a
Mark4	0	2.24531	0.244	0.128	0	1	Mark4	Endo_a
Cldn5	0	6.63479	0.119	0.003	0	1	Cldn5	Endo_a
Sptbn1	0	1.31048	0.558	0.443	0	1	Sptbn1	Endo_a
F8	0	3.98493	0.137	0.022	0	1	F8	Endo_a
Mef2c	0	3.72408	0.133	0.018	0	1	Mef2c	Endo_a
Arhgef40	0	1.84979	0.231	0.116	0	1	Arhgef40	Endo_a
Ica1	0	2.13849	0.215	0.1	0	1	Ica1	Endo_a
Als2cl	0	1.77055	0.302	0.188	0	1	Als2cl	Endo_a
Ncoa7	0	2.24448	0.231	0.118	0	1	Ncoa7	Endo_a
Gimap5	0	5.82176	0.116	0.003	0	1	Gimap5	Endo_a
Hsd3b7	0	2.23793	0.224	0.111	0	1	Hsd3b7	Endo_a
Rgl2	0	1.66976	0.282	0.17	0	1	Rgl2	Endo_a
Klhl6	0	4.03192	0.121	0.01	0	1	Klhl6	Endo_a
Rapgef1	0	1.90817	0.314	0.203	0	1	Rapgef1	Endo_a
Gsn	0	0.547093	0.376	0.266	0	1	Gsn	Endo_a
Lrrc8a	0	1.92562	0.279	0.17	0	1	Lrrc8a	Endo_a
Adarb1	0	3.45511	0.137	0.028	0	1	Adarb1	Endo_a
St8sia6	0	2.63011	0.18	0.071	0	1	St8sia6	Endo_a
Sema6a	0	4.10725	0.129	0.02	0	1	Sema6a	Endo_a
Cmtm3	0	2.67359	0.144	0.035	0	1	Cmtm3	Endo_a
Tmem184b	0	1.23958	0.502	0.393	0	1	Tmem184b	Endo_a
Inpp4b	0	3.72714	0.123	0.015	0	1	Inpp4b	Endo_a
Ehd3	0	2.85771	0.152	0.044	0	1	Ehd3	Endo_a
Sorbs3	0	2.45239	0.174	0.066	0	1	Sorbs3	Endo_a
Fabp5	0	4.43096	0.122	0.015	0	1	Fabp5	Endo_a
Ehd2	0	1.94878	0.218	0.111	0	1	Ehd2	Endo_a
Mpzl1	0	1.5549	0.368	0.261	0	1	Mpzl1	Endo_a
Ano6	0	1.48213	0.438	0.331	0	1	Ano6	Endo_a
Spry4	0	3.05972	0.131	0.025	0	1	Spry4	Endo_a
Snrk	0	2.47086	0.204	0.098	0	1	Snrk	Endo_a
Tcn2	0	1.08865	0.446	0.34	0	1	Tcn2	Endo_a
Fes	0	1.96646	0.193	0.088	0	1	Fes	Endo_a
Srgap21	0	1.97937	0.214	0.109	0	1	Srgap2	Endo_a
Cdr2l	0	2.46571	0.15	0.046	0	1	Cdr2l	Endo_a
Gsdmd	0	2.87274	0.13	0.027	0	1	Gsdmd	Endo_a
Cbln1	0	4.42375	0.11	0.008	0	1	Cbln1	Endo_a
Fhod1	0	1.63596	0.234	0.132	0	1	Fhod1	Endo_a
Fat4	0	2.94595	0.135	0.034	0	1	Fat4	Endo_a
Pros1	0	2.35753	0.159	0.058	0	1	Pros1	Endo_a
Jcad	0	3.05418	0.131	0.03	0	1	Jcad	Endo_a
B2m	0	2.75258	0.174	0.073	0	1	B2m	Endo_a
Klhl5	0	2.13887	0.184	0.083	0	1	Klhl5	Endo_a
Gabbr11	0	1.45882	0.297	0.196	0	1	Gabbr1	Endo_a
Rapgef31	0	0.875987	0.528	0.428	0	1	Rapgef3	Endo_a
Cavin2	0	4.92325	0.108	0.008	0	1	Cavin2	Endo_a
Tril	0	2.27421	0.17	0.07	0	1	Tril	Endo_a
Pald11	0	1.84056	0.228	0.128	0	1	Pald1	Endo_a
Spaar	0	5.12679	0.105	0.005	0	1	Spaar	Endo_a
Ebf1	0	2.99108	0.121	0.021	0	1	Ebf1	Endo_a
Gas7	0	2.11116	0.148	0.048	0	1	Gas7	Endo_a
Mndal	0	4.81901	0.105	0.006	0	1	Mndal	Endo_a
Bcl6b	0	6.3033	0.102	0.003	0	1	Bcl6b	Endo_a
Tspan181	0	3.01356	0.122	0.024	0	1	Tspan18	Endo_a
Rgl1	0	2.11066	0.174	0.076	0	1	Rgl1	Endo_a
Hlx	0	4.45043	0.105	0.007	0	1	Hlx	Endo_a
Map3k6	0	2.51815	0.142	0.044	0	1	Map3k6	Endo_a
Uba7	0	2.3652	0.173	0.075	0	1	Uba7	Endo_a
Pdzd2	0	2.68761	0.143	0.045	0	1	Pdzd2	Endo_a
Plekho2	0	2.78294	0.126	0.029	0	1	Plekho2	Endo_a
Emid1	0	2.64309	0.119	0.022	0	1	Emid1	Endo_a
Tmem252	0	3.3889	0.123	0.026	0	1	Tmem252	Endo_a
Irf7	0	3.19352	0.126	0.03	0	1	Irf7	Endo_a
Plekho1	0	2.27433	0.144	0.048	0	1	Plekho1	Endo_a
Ppm1f	0	2.00762	0.2	0.105	0	1	Ppm1f	Endo_a
Cmklr1	0	4.08716	0.104	0.009	0	1	Cmklr1	Endo_a
Adamts1	0	1.92903	0.185	0.09	0	1	Adamts1	Endo_a
Mertk	0	1.75406	0.172	0.077	0	1	Mertk	Endo_a
Map7d1	0	2.0039	0.205	0.11	0	1	Map7d1	Endo_a
Lamb2	0	1.28789	0.438	0.343	0	1	Lamb2	Endo_a
Ifi211	0	4.34404	0.101	0.007	0	1	Ifi211	Endo_a
Lpcat1	0	2.6072	0.16	0.066	0	1	Lpcat1	Endo_a
Parp14	0	2.61157	0.151	0.057	0	1	Parp14	Endo_a
Kctd17	0	2.07803	0.174	0.08	0	1	Kctd17	Endo_a
Tmbim1	0	1.44199	0.325	0.232	0	1	Tmbim1	Endo_a
Plxna4	0	3.39723	0.115	0.022	0	1	Plxna4	Endo_a
Tnfrsf11a	0	2.43066	0.167	0.075	0	1	Tnfrsf11a	Endo_a
Sorbs1	0	2.02908	0.195	0.103	0	1	Sorbs1	Endo_a
Gja4	0	3.34177	0.111	0.019	0	1	Gja4	Endo_a
Fam219a	0	2.46917	0.146	0.055	0	1	Fam219a	Endo_a
Scarf1	0	3.34248	0.112	0.021	0	1	Scarf1	Endo_a
Ccdc88c	0	2.87781	0.128	0.037	0	1	Ccdc88c	Endo_a
Bcl2l1	0	1.35889	0.52	0.431	0	1	Bcl2l1	Endo_a
Kank4	0	2.28988	0.12	0.031	0	1	Kank4	Endo_a
Ccdc157	0	1.93998	0.209	0.12	0	1	Ccdc157	Endo_a
Hid1	0	2.9742	0.127	0.038	0	1	Hid1	Endo_a
Mamstr	0	4.14076	0.101	0.014	0	1	Mamstr	Endo_a
Sncg	0	3.43785	0.103	0.016	0	1	Sncg	Endo_a
Bambi	0	2.96595	0.122	0.036	0	1	Bambi	Endo_a
Zcchc24	0	1.87181	0.13	0.045	0	1	Zcchc24	Endo_a
Car8	0	2.12938	0.111	0.027	0	1	Car8	Endo_a
Cd36	0	2.99873	0.126	0.042	0	1	Cd36	Endo_a
Fam20a	0	2.30522	0.125	0.041	0	1	Fam20a	Endo_a
Asap1	0	1.97801	0.175	0.091	0	1	Asap1	Endo_a
Nfkbia	0	1.26993	0.385	0.302	0	1	Nfkbia	Endo_a
Lrp3	0	3.66084	0.1	0.017	0	1	Lrp3	Endo_a
Dclk2	0	3.34677	0.102	0.019	0	1	Dclk2	Endo_a
Kbtbd11	0	2.62058	0.128	0.046	0	1	Kbtbd11	Endo_a
Tead2	0	2.76956	0.118	0.037	0	1	Tead2	Endo_a
Dok4	0	2.77877	0.126	0.046	0	1	Dok4	Endo_a
Zfp57	0	3.04368	0.1	0.02	0	1	Zfp57	Endo_a
Rassf10	0	2.31245	0.14	0.061	0	1	Rassf10	Endo_a
Cyp26b1	0	3.26282	0.1	0.021	0	1	Cyp26b1	Endo_a
Mcc	0	2.22491	0.135	0.06	0	1	Mcc	Endo_a
Ifitm10	0	2.54918	0.104	0.03	0	1	Ifitm10	Endo_a
Akt3	0	2.0433	0.124	0.052	0	1	Akt3	Endo_a
Lpar6	0	2.72728	0.111	0.043	0	1	Lpar6	Endo_a
Map3k8	0	2.24368	0.105	0.039	0	1	Map3k8	Endo_a
Trim16	1.94515663714523e-305	2.0649	0.182	0.098	3.70727403473509e-301	1	Trim16	Endo_a
Gramd1a	2.64773108671114e-305	1.61552	0.266	0.173	5.04631067816277e-301	1	Gramd1a	Endo_a
Wscd1	2.10474690138545e-304	2.40821	0.14	0.066	4.01143711935053e-300	1	Wscd1	Endo_a
Plod1	6.13702659597626e-304	1.74886	0.207	0.118	1.16965589892712e-299	1	Plod1	Endo_a
Pola2	1.08149088278132e-299	2.22758	0.129	0.058	2.06121347349291e-295	1	Pola2	Endo_a
Ccdc85b	4.07318770478368e-299	2.40951	0.139	0.066	7.76308844654722e-295	1	Ccdc85b	Endo_a
Lgals3bp	1.50491170492604e-297	1.3207	0.332	0.24	2.86821121841854e-293	1	Lgals3bp	Endo_a
Sema6d	1.52011840095215e-297	2.14573	0.154	0.077	2.8971936603747e-293	1	Sema6d	Endo_a
Macf1	1.98329448724556e-297	0.967055	0.484	0.436	3.77996096324131e-293	1	Macf1	Endo_a
Iffo1	1.46637289689432e-295	1.69938	0.119	0.051	2.79476010419088e-291	1	Iffo1	Endo_a
Utrn1	3.41708398667393e-291	1.25699	0.38	0.302	6.51262037020184e-287	1	Utrn	Endo_a
Crlf2	1.03093304780634e-287	2.18959	0.14	0.067	1.96485529581411e-283	1	Crlf2	Endo_a
Qsox1	1.35403516658974e-286	2.04736	0.196	0.113	2.58065562400339e-282	1	Qsox1	Endo_a
Tmem140	6.11960432421154e-286	2.30208	0.126	0.058	1.16633538815148e-281	1	Tmem140	Endo_a
Fmnl2	8.08834852535786e-286	1.91666	0.193	0.11	1.54155834544795e-281	1	Fmnl2	Endo_a
Tmem63a	3.37270807250386e-285	1.68447	0.256	0.168	6.42804431538511e-281	1	Tmem63a	Endo_a
Meis1	1.72874990765868e-284	1.28182	0.158	0.077	3.29482444900668e-280	1	Meis1	Endo_a
Stk10	1.07467379075826e-280	2.14469	0.113	0.049	2.04822077780617e-276	1	Stk10	Endo_a
Apbb21	5.25603169310407e-273	1.27525	0.361	0.284	1.0017470803887e-268	1	Apbb2	Endo_a
Ptk2	1.0238738118036e-272	1.54793	0.296	0.212	1.95140109791649e-268	1	Ptk2	Endo_a
Map4k4	7.49338700832575e-272	1.89735	0.173	0.095	1.4281646299168e-267	1	Map4k4	Endo_a
Jun	3.63407418758156e-270	1.79783	0.19	0.108	6.9261819941117e-266	1	Jun	Endo_a
Arhgef26	2.29945214439415e-268	2.28977	0.133	0.065	4.38252584200081e-264	1	Arhgef26	Endo_a
Ripor1	1.13314684301527e-267	1.66472	0.261	0.177	2.1596645681028e-263	1	Ripor1	Endo_a
Plk21	4.12307210664212e-267	2.46464	0.138	0.068	7.85816312804922e-263	1	Plk2	Endo_a
Irx31	2.55035177453031e-265	2.28108	0.113	0.05	4.86071544707732e-261	1	Irx3	Endo_a
Agmo	2.06693522943348e-261	1.94151	0.173	0.096	3.93937185377727e-257	1	Agmo	Endo_a
Grb10	1.45972017833836e-260	1.8931	0.105	0.045	2.78208068789507e-256	1	Grb10	Endo_a
Ets11	1.03805820316238e-259	1.4672	0.257	0.17	1.97843512940717e-255	1	Ets1	Endo_a
Rbms11	3.9197847425694e-258	1.42175	0.302	0.221	7.47071774086303e-254	1	Rbms1	Endo_a
Galnt1	8.54240340163078e-258	1.582	0.304	0.228	1.62809666431681e-253	1	Galnt1	Endo_a
Slc44a2	5.71813785361082e-257	1.34803	0.348	0.276	1.08981989351969e-252	1	Slc44a2	Endo_a
Tecpr1	6.15632550878148e-254	2.03333	0.187	0.11	1.17333407871866e-249	1	Tecpr1	Endo_a
Txnip	1.90375935638683e-253	0.516634	0.581	0.508	3.62837495733765e-249	1	Txnip	Endo_a
Gprc5b	1.16440029722505e-252	0.849467	0.36	0.259	2.21923052648122e-248	1	Gprc5b	Endo_a
Ttc7b	4.42196388333763e-251	1.78418	0.213	0.133	8.42782096525318e-247	1	Ttc7b	Endo_a
Msrb3	2.94650369436614e-249	2.01837	0.108	0.048	5.61574139109243e-245	1	Msrb3	Endo_a
Mtus1	3.61533188123776e-248	1.71888	0.218	0.138	6.89046103245105e-244	1	Mtus1	Endo_a
Shisa5	1.02039470601701e-246	1.49924	0.327	0.259	1.94477027019783e-242	1	Shisa5	Endo_a
Pitpnc1	4.3117603813295e-246	1.77504	0.182	0.105	8.21778411077589e-242	1	Pitpnc1	Endo_a
Mansc1	1.66907528038046e-245	2.58806	0.125	0.061	3.18109057687712e-241	1	Mansc1	Endo_a
Kctd12	1.56099123348469e-244	1.73332	0.244	0.165	2.97509319189847e-240	1	Kctd12	Endo_a
Gnai2	7.99054224827477e-241	1.66794	0.268	0.193	1.52291744709869e-236	1	Gnai2	Endo_a
Flna	9.63334218241134e-240	1.00798	0.301	0.212	1.83601868654578e-235	1	Flna	Endo_a
Limch11	1.36983005014267e-239	1.69353	0.232	0.153	2.61075909256692e-235	1	Limch1	Endo_a
Plekhg1	8.66382191367955e-236	2.01981	0.132	0.067	1.65123781852819e-231	1	Plekhg1	Endo_a
Chn21	7.25803420354418e-235	1.65487	0.149	0.079	1.38330873885349e-230	1	Chn2	Endo_a
Nxn	1.71193450001943e-234	2.13639	0.123	0.06	3.26277596358704e-230	1	Nxn	Endo_a
Vasp	3.02574854819653e-234	1.21909	0.355	0.286	5.76677415800776e-230	1	Vasp	Endo_a
Layn	5.47704437319291e-231	1.1648	0.122	0.058	1.04386988708684e-226	1	Layn	Endo_a
Map3k11	1.47967265743727e-228	1.77049	0.227	0.152	2.82010811780969e-224	1	Map3k11	Endo_a
H2-D1	2.58492876752387e-225	2.02895	0.189	0.117	4.92661573802373e-221	1	H2-D1	Endo_a
Cdk17	1.82139088672263e-221	1.80007	0.198	0.125	3.47138889100466e-217	1	Cdk17	Endo_a
Pear1	1.09757615068726e-216	1.0516	0.313	0.233	2.09187038559484e-212	1	Pear1	Endo_a
Stxbp1	1.79106835146747e-215	1.51704	0.25	0.175	3.41359717106185e-211	1	Stxbp1	Endo_a
Pip5k1c	1.38634322220988e-214	1.5512	0.271	0.2	2.64223154720982e-210	1	Pip5k1c	Endo_a
N4bp3	5.40982357726031e-213	2.02033	0.166	0.098	1.03105827559004e-208	1	N4bp3	Endo_a
Rell1	3.01405829519705e-211	2.24339	0.119	0.06	5.74449370481605e-207	1	Rell1	Endo_a
Sh3tc11	3.7139194995735e-211	2.05119	0.127	0.066	7.07835917423713e-207	1	Sh3tc1	Endo_a
Marcksl1	6.8124865223293e-211	2.25189	0.135	0.072	1.29839180629074e-206	1	Marcksl1	Endo_a
Swap70	2.76948473523915e-208	1.78443	0.197	0.126	5.27836095689229e-204	1	Swap70	Endo_a
Rhbdf2	2.4796100586146e-206	1.78389	0.161	0.094	4.72588881071356e-202	1	Rhbdf2	Endo_a
Samd12	3.45840522324276e-206	1.68709	0.219	0.147	6.59137451497838e-202	1	Samd12	Endo_a
Emilin1	8.6439563540721e-205	1.11632	0.115	0.055	1.6474516415226e-200	1	Emilin1	Endo_a
Mgat1	1.07765447135396e-202	1.55014	0.303	0.242	2.05390165695351e-198	1	Mgat1	Endo_a
Stat2	5.76849589478975e-202	1.9272	0.15	0.085	1.09941763258798e-197	1	Stat2	Endo_a
Jup	9.28230745814369e-202	1.36112	0.345	0.293	1.76911497844761e-197	1	Jup	Endo_a
Aplp2	2.01358886398792e-201	0.82487	0.469	0.435	3.83769901587457e-197	1	Aplp2	Endo_a
Slc36a4	3.64520260601376e-197	1.84203	0.115	0.058	6.94739164680162e-193	1	Slc36a4	Endo_a
Ltbp4	3.80078595531737e-197	2.08104	0.114	0.058	7.24391795223938e-193	1	Ltbp4	Endo_a
Tspan14	1.07901164005905e-192	1.39839	0.317	0.26	2.05648828478855e-188	1	Tspan14	Endo_a
Tap2	4.48435596037192e-192	1.89129	0.184	0.118	8.54673402487285e-188	1	Tap2	Endo_a
Hdac7	2.57355992950346e-187	1.09215	0.35	0.29	4.90494786964064e-183	1	Hdac7	Endo_a
Uaca1	4.41008512452762e-187	1.58004	0.195	0.127	8.40518123883719e-183	1	Uaca	Endo_a
S100a101	8.14345381429682e-187	1.68491	0.198	0.131	1.55206086246683e-182	1	S100a10	Endo_a
Tbc1d22a	5.41064715743918e-186	1.21141	0.352	0.3	1.03121524173633e-181	1	Tbc1d22a	Endo_a
Synpo	5.58818185284291e-186	1.98866	0.118	0.062	1.06505157933333e-181	1	Synpo	Endo_a
Mpdz	2.57222823699148e-185	1.60652	0.143	0.081	4.90240979688206e-181	1	Mpdz	Endo_a
Ptpn12	1.55950556870621e-184	1.72095	0.19	0.124	2.97226166339717e-180	1	Ptpn12	Endo_a
Cables1	4.65569508026505e-181	1.8796	0.125	0.068	8.87328925347715e-177	1	Cables1	Endo_a
Fzd4	1.07645376695897e-179	1.00207	0.369	0.308	2.05161323444711e-175	1	Fzd4	Endo_a
Crim11	2.16627892053207e-179	1.19061	0.309	0.246	4.12871099464206e-175	1	Crim1	Endo_a
Fhl3	4.66545283766518e-178	1.86708	0.101	0.05	8.89188656330607e-174	1	Fhl3	Endo_a
Slco4a1	1.05173974277931e-176	0.47483	0.684	0.685	2.00451077576308e-172	1	Slco4a1	Endo_a
Tapbp	1.03104410236729e-175	0.801475	0.472	0.446	1.96506695470182e-171	1	Tapbp	Endo_a
Ifitm2	3.91914765683849e-171	1.44145	0.254	0.191	7.46950351916848e-167	1	Ifitm2	Endo_a
Pakap.11	3.94206229921251e-171	1.12983	0.221	0.15	7.51317653606912e-167	1	Pakap.1	Endo_a
Pdgfd	3.25257761310874e-167	1.90725	0.135	0.078	6.19908767282394e-163	1	Pdgfd	Endo_a
Homer3	1.5672041888162e-165	1.75384	0.16	0.1	2.9869344634648e-161	1	Homer3	Endo_a
Cracr2b	6.28166958435802e-164	1.94926	0.144	0.086	1.1972234060828e-159	1	Cracr2b	Endo_a
Micall1	4.62352656410465e-163	1.63225	0.203	0.141	8.81197927852705e-159	1	Micall1	Endo_a
Nod1	1.24517493924827e-162	1.716	0.18	0.119	2.37317891671327e-158	1	Nod1	Endo_a
Cdc42ep4	5.93559638902292e-162	1.85073	0.181	0.121	1.13126531578388e-157	1	Cdc42ep4	Endo_a
Git2	1.05325736418513e-161	1.26836	0.309	0.255	2.00740321040045e-157	1	Git2	Endo_a
Selenon	5.09835942808003e-161	1.72917	0.159	0.1	9.71696323397774e-157	1	Selenon	Endo_a
Trp53i11	1.24786194682546e-160	1.9717	0.216	0.157	2.37830008445465e-156	1	Trp53i11	Endo_a
Slc25a37	6.44898824571559e-157	1.6127	0.215	0.155	1.22911266975093e-152	1	Slc25a37	Endo_a
Ppip5k2	3.44838775662172e-156	1.71305	0.173	0.114	6.57228222534533e-152	1	Ppip5k2	Endo_a
Fam43a	4.44713198255137e-154	1.11095	0.212	0.146	8.47578884554465e-150	1	Fam43a	Endo_a
Sash11	1.36232057751976e-153	1.40788	0.231	0.17	2.59644678869491e-149	1	Sash1	Endo_a
Palm1	3.26864959546991e-152	1.35134	0.313	0.265	6.2297192640061e-148	1	Palm	Endo_a
Stard8	2.82498742207352e-149	1.20324	0.238	0.175	5.38414352772993e-145	1	Stard8	Endo_a
Dpysl21	3.88236487275463e-147	1.57909	0.115	0.064	7.39939921098305e-143	1	Dpysl2	Endo_a
Ifi271	8.92602358318503e-147	1.0954	0.314	0.261	1.70121083471923e-142	1	Ifi27	Endo_a
Cmip	9.99371101017023e-143	1.56289	0.242	0.188	1.90470138142834e-138	1	Cmip	Endo_a
Tnfsf10	3.08634463964574e-142	1.36442	0.275	0.223	5.88226424870082e-138	1	Tnfsf10	Endo_a
Tgm2	6.76678320324402e-142	1.48039	0.169	0.112	1.28968121070628e-137	1	Tgm2	Endo_a
Ncoa3	2.80980606531487e-141	1.0651	0.378	0.351	5.35520937988362e-137	1	Ncoa3	Endo_a
Zdhhc18	5.37983056336088e-140	1.44379	0.26	0.209	1.02534190707095e-135	1	Zdhhc18	Endo_a
Grn	2.47596769510138e-139	0.815188	0.447	0.441	4.71894683009372e-135	1	Grn	Endo_a
Abca1	3.76488167466277e-138	1.32993	0.252	0.197	7.17548798373977e-134	1	Abca1	Endo_a
Selenom	3.81602708033163e-137	1.66311	0.164	0.109	7.27296601240405e-133	1	Selenom	Endo_a
Mrtfb	1.38280619039112e-136	1.36434	0.259	0.205	2.63549031826644e-132	1	Mrtfb	Endo_a
Cerk	5.64110485196946e-135	1.49443	0.12	0.07	1.07513817373686e-130	1	Cerk	Endo_a
Klhl2	2.10885304781889e-134	1.79104	0.177	0.124	4.01926302383803e-130	1	Klhl2	Endo_a
Ppp1r13b	1.94457192959325e-133	1.71192	0.161	0.107	3.70615964061177e-129	1	Ppp1r13b	Endo_a
Arhgef10	9.83979125596094e-131	1.62784	0.145	0.093	1.8753658154736e-126	1	Arhgef10	Endo_a
Git1	5.29149037391787e-128	1.58251	0.208	0.156	1.00850515036501e-123	1	Git1	Endo_a
Spag9	1.06078251330845e-126	1.1806	0.317	0.279	2.02174539211457e-122	1	Spag9	Endo_a
Zc3hav1	3.06168347064409e-126	1.79571	0.135	0.085	5.83526252670057e-122	1	Zc3hav1	Endo_a
Dusp1	3.9114697135126e-126	0.789408	0.389	0.348	7.45487012698367e-122	1	Dusp1	Endo_a
Lrp4	1.0203616581734e-125	1.66726	0.124	0.076	1.94470728431269e-121	1	Lrp4	Endo_a
Slco3a1	1.61502144564875e-125	1.01186	0.345	0.307	3.07806937326194e-121	1	Slco3a1	Endo_a
Cds2	1.67407263698182e-125	1.24596	0.317	0.283	3.19061503882365e-121	1	Cds2	Endo_a
Tspan41	3.37128291272561e-125	1.33543	0.258	0.209	6.42532810336375e-121	1	Tspan4	Endo_a
Mospd2	7.16946770839429e-124	1.75134	0.174	0.122	1.36642885054287e-119	1	Mospd2	Endo_a
Ccdc82	1.89531780670064e-123	1.32125	0.225	0.171	3.61228620779075e-119	1	Ccdc82	Endo_a
Endod1	3.30465611091604e-121	0.989339	0.283	0.229	6.29834408179488e-117	1	Endod1	Endo_a
Rnf213	3.46879020282977e-120	1.72616	0.177	0.126	6.61116724757327e-116	1	Rnf213	Endo_a
Smtn1	3.29259510079324e-119	0.842045	0.42	0.394	6.27535700260183e-115	1	Smtn	Endo_a
Carhsp1	4.11307263152688e-119	1.7225	0.137	0.088	7.83910512842708e-115	1	Carhsp1	Endo_a
Nav1	9.10984737005643e-118	1.01585	0.258	0.203	1.73624581025906e-113	1	Nav1	Endo_a
Kdelr2	5.91783541306304e-115	0.25248	0.101	0.185	1.12788025137569e-110	1	Kdelr2	Endo_a
Plk3	6.06786671876446e-111	1.5886	0.128	0.082	1.15647471792932e-106	1	Plk3	Endo_a
Cd47	2.49760086209297e-109	1.28109	0.307	0.278	4.76017748306299e-105	1	Cd47	Endo_a
Dhrs3	5.95681431431798e-108	0.958964	0.32	0.28	1.13530924016586e-103	1	Dhrs3	Endo_a
Crip2	7.13241325706599e-107	1.75613	0.172	0.126	1.35936664266421e-102	1	Crip2	Endo_a
Elovl1	1.85007055066088e-105	0.253785	0.102	0.182	3.52604946250457e-101	1	Elovl1	Endo_a
Crip1	4.89897334057058e-104	1.79535	0.136	0.091	9.33695328979346e-100	1	Crip1	Endo_a
Emc3	9.52457622265112e-103	0.288315	0.107	0.189	1.81528898227508e-98	1	Emc3	Endo_a
Atp2a3	3.1506758310319e-102	0.965508	0.129	0.082	6.00487306636369e-98	1	Atp2a3	Endo_a
Agpat1	7.96535686997384e-102	0.262976	0.074	0.143	1.51811736584831e-97	1	Agpat1	Endo_a
Pnpla2	5.24515346925612e-101	0.257074	0.123	0.211	9.99673799705523e-97	1	Pnpla2	Endo_a
Mxd4	8.13734330560041e-101	1.17308	0.313	0.287	1.55089626061438e-96	1	Mxd4	Endo_a
Mvb12b	3.73416852720481e-98	1.38479	0.209	0.164	7.11695179599964e-94	1	Mvb12b	Endo_a
Prrg2	3.07735825043153e-97	0.275532	0.068	0.131	5.86513708949746e-93	1	Prrg2	Endo_a
Tomm6	5.53137839208379e-97	0.385345	0.047	0.103	1.05422540774725e-92	1	Tomm6	Endo_a
Myo1c	8.52297817284136e-96	1.19095	0.309	0.283	1.62439440996183e-91	1	Myo1c	Endo_a
Pak2	1.53772788594897e-95	0.286452	0.118	0.201	2.93075557783015e-91	1	Pak2	Endo_a
Efnb1	6.43280224541543e-95	0.294935	0.068	0.13	1.22602777995373e-90	1	Efnb1	Endo_a
Hspa8	1.14625812967473e-93	0.338882	0.086	0.156	2.18465336934708e-89	1	Hspa8	Endo_a
Arhgap291	2.33368245671351e-93	1.00373	0.311	0.279	4.44776539425028e-89	1	Arhgap29	Endo_a
Klf3	3.74926229171603e-93	1.36428	0.22	0.178	7.14571900178158e-89	1	Klf3	Endo_a
Ptdss1	4.56505901643284e-91	0.291513	0.138	0.227	8.70054597941934e-87	1	Ptdss1	Endo_a
Nus1	1.21038368895859e-90	0.278754	0.126	0.209	2.30687027278618e-86	1	Nus1	Endo_a
Zbtb201	1.53163648408314e-90	0.912878	0.388	0.384	2.91914597501405e-86	1	Zbtb20	Endo_a
Lamc1	3.19737314449807e-90	1.23638	0.273	0.242	6.09387347609887e-86	1	Lamc1	Endo_a
Ubac2	7.11021912992934e-90	0.276028	0.102	0.176	1.35513666397323e-85	1	Ubac2	Endo_a
Edem2	9.49733279806031e-90	0.272238	0.111	0.188	1.81009665798231e-85	1	Edem2	Endo_a
Tprgl	1.62797342682433e-89	0.36511	0.097	0.17	3.10275455418448e-85	1	Tprgl	Endo_a
Aig1	1.78852029390932e-88	0.359408	0.074	0.137	3.40874082816177e-84	1	Aig1	Endo_a
Khdrbs1	2.20842563309315e-88	0.25463	0.118	0.197	4.20903841411224e-84	1	Khdrbs1	Endo_a
Tmx1	5.27487871360567e-88	0.313513	0.128	0.211	1.0053391340261e-83	1	Tmx1	Endo_a
Tvp23b	8.76370908228334e-88	0.345091	0.115	0.194	1.67027531399238e-83	1	Tvp23b	Endo_a
Prkce	1.00857719618536e-87	1.47511	0.197	0.157	1.92224727820967e-83	1	Prkce	Endo_a
Pdzd8	1.21051991270519e-87	0.263915	0.083	0.148	2.30712990162482e-83	1	Pdzd8	Endo_a
Lyn	3.9888257511731e-87	1.81577	0.108	0.07	7.60230299916081e-83	1	Lyn	Endo_a
Susd6	9.74511890114496e-87	0.251896	0.178	0.28	1.85732221136922e-82	1	Susd6	Endo_a
Trappc11	3.04841002936903e-86	0.26523	0.116	0.193	5.80996467497444e-82	1	Trappc11	Endo_a
Pcnx	2.33529087296328e-85	1.35494	0.245	0.211	4.45083087478072e-81	1	Pcnx	Endo_a
Cdc42ep2	1.42355553383297e-84	1.92969	0.118	0.08	2.71315449193226e-80	1	Cdc42ep2	Endo_a
Fam168b	3.36731683211288e-83	0.252223	0.101	0.171	6.41776915032394e-79	1	Fam168b	Endo_a
Abr	3.55217490841516e-83	1.57862	0.185	0.145	6.77009015794845e-79	1	Abr	Endo_a
Ywhab	4.1572741138735e-83	0.338963	0.116	0.193	7.92334873363151e-79	1	Ywhab	Endo_a
Dgkh	4.80502131839728e-83	1.51529	0.136	0.095	9.15789013073338e-79	1	Dgkh	Endo_a
Sugt1	1.0784066068563e-82	0.252398	0.07	0.128	2.05533515200743e-78	1	Sugt1	Endo_a
Ppp1r37	5.22944363902277e-82	0.263859	0.14	0.223	9.96679663161349e-78	1	Ppp1r37	Endo_a
Tmem87a	1.25270685701979e-81	0.282243	0.128	0.207	2.38753399879402e-77	1	Tmem87a	Endo_a
Rnf167	1.28180856126515e-81	0.300134	0.136	0.219	2.44299893691526e-77	1	Rnf167	Endo_a
Sgsm3	1.43268085971868e-81	1.49354	0.167	0.127	2.73054645053783e-77	1	Sgsm3	Endo_a
Api5	6.09591543761513e-80	0.262008	0.071	0.129	1.16182052325507e-75	1	Api5	Endo_a
Sppl2a	9.25083655115181e-80	0.282605	0.147	0.233	1.76311693828402e-75	1	Sppl2a	Endo_a
Slc37a3	1.40504177961496e-79	0.275259	0.077	0.136	2.67786912776816e-75	1	Slc37a3	Endo_a
Atg101	4.03566152965727e-79	0.265321	0.052	0.101	7.69156730937379e-75	1	Atg101	Endo_a
Herpud2	5.75839329939551e-79	0.258549	0.056	0.108	1.09749217893179e-74	1	Herpud2	Endo_a
Naa60	6.89925811305891e-79	0.272149	0.099	0.167	1.3149296037679e-74	1	Naa60	Endo_a
Pdia3	2.0393455919262e-78	0.375228	0.134	0.216	3.88678876365215e-74	1	Pdia3	Endo_a
Ankrd46	2.45399849395066e-78	0.301281	0.108	0.178	4.67707572962056e-74	1	Ankrd46	Endo_a
Slc50a1	2.46557439342589e-78	1.41031	0.208	0.171	4.69913823643041e-74	1	Slc50a1	Endo_a
Tbc1d20	4.1850889712492e-78	0.306528	0.062	0.116	7.97636107030385e-74	1	Tbc1d20	Endo_a
Gnb2	6.99368986682022e-78	0.291757	0.153	0.241	1.33292735171727e-73	1	Gnb2	Endo_a
Tmem208	7.1307469992578e-78	0.33322	0.127	0.205	1.35904907058854e-73	1	Tmem208	Endo_a
Gemin7	9.18160224503317e-78	0.34475	0.07	0.126	1.74992157188087e-73	1	Gemin7	Endo_a
Srpr	1.90461809969453e-77	0.361076	0.129	0.208	3.63001163620781e-73	1	Srpr	Endo_a
Foxk1	6.89210130212033e-77	0.25851	0.109	0.178	1.31356558717111e-72	1	Foxk1	Endo_a
Pak1ip1	1.27766146366209e-76	0.362085	0.062	0.115	2.43509498359358e-72	1	Pak1ip1	Endo_a
Qsox21	1.61794477137757e-76	0.342588	0.055	0.105	3.08364093976851e-72	1	Qsox2	Endo_a
Dnm3	1.7966814271575e-76	1.53338	0.156	0.117	3.42429513201949e-72	1	Dnm3	Endo_a
Gna11	3.24007915176751e-76	0.373135	0.111	0.183	6.17526685535371e-72	1	Gna11	Endo_a
Phf23	3.82375767518801e-76	0.292691	0.074	0.131	7.28769975314082e-72	1	Phf23	Endo_a
Mafk	3.878455186039e-76	0.253621	0.063	0.116	7.39194773907173e-72	1	Mafk	Endo_a
Anxa7	7.13618042634238e-76	0.279168	0.153	0.239	1.36008462745659e-71	1	Anxa7	Endo_a
Ctcf	9.38578035652562e-76	0.256909	0.09	0.152	1.78883587815022e-71	1	Ctcf	Endo_a
Sae1	2.15450582369869e-75	0.317808	0.067	0.121	4.10627264938733e-71	1	Sae1	Endo_a
Men1	5.17806183515645e-75	0.306525	0.065	0.118	9.86886805162468e-71	1	Men1	Endo_a
Ddx50	1.21519381992833e-74	0.272958	0.113	0.183	2.3160379014014e-70	1	Ddx50	Endo_a
Pcnt	1.71791556973877e-74	0.259702	0.105	0.172	3.27417528436511e-70	1	Pcnt	Endo_a
Aqp11	3.65386453658026e-74	0.735212	0.226	0.174	6.96390042026832e-70	1	Aqp1	Endo_a
Dnpep	6.24175240329107e-74	0.263084	0.082	0.141	1.18961559054324e-69	1	Dnpep	Endo_a
Ppp1r11	8.98881480268246e-74	0.406263	0.08	0.138	1.71317821324325e-69	1	Ppp1r11	Endo_a
Pomp	1.76041369283457e-73	0.461822	0.063	0.115	3.35517245717341e-69	1	Pomp	Endo_a
Gpx8	1.96837262061512e-73	0.331746	0.056	0.105	3.75152137763036e-69	1	Gpx8	Endo_a
Pcif1	2.14797696436513e-73	0.295717	0.108	0.176	4.0938292963835e-69	1	Pcif1	Endo_a
Dstyk	3.22452490592937e-73	0.277336	0.132	0.208	6.14562201821079e-69	1	Dstyk	Endo_a
Rnf14	3.64370025728021e-73	0.261887	0.106	0.172	6.94452832035035e-69	1	Rnf14	Endo_a
Arrdc2	4.15699525339375e-73	1.22318	0.167	0.127	7.92281725344315e-69	1	Arrdc2	Endo_a
Emg1	7.46098858185544e-73	0.280761	0.073	0.128	1.42198981381583e-68	1	Emg1	Endo_a
Irak1	9.70146350189272e-73	0.307807	0.114	0.183	1.84900192882573e-68	1	Irak1	Endo_a
Scyl1	1.26491933689925e-72	0.302914	0.124	0.198	2.41080976419628e-68	1	Scyl1	Endo_a
Ddit4	1.46871068803921e-72	1.15986	0.237	0.203	2.79921570033394e-68	1	Ddit4	Endo_a
Utp11	2.25501586314001e-72	0.300618	0.1	0.165	4.29783473355855e-68	1	Utp11	Endo_a
Tnfsf12	7.67800233362835e-72	1.46451	0.101	0.066	1.46335046476623e-67	1	Tnfsf12	Endo_a
Rexo2	1.20235581459846e-71	0.260247	0.138	0.214	2.2915699470432e-67	1	Rexo2	Endo_a
Hdac5	1.41241326465515e-71	0.268447	0.116	0.185	2.69191844110624e-67	1	Hdac5	Endo_a
Cers5	1.08765763532746e-70	0.295767	0.13	0.204	2.0729666871706e-66	1	Cers5	Endo_a
Zfp715	1.16319605044248e-70	1.34396	0.199	0.164	2.21693535253833e-66	1	Zfp715	Endo_a
Jarid2	3.34623325614305e-70	0.295482	0.139	0.215	6.37758596288305e-66	1	Jarid2	Endo_a
Abhd2	4.25429593187543e-70	0.308672	0.153	0.236	8.10826261656138e-66	1	Abhd2	Endo_a
Scfd1	4.2585697683734e-70	0.263723	0.097	0.159	8.11640812154286e-66	1	Scfd1	Endo_a
Ric8a	1.12200414617704e-69	0.310207	0.101	0.165	2.13842770219881e-65	1	Ric8a	Endo_a
Rbm22	1.13457143258393e-69	0.259999	0.076	0.13	2.16237969336172e-65	1	Rbm22	Endo_a
Hmg20a	1.84248322831152e-69	0.27307	0.135	0.209	3.51158878483893e-65	1	Hmg20a	Endo_a
Nae1	2.6587977602337e-69	0.267512	0.112	0.179	5.06740265122941e-65	1	Nae1	Endo_a
Etv6	3.50050729596975e-69	0.348838	0.066	0.117	6.67161685538875e-65	1	Etv6	Endo_a
Atf6b	4.73108655663052e-69	0.321915	0.146	0.226	9.01697786828211e-65	1	Atf6b	Endo_a
Smarcd2	5.33815685956499e-69	0.29141	0.086	0.144	1.01739931586449e-64	1	Smarcd2	Endo_a
Smad7	6.07959471717229e-69	0.279476	0.085	0.143	1.15870995714587e-64	1	Smad7	Endo_a
Exoc1	6.92032121277128e-69	0.308242	0.116	0.184	1.31894401994208e-64	1	Exoc1	Endo_a
Zfp532	7.3042499533474e-69	1.42584	0.104	0.07	1.39211699860848e-64	1	Zfp532	Endo_a
Bub3	1.01718854502596e-68	0.312227	0.055	0.101	1.93865964796498e-64	1	Bub3	Endo_a
Rhoc	1.1352148147235e-68	1.81822	0.128	0.093	2.16360591538153e-64	1	Rhoc	Endo_a
Mtss11	1.39026414412308e-68	1.3033	0.205	0.171	2.64970443228417e-64	1	Mtss1	Endo_a
Cltc	1.96358138471419e-68	0.402881	0.092	0.153	3.74238976112678e-64	1	Cltc	Endo_a
Nelfa	2.13016793385632e-68	0.259164	0.058	0.106	4.05988706513675e-64	1	Nelfa	Endo_a
Mfsd10	3.76470633808832e-68	0.307216	0.061	0.109	7.17515380976254e-64	1	Mfsd10	Endo_a
Camsap2	3.83641776790043e-68	0.284076	0.071	0.123	7.31182862384143e-64	1	Camsap2	Endo_a
Pla2g6	3.84400226176973e-68	0.283934	0.075	0.128	7.32628391070693e-64	1	Pla2g6	Endo_a
Yes1	1.03461326699366e-67	1.65531	0.128	0.094	1.97186942556322e-63	1	Yes1	Endo_a
Phlpp1	1.33118898010562e-67	1.66405	0.121	0.087	2.5371130771833e-63	1	Phlpp1	Endo_a
Zfp652	2.37720077451845e-67	0.362366	0.116	0.184	4.53070695615472e-63	1	Zfp652	Endo_a
Acap2	2.80612086907332e-67	1.32765	0.189	0.154	5.34818576436684e-63	1	Acap2	Endo_a
Sipa1l2	3.13984772526251e-67	1.85292	0.1	0.068	5.98423577957781e-63	1	Sipa1l2	Endo_a
Gatad2a	6.52045758269693e-67	0.393932	0.104	0.168	1.24273401068621e-62	1	Gatad2a	Endo_a
Prpf3	1.43643627058509e-66	0.259131	0.104	0.166	2.73770388810813e-62	1	Prpf3	Endo_a
Birc6	1.56664569668276e-66	0.261533	0.176	0.264	2.98587003330768e-62	1	Birc6	Endo_a
Ifi35	2.95357252589399e-66	1.53033	0.154	0.119	5.62921387710136e-62	1	Ifi35	Endo_a
Fmr1	3.0807843044295e-66	0.28998	0.104	0.167	5.87166680581219e-62	1	Fmr1	Endo_a
Fam214b	4.30518865971086e-66	0.305891	0.104	0.167	8.20525906654293e-62	1	Fam214b	Endo_a
Tbl1x	4.88390008102039e-66	0.326745	0.085	0.142	9.30822516441677e-62	1	Tbl1x	Endo_a
Tdrd7	8.07500772632595e-66	0.338856	0.08	0.134	1.53901572256046e-61	1	Tdrd7	Endo_a
Strn4	9.02426613064416e-66	0.293753	0.184	0.275	1.71993488183947e-61	1	Strn4	Endo_a
Tram1	1.10115973225971e-65	0.286797	0.197	0.294	2.09870033371379e-61	1	Tram1	Endo_a
Cers4	1.25680900482771e-65	1.62461	0.117	0.084	2.39535228230113e-61	1	Cers4	Endo_a
Azi2	1.49168010530009e-65	0.250778	0.072	0.123	2.84299311269143e-61	1	Azi2	Endo_a
Baz2b	1.84085220796915e-65	0.266862	0.126	0.195	3.5084802231684e-61	1	Baz2b	Endo_a
Golga3	2.35082433901948e-65	0.321637	0.099	0.16	4.48043610773723e-61	1	Golga3	Endo_a
Dpp7	2.73051469621323e-65	0.253649	0.062	0.109	5.2040879595128e-61	1	Dpp7	Endo_a
Gpr107	3.13980498534664e-65	0.305448	0.156	0.237	5.98415432157217e-61	1	Gpr107	Endo_a
F11r	3.68688575233032e-65	0.49511	0.398	0.365	7.02683555536635e-61	1	F11r	Endo_a
Eva1b	4.18034178739262e-65	1.0304	0.213	0.177	7.9673134125916e-61	1	Eva1b	Endo_a
Idnk	6.03871751575507e-65	0.290703	0.067	0.117	1.15091917132776e-60	1	Idnk	Endo_a
Kremen1	6.67273422546518e-65	0.371489	0.09	0.147	1.27175641603141e-60	1	Kremen1	Endo_a
Atxn3	1.55849239900716e-64	0.270344	0.062	0.11	2.97033066326775e-60	1	Atxn3	Endo_a
Sumo3	2.3707350919138e-64	0.376881	0.127	0.197	4.51838401167851e-60	1	Sumo3	Endo_a
Cttnbp2nl	5.12990308153922e-64	1.50738	0.153	0.119	9.7770822831056e-60	1	Cttnbp2nl	Endo_a
Cfap20	5.74636196207372e-64	0.250189	0.073	0.124	1.09519912635163e-59	1	Cfap20	Endo_a
Dgcr2	6.57843464567929e-64	0.408435	0.15	0.23	1.25378385912002e-59	1	Dgcr2	Endo_a
Acap3	7.48072148686132e-64	1.09381	0.223	0.19	1.4257507081809e-59	1	Acap3	Endo_a
Ube2q1	1.77742070264137e-63	0.34663	0.132	0.202	3.38758611716418e-59	1	Ube2q1	Endo_a
Daxx	2.24215644755024e-63	0.368895	0.066	0.114	4.273325973386e-59	1	Daxx	Endo_a
Kif13a	3.02778729051262e-63	0.367591	0.111	0.175	5.77065979698801e-59	1	Kif13a	Endo_a
Calm1	3.26114730949301e-63	0.414954	0.113	0.179	6.21542065716272e-59	1	Calm1	Endo_a
Casp3	3.8268156011316e-63	1.69023	0.115	0.082	7.29352785419672e-59	1	Casp3	Endo_a
Kdm3a	6.60807283398958e-63	0.271901	0.143	0.216	1.25943260143007e-58	1	Kdm3a	Endo_a
Ncoa5	1.18912777513259e-62	0.259921	0.106	0.167	2.26635862662521e-58	1	Ncoa5	Endo_a
Lrrc8d	1.34194571398145e-62	0.469492	0.1	0.161	2.55761433627724e-58	1	Lrrc8d	Endo_a
Tctn3	1.64387622344947e-62	0.270332	0.071	0.121	3.13306369427235e-58	1	Tctn3	Endo_a
Dctn1	2.3018077886887e-62	0.354331	0.171	0.256	4.3870154644618e-58	1	Dctn1	Endo_a
Exosc10	2.42974470485276e-62	0.305957	0.098	0.157	4.63085043297887e-58	1	Exosc10	Endo_a
Asph	3.27970940035252e-62	0.320519	0.192	0.285	6.25079814613186e-58	1	Asph	Endo_a
Ric1	3.83129534362492e-62	0.271664	0.114	0.178	7.30206579541473e-58	1	Ric1	Endo_a
Eif2ak31	3.89215101164205e-62	0.387561	0.159	0.241	7.41805061308858e-58	1	Eif2ak3	Endo_a
Prkar1a	4.11680031768463e-62	0.32987	0.156	0.236	7.84620972547513e-58	1	Prkar1a	Endo_a
Rnf38	4.21924412973025e-62	0.290581	0.12	0.185	8.04145738685289e-58	1	Rnf38	Endo_a
Tssc4	7.50923771820637e-62	0.321117	0.057	0.101	1.43118561671295e-57	1	Tssc4	Endo_a
Cops4	7.9751865705109e-62	0.402474	0.066	0.114	1.51999080847367e-57	1	Cops4	Endo_a
Sde2	9.33734539312029e-62	0.394588	0.058	0.102	1.7796046584748e-57	1	Sde2	Endo_a
Med27	9.60644779516183e-62	0.26699	0.072	0.121	1.83089288527989e-57	1	Med27	Endo_a
Usp36	1.18101334619435e-61	0.285184	0.097	0.155	2.25089333651182e-57	1	Usp36	Endo_a
Celsr1	2.07352169300558e-61	1.45153	0.171	0.138	3.95192499469933e-57	1	Celsr1	Endo_a
Rapgef2	3.21392868952273e-61	1.4892	0.137	0.104	6.12542668936136e-57	1	Rapgef2	Endo_a
Tollip	3.32825728438148e-61	0.422401	0.059	0.105	6.34332555830267e-57	1	Tollip	Endo_a
Dab2ip	3.42449410206878e-61	1.25682	0.228	0.201	6.5267433091329e-57	1	Dab2ip	Endo_a
Ngly1	3.74164150271261e-61	0.265008	0.065	0.112	7.13119454001997e-57	1	Ngly1	Endo_a
Cd151	4.08857791542385e-61	0.85362	0.36	0.364	7.79242064900632e-57	1	Cd151	Endo_a
Hes1	4.11745964581362e-61	0.289918	0.108	0.168	7.84746633895618e-57	1	Hes1	Endo_a
Ano10	5.78748756005928e-61	0.468549	0.084	0.137	1.1030372540717e-56	1	Ano10	Endo_a
Rnf216	6.13977382501015e-61	0.349033	0.119	0.184	1.17017949330868e-56	1	Rnf216	Endo_a
Ubr1	6.16697829318067e-61	0.262053	0.109	0.17	1.1753643928973e-56	1	Ubr1	Endo_a
Psme1	7.68695653987779e-61	0.442658	0.106	0.168	1.46505704693531e-56	1	Psme1	Endo_a
Cnpy4	9.41503133988082e-61	0.424447	0.064	0.111	1.79441082306789e-56	1	Cnpy4	Endo_a
Rasa1	1.49494426929405e-60	0.282459	0.092	0.148	2.84921428284753e-56	1	Rasa1	Endo_a
Insr	1.49948344863782e-60	1.30252	0.273	0.259	2.85786550475882e-56	1	Insr	Endo_a
Mgat4b	1.56489247756029e-60	0.400063	0.137	0.209	2.98252857298215e-56	1	Mgat4b	Endo_a
Synj1	1.72156393130076e-60	0.292126	0.08	0.132	3.28112869666612e-56	1	Synj1	Endo_a
Vat1	2.01190321024995e-60	0.438429	0.089	0.144	3.83448632841537e-56	1	Vat1	Endo_a
Abcg11	2.03245203339581e-60	1.33903	0.161	0.127	3.87365033044907e-56	1	Abcg1	Endo_a
Nckap1	3.37608190988396e-60	0.366222	0.114	0.177	6.43447451204783e-56	1	Nckap1	Endo_a
Ythdc1	3.84195149666683e-60	0.269805	0.105	0.164	7.32237535749732e-56	1	Ythdc1	Endo_a
Pcnx3	4.15265729781278e-60	0.265358	0.215	0.313	7.91454954390138e-56	1	Pcnx3	Endo_a
Rap1b	1.24999653754648e-59	1.28704	0.211	0.182	2.38236840090983e-55	1	Rap1b	Endo_a
Rubcn	1.83439969035735e-59	0.33833	0.125	0.192	3.49618236985207e-55	1	Rubcn	Endo_a
Sntb2	2.01612688714553e-59	1.38419	0.161	0.128	3.84253623421066e-55	1	Sntb2	Endo_a
Rnf115	2.58853407186178e-59	0.402117	0.063	0.108	4.93348708756136e-55	1	Rnf115	Endo_a
Jak3	2.74287632208396e-59	0.801388	0.26	0.228	5.22764798225982e-55	1	Jak3	Endo_a
Rit1	3.64136298148197e-59	0.279117	0.068	0.115	6.94007370640648e-55	1	Rit1	Endo_a
Fkbp1a	3.86825929359529e-59	1.65906	0.151	0.12	7.37251538766326e-55	1	Fkbp1a	Endo_a
Sf3a1	4.50793150870517e-59	0.383901	0.094	0.15	8.59166666244119e-55	1	Sf3a1	Endo_a
Rfc2	7.06695801179484e-59	0.321843	0.082	0.134	1.34689152746798e-54	1	Rfc2	Endo_a
Kctd2	9.1929245503535e-59	0.324877	0.095	0.15	1.75207949005187e-54	1	Kctd2	Endo_a
Wdr70	1.94335019670368e-58	0.275201	0.087	0.139	3.70383113989755e-54	1	Wdr70	Endo_a
Cnot6	2.39669929666529e-58	0.309236	0.08	0.131	4.56786918951438e-54	1	Cnot6	Endo_a
Cyb5r3	3.00957814940412e-58	0.492158	0.134	0.205	5.73595499494931e-54	1	Cyb5r3	Endo_a
E2f4	3.03924122903391e-58	0.316675	0.147	0.219	5.79248985841573e-54	1	E2f4	Endo_a
Cdkn1a1	3.17493488507189e-58	1.25428	0.127	0.094	6.05110839745852e-54	1	Cdkn1a	Endo_a
Rassf3	6.79309773983128e-58	0.473707	0.059	0.103	1.29469649823444e-53	1	Rassf3	Endo_a
Sptan11	1.03341006726839e-57	0.406238	0.562	0.615	1.96957624720682e-53	1	Sptan1	Endo_a
Cgrrf11	1.27189306696446e-57	0.393528	0.067	0.114	2.42410099632756e-53	1	Cgrrf1	Endo_a
Znrd1	1.32068689343355e-57	0.378918	0.059	0.103	2.517097150195e-53	1	Znrd1	Endo_a
Slc35e1	1.53287554014177e-57	0.542598	0.101	0.16	2.9215074919562e-53	1	Slc35e1	Endo_a
Arhgap1	3.74056485347838e-57	0.398145	0.096	0.152	7.12914255424445e-53	1	Arhgap1	Endo_a
Tmem30a	3.85118100557812e-57	0.392213	0.144	0.217	7.33996587853133e-53	1	Tmem30a	Endo_a
Scarb2	4.24363350911264e-57	1.30181	0.194	0.163	8.08794110501778e-53	1	Scarb2	Endo_a
Zfp335	5.29150064711746e-57	0.292719	0.104	0.161	1.00850710833412e-52	1	Zfp335	Endo_a
Clic41	5.84475932571873e-57	1.18719	0.144	0.11	1.11395267988873e-52	1	Clic4	Endo_a
Adss1	6.86137626676225e-57	0.359785	0.123	0.186	1.30770970268222e-52	1	Adss	Endo_a
Ppp4r1	1.02941391031129e-56	0.333126	0.07	0.116	1.96195997166228e-52	1	Ppp4r1	Endo_a
Anapc1	1.10347785562564e-56	0.302335	0.163	0.239	2.1031184450369e-52	1	Anapc1	Endo_a
Anapc5	1.60116815159383e-56	0.25322	0.079	0.128	3.05166638012267e-52	1	Anapc5	Endo_a
Ptpn1	2.05532591118353e-56	0.333189	0.089	0.142	3.91724565412469e-52	1	Ptpn1	Endo_a
Spg7	2.28068743184577e-56	0.358608	0.183	0.269	4.34676217635485e-52	1	Spg7	Endo_a
Nubp1	2.37367817429996e-56	0.434537	0.087	0.14	4.5239932323983e-52	1	Nubp1	Endo_a
Tagln2	3.8461738379036e-56	0.349108	0.088	0.14	7.33042271766046e-52	1	Tagln2	Endo_a
Zdhhc8	4.22037036834581e-56	0.383389	0.104	0.161	8.04360388503027e-52	1	Zdhhc8	Endo_a
Gmfb	6.93668004626789e-56	0.407442	0.083	0.133	1.3220618500182e-51	1	Gmfb	Endo_a
Nudcd3	8.73457130706776e-56	0.374986	0.163	0.241	1.66472194541404e-51	1	Nudcd3	Endo_a
Wsb2	9.14611883333059e-56	0.353166	0.058	0.1	1.74315878844448e-51	1	Wsb2	Endo_a
Arid2	1.29006376944104e-55	0.289704	0.178	0.26	2.45873253817768e-51	1	Arid2	Endo_a
Trmt2a	1.38323970982929e-55	0.305973	0.1	0.156	2.63631656296364e-51	1	Trmt2a	Endo_a
Peli1	1.84071615499666e-55	0.311677	0.077	0.125	3.50822091980813e-51	1	Peli1	Endo_a
Ccdc61	2.18330959477604e-55	0.285872	0.066	0.11	4.16116975668365e-51	1	Ccdc61	Endo_a
Naglu	3.87704112509161e-55	0.501619	0.083	0.134	7.38925268031211e-51	1	Naglu	Endo_a
Wasf2	3.97632689851131e-55	1.21008	0.247	0.227	7.57848143587271e-51	1	Wasf2	Endo_a
Arid4a	4.70916054866635e-55	0.303986	0.086	0.136	8.97518908970319e-51	1	Arid4a	Endo_a
Ints11	7.83465030110086e-55	0.330525	0.058	0.1	1.49320600088681e-50	1	Ints11	Endo_a
Dnajc1	9.69131949083516e-55	0.322953	0.086	0.136	1.84706858175827e-50	1	Dnajc1	Endo_a
Klf9	9.87778716766454e-55	0.966222	0.263	0.24	1.88260745628519e-50	1	Klf9	Endo_a
Etnk1	1.03309670960407e-54	0.486322	0.45	0.458	1.9689790188344e-50	1	Etnk1	Endo_a
Zfp461	1.08589514018358e-54	0.262708	0.099	0.152	2.06960754767588e-50	1	Zfp46	Endo_a
Dusp61	1.41439731740498e-54	1.38209	0.146	0.114	2.69569984724214e-50	1	Dusp6	Endo_a
Mtpap	1.62011139662819e-54	0.300887	0.087	0.137	3.08777031083366e-50	1	Mtpap	Endo_a
Tmed3	1.72187648747048e-54	0.479645	0.06	0.102	3.28172439746998e-50	1	Tmed3	Endo_a
Eya3	1.73265684351162e-54	0.311086	0.069	0.115	3.3022706780488e-50	1	Eya3	Endo_a
Ggcx	3.17413792716648e-54	0.440757	0.129	0.195	6.04958947538659e-50	1	Ggcx	Endo_a
Csnk1g2	4.07034738147546e-54	0.448474	0.145	0.216	7.75767507435408e-50	1	Csnk1g2	Endo_a
Ikbkb	5.22689440397913e-54	0.287959	0.165	0.241	9.96193804454381e-50	1	Ikbkb	Endo_a
Prkd3	7.59246819359969e-54	1.39608	0.133	0.102	1.44704851301817e-49	1	Prkd3	Endo_a
Stx12	8.72762483000019e-54	0.423383	0.12	0.183	1.66339801634974e-49	1	Stx12	Endo_a
Ppp6r2	8.83735003845631e-54	0.347883	0.106	0.162	1.68431054382939e-49	1	Ppp6r2	Endo_a
Cyth2	1.36726340577644e-53	0.30143	0.155	0.227	2.60586732506932e-49	1	Cyth2	Endo_a
Ano8	1.5655713495308e-53	0.259336	0.076	0.123	2.98382243507076e-49	1	Ano8	Endo_a
Acd	2.76008601470078e-53	0.288271	0.07	0.115	5.26044793541821e-49	1	Acd	Endo_a
Nsmaf	2.79871306790912e-53	0.27364	0.137	0.203	5.33406723612799e-49	1	Nsmaf	Endo_a
Cep120	3.01598000453856e-53	0.297662	0.071	0.115	5.74815629065005e-49	1	Cep120	Endo_a
Ppp3cb	3.64321941553894e-53	0.373507	0.114	0.173	6.94361188407566e-49	1	Ppp3cb	Endo_a
Btbd7	3.73590167486294e-53	0.376025	0.075	0.122	7.12025500212128e-49	1	Btbd7	Endo_a
Hs3st3b1	8.90238096586705e-53	0.251328	0.074	0.12	1.6967047882846e-48	1	Hs3st3b1	Endo_a
Exoc21	9.12043680930948e-53	0.333837	0.068	0.112	1.73826405148629e-48	1	Exoc2	Endo_a
Mfap3	1.58165852554076e-52	0.409433	0.098	0.152	3.01448298382813e-48	1	Mfap3	Endo_a
Mylip	2.75609814924957e-52	0.395338	0.131	0.196	5.25284746265475e-48	1	Mylip	Endo_a
Tmx3	3.45179245608916e-52	0.391381	0.133	0.198	6.57877124206033e-48	1	Tmx3	Endo_a
Zbtb4	4.22047236023429e-52	0.321461	0.14	0.206	8.04379827137054e-48	1	Zbtb4	Endo_a
Flcn	5.52193117584544e-52	0.298644	0.13	0.193	1.05242486280438e-47	1	Flcn	Endo_a
Parp4	6.9687260463347e-52	0.332494	0.088	0.137	1.32816949717093e-47	1	Parp4	Endo_a
Hint3	7.0807048954329e-52	0.472658	0.065	0.108	1.34951154602056e-47	1	Hint3	Endo_a
Ago3	7.69902659386077e-52	0.264138	0.079	0.125	1.46735747852393e-47	1	Ago3	Endo_a
Egln2	1.34629659340999e-51	0.448996	0.122	0.184	2.5659066773801e-47	1	Egln2	Endo_a
Rnf41	1.37572807767333e-51	0.308559	0.094	0.145	2.6220001432376e-47	1	Rnf41	Endo_a
Vezt	1.40382212269219e-51	0.34335	0.091	0.142	2.67554458363904e-47	1	Vezt	Endo_a
Hnrnpll	2.02416797847054e-51	0.301631	0.124	0.184	3.857861750167e-47	1	Hnrnpll	Endo_a
Hs2st1	2.27379217482255e-51	0.517481	0.072	0.117	4.3336205059943e-47	1	Hs2st1	Endo_a
Nr2c2	3.15008877963373e-51	0.321441	0.077	0.123	6.00375420510392e-47	1	Nr2c2	Endo_a
Pik3ip1	3.47126497704875e-51	1.45487	0.14	0.11	6.61588391975721e-47	1	Pik3ip1	Endo_a
Pank2	3.50497665167299e-51	0.353571	0.13	0.193	6.68013500042356e-47	1	Pank2	Endo_a
Smad5	4.04326709975337e-51	0.386945	0.119	0.179	7.70606276541995e-47	1	Smad5	Endo_a
Gab1	4.29784764484256e-51	0.452464	0.097	0.15	8.19126782630544e-47	1	Gab1	Endo_a
Msl21	4.91527115436553e-51	0.322959	0.155	0.225	9.36801529310527e-47	1	Msl2	Endo_a
Ctu2	6.38368406820695e-51	0.273148	0.069	0.112	1.21666634655956e-46	1	Ctu2	Endo_a
Shkbp1	7.85601219777486e-51	0.348985	0.062	0.103	1.49727736477391e-46	1	Shkbp1	Endo_a
Fut11	8.53512055655839e-51	0.387339	0.065	0.108	1.62670862687446e-46	1	Fut11	Endo_a
Esyt21	8.55181424971647e-51	0.2898	0.228	0.324	1.62989027785346e-46	1	Esyt2	Endo_a
Cdk9	1.09778222489757e-50	0.335919	0.158	0.229	2.09226314243228e-46	1	Cdk9	Endo_a
Nfe2l2	1.11007131256879e-50	0.456624	0.129	0.192	2.11568491462485e-46	1	Nfe2l2	Endo_a
Gna12	1.26500862407664e-50	0.470174	0.087	0.137	2.41097993662767e-46	1	Gna12	Endo_a
Ipo9	1.45893683704096e-50	0.384561	0.085	0.133	2.78058771771637e-46	1	Ipo9	Endo_a
P2rx4	1.71711521964835e-50	0.412932	0.151	0.222	3.2726498971278e-46	1	P2rx4	Endo_a
Prnp	1.71889302791122e-50	0.390556	0.068	0.111	3.276038221896e-46	1	Prnp	Endo_a
Klhl24	1.84008152588979e-50	0.397204	0.162	0.236	3.50701138019335e-46	1	Klhl24	Endo_a
Bptf	2.06098724346992e-50	0.371901	0.168	0.244	3.92803558732931e-46	1	Bptf	Endo_a
Zfp710	2.51193659728234e-50	0.396788	0.07	0.113	4.78749996076041e-46	1	Zfp710	Endo_a
Rarb	3.94536945096968e-50	0.806952	0.176	0.142	7.51947963660311e-46	1	Rarb	Endo_a
Ube3c	5.299357465975e-50	0.357712	0.148	0.216	1.01000453944018e-45	1	Ube3c	Endo_a
Slc25a45	6.59012340846323e-50	0.355557	0.066	0.108	1.25601162041901e-45	1	Slc25a45	Endo_a
Gnb1	6.75280618322824e-50	0.519734	0.124	0.187	1.28701733046147e-45	1	Gnb1	Endo_a
Luzp1	1.67905728404536e-49	1.20885	0.219	0.196	3.20011527766206e-45	1	Luzp1	Endo_a
Tial1	3.23433901530112e-49	0.338271	0.146	0.212	6.16432672926241e-45	1	Tial1	Endo_a
Mob2	3.70007764073377e-49	0.3512	0.112	0.168	7.0519779754745e-45	1	Mob2	Endo_a
Slk	5.00089664406565e-49	0.361819	0.148	0.215	9.53120891392472e-45	1	Slk	Endo_a
Hif1a1	8.1151360730803e-49	0.330886	0.149	0.217	1.54666378416838e-44	1	Hif1a	Endo_a
Ice1	9.16369475359933e-49	0.357385	0.162	0.234	1.7465085830885e-44	1	Ice1	Endo_a
Sun2	9.89314376442344e-49	0.416705	0.152	0.222	1.88553427006146e-44	1	Sun2	Endo_a
Nup54	1.65879897319251e-48	0.360933	0.066	0.107	3.16150496300761e-44	1	Nup54	Endo_a
Ext21	1.97825546210466e-48	0.394935	0.192	0.277	3.77035708522527e-44	1	Ext2	Endo_a
Snu13	1.98555758089424e-48	0.503335	0.076	0.121	3.78427419342634e-44	1	Snu13	Endo_a
Epn2	2.43315834464942e-48	0.926011	0.235	0.209	4.63735648906733e-44	1	Epn2	Endo_a
Zdhhc7	3.12272265700572e-48	0.49136	0.091	0.14	5.95159711198721e-44	1	Zdhhc7	Endo_a
Tmem38b	3.37201763663446e-48	0.292295	0.12	0.177	6.42672841366162e-44	1	Tmem38b	Endo_a
Top2b	3.95445757551083e-48	0.359923	0.105	0.157	7.53680069316609e-44	1	Top2b	Endo_a
Zfp408	4.21685885066174e-48	0.253032	0.062	0.101	8.03691128347621e-44	1	Zfp408	Endo_a
Eif2d	4.93132091195976e-48	0.396636	0.079	0.124	9.39860452610411e-44	1	Eif2d	Endo_a
Adpgk	6.52534764942173e-48	0.496859	0.083	0.129	1.24366600850329e-43	1	Adpgk	Endo_a
Sept7	1.05319964933172e-47	0.394963	0.13	0.192	2.00729321166132e-43	1	Sept7	Endo_a
Samhd1	1.47027658608698e-47	1.25678	0.135	0.105	2.80220014542318e-43	1	Samhd1	Endo_a
Helz1	1.68287983941241e-47	0.360024	0.129	0.189	3.20740068593611e-43	1	Helz	Endo_a
Asah1	1.77970951396455e-47	0.538162	0.109	0.164	3.39194836266503e-43	1	Asah1	Endo_a
Zup1	1.78180674089849e-47	0.292565	0.094	0.143	3.39594546747843e-43	1	Zup1	Endo_a
Chm	1.79566106391911e-47	0.326111	0.071	0.113	3.42235042172343e-43	1	Chm	Endo_a
Dnase1l1	1.84228050473014e-47	0.291747	0.066	0.107	3.51120241396517e-43	1	Dnase1l1	Endo_a
Riok3	2.64823847143208e-47	0.357631	0.153	0.222	5.04727770270239e-43	1	Riok3	Endo_a
Usf1	2.79464202023268e-47	0.465438	0.096	0.146	5.32630822636147e-43	1	Usf1	Endo_a
Whamm	2.96636260134562e-47	0.403351	0.088	0.135	5.65359048190462e-43	1	Whamm	Endo_a
Frmd4b1	2.97881928386695e-47	1.30211	0.145	0.116	5.67733167312203e-43	1	Frmd4b	Endo_a
Pea15a	3.67177867199344e-47	0.286847	0.121	0.177	6.9980429709523e-43	1	Pea15a	Endo_a
Lta4h	3.80983652311408e-47	0.421759	0.085	0.132	7.26116742940313e-43	1	Lta4h	Endo_a
Med13l	4.59976080326027e-47	0.343874	0.16	0.23	8.76668411493374e-43	1	Med13l	Endo_a
Mtf2	6.8552640059202e-47	0.26856	0.064	0.103	1.30654476688833e-42	1	Mtf2	Endo_a
Vps39	7.36671193764197e-47	0.403479	0.077	0.121	1.40402162819518e-42	1	Vps39	Endo_a
Kdm6a	8.39087069371902e-47	0.360534	0.093	0.142	1.59921604551591e-42	1	Kdm6a	Endo_a
Glmp	1.13875741352792e-46	0.353247	0.22	0.314	2.17035775444286e-42	1	Glmp	Endo_a
Magi1	1.68335807881117e-46	0.371299	0.127	0.185	3.20831216240621e-42	1	Magi1	Endo_a
Tcirg1	1.87744746168047e-46	0.777686	0.256	0.232	3.5782271172168e-42	1	Tcirg1	Endo_a
Nf1	2.08704869415831e-46	0.451692	0.098	0.149	3.97770610619633e-42	1	Nf1	Endo_a
Lgals8	2.85962942625365e-46	0.424498	0.12	0.177	5.45016772349683e-42	1	Lgals8	Endo_a
Zfp330	5.71531787182073e-46	0.404617	0.077	0.12	1.08928243319031e-41	1	Zfp330	Endo_a
Thap3	6.76379299569079e-46	0.340279	0.098	0.147	1.28911130704871e-41	1	Thap3	Endo_a
Tpp2	1.07202800429397e-45	0.348902	0.105	0.156	2.04317817338387e-41	1	Tpp2	Endo_a
Rnf31	1.28808254295743e-45	0.370001	0.117	0.172	2.45495651862256e-41	1	Rnf31	Endo_a
Efnb2	1.33917710849023e-45	1.2961	0.188	0.163	2.55233765107153e-41	1	Efnb2	Endo_a
Tgoln1	1.35596040688223e-45	0.291498	0.233	0.329	2.58432493947684e-41	1	Tgoln1	Endo_a
[truncated: 40,185 more rows]

## Sheet: CD_clusters (Fig 6 & 7)
	p_val	avg_log2FC	pct.1	pct.2	p_val_adj	cluster	gene
Slc14a2	0	2.60681	0.945	0.304	0	deepIM-CD_0	Slc14a2
Crispld2	0	2.27146	0.793	0.156	0	deepIM-CD_0	Crispld2
Adgrf1	0	1.80308	0.883	0.263	0	deepIM-CD_0	Adgrf1
Tspan6	0	2.92764	0.767	0.147	0	deepIM-CD_0	Tspan6
Folr1	0	2.86238	0.807	0.195	0	deepIM-CD_0	Folr1
Lamb3	0	1.49448	0.825	0.231	0	deepIM-CD_0	Lamb3
Heg1	0	2.05672	0.934	0.346	0	deepIM-CD_0	Heg1
Galm	0	1.93993	0.836	0.248	0	deepIM-CD_0	Galm
Slc9a6	0	1.74051	0.792	0.207	0	deepIM-CD_0	Slc9a6
Ptges	0	1.93468	0.863	0.281	0	deepIM-CD_0	Ptges
Slc1a4	0	2.21346	0.692	0.116	0	deepIM-CD_0	Slc1a4
Wfs1	0	2.0032	0.945	0.374	0	deepIM-CD_0	Wfs1
Aldh1a3	0	1.65942	0.735	0.168	0	deepIM-CD_0	Aldh1a3
Gcnt3	0	1.18639	0.864	0.306	0	deepIM-CD_0	Gcnt3
Slc4a11	0	1.52204	0.782	0.225	0	deepIM-CD_0	Slc4a11
Endod1	0	1.53533	0.889	0.333	0	deepIM-CD_0	Endod1
Kcnk5	0	1.08918	0.844	0.288	0	deepIM-CD_0	Kcnk5
Hspa1a	0	1.88716	0.756	0.204	0	deepIM-CD_0	Hspa1a
Nbl1	0	1.26912	0.838	0.289	0	deepIM-CD_0	Nbl1
Adam9	0	1.47563	0.823	0.274	0	deepIM-CD_0	Adam9
Cryab	0	2.38889	0.936	0.393	0	deepIM-CD_0	Cryab
Sgpl1	0	1.59746	0.891	0.354	0	deepIM-CD_0	Sgpl1
Lamp1	0	1.4695	0.853	0.319	0	deepIM-CD_0	Lamp1
Pigs	0	1.31098	0.79	0.258	0	deepIM-CD_0	Pigs
Anxa2	0	1.28158	0.819	0.288	0	deepIM-CD_0	Anxa2
Pcdh7	0	0.991911	0.715	0.185	0	deepIM-CD_0	Pcdh7
Tgoln1	0	1.36151	0.808	0.278	0	deepIM-CD_0	Tgoln1
Cd164	0	1.63458	0.922	0.393	0	deepIM-CD_0	Cd164
Reep5	0	1.16675	0.866	0.34	0	deepIM-CD_0	Reep5
Hyou1	0	1.30112	0.867	0.343	0	deepIM-CD_0	Hyou1
Pcx	0	1.39195	0.748	0.224	0	deepIM-CD_0	Pcx
Ctsd	0	1.23512	0.827	0.304	0	deepIM-CD_0	Ctsd
S100a6	0	0.906461	0.727	0.205	0	deepIM-CD_0	S100a6
Rpn1	0	1.16599	0.888	0.366	0	deepIM-CD_0	Rpn1
Tm2d2	0	1.64655	0.71	0.188	0	deepIM-CD_0	Tm2d2
Agpat2	0	1.72678	0.72	0.199	0	deepIM-CD_0	Agpat2
Tspan3	0	1.43729	0.875	0.355	0	deepIM-CD_0	Tspan3
Atp6ap2	0	1.36382	0.75	0.231	0	deepIM-CD_0	Atp6ap2
Itgb1	0	1.21372	0.893	0.377	0	deepIM-CD_0	Itgb1
Rcn2	0	1.37524	0.733	0.218	0	deepIM-CD_0	Rcn2
Hacd4	0	1.41946	0.752	0.238	0	deepIM-CD_0	Hacd4
Nrp1	0	1.29157	0.696	0.182	0	deepIM-CD_0	Nrp1
Mgat2	0	1.56442	0.703	0.19	0	deepIM-CD_0	Mgat2
Slc12a2	0	1.21054	0.851	0.338	0	deepIM-CD_0	Slc12a2
Laptm4b	0	1.2557	0.821	0.309	0	deepIM-CD_0	Laptm4b
Serinc1	0	1.35612	0.788	0.277	0	deepIM-CD_0	Serinc1
Itm2c	0	2.21829	0.972	0.462	0	deepIM-CD_0	Itm2c
Prkcsh	0	1.16227	0.828	0.318	0	deepIM-CD_0	Prkcsh
Atp6v0e	0	1.56516	0.858	0.348	0	deepIM-CD_0	Atp6v0e
Wnt7b	0	1.0734	0.858	0.349	0	deepIM-CD_0	Wnt7b
mt-Nd4	0	2.25132	0.701	0.192	0	deepIM-CD_0	mt-Nd4
M6pr	0	1.40691	0.725	0.219	0	deepIM-CD_0	M6pr
Plat	0	2.14682	0.604	0.098	0	deepIM-CD_0	Plat
Elovl5	0	1.89515	0.633	0.127	0	deepIM-CD_0	Elovl5
Tsc22d3	0	1.36289	0.703	0.197	0	deepIM-CD_0	Tsc22d3
mt-Nd5	0	2.76434	0.706	0.2	0	deepIM-CD_0	mt-Nd5
Odc1	0	2.06176	0.626	0.122	0	deepIM-CD_0	Odc1
Tspan9	0	1.07608	0.881	0.378	0	deepIM-CD_0	Tspan9
AU021092	0	1.36149	0.91	0.408	0	deepIM-CD_0	AU021092
Ddost	0	1.02424	0.842	0.341	0	deepIM-CD_0	Ddost
Rabac1	0	1.09113	0.814	0.313	0	deepIM-CD_0	Rabac1
Itgb5	0	1.24636	0.905	0.405	0	deepIM-CD_0	Itgb5
Tmed7	0	1.08439	0.823	0.323	0	deepIM-CD_0	Tmed7
Sft2d2	0	1.0046	0.808	0.309	0	deepIM-CD_0	Sft2d2
Tgfbr2	0	1.28075	0.911	0.412	0	deepIM-CD_0	Tgfbr2
Cadm1	0	1.13493	0.825	0.326	0	deepIM-CD_0	Cadm1
Atp6ap1	0	0.993473	0.833	0.334	0	deepIM-CD_0	Atp6ap1
Atp6v0c	0	1.06434	0.763	0.265	0	deepIM-CD_0	Atp6v0c
Pdia2	0	1.23941	0.652	0.154	0	deepIM-CD_0	Pdia2
Pla2g15	0	1.40536	0.658	0.161	0	deepIM-CD_0	Pla2g15
Esyt1	0	1.09778	0.778	0.281	0	deepIM-CD_0	Esyt1
P4hb	0	1.07101	0.797	0.301	0	deepIM-CD_0	P4hb
Tmem158	0	0.922223	0.744	0.248	0	deepIM-CD_0	Tmem158
Gpx1	0	1.5295	0.694	0.198	0	deepIM-CD_0	Gpx1
Sema3c	0	1.0955	0.782	0.287	0	deepIM-CD_0	Sema3c
Fam234a	0	1.99114	0.929	0.434	0	deepIM-CD_0	Fam234a
Rpn2	0	1.22074	0.727	0.232	0	deepIM-CD_0	Rpn2
Ccpg1	0	1.16791	0.74	0.245	0	deepIM-CD_0	Ccpg1
Canx	0	1.26399	0.717	0.222	0	deepIM-CD_0	Canx
Megf9	0	1.02239	0.814	0.319	0	deepIM-CD_0	Megf9
Rnf128	0	1.15735	0.837	0.342	0	deepIM-CD_0	Rnf128
Dsp	0	1.34052	0.922	0.428	0	deepIM-CD_0	Dsp
Chpf	0	1.79262	0.625	0.131	0	deepIM-CD_0	Chpf
Enpp5	0	1.34157	0.715	0.222	0	deepIM-CD_0	Enpp5
Hspa5	0	1.17282	0.731	0.239	0	deepIM-CD_0	Hspa5
Pllp	0	1.25077	0.695	0.203	0	deepIM-CD_0	Pllp
Ctsb	0	1.07183	0.801	0.31	0	deepIM-CD_0	Ctsb
mt-Cytb	0	2.50655	0.715	0.224	0	deepIM-CD_0	mt-Cytb
Hspa1b	0	1.87463	0.938	0.447	0	deepIM-CD_0	Hspa1b
Fn3krp	0	1.348	0.662	0.172	0	deepIM-CD_0	Fn3krp
Amfr	0	1.13273	0.761	0.271	0	deepIM-CD_0	Amfr
Tmed9	0	0.877128	0.834	0.344	0	deepIM-CD_0	Tmed9
Vopp1	0	1.23059	0.692	0.202	0	deepIM-CD_0	Vopp1
Fxyd2	0	1.1488	0.813	0.323	0	deepIM-CD_0	Fxyd2
Slc39a1	0	1.08893	0.756	0.267	0	deepIM-CD_0	Slc39a1
Tmco1	0	1.37888	0.68	0.192	0	deepIM-CD_0	Tmco1
Sdf4	0	1.24618	0.924	0.436	0	deepIM-CD_0	Sdf4
Tgfbr3	0	0.919865	0.793	0.305	0	deepIM-CD_0	Tgfbr3
Rtn4	0	1.33609	0.716	0.228	0	deepIM-CD_0	Rtn4
Pls3	0	1.51079	0.709	0.221	0	deepIM-CD_0	Pls3
Hsd17b11	0	1.99416	0.914	0.427	0	deepIM-CD_0	Hsd17b11
mt-Nd2	0	1.93901	0.689	0.202	0	deepIM-CD_0	mt-Nd2
Clptm1	0	0.989528	0.796	0.31	0	deepIM-CD_0	Clptm1
Krt80	0	1.24359	0.68	0.194	0	deepIM-CD_0	Krt80
Acsl5	0	1.16125	0.743	0.257	0	deepIM-CD_0	Acsl5
Psap	0	1.20171	0.902	0.417	0	deepIM-CD_0	Psap
Tmx2	0	1.26146	0.7	0.215	0	deepIM-CD_0	Tmx2
Sypl	0	1.13387	0.842	0.357	0	deepIM-CD_0	Sypl
Smpd1	0	1.28662	0.693	0.209	0	deepIM-CD_0	Smpd1
Calr	0	1.09414	0.742	0.258	0	deepIM-CD_0	Calr
Acpp	0	1.81665	0.568	0.084	0	deepIM-CD_0	Acpp
Fam174b	0	1.02153	0.907	0.424	0	deepIM-CD_0	Fam174b
Tmed4	0	0.937048	0.789	0.306	0	deepIM-CD_0	Tmed4
Lifr	0	0.752767	0.787	0.304	0	deepIM-CD_0	Lifr
Hsph1	0	1.36329	0.894	0.412	0	deepIM-CD_0	Hsph1
Pcyox1	0	1.10602	0.869	0.387	0	deepIM-CD_0	Pcyox1
Psenen	0	1.14681	0.72	0.238	0	deepIM-CD_0	Psenen
Glg1	0	0.975057	0.81	0.329	0	deepIM-CD_0	Glg1
Tmem176a	0	0.952465	0.827	0.346	0	deepIM-CD_0	Tmem176a
Laptm4a	0	1.17369	0.712	0.231	0	deepIM-CD_0	Laptm4a
Dad1	0	1.04805	0.754	0.273	0	deepIM-CD_0	Dad1
Tram1	0	0.993289	0.772	0.292	0	deepIM-CD_0	Tram1
Ldha	0	0.935636	0.804	0.324	0	deepIM-CD_0	Ldha
Saraf	0	0.911066	0.795	0.315	0	deepIM-CD_0	Saraf
Tmem59	0	1.09093	0.88	0.401	0	deepIM-CD_0	Tmem59
Ndfip1	0	1.10442	0.829	0.35	0	deepIM-CD_0	Ndfip1
Sesn3	0	1.00107	0.766	0.288	0	deepIM-CD_0	Sesn3
Fam171a2	0	1.23802	0.909	0.431	0	deepIM-CD_0	Fam171a2
Gaa	0	1.03544	0.738	0.261	0	deepIM-CD_0	Gaa
Hsp90ab1	0	1.22109	0.723	0.246	0	deepIM-CD_0	Hsp90ab1
Cfb	0	1.37058	0.67	0.194	0	deepIM-CD_0	Cfb
Tmbim1	0	1.09675	0.699	0.223	0	deepIM-CD_0	Tmbim1
Ociad2	0	1.65072	0.623	0.147	0	deepIM-CD_0	Ociad2
Serinc2	0	1.18211	0.947	0.472	0	deepIM-CD_0	Serinc2
Lrp10	0	0.883104	0.834	0.359	0	deepIM-CD_0	Lrp10
Fuca1	0	0.983486	0.777	0.303	0	deepIM-CD_0	Fuca1
Clstn1	0	0.888553	0.831	0.357	0	deepIM-CD_0	Clstn1
Adam10	0	1.10806	0.706	0.232	0	deepIM-CD_0	Adam10
Sbspon	0	0.960827	0.785	0.312	0	deepIM-CD_0	Sbspon
Atp1b3	0	0.92021	0.762	0.289	0	deepIM-CD_0	Atp1b3
Ctsa	0	1.03197	0.75	0.277	0	deepIM-CD_0	Ctsa
Calm3	0	1.29719	0.699	0.226	0	deepIM-CD_0	Calm3
Cd151	0	0.841408	0.847	0.374	0	deepIM-CD_0	Cd151
Ssr1	0	0.98429	0.746	0.273	0	deepIM-CD_0	Ssr1
Hexa	0	1.40193	0.656	0.185	0	deepIM-CD_0	Hexa
Gspt1	0	1.15293	0.705	0.234	0	deepIM-CD_0	Gspt1
Slc25a1	0	1.51771	0.622	0.151	0	deepIM-CD_0	Slc25a1
Cd24a	0	0.960807	0.892	0.422	0	deepIM-CD_0	Cd24a
Eef1a1	0	1.28344	0.828	0.358	0	deepIM-CD_0	Eef1a1
Rad21	0	1.27939	0.68	0.211	0	deepIM-CD_0	Rad21
Sel1l3	0	1.13546	0.646	0.177	0	deepIM-CD_0	Sel1l3
Arhgdig	0	1.44797	0.605	0.136	0	deepIM-CD_0	Arhgdig
Tmem127	0	0.913205	0.807	0.339	0	deepIM-CD_0	Tmem127
Atraid	0	1.23444	0.649	0.181	0	deepIM-CD_0	Atraid
Lman2	0	0.90096	0.795	0.327	0	deepIM-CD_0	Lman2
Cdipt	0	0.978493	0.742	0.274	0	deepIM-CD_0	Cdipt
mt-Co1	0	2.67344	0.714	0.247	0	deepIM-CD_0	mt-Co1
Fam3c	0	1.05971	0.718	0.252	0	deepIM-CD_0	Fam3c
Tm9sf2	0	1.06204	0.732	0.266	0	deepIM-CD_0	Tm9sf2
Tspan1	0	0.974595	0.933	0.468	0	deepIM-CD_0	Tspan1
Ganab	0	0.848073	0.805	0.34	0	deepIM-CD_0	Ganab
Mfsd6	0	1.03228	0.674	0.21	0	deepIM-CD_0	Mfsd6
Ugt8a	0	0.891776	0.682	0.218	0	deepIM-CD_0	Ugt8a
Lnpep	0	0.893116	0.81	0.346	0	deepIM-CD_0	Lnpep
Furin	0	0.720386	0.891	0.427	0	deepIM-CD_0	Furin
Tm9sf3	0	0.90488	0.778	0.314	0	deepIM-CD_0	Tm9sf3
Kdelr1	0	1.09124	0.695	0.231	0	deepIM-CD_0	Kdelr1
Ptdss2	0	1.00513	0.704	0.24	0	deepIM-CD_0	Ptdss2
Nfe2l1	0	0.788652	0.853	0.389	0	deepIM-CD_0	Nfe2l1
Stt3b	0	0.90901	0.769	0.306	0	deepIM-CD_0	Stt3b
Scd2	0	0.771129	0.804	0.341	0	deepIM-CD_0	Scd2
Slc44a4	0	1.28276	0.622	0.159	0	deepIM-CD_0	Slc44a4
Tmbim6	0	1.15905	0.937	0.475	0	deepIM-CD_0	Tmbim6
Klrg2	0	0.585079	0.794	0.332	0	deepIM-CD_0	Klrg2
Tex264	0	0.835108	0.755	0.293	0	deepIM-CD_0	Tex264
Clptm1l	0	0.893325	0.766	0.304	0	deepIM-CD_0	Clptm1l
mt-Nd3	0	1.44618	0.665	0.203	0	deepIM-CD_0	mt-Nd3
Abcc4	0	0.85956	0.891	0.43	0	deepIM-CD_0	Abcc4
Tmem131	0	1.06234	0.714	0.254	0	deepIM-CD_0	Tmem131
Bcap31	0	0.746613	0.812	0.353	0	deepIM-CD_0	Bcap31
Emc1	0	0.763538	0.775	0.316	0	deepIM-CD_0	Emc1
Atp8b1	0	0.841908	0.75	0.291	0	deepIM-CD_0	Atp8b1
Tmem50a	0	1.03517	0.695	0.236	0	deepIM-CD_0	Tmem50a
Chid1	0	1.4464	0.599	0.14	0	deepIM-CD_0	Chid1
Pfn2	0	1.38497	0.63	0.172	0	deepIM-CD_0	Pfn2
Wnt9b	0	0.319322	0.811	0.354	0	deepIM-CD_0	Wnt9b
Tpp1	0	0.772276	0.788	0.331	0	deepIM-CD_0	Tpp1
Ehd4	0	0.895526	0.698	0.241	0	deepIM-CD_0	Ehd4
Man1a	0	0.88061	0.715	0.258	0	deepIM-CD_0	Man1a
Pdia6	0	0.92681	0.719	0.262	0	deepIM-CD_0	Pdia6
Wdr1	0	1.09954	0.68	0.224	0	deepIM-CD_0	Wdr1
Grn	0	0.677183	0.878	0.422	0	deepIM-CD_0	Grn
Hsd17b12	0	1.59171	0.586	0.13	0	deepIM-CD_0	Hsd17b12
Sec62	0	0.841926	0.814	0.358	0	deepIM-CD_0	Sec62
Sod1	0	1.53962	0.603	0.147	0	deepIM-CD_0	Sod1
Epor	0	0.899467	0.87	0.415	0	deepIM-CD_0	Epor
Npc2	0	1.30017	0.649	0.194	0	deepIM-CD_0	Npc2
Bcat1	0	0.355602	0.735	0.28	0	deepIM-CD_0	Bcat1
Ormdl3	0	1.49453	0.613	0.158	0	deepIM-CD_0	Ormdl3
Mfsd5	0	1.63844	0.594	0.139	0	deepIM-CD_0	Mfsd5
Igf2r	0	1.36859	0.618	0.163	0	deepIM-CD_0	Igf2r
Idh1	0	1.56966	0.669	0.215	0	deepIM-CD_0	Idh1
Mfap3l	0	0.894923	0.661	0.207	0	deepIM-CD_0	Mfap3l
Actg1	0	1.06303	0.733	0.279	0	deepIM-CD_0	Actg1
Bok	0	0.902528	0.669	0.216	0	deepIM-CD_0	Bok
Dstn	0	1.26986	0.665	0.212	0	deepIM-CD_0	Dstn
Gns	0	0.697692	0.777	0.324	0	deepIM-CD_0	Gns
Atrn	0	1.01199	0.732	0.279	0	deepIM-CD_0	Atrn
Gstm1	0	1.15195	0.623	0.17	0	deepIM-CD_0	Gstm1
Mettl9	0	1.20691	0.611	0.158	0	deepIM-CD_0	Mettl9
Cldn7	0	0.592378	0.857	0.404	0	deepIM-CD_0	Cldn7
Cpne3	0	1.04341	0.67	0.218	0	deepIM-CD_0	Cpne3
Ptdss1	0	0.995923	0.682	0.23	0	deepIM-CD_0	Ptdss1
Slc44a1	0	1.3877	0.91	0.458	0	deepIM-CD_0	Slc44a1
Lamp2	0	1.07664	0.913	0.462	0	deepIM-CD_0	Lamp2
Fam107b	0	1.22656	0.616	0.165	0	deepIM-CD_0	Fam107b
Igf1r	0	0.634635	0.815	0.364	0	deepIM-CD_0	Igf1r
Ppib	0	0.717156	0.771	0.321	0	deepIM-CD_0	Ppib
Gm2a	0	1.13279	0.647	0.197	0	deepIM-CD_0	Gm2a
Rtn3	0	1.09399	0.916	0.466	0	deepIM-CD_0	Rtn3
Dnajb11	0	0.789464	0.72	0.27	0	deepIM-CD_0	Dnajb11
Cd59a	0	0.784744	0.676	0.227	0	deepIM-CD_0	Cd59a
Hspb1	0	1.88816	0.559	0.111	0	deepIM-CD_0	Hspb1
Rasal1	0	0.328601	0.77	0.322	0	deepIM-CD_0	Rasal1
Mras	0	0.92828	0.616	0.168	0	deepIM-CD_0	Mras
Pgrmc1	0	0.773553	0.727	0.279	0	deepIM-CD_0	Pgrmc1
Adam15	0	0.616779	0.774	0.327	0	deepIM-CD_0	Adam15
Cacnb3	0	0.573184	0.68	0.234	0	deepIM-CD_0	Cacnb3
Hsp90aa1	0	1.60978	0.573	0.127	0	deepIM-CD_0	Hsp90aa1
Cgnl1	0	0.662832	0.882	0.437	0	deepIM-CD_0	Cgnl1
mt-Nd4l	0	2.14634	0.747	0.302	0	deepIM-CD_0	mt-Nd4l
Pdia4	0	1.05393	0.67	0.226	0	deepIM-CD_0	Pdia4
Dynll2	0	1.09428	0.672	0.228	0	deepIM-CD_0	Dynll2
Pdia3	0	1.08589	0.647	0.203	0	deepIM-CD_0	Pdia3
Tmem45b	0	0.954214	0.902	0.458	0	deepIM-CD_0	Tmem45b
Surf4	0	0.883047	0.694	0.25	0	deepIM-CD_0	Surf4
Cpd	0	0.960107	0.675	0.232	0	deepIM-CD_0	Cpd
Otulinl	0	0.444033	0.665	0.222	0	deepIM-CD_0	Otulinl
Zbtb38	0	1.00973	0.62	0.177	0	deepIM-CD_0	Zbtb38
Tvp23b	0	1.0755	0.64	0.197	0	deepIM-CD_0	Tvp23b
Gjb1	0	0.922774	0.677	0.236	0	deepIM-CD_0	Gjb1
Sppl2a	0	0.744281	0.729	0.288	0	deepIM-CD_0	Sppl2a
H1f0	0	0.804989	0.781	0.34	0	deepIM-CD_0	H1f0
Arf3	0	0.769235	0.759	0.318	0	deepIM-CD_0	Arf3
Marveld1	0	0.554873	0.753	0.312	0	deepIM-CD_0	Marveld1
Nceh1	0	1.79876	0.55	0.11	0	deepIM-CD_0	Nceh1
Adipor1	0	0.692104	0.773	0.333	0	deepIM-CD_0	Adipor1
Nomo1	0	1.08956	0.63	0.19	0	deepIM-CD_0	Nomo1
Egfr	0	0.61782	0.888	0.448	0	deepIM-CD_0	Egfr
March6	0	0.739435	0.742	0.302	0	deepIM-CD_0	March6
Aldh2	0	0.849627	0.72	0.28	0	deepIM-CD_0	Aldh2
Myadm	0	0.967426	0.672	0.233	0	deepIM-CD_0	Myadm
Net1	0	0.777983	0.792	0.353	0	deepIM-CD_0	Net1
Glmp	0	0.775693	0.73	0.291	0	deepIM-CD_0	Glmp
Ubl3	0	0.912094	0.737	0.298	0	deepIM-CD_0	Ubl3
Efemp1	0	1.03929	0.642	0.203	0	deepIM-CD_0	Efemp1
Itga2	0	1.28661	0.592	0.153	0	deepIM-CD_0	Itga2
Epcam	0	1.27944	0.961	0.522	0	deepIM-CD_0	Epcam
Dag1	0	0.823645	0.932	0.494	0	deepIM-CD_0	Dag1
Tmem33	0	1.05805	0.621	0.183	0	deepIM-CD_0	Tmem33
Vcl	0	0.610495	0.735	0.297	0	deepIM-CD_0	Vcl
Krt8	0	0.386651	0.757	0.319	0	deepIM-CD_0	Krt8
Ctsh	0	0.964772	0.808	0.371	0	deepIM-CD_0	Ctsh
Sema4d	0	0.610467	0.734	0.297	0	deepIM-CD_0	Sema4d
Erlin2	0	0.878862	0.677	0.241	0	deepIM-CD_0	Erlin2
Lmbrd1	0	0.907899	0.639	0.203	0	deepIM-CD_0	Lmbrd1
Hexb	0	1.29793	0.585	0.149	0	deepIM-CD_0	Hexb
Sdcbp	0	1.0272	0.676	0.241	0	deepIM-CD_0	Sdcbp
Agfg2	0	0.636881	0.806	0.371	0	deepIM-CD_0	Agfg2
Akr1b3	0	1.80318	0.935	0.5	0	deepIM-CD_0	Akr1b3
Nptn	0	0.799435	0.687	0.252	0	deepIM-CD_0	Nptn
mt-Nd6	0	1.07815	0.607	0.172	0	deepIM-CD_0	mt-Nd6
Bsg	0	0.852935	0.689	0.254	0	deepIM-CD_0	Bsg
Kdelr2	0	1.05195	0.625	0.191	0	deepIM-CD_0	Kdelr2
Krt18	0	0.364354	0.757	0.323	0	deepIM-CD_0	Krt18
P4ha1	0	0.823391	0.65	0.217	0	deepIM-CD_0	P4ha1
Alg1	0	0.84977	0.648	0.215	0	deepIM-CD_0	Alg1
Myl12a	0	1.1	0.637	0.204	0	deepIM-CD_0	Myl12a
Atp9a	0	0.633664	0.734	0.301	0	deepIM-CD_0	Atp9a
Pttg1ip	0	0.426903	0.819	0.386	0	deepIM-CD_0	Pttg1ip
Selenok	0	1.26315	0.588	0.155	0	deepIM-CD_0	Selenok
Tmem38b	0	1.40187	0.56	0.128	0	deepIM-CD_0	Tmem38b
Cx3cl1	0	0.835795	0.649	0.217	0	deepIM-CD_0	Cx3cl1
St14	0	0.705051	0.902	0.47	0	deepIM-CD_0	St14
Rnasek	0	0.802357	0.665	0.233	0	deepIM-CD_0	Rnasek
Mcfd2	0	0.947319	0.649	0.217	0	deepIM-CD_0	Mcfd2
Derl1	0	0.778058	0.698	0.266	0	deepIM-CD_0	Derl1
Ccdc47	0	0.757266	0.686	0.255	0	deepIM-CD_0	Ccdc47
Syk	0	1.25926	0.523	0.092	0	deepIM-CD_0	Syk
P3h2	0	0.798934	0.79	0.359	0	deepIM-CD_0	P3h2
Cystm1	0	0.834876	0.791	0.36	0	deepIM-CD_0	Cystm1
Abcc1	0	0.589437	0.729	0.298	0	deepIM-CD_0	Abcc1
Abhd6	0	0.961704	0.597	0.166	0	deepIM-CD_0	Abhd6
Tor4a	0	0.881896	0.659	0.229	0	deepIM-CD_0	Tor4a
Hif1a	0	0.784482	0.68	0.25	0	deepIM-CD_0	Hif1a
Atp2a2	0	0.900846	0.873	0.443	0	deepIM-CD_0	Atp2a2
Retreg2	0	0.831507	0.673	0.244	0	deepIM-CD_0	Retreg2
Scarb1	0	1.3738	0.538	0.109	0	deepIM-CD_0	Scarb1
Pomgnt1	0	0.879804	0.651	0.224	0	deepIM-CD_0	Pomgnt1
Tapbp	0	0.655968	0.931	0.504	0	deepIM-CD_0	Tapbp
Hagh	0	0.818791	0.619	0.192	0	deepIM-CD_0	Hagh
Emc7	0	0.844691	0.655	0.229	0	deepIM-CD_0	Emc7
Cnih1	0	1.41527	0.553	0.127	0	deepIM-CD_0	Cnih1
Itgav	0	0.617136	0.738	0.312	0	deepIM-CD_0	Itgav
Chst11	0	1.79143	0.53	0.105	0	deepIM-CD_0	Chst11
Ddrgk1	0	0.577013	0.762	0.337	0	deepIM-CD_0	Ddrgk1
Me1	0	2.1852	0.507	0.082	0	deepIM-CD_0	Me1
Sel1l	0	0.548514	0.754	0.329	0	deepIM-CD_0	Sel1l
B4galt6	0	0.505274	0.708	0.283	0	deepIM-CD_0	B4galt6
Prdx5	0	0.985758	0.675	0.251	0	deepIM-CD_0	Prdx5
Plaur	0	0.42504	0.708	0.284	0	deepIM-CD_0	Plaur
Cds2	0	0.626506	0.716	0.293	0	deepIM-CD_0	Cds2
Mier3	0	0.370731	0.727	0.304	0	deepIM-CD_0	Mier3
Rmdn3	0	1.64389	0.537	0.115	0	deepIM-CD_0	Rmdn3
Sort1	0	1.01525	0.924	0.502	0	deepIM-CD_0	Sort1
Tspan31	0	0.772867	0.652	0.23	0	deepIM-CD_0	Tspan31
G6pc3	0	0.856448	0.637	0.215	0	deepIM-CD_0	G6pc3
Scamp1	0	0.844866	0.635	0.213	0	deepIM-CD_0	Scamp1
mt-Nd1	0	1.91305	0.721	0.299	0	deepIM-CD_0	mt-Nd1
Tacstd2	0	1.60027	0.976	0.554	0	deepIM-CD_0	Tacstd2
Cnnm1	0	0.553585	0.628	0.207	0	deepIM-CD_0	Cnnm1
Cd9	0	1.51228	0.977	0.556	0	deepIM-CD_0	Cd9
Twsg1	0	0.658461	0.823	0.402	0	deepIM-CD_0	Twsg1
Lonp1	0	0.771801	0.652	0.232	0	deepIM-CD_0	Lonp1
Cept1	0	0.503889	0.742	0.322	0	deepIM-CD_0	Cept1
Mesd	0	1.08031	0.605	0.185	0	deepIM-CD_0	Mesd
Aldoc	0	1.05608	0.591	0.171	0	deepIM-CD_0	Aldoc
Cst3	0	0.965633	0.937	0.518	0	deepIM-CD_0	Cst3
Plbd2	0	0.805442	0.656	0.237	0	deepIM-CD_0	Plbd2
Nectin2	0	0.448	0.774	0.355	0	deepIM-CD_0	Nectin2
Emc10	0	0.415658	0.766	0.347	0	deepIM-CD_0	Emc10
Tmem30a	0	0.935685	0.61	0.191	0	deepIM-CD_0	Tmem30a
Yipf4	0	1.13948	0.569	0.15	0	deepIM-CD_0	Yipf4
Lrba	0	0.609457	0.726	0.308	0	deepIM-CD_0	Lrba
Ephx1	0	1.21907	0.955	0.537	0	deepIM-CD_0	Ephx1
Marc2	0	0.659179	0.688	0.27	0	deepIM-CD_0	Marc2
Cldn4	0	0.250958	0.906	0.489	0	deepIM-CD_0	Cldn4
Pigt	0	0.492421	0.784	0.368	0	deepIM-CD_0	Pigt
Fut9	0	0.860891	0.551	0.135	0	deepIM-CD_0	Fut9
Ppt1	0	0.642859	0.686	0.27	0	deepIM-CD_0	Ppt1
Rnf103	0	0.579329	0.66	0.245	0	deepIM-CD_0	Rnf103
Nucb2	0	1.01345	0.552	0.137	0	deepIM-CD_0	Nucb2
Dram2	0	0.754887	0.612	0.197	0	deepIM-CD_0	Dram2
Rrbp1	0	0.455168	0.787	0.373	0	deepIM-CD_0	Rrbp1
Sdc4	0	0.598176	0.927	0.513	0	deepIM-CD_0	Sdc4
Atp2c1	0	0.509462	0.769	0.355	0	deepIM-CD_0	Atp2c1
Ginm1	0	0.673219	0.646	0.232	0	deepIM-CD_0	Ginm1
Muc20	0	1.49003	0.978	0.564	0	deepIM-CD_0	Muc20
Psmd5	0	1.26474	0.536	0.123	0	deepIM-CD_0	Psmd5
Tubb4b	0	1.07377	0.588	0.175	0	deepIM-CD_0	Tubb4b
Fam149a	0	0.587146	0.73	0.317	0	deepIM-CD_0	Fam149a
Sema4b	0	0.871165	0.93	0.518	0	deepIM-CD_0	Sema4b
Arl6ip1	0	0.830512	0.621	0.209	0	deepIM-CD_0	Arl6ip1
Skp1a	0	1.3509	0.555	0.143	0	deepIM-CD_0	Skp1a
Sptlc1	0	0.961553	0.589	0.177	0	deepIM-CD_0	Sptlc1
Rnf19b	0	0.632029	0.635	0.224	0	deepIM-CD_0	Rnf19b
Rtn1	0	3.24042	0.446	0.035	0	deepIM-CD_0	Rtn1
Retreg1	0	0.717402	0.636	0.225	0	deepIM-CD_0	Retreg1
Atp13a2	0	0.541397	0.7	0.289	0	deepIM-CD_0	Atp13a2
Lsr	0	0.53456	0.705	0.294	0	deepIM-CD_0	Lsr
Tecr	0	0.55869	0.836	0.425	0	deepIM-CD_0	Tecr
Pfn1	0	0.711195	0.674	0.264	0	deepIM-CD_0	Pfn1
Lamc1	0	0.551596	0.7	0.29	0	deepIM-CD_0	Lamc1
Elob	0	1.13771	0.592	0.182	0	deepIM-CD_0	Elob
Clta	0	0.733515	0.677	0.268	0	deepIM-CD_0	Clta
Znfx1	0	0.92099	0.61	0.201	0	deepIM-CD_0	Znfx1
S100a11	0	0.584884	0.743	0.334	0	deepIM-CD_0	S100a11
Tspan33	0	0.376048	0.727	0.318	0	deepIM-CD_0	Tspan33
Pld3	0	1.08629	0.588	0.179	0	deepIM-CD_0	Pld3
Hspg2	0	0.476597	0.902	0.494	0	deepIM-CD_0	Hspg2
Lrrc8d	0	1.50424	0.516	0.108	0	deepIM-CD_0	Lrrc8d
Ncstn	0	0.74954	0.639	0.232	0	deepIM-CD_0	Ncstn
Prpf8	0	0.659782	0.684	0.277	0	deepIM-CD_0	Prpf8
Slc4a7	0	0.68008	0.573	0.166	0	deepIM-CD_0	Slc4a7
Hipk1	0	0.618203	0.758	0.352	0	deepIM-CD_0	Hipk1
Arpc1a	0	1.17434	0.556	0.15	0	deepIM-CD_0	Arpc1a
Aldoa	0	0.743488	0.686	0.28	0	deepIM-CD_0	Aldoa
Tspan15	0	0.3908	0.795	0.389	0	deepIM-CD_0	Tspan15
Kdsr	0	0.828035	0.6	0.194	0	deepIM-CD_0	Kdsr
Pnpla6	0	0.44008	0.798	0.393	0	deepIM-CD_0	Pnpla6
Phactr1	0	0.787675	0.632	0.227	0	deepIM-CD_0	Phactr1
Hs6st1	0	0.432297	0.865	0.46	0	deepIM-CD_0	Hs6st1
Rnf183	0	0.368297	0.846	0.441	0	deepIM-CD_0	Rnf183
Mfsd1	0	1.1278	0.569	0.164	0	deepIM-CD_0	Mfsd1
Copa	0	0.672237	0.668	0.264	0	deepIM-CD_0	Copa
Clcn3	0	0.653313	0.63	0.226	0	deepIM-CD_0	Clcn3
Glb1l2	0	0.69068	0.814	0.41	0	deepIM-CD_0	Glb1l2
Lamb2	0	0.642619	0.814	0.41	0	deepIM-CD_0	Lamb2
Gprc5b	0	0.660655	0.937	0.534	0	deepIM-CD_0	Gprc5b
Ccni	0	0.85235	0.609	0.207	0	deepIM-CD_0	Ccni
Tbx3	0	0.325895	0.788	0.386	0	deepIM-CD_0	Tbx3
Tnfrsf1a	0	0.603834	0.642	0.24	0	deepIM-CD_0	Tnfrsf1a
Tmem184b	0	0.383753	0.747	0.345	0	deepIM-CD_0	Tmem184b
Celf3	0	0.430831	0.588	0.186	0	deepIM-CD_0	Celf3
Nfe2l3	0	0.440743	0.692	0.29	0	deepIM-CD_0	Nfe2l3
Prss35	0	2.72549	0.475	0.073	0	deepIM-CD_0	Prss35
Pdha1	0	1.07963	0.57	0.168	0	deepIM-CD_0	Pdha1
Hspd1	0	1.34508	0.504	0.103	0	deepIM-CD_0	Hspd1
Plpp3	0	0.405145	0.835	0.434	0	deepIM-CD_0	Plpp3
Pkm	0	0.521697	0.694	0.293	0	deepIM-CD_0	Pkm
Grina	0	0.458167	0.735	0.334	0	deepIM-CD_0	Grina
Abhd12	0	0.594108	0.652	0.252	0	deepIM-CD_0	Abhd12
Slc39a7	0	0.577259	0.668	0.268	0	deepIM-CD_0	Slc39a7
Vsig10	0	0.482343	0.684	0.285	0	deepIM-CD_0	Vsig10
Nyap1	0	0.291385	0.659	0.26	0	deepIM-CD_0	Nyap1
Aup1	0	0.352723	0.871	0.472	0	deepIM-CD_0	Aup1
Tm2d3	0	0.51723	0.666	0.267	0	deepIM-CD_0	Tm2d3
Shisa5	0	0.598015	0.665	0.266	0	deepIM-CD_0	Shisa5
Sar1b	0	1.05782	0.551	0.152	0	deepIM-CD_0	Sar1b
Cltc	0	1.23766	0.528	0.129	0	deepIM-CD_0	Cltc
Lman1	0	0.347958	0.745	0.346	0	deepIM-CD_0	Lman1
Snx9	0	0.393392	0.732	0.333	0	deepIM-CD_0	Snx9
Sptbn1	0	0.410675	0.81	0.412	0	deepIM-CD_0	Sptbn1
Elf5	0	0.49906	0.76	0.362	0	deepIM-CD_0	Elf5
Chmp5	0	1.13887	0.562	0.164	0	deepIM-CD_0	Chmp5
Rab11fip1	0	0.398073	0.716	0.318	0	deepIM-CD_0	Rab11fip1
Cfl1	0	1.10943	0.575	0.177	0	deepIM-CD_0	Cfl1
Npdc1	0	0.482555	0.685	0.288	0	deepIM-CD_0	Npdc1
Anp32a	0	0.662124	0.63	0.233	0	deepIM-CD_0	Anp32a
Gpr108	0	0.497713	0.665	0.268	0	deepIM-CD_0	Gpr108
Aoc1	0	1.749	0.477	0.08	0	deepIM-CD_0	Aoc1
Pdlim5	0	0.435662	0.654	0.258	0	deepIM-CD_0	Pdlim5
Bmpr1a	0	0.462332	0.666	0.27	0	deepIM-CD_0	Bmpr1a
Ik	0	0.499176	0.666	0.27	0	deepIM-CD_0	Ik
Tmem248	0	1.02198	0.573	0.177	0	deepIM-CD_0	Tmem248
Slc6a12	0	1.13855	0.571	0.175	0	deepIM-CD_0	Slc6a12
Ndufb8	0	0.536091	0.707	0.311	0	deepIM-CD_0	Ndufb8
Atp1a1	0	1.4399	0.902	0.507	0	deepIM-CD_0	Atp1a1
Cap1	0	0.73752	0.63	0.235	0	deepIM-CD_0	Cap1
Tmem51	0	0.612991	0.668	0.273	0	deepIM-CD_0	Tmem51
Arf5	0	0.729897	0.632	0.237	0	deepIM-CD_0	Arf5
Mia2	0	0.669448	0.612	0.217	0	deepIM-CD_0	Mia2
Tmed10	0	1.09442	0.556	0.161	0	deepIM-CD_0	Tmed10
mt-Co3	0	2.19934	0.737	0.342	0	deepIM-CD_0	mt-Co3
Shroom3	0	0.510184	0.863	0.469	0	deepIM-CD_0	Shroom3
Pik3c2a	0	0.478734	0.624	0.23	0	deepIM-CD_0	Pik3c2a
Wnt4	0	0.793231	0.579	0.185	0	deepIM-CD_0	Wnt4
Jund	0	0.373761	0.818	0.424	0	deepIM-CD_0	Jund
Ryk	0	0.65429	0.592	0.198	0	deepIM-CD_0	Ryk
Por	0	0.739124	0.581	0.189	0	deepIM-CD_0	Por
Calm1	0	0.993924	0.564	0.172	0	deepIM-CD_0	Calm1
Degs2	0	0.3268	0.706	0.314	0	deepIM-CD_0	Degs2
Uggt1	0	0.654202	0.619	0.228	0	deepIM-CD_0	Uggt1
Gnas	0	0.62541	0.653	0.262	0	deepIM-CD_0	Gnas
Sema4a	0	0.645726	0.648	0.257	0	deepIM-CD_0	Sema4a
P2rx4	0	0.630271	0.612	0.221	0	deepIM-CD_0	P2rx4
Cd81	0	1.11365	0.957	0.566	0	deepIM-CD_0	Cd81
Erbb3	0	0.499289	0.659	0.268	0	deepIM-CD_0	Erbb3
Slc39a9	0	0.683823	0.6	0.209	0	deepIM-CD_0	Slc39a9
Ubqln2	0	1.20805	0.55	0.159	0	deepIM-CD_0	Ubqln2
Akr1a1	0	0.484551	0.714	0.323	0	deepIM-CD_0	Akr1a1
Cited2	0	0.411821	0.694	0.303	0	deepIM-CD_0	Cited2
Mdh1	0	0.866312	0.594	0.203	0	deepIM-CD_0	Mdh1
Rhpn2	0	0.37875	0.738	0.348	0	deepIM-CD_0	Rhpn2
Pcbd1	0	1.41405	0.503	0.113	0	deepIM-CD_0	Pcbd1
Hsbp1	0	1.09629	0.568	0.178	0	deepIM-CD_0	Hsbp1
Rnf167	0	0.683375	0.593	0.203	0	deepIM-CD_0	Rnf167
Ndufa13	0	0.515912	0.66	0.271	0	deepIM-CD_0	Ndufa13
Tmem30b	0	1.91327	0.992	0.603	0	deepIM-CD_0	Tmem30b
Zmpste24	0	0.811406	0.587	0.198	0	deepIM-CD_0	Zmpste24
Rnf130	0	0.807955	0.568	0.179	0	deepIM-CD_0	Rnf130
Tspan14	0	0.3941	0.695	0.306	0	deepIM-CD_0	Tspan14
Slc16a12	0	0.761631	0.561	0.173	0	deepIM-CD_0	Slc16a12
Spint1	0	0.26528	0.86	0.472	0	deepIM-CD_0	Spint1
Slc31a2	0	0.585196	0.612	0.224	0	deepIM-CD_0	Slc31a2
Atp6v0a1	0	0.342008	0.651	0.263	0	deepIM-CD_0	Atp6v0a1
Nectin3	0	0.410341	0.775	0.387	0	deepIM-CD_0	Nectin3
Yipf3	0	0.419191	0.66	0.272	0	deepIM-CD_0	Yipf3
Tmem109	0	0.844283	0.593	0.205	0	deepIM-CD_0	Tmem109
Reps1	0	0.254198	0.702	0.314	0	deepIM-CD_0	Reps1
Jup	0	0.383662	0.706	0.318	0	deepIM-CD_0	Jup
Man2a2	0	0.330311	0.671	0.284	0	deepIM-CD_0	Man2a2
Ptp4a2	0	0.77838	0.543	0.156	0	deepIM-CD_0	Ptp4a2
Napepld	0	0.767038	0.533	0.146	0	deepIM-CD_0	Napepld
Pgrmc2	0	0.801767	0.573	0.186	0	deepIM-CD_0	Pgrmc2
Mia3	0	0.497593	0.646	0.26	0	deepIM-CD_0	Mia3
Ap1ar	0	0.507821	0.622	0.236	0	deepIM-CD_0	Ap1ar
Creb3	0	0.871476	0.564	0.178	0	deepIM-CD_0	Creb3
Mboat7	0	0.585771	0.632	0.247	0	deepIM-CD_0	Mboat7
Tubb2a	0	0.781359	0.597	0.212	0	deepIM-CD_0	Tubb2a
Dap	0	1.13335	0.547	0.162	0	deepIM-CD_0	Dap
Uba1	0	0.501938	0.663	0.278	0	deepIM-CD_0	Uba1
Car5b	0	0.474452	0.603	0.218	0	deepIM-CD_0	Car5b
Ssr2	0	0.632805	0.614	0.23	0	deepIM-CD_0	Ssr2
Ubc	0	0.648303	0.635	0.251	0	deepIM-CD_0	Ubc
Ifitm2	0	1.04916	0.551	0.167	0	deepIM-CD_0	Ifitm2
Tob1	0	0.356031	0.757	0.373	0	deepIM-CD_0	Tob1
Snrnp200	0	0.573607	0.611	0.228	0	deepIM-CD_0	Snrnp200
Rab11fip5	0	0.280109	0.736	0.353	0	deepIM-CD_0	Rab11fip5
Cdh1	0	1.06331	0.972	0.589	0	deepIM-CD_0	Cdh1
Galnt4	0	1.23241	0.497	0.114	0	deepIM-CD_0	Galnt4
Pip4k2c	0	0.46116	0.642	0.259	0	deepIM-CD_0	Pip4k2c
Cyb5r1	0	0.364681	0.692	0.309	0	deepIM-CD_0	Cyb5r1
Cmtm6	0	0.862583	0.565	0.182	0	deepIM-CD_0	Cmtm6
Ano6	0	0.360214	0.679	0.297	0	deepIM-CD_0	Ano6
Grpel1	0	1.35297	0.498	0.116	0	deepIM-CD_0	Grpel1
Ankrd13a	0	0.536651	0.619	0.237	0	deepIM-CD_0	Ankrd13a
Os9	0	0.44998	0.663	0.281	0	deepIM-CD_0	Os9
Cavin1	0	0.54864	0.594	0.212	0	deepIM-CD_0	Cavin1
mt-Atp8	0	1.92161	0.718	0.336	0	deepIM-CD_0	mt-Atp8
Sec14l1	0	0.351159	0.671	0.29	0	deepIM-CD_0	Sec14l1
Txndc15	0	0.839109	0.556	0.175	0	deepIM-CD_0	Txndc15
Fth1	0	0.388408	0.687	0.306	0	deepIM-CD_0	Fth1
Mlec	0	0.766234	0.953	0.572	0	deepIM-CD_0	Mlec
Trp53i11	0	0.522104	0.583	0.202	0	deepIM-CD_0	Trp53i11
Rer1	0	0.349489	0.662	0.282	0	deepIM-CD_0	Rer1
Phyhipl	0	0.496294	0.562	0.182	0	deepIM-CD_0	Phyhipl
Adh1	0	1.06516	0.768	0.388	0	deepIM-CD_0	Adh1
Syf2	0	0.640262	0.601	0.221	0	deepIM-CD_0	Syf2
Atp6v0a2	0	0.426515	0.623	0.243	0	deepIM-CD_0	Atp6v0a2
Ndufa3	0	0.736797	0.602	0.222	0	deepIM-CD_0	Ndufa3
Sh3bgrl2	0	0.58812	0.56	0.181	0	deepIM-CD_0	Sh3bgrl2
H3f3a	0	0.877666	0.587	0.208	0	deepIM-CD_0	H3f3a
Sorl1	0	0.798401	0.929	0.55	0	deepIM-CD_0	Sorl1
Ncln	0	0.439893	0.644	0.265	0	deepIM-CD_0	Ncln
Alkbh5	0	0.60097	0.624	0.245	0	deepIM-CD_0	Alkbh5
Tor1aip2	0	0.274003	0.681	0.303	0	deepIM-CD_0	Tor1aip2
Ak2	0	0.56936	0.619	0.241	0	deepIM-CD_0	Ak2
Lrpap1	0	0.405406	0.654	0.276	0	deepIM-CD_0	Lrpap1
Retsat	0	1.28382	0.488	0.11	0	deepIM-CD_0	Retsat
Copb1	0	0.540582	0.594	0.216	0	deepIM-CD_0	Copb1
Itfg1	0	0.69176	0.565	0.187	0	deepIM-CD_0	Itfg1
Cobll1	0	0.383854	0.809	0.432	0	deepIM-CD_0	Cobll1
Kif5b	0	0.35913	0.687	0.31	0	deepIM-CD_0	Kif5b
Plp2	0	0.907042	0.553	0.176	0	deepIM-CD_0	Plp2
Capzb	0	0.759634	0.584	0.207	0	deepIM-CD_0	Capzb
Agmo	0	0.735926	0.511	0.134	0	deepIM-CD_0	Agmo
Lgmn	0	1.1498	0.527	0.15	0	deepIM-CD_0	Lgmn
BC005537	0	0.262245	0.728	0.351	0	deepIM-CD_0	BC005537
Slc30a5	0	0.947378	0.534	0.157	0	deepIM-CD_0	Slc30a5
Anxa7	0	0.507052	0.621	0.244	0	deepIM-CD_0	Anxa7
Ubac2	0	0.810883	0.527	0.15	0	deepIM-CD_0	Ubac2
Ctsf	0	0.81968	0.543	0.166	0	deepIM-CD_0	Ctsf
Stim1	0	0.68513	0.554	0.178	0	deepIM-CD_0	Stim1
Muc1	0	1.38934	0.971	0.595	0	deepIM-CD_0	Muc1
AU040320	0	0.381149	0.648	0.272	0	deepIM-CD_0	AU040320
Fgfr1	0	0.369144	0.618	0.242	0	deepIM-CD_0	Fgfr1
Cmtm4	0	0.489012	0.593	0.217	0	deepIM-CD_0	Cmtm4
Sppl3	0	0.648475	0.575	0.199	0	deepIM-CD_0	Sppl3
Bspry	0	0.254586	0.868	0.493	0	deepIM-CD_0	Bspry
Tmx1	0	0.729559	0.569	0.194	0	deepIM-CD_0	Tmx1
Tor1aip1	0	0.394554	0.638	0.264	0	deepIM-CD_0	Tor1aip1
Susd6	0	0.479497	0.591	0.217	0	deepIM-CD_0	Susd6
Rab1b	0	0.716437	0.574	0.2	0	deepIM-CD_0	Rab1b
Gabarapl1	0	0.47777	0.659	0.287	0	deepIM-CD_0	Gabarapl1
Gnptab	0	0.789119	0.546	0.174	0	deepIM-CD_0	Gnptab
Atp6v1a	0	0.686821	0.561	0.189	0	deepIM-CD_0	Atp6v1a
Fhl1	0	0.409528	0.546	0.174	0	deepIM-CD_0	Fhl1
Lypd6b	0	0.700068	0.517	0.145	0	deepIM-CD_0	Lypd6b
Cpne2	0	0.738787	0.485	0.113	0	deepIM-CD_0	Cpne2
Ston2	0	0.551321	0.535	0.163	0	deepIM-CD_0	Ston2
S100a16	0	0.82199	0.561	0.19	0	deepIM-CD_0	S100a16
Ddx3x	0	0.342239	0.684	0.313	0	deepIM-CD_0	Ddx3x
Adh5	0	1.02779	0.517	0.146	0	deepIM-CD_0	Adh5
Acer2	0	0.43578	0.764	0.393	0	deepIM-CD_0	Acer2
Plekha2	0	0.653971	0.529	0.158	0	deepIM-CD_0	Plekha2
Plpp2	0	0.644468	0.576	0.205	0	deepIM-CD_0	Plpp2
Tkt	0	0.575761	0.601	0.23	0	deepIM-CD_0	Tkt
Pgp	0	0.357678	0.634	0.263	0	deepIM-CD_0	Pgp
Mydgf	0	0.734234	0.575	0.204	0	deepIM-CD_0	Mydgf
Ypel5	0	0.397246	0.6	0.229	0	deepIM-CD_0	Ypel5
Fau	0	0.720985	0.582	0.211	0	deepIM-CD_0	Fau
Znrf2	0	0.688911	0.545	0.175	0	deepIM-CD_0	Znrf2
Apmap	0	1.00643	0.523	0.153	0	deepIM-CD_0	Apmap
Epn1	0	0.311419	0.739	0.369	0	deepIM-CD_0	Epn1
Vkorc1	0	1.00184	0.51	0.14	0	deepIM-CD_0	Vkorc1
Elovl7	0	0.273166	0.617	0.247	0	deepIM-CD_0	Elovl7
Prxl2a	0	0.699037	0.563	0.193	0	deepIM-CD_0	Prxl2a
Bcar3	0	0.638807	0.541	0.172	0	deepIM-CD_0	Bcar3
Ifrd1	0	0.595811	0.552	0.183	0	deepIM-CD_0	Ifrd1
Ptprj	0	0.416941	0.897	0.528	0	deepIM-CD_0	Ptprj
Tm9sf1	0	0.454213	0.613	0.244	0	deepIM-CD_0	Tm9sf1
Stx7	0	0.747378	0.809	0.441	0	deepIM-CD_0	Stx7
Hipk3	0	0.638972	0.578	0.21	0	deepIM-CD_0	Hipk3
Vcp	0	0.293283	0.712	0.344	0	deepIM-CD_0	Vcp
Isyna1	0	0.342656	0.646	0.278	0	deepIM-CD_0	Isyna1
Slc7a6	0	0.885621	0.494	0.126	0	deepIM-CD_0	Slc7a6
Krt23	0	0.291231	0.637	0.269	0	deepIM-CD_0	Krt23
Btg1	0	0.279043	0.664	0.297	0	deepIM-CD_0	Btg1
Uhmk1	0	0.906365	0.506	0.139	0	deepIM-CD_0	Uhmk1
Ext2	0	0.369626	0.632	0.265	0	deepIM-CD_0	Ext2
Fkbp9	0	0.602953	0.579	0.212	0	deepIM-CD_0	Fkbp9
Map6	0	0.7268	0.497	0.13	0	deepIM-CD_0	Map6
Rhoa	0	1.07751	0.509	0.142	0	deepIM-CD_0	Rhoa
Ctnnb1	0	0.287313	0.744	0.377	0	deepIM-CD_0	Ctnnb1
Rab1a	0	0.699322	0.559	0.193	0	deepIM-CD_0	Rab1a
Cndp2	0	0.627171	0.556	0.19	0	deepIM-CD_0	Cndp2
Dpm3	0	0.988418	0.514	0.148	0	deepIM-CD_0	Dpm3
Tyw1	0	0.414805	0.604	0.238	0	deepIM-CD_0	Tyw1
Mgat5	0	0.463008	0.568	0.202	0	deepIM-CD_0	Mgat5
Rab11fip4	0	0.612585	0.54	0.175	0	deepIM-CD_0	Rab11fip4
Tmem14c	0	0.730429	0.538	0.173	0	deepIM-CD_0	Tmem14c
Selenot	0	0.584966	0.53	0.165	0	deepIM-CD_0	Selenot
Rhof	0	1.1931	0.457	0.092	0	deepIM-CD_0	Rhof
Zfand3	0	0.385077	0.635	0.27	0	deepIM-CD_0	Zfand3
Ptch1	0	0.523642	0.546	0.182	0	deepIM-CD_0	Ptch1
Ergic3	0	0.431672	0.615	0.251	0	deepIM-CD_0	Ergic3
Creld1	0	0.460657	0.612	0.248	0	deepIM-CD_0	Creld1
Rnf13	0	0.472825	0.558	0.195	0	deepIM-CD_0	Rnf13
Aars	0	0.624167	0.546	0.183	0	deepIM-CD_0	Aars
Vamp8	0	0.491307	0.639	0.276	0	deepIM-CD_0	Vamp8
Tusc3	0	0.283723	0.647	0.285	0	deepIM-CD_0	Tusc3
Dnase1l2	0	0.484393	0.556	0.194	0	deepIM-CD_0	Dnase1l2
Ywhag	0	0.458068	0.605	0.243	0	deepIM-CD_0	Ywhag
Tes	0	0.508002	0.567	0.205	0	deepIM-CD_0	Tes
Tmem9b	0	1.03693	0.498	0.136	0	deepIM-CD_0	Tmem9b
Taldo1	0	0.90289	0.528	0.166	0	deepIM-CD_0	Taldo1
Smpdl3a	0	0.987625	0.494	0.132	0	deepIM-CD_0	Smpdl3a
Guk1	0	0.983083	0.491	0.129	0	deepIM-CD_0	Guk1
Slc35f5	0	0.643314	0.537	0.176	0	deepIM-CD_0	Slc35f5
Fgfr2	0	0.539669	0.542	0.181	0	deepIM-CD_0	Fgfr2
Sgpp2	0	0.395201	0.582	0.222	0	deepIM-CD_0	Sgpp2
Atp6v1g1	0	0.533644	0.569	0.209	0	deepIM-CD_0	Atp6v1g1
Sumf1	0	0.928731	0.513	0.153	0	deepIM-CD_0	Sumf1
Sf3b2	0	0.286972	0.678	0.319	0	deepIM-CD_0	Sf3b2
Tmem189	0	0.408269	0.606	0.247	0	deepIM-CD_0	Tmem189
Selenos	0	0.795076	0.52	0.161	0	deepIM-CD_0	Selenos
Atp11a	0	0.272444	0.88	0.521	0	deepIM-CD_0	Atp11a
Aff4	0	0.317154	0.623	0.264	0	deepIM-CD_0	Aff4
Crip1	0	1.4808	0.45	0.091	0	deepIM-CD_0	Crip1
Tmx3	0	0.402576	0.581	0.222	0	deepIM-CD_0	Tmx3
Bscl2	0	0.813817	0.504	0.145	0	deepIM-CD_0	Bscl2
mt-Co2	0	2.23087	0.741	0.382	0	deepIM-CD_0	mt-Co2
Suco	0	0.610153	0.532	0.174	0	deepIM-CD_0	Suco
Lmtk2	0	0.512896	0.543	0.185	0	deepIM-CD_0	Lmtk2
Emc3	0	0.795137	0.534	0.176	0	deepIM-CD_0	Emc3
Mid1ip1	0	0.701775	0.549	0.191	0	deepIM-CD_0	Mid1ip1
Scamp3	0	0.543238	0.565	0.207	0	deepIM-CD_0	Scamp3
Dnaja1	0	0.712231	0.491	0.133	0	deepIM-CD_0	Dnaja1
Tspan13	0	0.753943	0.498	0.14	0	deepIM-CD_0	Tspan13
Stard10	0	0.33197	0.657	0.3	0	deepIM-CD_0	Stard10
Ghitm	0	1.14057	0.486	0.129	0	deepIM-CD_0	Ghitm
Ppp2r1a	0	0.60861	0.561	0.205	0	deepIM-CD_0	Ppp2r1a
Irs3	0	0.830261	0.458	0.102	0	deepIM-CD_0	Irs3
Tuba1c	0	1.47663	0.46	0.104	0	deepIM-CD_0	Tuba1c
Gstm2	0	0.483997	0.861	0.505	0	deepIM-CD_0	Gstm2
Derl2	0	0.671617	0.523	0.167	0	deepIM-CD_0	Derl2
Clcn7	0	0.341724	0.576	0.22	0	deepIM-CD_0	Clcn7
Manf	0	0.689124	0.535	0.18	0	deepIM-CD_0	Manf
Trp53inp2	0	0.389698	0.579	0.224	0	deepIM-CD_0	Trp53inp2
Tfdp2	0	0.25867	0.569	0.214	0	deepIM-CD_0	Tfdp2
Boc	0	0.584618	0.522	0.167	0	deepIM-CD_0	Boc
Me2	0	0.931293	0.452	0.097	0	deepIM-CD_0	Me2
Abca3	0	0.280187	0.926	0.572	0	deepIM-CD_0	Abca3
Rbbp4	0	0.472356	0.552	0.198	0	deepIM-CD_0	Rbbp4
Ezr	0	0.256124	0.658	0.304	0	deepIM-CD_0	Ezr
Rab5if	0	0.929713	0.509	0.155	0	deepIM-CD_0	Rab5if
Alg10b	0	0.713338	0.512	0.158	0	deepIM-CD_0	Alg10b
Slc39a6	0	1.4262	0.451	0.097	0	deepIM-CD_0	Slc39a6
Prrg1	0	0.797145	0.485	0.131	0	deepIM-CD_0	Prrg1
Zdhhc5	0	0.657849	0.54	0.187	0	deepIM-CD_0	Zdhhc5
Efcab14	0	0.56371	0.541	0.188	0	deepIM-CD_0	Efcab14
Dnaja2	0	0.574191	0.543	0.19	0	deepIM-CD_0	Dnaja2
Muc4	0	0.301936	0.531	0.178	0	deepIM-CD_0	Muc4
Park7	0	0.86099	0.523	0.17	0	deepIM-CD_0	Park7
Tmed2	0	0.82519	0.502	0.149	0	deepIM-CD_0	Tmed2
Cisd1	0	1.00369	0.486	0.133	0	deepIM-CD_0	Cisd1
Ogdh	0	0.313058	0.617	0.264	0	deepIM-CD_0	Ogdh
Sdf2	0	0.341584	0.593	0.24	0	deepIM-CD_0	Sdf2
Sdha	0	0.417658	0.611	0.258	0	deepIM-CD_0	Sdha
Spcs1	0	0.819104	0.506	0.153	0	deepIM-CD_0	Spcs1
Slc5a3	0	0.415173	0.907	0.554	0	deepIM-CD_0	Slc5a3
Bmpr2	0	0.619479	0.537	0.185	0	deepIM-CD_0	Bmpr2
Ube2z	0	0.463295	0.564	0.212	0	deepIM-CD_0	Ube2z
Ddx24	0	0.410969	0.557	0.206	0	deepIM-CD_0	Ddx24
Tgfbr1	0	0.340992	0.549	0.198	0	deepIM-CD_0	Tgfbr1
Gng12	0	0.5091	0.545	0.194	0	deepIM-CD_0	Gng12
Atp5b	0	0.537904	0.544	0.193	0	deepIM-CD_0	Atp5b
Ccng1	0	1.10804	0.468	0.117	0	deepIM-CD_0	Ccng1
Maea	0	0.402166	0.578	0.227	0	deepIM-CD_0	Maea
Chchd2	0	1.43501	0.436	0.085	0	deepIM-CD_0	Chchd2
Fam20c	0	0.713358	0.963	0.612	0	deepIM-CD_0	Fam20c
Fuca2	0	0.267558	0.633	0.283	0	deepIM-CD_0	Fuca2
Dipk2a	0	1.47978	0.429	0.079	0	deepIM-CD_0	Dipk2a
Fzd6	0	0.327993	0.592	0.242	0	deepIM-CD_0	Fzd6
Tmem8	0	0.946126	0.449	0.099	0	deepIM-CD_0	Tmem8
C1galt1c1	0	1.35064	0.451	0.101	0	deepIM-CD_0	C1galt1c1
Gna11	0	0.621676	0.527	0.178	0	deepIM-CD_0	Gna11
Etf1	0	0.988369	0.469	0.12	0	deepIM-CD_0	Etf1
Tbl1xr1	0	0.388575	0.545	0.197	0	deepIM-CD_0	Tbl1xr1
Anxa5	0	0.700744	0.538	0.19	0	deepIM-CD_0	Anxa5
Pdgfa	0	0.393738	0.551	0.203	0	deepIM-CD_0	Pdgfa
Pcbp1	0	0.734574	0.531	0.183	0	deepIM-CD_0	Pcbp1
Tpr	0	0.382844	0.565	0.217	0	deepIM-CD_0	Tpr
Cdc42	0	0.608683	0.505	0.157	0	deepIM-CD_0	Cdc42
Scap	0	0.539949	0.564	0.216	0	deepIM-CD_0	Scap
Snx3	0	0.841436	0.505	0.157	0	deepIM-CD_0	Snx3
Hspa4	0	0.888869	0.492	0.144	0	deepIM-CD_0	Hspa4
Arcn1	0	0.49434	0.531	0.184	0	deepIM-CD_0	Arcn1
Arhgdia	0	0.646075	0.54	0.193	0	deepIM-CD_0	Arhgdia
Mgat4a	0	0.736073	0.504	0.157	0	deepIM-CD_0	Mgat4a
Rnf149	0	0.669047	0.515	0.168	0	deepIM-CD_0	Rnf149
Slc35f6	0	0.89299	0.505	0.158	0	deepIM-CD_0	Slc35f6
Ppp4r2	0	0.31261	0.584	0.237	0	deepIM-CD_0	Ppp4r2
Tmem123	0	0.709215	0.508	0.161	0	deepIM-CD_0	Tmem123
Neo1	0	0.654524	0.516	0.169	0	deepIM-CD_0	Neo1
Lrrc3	0	0.913734	0.477	0.13	0	deepIM-CD_0	Lrrc3
Tmem19	0	0.793659	0.505	0.158	0	deepIM-CD_0	Tmem19
Ndufa2	0	0.935326	0.503	0.156	0	deepIM-CD_0	Ndufa2
Pik3c2b	0	0.324438	0.511	0.165	0	deepIM-CD_0	Pik3c2b
Cers2	0	0.267704	0.597	0.251	0	deepIM-CD_0	Cers2
Ube2g2	0	0.696209	0.493	0.147	0	deepIM-CD_0	Ube2g2
Ilvbl	0	0.427051	0.564	0.218	0	deepIM-CD_0	Ilvbl
Arf4	0	0.812698	0.501	0.155	0	deepIM-CD_0	Arf4
Mast2	0	0.364295	0.553	0.208	0	deepIM-CD_0	Mast2
Atf6	0	0.375886	0.543	0.198	0	deepIM-CD_0	Atf6
Arf1	0	0.593697	0.548	0.203	0	deepIM-CD_0	Arf1
Creld2	0	0.528746	0.541	0.196	0	deepIM-CD_0	Creld2
Il10rb	0	0.643616	0.536	0.191	0	deepIM-CD_0	Il10rb
Cat	0	1.25973	0.442	0.097	0	deepIM-CD_0	Cat
Hist1h2bc	0	1.47247	0.443	0.098	0	deepIM-CD_0	Hist1h2bc
Ildr1	0	0.29492	0.599	0.254	0	deepIM-CD_0	Ildr1
Tmem87b	0	0.259196	0.555	0.211	0	deepIM-CD_0	Tmem87b
Gnb1	0	0.549128	0.553	0.209	0	deepIM-CD_0	Gnb1
Tex261	0	0.677236	0.525	0.181	0	deepIM-CD_0	Tex261
Bag1	0	0.435721	0.585	0.241	0	deepIM-CD_0	Bag1
Prdx1	0	1.07979	0.476	0.132	0	deepIM-CD_0	Prdx1
Dnajc3	0	0.378049	0.575	0.231	0	deepIM-CD_0	Dnajc3
Gps1	0	0.416359	0.553	0.21	0	deepIM-CD_0	Gps1
Ociad1	0	0.479496	0.534	0.191	0	deepIM-CD_0	Ociad1
Stxbp1	0	0.426846	0.503	0.16	0	deepIM-CD_0	Stxbp1
Tmem200b	0	0.744214	0.508	0.165	0	deepIM-CD_0	Tmem200b
Ggcx	0	0.570023	0.512	0.169	0	deepIM-CD_0	Ggcx
Klhl2	0	0.649727	0.475	0.132	0	deepIM-CD_0	Klhl2
Ndufb11	0	1.24402	0.437	0.094	0	deepIM-CD_0	Ndufb11
Ssr4	0	0.444131	0.552	0.21	0	deepIM-CD_0	Ssr4
Cnn3	0	0.414139	0.541	0.199	0	deepIM-CD_0	Cnn3
Etfb	0	0.556959	0.536	0.194	0	deepIM-CD_0	Etfb
Ube2g1	0	0.674706	0.486	0.144	0	deepIM-CD_0	Ube2g1
Txndc16	0	0.700802	0.472	0.13	0	deepIM-CD_0	Txndc16
Sbds	0	0.278364	0.559	0.218	0	deepIM-CD_0	Sbds
Snx19	0	0.379654	0.552	0.211	0	deepIM-CD_0	Snx19
Insig1	0	1.87691	0.404	0.063	0	deepIM-CD_0	Insig1
Capns1	0	0.561365	0.528	0.187	0	deepIM-CD_0	Capns1
Slc30a1	0	0.769074	0.491	0.15	0	deepIM-CD_0	Slc30a1
Ilk	0	0.273922	0.581	0.24	0	deepIM-CD_0	Ilk
Cldn8	0	0.632654	0.946	0.605	0	deepIM-CD_0	Cldn8
Cuta	0	0.801018	0.499	0.158	0	deepIM-CD_0	Cuta
Selenof	0	1.24072	0.444	0.104	0	deepIM-CD_0	Selenof
Erp29	0	0.327227	0.606	0.266	0	deepIM-CD_0	Erp29
Rilpl2	0	0.631332	0.492	0.152	0	deepIM-CD_0	Rilpl2
Ulk2	0	0.481624	0.497	0.157	0	deepIM-CD_0	Ulk2
Xbp1	0	0.371415	0.906	0.567	0	deepIM-CD_0	Xbp1
Slc5a6	0	0.875342	0.445	0.106	0	deepIM-CD_0	Slc5a6
Yipf2	0	0.517509	0.514	0.175	0	deepIM-CD_0	Yipf2
Mfsd14b	0	0.685016	0.481	0.142	0	deepIM-CD_0	Mfsd14b
Aifm1	0	0.447525	0.501	0.162	0	deepIM-CD_0	Aifm1
Psmc3	0	0.553432	0.532	0.194	0	deepIM-CD_0	Psmc3
Klhl9	0	0.415575	0.52	0.182	0	deepIM-CD_0	Klhl9
Adipor2	0	1.21546	0.448	0.11	0	deepIM-CD_0	Adipor2
Cnpy2	0	0.654872	0.521	0.183	0	deepIM-CD_0	Cnpy2
Minpp1	0	1.15453	0.448	0.11	0	deepIM-CD_0	Minpp1
Ndufa1	0	1.12858	0.458	0.12	0	deepIM-CD_0	Ndufa1
Cnnm4	0	0.755041	0.481	0.143	0	deepIM-CD_0	Cnnm4
Emc4	0	0.559138	0.498	0.16	0	deepIM-CD_0	Emc4
Abhd2	0	0.278219	0.613	0.275	0	deepIM-CD_0	Abhd2
Atf6b	0	0.364242	0.58	0.242	0	deepIM-CD_0	Atf6b
Rbm42	0	0.756282	0.493	0.156	0	deepIM-CD_0	Rbm42
Sqstm1	0	0.689855	0.503	0.166	0	deepIM-CD_0	Sqstm1
Irf2bpl	0	0.394129	0.577	0.24	0	deepIM-CD_0	Irf2bpl
Ywhab	0	0.540664	0.533	0.197	0	deepIM-CD_0	Ywhab
Srpr	0	0.54356	0.529	0.193	0	deepIM-CD_0	Srpr
Aldh5a1	0	0.821349	0.443	0.107	0	deepIM-CD_0	Aldh5a1
Magt1	0	0.5469	0.518	0.182	0	deepIM-CD_0	Magt1
Plod3	0	0.377222	0.572	0.236	0	deepIM-CD_0	Plod3
Nup210	0	0.389002	0.499	0.163	0	deepIM-CD_0	Nup210
Atmin	0	1.34983	0.418	0.082	0	deepIM-CD_0	Atmin
Glo1	0	0.398271	0.543	0.208	0	deepIM-CD_0	Glo1
Anp32e	0	1.22481	0.438	0.103	0	deepIM-CD_0	Anp32e
Man2b2	0	0.340966	0.573	0.238	0	deepIM-CD_0	Man2b2
Arhgdib	0	0.655587	0.566	0.231	0	deepIM-CD_0	Arhgdib
Egln1	0	0.797032	0.494	0.159	0	deepIM-CD_0	Egln1
Scamp2	0	0.656932	0.505	0.17	0	deepIM-CD_0	Scamp2
Stip1	0	0.680656	0.476	0.141	0	deepIM-CD_0	Stip1
Mpdu1	0	0.382597	0.549	0.215	0	deepIM-CD_0	Mpdu1
Rab2a	0	0.731325	0.481	0.147	0	deepIM-CD_0	Rab2a
BC031181	0	0.749651	0.472	0.138	0	deepIM-CD_0	BC031181
Ubqln1	0	0.339245	0.554	0.221	0	deepIM-CD_0	Ubqln1
Mvp	0	0.510871	0.534	0.201	0	deepIM-CD_0	Mvp
Pebp1	0	1.18366	0.444	0.112	0	deepIM-CD_0	Pebp1
Asah1	0	0.53124	0.507	0.175	0	deepIM-CD_0	Asah1
P4ha2	0	0.836786	0.46	0.128	0	deepIM-CD_0	P4ha2
Enpp4	0	0.735326	0.467	0.135	0	deepIM-CD_0	Enpp4
Ggh	0	1.18432	0.429	0.097	0	deepIM-CD_0	Ggh
Morf4l1	0	0.723333	0.477	0.145	0	deepIM-CD_0	Morf4l1
Tex2	0	0.612937	0.497	0.165	0	deepIM-CD_0	Tex2
Ndufb9	0	0.802409	0.47	0.138	0	deepIM-CD_0	Ndufb9
Smdt1	0	0.33972	0.555	0.224	0	deepIM-CD_0	Smdt1
Impad1	0	0.462916	0.519	0.188	0	deepIM-CD_0	Impad1
G3bp2	0	0.378971	0.518	0.187	0	deepIM-CD_0	G3bp2
mt-Atp6	0	1.77367	0.746	0.415	0	deepIM-CD_0	mt-Atp6
Dpy19l4	0	0.283068	0.5	0.169	0	deepIM-CD_0	Dpy19l4
Brk1	0	0.641574	0.498	0.167	0	deepIM-CD_0	Brk1
Slc40a1	0	0.43361	0.512	0.182	0	deepIM-CD_0	Slc40a1
Mfap3	0	0.3845	0.518	0.188	0	deepIM-CD_0	Mfap3
Unc50	0	0.626468	0.474	0.144	0	deepIM-CD_0	Unc50
Fam129b	0	0.264955	0.567	0.237	0	deepIM-CD_0	Fam129b
Hspa4l	0	0.692521	0.501	0.171	0	deepIM-CD_0	Hspa4l
Fam32a	0	0.604177	0.49	0.16	0	deepIM-CD_0	Fam32a
Gabarap	0	1.52444	0.413	0.083	0	deepIM-CD_0	Gabarap
Rnf187	0	0.397188	0.544	0.215	0	deepIM-CD_0	Rnf187
Lamtor2	0	0.978095	0.444	0.115	0	deepIM-CD_0	Lamtor2
Retreg3	0	0.337381	0.548	0.22	0	deepIM-CD_0	Retreg3
Ppm1g	0	0.554875	0.504	0.176	0	deepIM-CD_0	Ppm1g
Fam102a	0	0.274854	0.581	0.253	0	deepIM-CD_0	Fam102a
Cyb561	0	0.667174	0.485	0.157	0	deepIM-CD_0	Cyb561
Lrpprc	0	0.527748	0.478	0.15	0	deepIM-CD_0	Lrpprc
Ids	0	0.690754	0.47	0.142	0	deepIM-CD_0	Ids
Edem2	0	0.345884	0.532	0.205	0	deepIM-CD_0	Edem2
Cops9	0	0.915286	0.457	0.13	0	deepIM-CD_0	Cops9
Ap1g1	0	0.260998	0.521	0.194	0	deepIM-CD_0	Ap1g1
Psmc5	0	0.452076	0.519	0.192	0	deepIM-CD_0	Psmc5
Neu1	0	0.523526	0.516	0.189	0	deepIM-CD_0	Neu1
Map3k15	0	0.70754	0.406	0.079	0	deepIM-CD_0	Map3k15
Ssr3	0	0.749852	0.478	0.151	0	deepIM-CD_0	Ssr3
Elovl1	0	0.747145	0.475	0.148	0	deepIM-CD_0	Elovl1
Eif3k	0	0.729785	0.485	0.158	0	deepIM-CD_0	Eif3k
Psen1	0	0.692137	0.48	0.153	0	deepIM-CD_0	Psen1
Vwa1	0	1.69258	0.375	0.049	0	deepIM-CD_0	Vwa1
Ppp1r11	0	0.708064	0.456	0.13	0	deepIM-CD_0	Ppp1r11
Slc39a10	0	0.782324	0.461	0.136	0	deepIM-CD_0	Slc39a10
Mgst3	0	0.901683	0.447	0.122	0	deepIM-CD_0	Mgst3
Tmem128	0	0.690584	0.462	0.137	0	deepIM-CD_0	Tmem128
Crip2	0	0.924431	0.452	0.127	0	deepIM-CD_0	Crip2
Tbcb	0	0.533626	0.484	0.159	0	deepIM-CD_0	Tbcb
Ppme1	0	0.463837	0.488	0.163	0	deepIM-CD_0	Ppme1
Hnrnpf	0	0.880322	0.437	0.113	0	deepIM-CD_0	Hnrnpf
P3h4	0	0.925527	0.452	0.128	0	deepIM-CD_0	P3h4
Gabarapl2	0	0.78746	0.469	0.145	0	deepIM-CD_0	Gabarapl2
Cox4i1	0	0.735986	0.473	0.149	0	deepIM-CD_0	Cox4i1
Glt8d2	0	2.6554	0.36	0.037	0	deepIM-CD_0	Glt8d2
Ddb1	0	0.855814	0.437	0.114	0	deepIM-CD_0	Ddb1
Uxs1	0	0.717471	0.472	0.149	0	deepIM-CD_0	Uxs1
Itga3	0	0.338502	0.95	0.627	0	deepIM-CD_0	Itga3
Cav2	0	0.369377	0.538	0.216	0	deepIM-CD_0	Cav2
Arl6ip5	0	0.379587	0.527	0.205	0	deepIM-CD_0	Arl6ip5
Sh3d19	0	0.26918	0.503	0.181	0	deepIM-CD_0	Sh3d19
Ugdh	0	0.252881	0.504	0.182	0	deepIM-CD_0	Ugdh
Tnks	0	0.697184	0.453	0.131	0	deepIM-CD_0	Tnks
Gtf2a1	0	0.539597	0.442	0.12	0	deepIM-CD_0	Gtf2a1
Cyb5b	0	0.714126	0.483	0.161	0	deepIM-CD_0	Cyb5b
Agpat1	0	0.637911	0.466	0.145	0	deepIM-CD_0	Agpat1
Hacd3	0	0.334907	0.519	0.198	0	deepIM-CD_0	Hacd3
Atp6v1d	0	0.321201	0.513	0.192	0	deepIM-CD_0	Atp6v1d
Fam120a	0	0.35909	0.517	0.196	0	deepIM-CD_0	Fam120a
Slc23a2	0	0.649599	0.47	0.149	0	deepIM-CD_0	Slc23a2
Golga2	0	0.256928	0.532	0.212	0	deepIM-CD_0	Golga2
Rab5c	0	0.851333	0.463	0.143	0	deepIM-CD_0	Rab5c
Nedd8	0	0.855574	0.463	0.143	0	deepIM-CD_0	Nedd8
Ndufa6	0	0.250555	0.549	0.229	0	deepIM-CD_0	Ndufa6
Plekhb2	0	0.526526	0.498	0.178	0	deepIM-CD_0	Plekhb2
Bzw1	0	0.486079	0.492	0.172	0	deepIM-CD_0	Bzw1
Leprot	0	1.03048	0.422	0.102	0	deepIM-CD_0	Leprot
Ptprk	0	0.373389	0.504	0.184	0	deepIM-CD_0	Ptprk
Adgra3	0	1.06325	0.414	0.094	0	deepIM-CD_0	Adgra3
Sgk1	0	0.666273	0.964	0.644	0	deepIM-CD_0	Sgk1
Mboat2	0	0.905738	0.42	0.1	0	deepIM-CD_0	Mboat2
Srprb	0	0.746411	0.464	0.145	0	deepIM-CD_0	Srprb
Clic1	0	0.728916	0.463	0.144	0	deepIM-CD_0	Clic1
Sdhc	0	0.997077	0.43	0.111	0	deepIM-CD_0	Sdhc
Top1	0	0.256619	0.511	0.192	0	deepIM-CD_0	Top1
Hadh	0	0.899512	0.437	0.118	0	deepIM-CD_0	Hadh
Iffo2	0	0.585672	0.441	0.122	0	deepIM-CD_0	Iffo2
Scpep1	0	0.802915	0.453	0.134	0	deepIM-CD_0	Scpep1
Drap1	0	0.413963	0.533	0.215	0	deepIM-CD_0	Drap1
Metap2	0	0.313798	0.507	0.189	0	deepIM-CD_0	Metap2
Vat1	0	1.02986	0.444	0.126	0	deepIM-CD_0	Vat1
Edem3	0	0.253797	0.504	0.187	0	deepIM-CD_0	Edem3
Psma6	0	1.01787	0.428	0.111	0	deepIM-CD_0	Psma6
Hspa13	0	1.06164	0.424	0.107	0	deepIM-CD_0	Hspa13
Yif1a	0	0.591597	0.455	0.138	0	deepIM-CD_0	Yif1a
Mal	0	0.74316	0.959	0.642	0	deepIM-CD_0	Mal
Tmem246	0	1.04046	0.411	0.094	0	deepIM-CD_0	Tmem246
Pcmt1	0	0.346153	0.478	0.161	0	deepIM-CD_0	Pcmt1
Cox17	0	0.574151	0.474	0.157	0	deepIM-CD_0	Cox17
Zdhhc9	0	0.600473	0.479	0.162	0	deepIM-CD_0	Zdhhc9
Cldnd1	0	0.281262	0.524	0.208	0	deepIM-CD_0	Cldnd1
Ppp1r15b	0	0.278452	0.505	0.189	0	deepIM-CD_0	Ppp1r15b
Cacybp	0	1.60843	0.387	0.071	0	deepIM-CD_0	Cacybp
Msmo1	0	1.43869	0.396	0.08	0	deepIM-CD_0	Msmo1
Slc35b2	0	0.375287	0.509	0.193	0	deepIM-CD_0	Slc35b2
Mien1	0	1.40652	0.409	0.093	0	deepIM-CD_0	Mien1
Tmsb4x	0	1.27494	0.966	0.65	0	deepIM-CD_0	Tmsb4x
Tuba1b	0	1.38647	0.401	0.086	0	deepIM-CD_0	Tuba1b
Gclm	0	0.84182	0.448	0.133	0	deepIM-CD_0	Gclm
Txndc12	0	0.386956	0.505	0.19	0	deepIM-CD_0	Txndc12
Ndufc2	0	0.870353	0.442	0.127	0	deepIM-CD_0	Ndufc2
Prkaa1	0	0.456197	0.454	0.139	0	deepIM-CD_0	Prkaa1
Ncoa4	0	0.824617	0.415	0.1	0	deepIM-CD_0	Ncoa4
Cox7a2l	0	0.75977	0.457	0.143	0	deepIM-CD_0	Cox7a2l
Ube2v1	0	0.816221	0.437	0.123	0	deepIM-CD_0	Ube2v1
Myorg	0	0.691316	0.433	0.119	0	deepIM-CD_0	Myorg
Atp2b1	0	0.327422	0.504	0.19	0	deepIM-CD_0	Atp2b1
Gdi2	0	1.17712	0.392	0.078	0	deepIM-CD_0	Gdi2
Wars	0	0.493971	0.465	0.152	0	deepIM-CD_0	Wars
Tpt1	0	0.655413	0.465	0.152	0	deepIM-CD_0	Tpt1
Lmna	0	0.454305	0.495	0.182	0	deepIM-CD_0	Lmna
Wbp2	0	0.426453	0.494	0.181	0	deepIM-CD_0	Wbp2
Tnfsf9	0	1.45384	0.383	0.07	0	deepIM-CD_0	Tnfsf9
B4gat1	0	0.689877	0.453	0.14	0	deepIM-CD_0	B4gat1
Tmx4	0	0.531116	0.473	0.16	0	deepIM-CD_0	Tmx4
Coa3	0	0.663895	0.463	0.151	0	deepIM-CD_0	Coa3
Ddx54	0	0.321001	0.506	0.194	0	deepIM-CD_0	Ddx54
Eif3c	0	0.734121	0.446	0.134	0	deepIM-CD_0	Eif3c
Alg9	0	0.404151	0.484	0.172	0	deepIM-CD_0	Alg9
Hspa9	0	1.52476	0.389	0.077	0	deepIM-CD_0	Hspa9
Smc1a	0	0.387113	0.488	0.176	0	deepIM-CD_0	Smc1a
Zfp106	0	0.429726	0.48	0.168	0	deepIM-CD_0	Zfp106
Cldn12	0	0.53059	0.471	0.159	0	deepIM-CD_0	Cldn12
Edf1	0	0.288331	0.526	0.215	0	deepIM-CD_0	Edf1
Slc35a1	0	0.454011	0.466	0.155	0	deepIM-CD_0	Slc35a1
Pdzd8	0	0.498839	0.455	0.144	0	deepIM-CD_0	Pdzd8
Slc50a1	0	0.303258	0.494	0.183	0	deepIM-CD_0	Slc50a1
Tm6sf1	0	2.13581	0.367	0.056	0	deepIM-CD_0	Tm6sf1
Eif3g	0	0.417766	0.494	0.183	0	deepIM-CD_0	Eif3g
Slc25a20	0	0.782289	0.418	0.107	0	deepIM-CD_0	Slc25a20
Gpaa1	0	0.727319	0.449	0.138	0	deepIM-CD_0	Gpaa1
Pcdh1	0	0.678056	0.488	0.177	0	deepIM-CD_0	Pcdh1
Tmbim4	0	0.467396	0.472	0.161	0	deepIM-CD_0	Tmbim4
Sod2	0	0.352661	0.482	0.171	0	deepIM-CD_0	Sod2
Rheb	0	0.549376	0.461	0.151	0	deepIM-CD_0	Rheb
Bpgm	0	0.29077	0.462	0.152	0	deepIM-CD_0	Bpgm
Ldlr	0	1.19759	0.405	0.095	0	deepIM-CD_0	Ldlr
Sacm1l	0	0.45152	0.455	0.145	0	deepIM-CD_0	Sacm1l
Ppt2	0	0.518839	0.466	0.156	0	deepIM-CD_0	Ppt2
Nenf	0	0.468993	0.495	0.185	0	deepIM-CD_0	Nenf
Fdps	0	0.968565	0.415	0.105	0	deepIM-CD_0	Fdps
Sigmar1	0	1.09249	0.413	0.103	0	deepIM-CD_0	Sigmar1
Akr1b8	0	0.993877	0.413	0.103	0	deepIM-CD_0	Akr1b8
Nus1	0	0.405364	0.502	0.192	0	deepIM-CD_0	Nus1
Gsr	0	0.277749	0.528	0.219	0	deepIM-CD_0	Gsr
Srebf1	0	0.434399	0.493	0.184	0	deepIM-CD_0	Srebf1
Ghdc	0	0.835288	0.429	0.12	0	deepIM-CD_0	Ghdc
Tmem9	0	0.567071	0.482	0.174	0	deepIM-CD_0	Tmem9
Gars	0	0.917705	0.39	0.082	0	deepIM-CD_0	Gars
Icosl	0	0.316081	0.485	0.177	0	deepIM-CD_0	Icosl
Ankrd40	0	0.364367	0.49	0.182	0	deepIM-CD_0	Ankrd40
Erg28	0	0.751707	0.442	0.134	0	deepIM-CD_0	Erg28
Cyb5r3	0	0.408023	0.508	0.2	0	deepIM-CD_0	Cyb5r3
Tspo	0	0.978054	0.426	0.118	0	deepIM-CD_0	Tspo
Coq10b	0	0.29167	0.449	0.142	0	deepIM-CD_0	Coq10b
Eif4ebp2	0	0.261391	0.512	0.205	0	deepIM-CD_0	Eif4ebp2
Ndufb6	0	0.949223	0.427	0.12	0	deepIM-CD_0	Ndufb6
Myl12b	0	0.780138	0.414	0.107	0	deepIM-CD_0	Myl12b
Phyh	0	0.498171	0.461	0.155	0	deepIM-CD_0	Phyh
Dynlrb1	0	0.617478	0.465	0.159	0	deepIM-CD_0	Dynlrb1
Parva	0	0.254023	0.511	0.205	0	deepIM-CD_0	Parva
Vdac2	0	0.351146	0.467	0.161	0	deepIM-CD_0	Vdac2
Adprh	0	1.21069	0.395	0.089	0	deepIM-CD_0	Adprh
Ndufa8	0	0.879167	0.43	0.124	0	deepIM-CD_0	Ndufa8
Cct3	0	0.679931	0.438	0.132	0	deepIM-CD_0	Cct3
Nudt9	0	0.730661	0.437	0.131	0	deepIM-CD_0	Nudt9
Psma1	0	0.659762	0.438	0.132	0	deepIM-CD_0	Psma1
Tmco3	0	0.708886	0.436	0.13	0	deepIM-CD_0	Tmco3
D8Ertd738e	0	0.374627	0.497	0.191	0	deepIM-CD_0	D8Ertd738e
Extl3	0	0.344345	0.49	0.184	0	deepIM-CD_0	Extl3
Cox8a	0	0.527149	0.486	0.18	0	deepIM-CD_0	Cox8a
Prdx4	0	1.61597	0.38	0.074	0	deepIM-CD_0	Prdx4
Spint2	0	1.16157	0.993	0.687	0	deepIM-CD_0	Spint2
Sec63	0	0.375517	0.47	0.164	0	deepIM-CD_0	Sec63
Hcfc1r1	0	1.10957	0.407	0.101	0	deepIM-CD_0	Hcfc1r1
Osbpl2	0	0.265911	0.466	0.161	0	deepIM-CD_0	Osbpl2
Sec61a1	0	0.562919	0.464	0.159	0	deepIM-CD_0	Sec61a1
Fam3a	0	0.574758	0.475	0.17	0	deepIM-CD_0	Fam3a
Srp14	0	1.04276	0.415	0.111	0	deepIM-CD_0	Srp14
Polr2b	0	0.746946	0.408	0.104	0	deepIM-CD_0	Polr2b
Ndufb10	0	0.8146	0.426	0.122	0	deepIM-CD_0	Ndufb10
Soga1	0	0.422463	0.462	0.159	0	deepIM-CD_0	Soga1
Atp6v0e2	0	0.950976	0.419	0.116	0	deepIM-CD_0	Atp6v0e2
Htatsf1	0	0.60918	0.434	0.131	0	deepIM-CD_0	Htatsf1
Morf4l2	0	0.572568	0.408	0.105	0	deepIM-CD_0	Morf4l2
Cnih4	0	0.379031	0.455	0.153	0	deepIM-CD_0	Cnih4
Pigk	0	0.539117	0.464	0.162	0	deepIM-CD_0	Pigk
Ndufa12	0	0.275492	0.456	0.154	0	deepIM-CD_0	Ndufa12
Snw1	0	0.511115	0.447	0.145	0	deepIM-CD_0	Snw1
Slc45a4	0	0.626131	0.467	0.165	0	deepIM-CD_0	Slc45a4
Entpd6	0	0.65506	0.425	0.123	0	deepIM-CD_0	Entpd6
Tmem129	0	0.61727	0.428	0.126	0	deepIM-CD_0	Tmem129
Tmcc3	0	0.47701	0.439	0.137	0	deepIM-CD_0	Tmcc3
Emilin2	0	1.02354	0.498	0.196	0	deepIM-CD_0	Emilin2
F11r	0	0.732239	0.975	0.673	0	deepIM-CD_0	F11r
Tsn	0	0.532773	0.442	0.141	0	deepIM-CD_0	Tsn
Jagn1	0	0.787603	0.424	0.123	0	deepIM-CD_0	Jagn1
Sar1a	0	0.292279	0.48	0.179	0	deepIM-CD_0	Sar1a
Cox5b	0	0.618612	0.446	0.146	0	deepIM-CD_0	Cox5b
Gem	0	1.12617	0.396	0.096	0	deepIM-CD_0	Gem
Sema4g	0	0.347122	0.442	0.142	0	deepIM-CD_0	Sema4g
Hnrnph2	0	0.914983	0.405	0.105	0	deepIM-CD_0	Hnrnph2
Coa5	0	0.848738	0.415	0.115	0	deepIM-CD_0	Coa5
Aurkaip1	0	0.748626	0.424	0.124	0	deepIM-CD_0	Aurkaip1
Bag3	0	0.792175	0.422	0.122	0	deepIM-CD_0	Bag3
Map1lc3b	0	0.622158	0.434	0.134	0	deepIM-CD_0	Map1lc3b
C2cd2l	0	0.253091	0.477	0.177	0	deepIM-CD_0	C2cd2l
Rpa1	0	0.780698	0.41	0.11	0	deepIM-CD_0	Rpa1
Atad1	0	0.749212	0.41	0.11	0	deepIM-CD_0	Atad1
Rhbdd1	0	0.547325	0.447	0.148	0	deepIM-CD_0	Rhbdd1
Jmjd8	0	0.484049	0.449	0.15	0	deepIM-CD_0	Jmjd8
Atp6v1f	0	0.78288	0.418	0.119	0	deepIM-CD_0	Atp6v1f
Epha1	0	0.511239	0.476	0.177	0	deepIM-CD_0	Epha1
Slc35b1	0	0.722145	0.416	0.117	0	deepIM-CD_0	Slc35b1
Cdc42ep4	0	0.36554	0.47	0.171	0	deepIM-CD_0	Cdc42ep4
Rab18	0	0.385477	0.469	0.17	0	deepIM-CD_0	Rab18
Tprgl	0	0.554466	0.462	0.164	0	deepIM-CD_0	Tprgl
Impa1	0	0.35806	0.435	0.137	0	deepIM-CD_0	Impa1
Tdrp	0	0.624434	0.409	0.111	0	deepIM-CD_0	Tdrp
Trappc4	0	0.654714	0.425	0.127	0	deepIM-CD_0	Trappc4
Fasn	0	0.390678	0.474	0.176	0	deepIM-CD_0	Fasn
Erap1	0	0.692801	0.43	0.132	0	deepIM-CD_0	Erap1
Poglut1	0	0.62316	0.424	0.126	0	deepIM-CD_0	Poglut1
Ap1s1	0	0.482293	0.453	0.156	0	deepIM-CD_0	Ap1s1
Rab7	0	0.702982	0.438	0.141	0	deepIM-CD_0	Rab7
Arsa	0	1.22576	0.384	0.087	0	deepIM-CD_0	Arsa
Nudc	0	0.40204	0.492	0.195	0	deepIM-CD_0	Nudc
Lrig1	0	0.677376	0.418	0.121	0	deepIM-CD_0	Lrig1
Thap12	0	1.09808	0.375	0.078	0	deepIM-CD_0	Thap12
Rab10	0	0.598344	0.428	0.131	0	deepIM-CD_0	Rab10
Ddx1	0	0.589233	0.424	0.127	0	deepIM-CD_0	Ddx1
Sun2	0	0.311523	0.493	0.196	0	deepIM-CD_0	Sun2
Mrfap1	0	1.05225	0.404	0.108	0	deepIM-CD_0	Mrfap1
Rraga	0	1.11772	0.379	0.083	0	deepIM-CD_0	Rraga
Tmem43	0	0.739985	0.446	0.151	0	deepIM-CD_0	Tmem43
Cdc37	0	0.504121	0.458	0.163	0	deepIM-CD_0	Cdc37
Glod4	0	0.966785	0.402	0.107	0	deepIM-CD_0	Glod4
Aph1a	0	0.351021	0.482	0.187	0	deepIM-CD_0	Aph1a
Mif	0	1.85354	0.352	0.057	0	deepIM-CD_0	Mif
Hmgcr	0	0.802777	0.417	0.122	0	deepIM-CD_0	Hmgcr
Tbrg1	0	0.373537	0.447	0.153	0	deepIM-CD_0	Tbrg1
Chchd10	0	0.457813	0.437	0.143	0	deepIM-CD_0	Chchd10
Plxnb2	0	1.24402	0.985	0.691	0	deepIM-CD_0	Plxnb2
Fam162a	0	0.306165	0.452	0.158	0	deepIM-CD_0	Fam162a
Pgk1	0	1.87859	0.34	0.046	0	deepIM-CD_0	Pgk1
Creg1	0	1.29193	0.372	0.078	0	deepIM-CD_0	Creg1
Ahcyl2	0	0.476535	0.417	0.123	0	deepIM-CD_0	Ahcyl2
Mogs	0	0.408745	0.478	0.184	0	deepIM-CD_0	Mogs
Atp5j2	0	0.905757	0.402	0.109	0	deepIM-CD_0	Atp5j2
Serf2	0	0.378588	0.484	0.191	0	deepIM-CD_0	Serf2
Lurap1l	0	0.406732	0.413	0.12	0	deepIM-CD_0	Lurap1l
Rdx	0	0.448869	0.419	0.126	0	deepIM-CD_0	Rdx
Dnajb9	0	0.678755	0.413	0.12	0	deepIM-CD_0	Dnajb9
Lrp8	0	1.62461	0.338	0.046	0	deepIM-CD_0	Lrp8
Cstb	0	1.12341	0.396	0.104	0	deepIM-CD_0	Cstb
Got2	0	0.519029	0.445	0.154	0	deepIM-CD_0	Got2
Nqo1	0	0.674675	0.393	0.102	0	deepIM-CD_0	Nqo1
Pfkl	0	0.339397	0.463	0.172	0	deepIM-CD_0	Pfkl
Dhrs1	0	0.380085	0.437	0.146	0	deepIM-CD_0	Dhrs1
Lratd2	0	0.31607	0.44	0.149	0	deepIM-CD_0	Lratd2
Prr13	0	0.401003	0.433	0.142	0	deepIM-CD_0	Prr13
Tmem258	0	0.911427	0.385	0.094	0	deepIM-CD_0	Tmem258
Slc16a1	0	2.94565	0.311	0.02	0	deepIM-CD_0	Slc16a1
Yif1b	0	0.784865	0.413	0.122	0	deepIM-CD_0	Yif1b
Naca	0	0.724167	0.426	0.135	0	deepIM-CD_0	Naca
Mgat1	0	0.316724	0.49	0.199	0	deepIM-CD_0	Mgat1
Gpx8	0	0.738523	0.422	0.131	0	deepIM-CD_0	Gpx8
Gramd4	0	0.522733	0.416	0.125	0	deepIM-CD_0	Gramd4
Rab9	0	0.48031	0.401	0.111	0	deepIM-CD_0	Rab9
Yipf1	0	0.496636	0.418	0.128	0	deepIM-CD_0	Yipf1
Atic	0	1.19349	0.378	0.089	0	deepIM-CD_0	Atic
Igsf8	0	0.551031	0.445	0.156	0	deepIM-CD_0	Igsf8
Cd82	0	1.05218	0.985	0.696	0	deepIM-CD_0	Cd82
Plppr4	0	0.820294	0.386	0.097	0	deepIM-CD_0	Plppr4
Cox6a1	0	0.691452	0.433	0.144	0	deepIM-CD_0	Cox6a1
Tmem179b	0	0.712481	0.391	0.102	0	deepIM-CD_0	Tmem179b
Zdhhc6	0	0.36991	0.443	0.154	0	deepIM-CD_0	Zdhhc6
Tmem50b	0	0.598381	0.416	0.127	0	deepIM-CD_0	Tmem50b
Mfsd9	0	1.0594	0.381	0.093	0	deepIM-CD_0	Mfsd9
Vps35	0	0.665117	0.404	0.116	0	deepIM-CD_0	Vps35
Ero1l	0	0.359306	0.439	0.151	0	deepIM-CD_0	Ero1l
Them6	0	0.894039	0.393	0.105	0	deepIM-CD_0	Them6
Psat1	0	0.714426	0.381	0.093	0	deepIM-CD_0	Psat1
Eif5b	0	0.525428	0.407	0.119	0	deepIM-CD_0	Eif5b
Tagln2	0	0.688768	0.41	0.122	0	deepIM-CD_0	Tagln2
Crtap	0	0.752811	0.412	0.124	0	deepIM-CD_0	Crtap
Ostf1	0	0.302489	0.474	0.186	0	deepIM-CD_0	Ostf1
Kpna6	0	0.685232	0.39	0.103	0	deepIM-CD_0	Kpna6
Ssu72	0	0.402265	0.445	0.158	0	deepIM-CD_0	Ssu72
Eif3d	0	0.376183	0.449	0.162	0	deepIM-CD_0	Eif3d
Pi4k2a	0	0.31114	0.439	0.152	0	deepIM-CD_0	Pi4k2a
Dock5	0	0.309389	0.424	0.137	0	deepIM-CD_0	Dock5
Ppip5k2	0	0.400404	0.398	0.112	0	deepIM-CD_0	Ppip5k2
Tmem64	0	0.50882	0.402	0.116	0	deepIM-CD_0	Tmem64
Ei24	0	0.704336	0.397	0.111	0	deepIM-CD_0	Ei24
Bzw2	0	0.451228	0.434	0.148	0	deepIM-CD_0	Bzw2
Rfk	0	0.828603	0.397	0.111	0	deepIM-CD_0	Rfk
Sh3bgrl3	0	0.861264	0.41	0.124	0	deepIM-CD_0	Sh3bgrl3
Copb2	0	0.606474	0.409	0.123	0	deepIM-CD_0	Copb2
Cand1	0	0.423407	0.407	0.121	0	deepIM-CD_0	Cand1
Slc10a3	0	1.08576	0.367	0.081	0	deepIM-CD_0	Slc10a3
Psmd8	0	0.689654	0.396	0.111	0	deepIM-CD_0	Psmd8
Sept9	0	0.31377	0.461	0.176	0	deepIM-CD_0	Sept9
Btf3	0	1.03142	0.379	0.094	0	deepIM-CD_0	Btf3
Mfsd13a	0	0.885553	0.377	0.092	0	deepIM-CD_0	Mfsd13a
Lmbrd2	0	0.305676	0.423	0.138	0	deepIM-CD_0	Lmbrd2
Cdkn2b	0	1.17448	0.374	0.09	0	deepIM-CD_0	Cdkn2b
Adpgk	0	0.728521	0.393	0.109	0	deepIM-CD_0	Adpgk
Tax1bp3	0	0.391937	0.427	0.143	0	deepIM-CD_0	Tax1bp3
Dcaf7	0	0.257782	0.447	0.163	0	deepIM-CD_0	Dcaf7
Atox1	0	0.731758	0.423	0.139	0	deepIM-CD_0	Atox1
Tmem106c	0	0.458458	0.42	0.136	0	deepIM-CD_0	Tmem106c
Ndufs8	0	0.626186	0.414	0.13	0	deepIM-CD_0	Ndufs8
Mfsd14a	0	0.568055	0.397	0.114	0	deepIM-CD_0	Mfsd14a
Ano10	0	0.645265	0.398	0.115	0	deepIM-CD_0	Ano10
Psmb5	0	0.625058	0.429	0.146	0	deepIM-CD_0	Psmb5
Polr2f	0	0.817656	0.398	0.115	0	deepIM-CD_0	Polr2f
Pigu	0	0.517215	0.42	0.137	0	deepIM-CD_0	Pigu
Iscu	0	1.60157	0.352	0.069	0	deepIM-CD_0	Iscu
Btbd1	0	0.92965	0.352	0.069	0	deepIM-CD_0	Btbd1
Mpzl2	0	0.73697	0.476	0.193	0	deepIM-CD_0	Mpzl2
Sys1	0	0.332899	0.442	0.16	0	deepIM-CD_0	Sys1
Anapc13	0	0.922005	0.382	0.1	0	deepIM-CD_0	Anapc13
Ddt	0	1.01992	0.368	0.086	0	deepIM-CD_0	Ddt
B3gnt2	0	0.250929	0.445	0.163	0	deepIM-CD_0	B3gnt2
Ndufa7	0	0.661275	0.405	0.123	0	deepIM-CD_0	Ndufa7
Csde1	0	0.49031	0.419	0.137	0	deepIM-CD_0	Csde1
Nelfe	0	0.413573	0.421	0.139	0	deepIM-CD_0	Nelfe
Dnajc8	0	0.6008	0.394	0.113	0	deepIM-CD_0	Dnajc8
Tpi1	0	0.552468	0.431	0.15	0	deepIM-CD_0	Tpi1
Kars	0	0.632725	0.406	0.125	0	deepIM-CD_0	Kars
Eif3l	0	0.314012	0.426	0.145	0	deepIM-CD_0	Eif3l
Lbh	0	0.952766	0.369	0.088	0	deepIM-CD_0	Lbh
Cln3	0	0.495438	0.409	0.128	0	deepIM-CD_0	Cln3
Atp6v1b2	0	0.409084	0.412	0.131	0	deepIM-CD_0	Atp6v1b2
Tmem205	0	0.581217	0.418	0.137	0	deepIM-CD_0	Tmem205
Hspa8	0	0.642677	0.416	0.135	0	deepIM-CD_0	Hspa8
Ebag9	0	0.369323	0.419	0.138	0	deepIM-CD_0	Ebag9
Pigg	0	0.464404	0.392	0.112	0	deepIM-CD_0	Pigg
Ndufb7	0	0.581745	0.427	0.147	0	deepIM-CD_0	Ndufb7
Asna1	0	0.73332	0.394	0.114	0	deepIM-CD_0	Asna1
Txndc17	0	0.586528	0.429	0.149	0	deepIM-CD_0	Txndc17
Rflnb	0	0.535602	0.397	0.117	0	deepIM-CD_0	Rflnb
Aggf1	0	0.307549	0.428	0.148	0	deepIM-CD_0	Aggf1
Dnajc9	0	0.985764	0.366	0.086	0	deepIM-CD_0	Dnajc9
Cyb5a	0	0.461699	0.424	0.144	0	deepIM-CD_0	Cyb5a
Lims1	0	0.466159	0.394	0.115	0	deepIM-CD_0	Lims1
Cyp20a1	0	0.824727	0.374	0.096	0	deepIM-CD_0	Cyp20a1
Hip1	0	0.293378	0.403	0.125	0	deepIM-CD_0	Hip1
Gpd1l	0	0.301606	0.439	0.161	0	deepIM-CD_0	Gpd1l
Rab5a	0	0.274041	0.429	0.151	0	deepIM-CD_0	Rab5a
Dpp7	0	1.03918	0.365	0.088	0	deepIM-CD_0	Dpp7
Ccndbp1	0	0.426483	0.42	0.143	0	deepIM-CD_0	Ccndbp1
Ptgfrn	0	0.455157	0.447	0.17	0	deepIM-CD_0	Ptgfrn
Extl2	0	0.879135	0.386	0.109	0	deepIM-CD_0	Extl2
Prdx2	0	0.705422	0.401	0.124	0	deepIM-CD_0	Prdx2
Acad11	0	0.596987	0.377	0.1	0	deepIM-CD_0	Acad11
Vps26a	0	0.679635	0.38	0.103	0	deepIM-CD_0	Vps26a
Polr2g	0	1.59316	0.338	0.061	0	deepIM-CD_0	Polr2g
Camk1	0	0.357025	0.41	0.133	0	deepIM-CD_0	Camk1
Gadd45b	0	0.440143	0.408	0.131	0	deepIM-CD_0	Gadd45b
Rab25	0	0.272203	0.449	0.173	0	deepIM-CD_0	Rab25
Kremen1	0	0.345681	0.444	0.168	0	deepIM-CD_0	Kremen1
Cox7c	0	0.301654	0.455	0.179	0	deepIM-CD_0	Cox7c
Glud1	0	0.256569	0.442	0.166	0	deepIM-CD_0	Glud1
Slc35a5	0	0.538078	0.385	0.109	0	deepIM-CD_0	Slc35a5
Chmp1b	0	0.278344	0.444	0.168	0	deepIM-CD_0	Chmp1b
Tmem104	0	0.457324	0.409	0.133	0	deepIM-CD_0	Tmem104
Qsox2	0	0.843786	0.371	0.096	0	deepIM-CD_0	Qsox2
Timm50	0	0.32936	0.425	0.15	0	deepIM-CD_0	Timm50
Atp5o	0	0.506169	0.403	0.128	0	deepIM-CD_0	Atp5o
Unc119b	0	0.355536	0.414	0.139	0	deepIM-CD_0	Unc119b
Mtmr9	0	0.39015	0.414	0.139	0	deepIM-CD_0	Mtmr9
Lipa	0	1.38969	0.347	0.072	0	deepIM-CD_0	Lipa
Ppdpf	0	0.731881	0.371	0.097	0	deepIM-CD_0	Ppdpf
Mapk3	0	0.339854	0.434	0.16	0	deepIM-CD_0	Mapk3
Pnpla2	0	0.268186	0.448	0.174	0	deepIM-CD_0	Pnpla2
Snu13	0	0.515801	0.395	0.121	0	deepIM-CD_0	Snu13
Uqcc2	0	0.95298	0.369	0.095	0	deepIM-CD_0	Uqcc2
Klhl21	0	0.387163	0.42	0.147	0	deepIM-CD_0	Klhl21
Psmc2	0	0.529973	0.405	0.132	0	deepIM-CD_0	Psmc2
Hadhb	0	0.411767	0.39	0.117	0	deepIM-CD_0	Hadhb
Mob1a	0	0.294983	0.414	0.141	0	deepIM-CD_0	Mob1a
Tmem238	0	0.30654	0.444	0.171	0	deepIM-CD_0	Tmem238
Phb	0	0.794412	0.37	0.097	0	deepIM-CD_0	Phb
Serpinb6a	0	0.919078	0.359	0.086	0	deepIM-CD_0	Serpinb6a
Tmem230	0	0.57511	0.372	0.1	0	deepIM-CD_0	Tmem230
Tada2b	0	0.481975	0.387	0.115	0	deepIM-CD_0	Tada2b
Med28	0	0.472672	0.406	0.134	0	deepIM-CD_0	Med28
Acsl4	0	0.37291	0.401	0.129	0	deepIM-CD_0	Acsl4
Atp5a1	0	1.0072	0.351	0.079	0	deepIM-CD_0	Atp5a1
Arpc5l	0	0.472902	0.393	0.122	0	deepIM-CD_0	Arpc5l
Arhgef26	0	0.49403	0.362	0.091	0	deepIM-CD_0	Arhgef26
Zyx	0	0.43445	0.418	0.147	0	deepIM-CD_0	Zyx
Pafah1b3	0	0.308334	0.42	0.149	0	deepIM-CD_0	Pafah1b3
Psmc1	0	0.544863	0.377	0.106	0	deepIM-CD_0	Psmc1
Ubxn1	0	0.344031	0.443	0.172	0	deepIM-CD_0	Ubxn1
Ndufa4	0	0.926145	0.355	0.084	0	deepIM-CD_0	Ndufa4
Gstp1	0	1.39255	0.348	0.077	0	deepIM-CD_0	Gstp1
Ufc1	0	0.681202	0.381	0.111	0	deepIM-CD_0	Ufc1
Ndufa5	0	0.579346	0.377	0.107	0	deepIM-CD_0	Ndufa5
Aftph	0	0.361283	0.381	0.111	0	deepIM-CD_0	Aftph
Lrrc59	0	0.495981	0.424	0.154	0	deepIM-CD_0	Lrrc59
Scp2	0	0.724413	0.374	0.105	0	deepIM-CD_0	Scp2
Rassf8	0	0.443584	0.382	0.113	0	deepIM-CD_0	Rassf8
Tm7sf3	0	0.820138	0.371	0.102	0	deepIM-CD_0	Tm7sf3
Fgf18	0	0.872078	0.319	0.05	0	deepIM-CD_0	Fgf18
Nagpa	0	0.782722	0.367	0.098	0	deepIM-CD_0	Nagpa
Nab1	0	0.366283	0.413	0.145	0	deepIM-CD_0	Nab1
Alg2	0	0.688034	0.372	0.104	0	deepIM-CD_0	Alg2
Mdh2	0	0.660981	0.377	0.109	0	deepIM-CD_0	Mdh2
Uqcrc2	0	0.459399	0.395	0.127	0	deepIM-CD_0	Uqcrc2
Galnt7	0	0.533446	0.364	0.096	0	deepIM-CD_0	Galnt7
Sc5d	0	0.662535	0.367	0.099	0	deepIM-CD_0	Sc5d
Nek9	0	0.283627	0.403	0.135	0	deepIM-CD_0	Nek9
Hsd17b10	0	0.980614	0.356	0.088	0	deepIM-CD_0	Hsd17b10
Pomt1	0	0.329116	0.418	0.151	0	deepIM-CD_0	Pomt1
Eif3b	0	0.471542	0.4	0.133	0	deepIM-CD_0	Eif3b
Il4ra	0	0.54059	0.382	0.115	0	deepIM-CD_0	Il4ra
Ppp2cb	0	0.26157	0.434	0.167	0	deepIM-CD_0	Ppp2cb
Cox5a	0	0.935334	0.358	0.091	0	deepIM-CD_0	Cox5a
Higd2a	0	0.72205	0.372	0.105	0	deepIM-CD_0	Higd2a
Pfdn2	0	0.601191	0.381	0.115	0	deepIM-CD_0	Pfdn2
Kctd10	0	0.878439	0.354	0.088	0	deepIM-CD_0	Kctd10
Eif4h	0	0.427926	0.39	0.124	0	deepIM-CD_0	Eif4h
Cops6	0	0.412532	0.406	0.14	0	deepIM-CD_0	Cops6
Ormdl2	0	1.38437	0.328	0.062	0	deepIM-CD_0	Ormdl2
Uqcrfs1	0	0.398596	0.386	0.12	0	deepIM-CD_0	Uqcrfs1
Pgam1	0	0.667416	0.402	0.136	0	deepIM-CD_0	Pgam1
Psmd10	0	1.39787	0.321	0.055	0	deepIM-CD_0	Psmd10
Amigo1	0	0.581567	0.36	0.095	0	deepIM-CD_0	Amigo1
Arpc3	0	0.859528	0.359	0.094	0	deepIM-CD_0	Arpc3
Tmem120a	0	0.698239	0.363	0.098	0	deepIM-CD_0	Tmem120a
Ppia	0	0.601636	0.392	0.127	0	deepIM-CD_0	Ppia
Cln5	0	0.736783	0.365	0.1	0	deepIM-CD_0	Cln5
St13	0	0.656082	0.376	0.111	0	deepIM-CD_0	St13
Dnaja3	0	0.406629	0.396	0.131	0	deepIM-CD_0	Dnaja3
Ncbp2	0	0.35928	0.392	0.127	0	deepIM-CD_0	Ncbp2
Mmgt1	0	1.25218	0.326	0.061	0	deepIM-CD_0	Mmgt1
St8sia6	0	0.953604	0.356	0.092	0	deepIM-CD_0	St8sia6
Gorasp2	0	0.302162	0.402	0.138	0	deepIM-CD_0	Gorasp2
Ankle2	0	0.289521	0.41	0.146	0	deepIM-CD_0	Ankle2
Prkaca	0	0.432645	0.401	0.137	0	deepIM-CD_0	Prkaca
Polr2m	0	0.523675	0.396	0.132	0	deepIM-CD_0	Polr2m
Ddit3	0	0.380685	0.39	0.126	0	deepIM-CD_0	Ddit3
Ppp3r1	0	0.635146	0.354	0.09	0	deepIM-CD_0	Ppp3r1
Hnrnpa1	0	0.869169	0.364	0.1	0	deepIM-CD_0	Hnrnpa1
Prrg2	0	0.350548	0.396	0.133	0	deepIM-CD_0	Prrg2
Rhou	0	0.771635	0.39	0.127	0	deepIM-CD_0	Rhou
Plet1	0	1.57535	0.992	0.729	0	deepIM-CD_0	Plet1
Snrpd3	0	0.614656	0.37	0.107	0	deepIM-CD_0	Snrpd3
Ahsa1	0	0.553909	0.382	0.119	0	deepIM-CD_0	Ahsa1
C2cd2	0	1.00066	0.342	0.079	0	deepIM-CD_0	C2cd2
Arl2	0	0.468966	0.396	0.133	0	deepIM-CD_0	Arl2
Pja1	0	0.612234	0.381	0.118	0	deepIM-CD_0	Pja1
Insig2	0	0.619546	0.364	0.102	0	deepIM-CD_0	Insig2
Nucks1	0	0.623339	0.379	0.117	0	deepIM-CD_0	Nucks1
Slc19a2	0	0.91404	0.343	0.081	0	deepIM-CD_0	Slc19a2
Prnp	0	1.71392	0.317	0.055	0	deepIM-CD_0	Prnp
Aimp1	0	0.399511	0.379	0.117	0	deepIM-CD_0	Aimp1
Ap2s1	0	0.433337	0.392	0.13	0	deepIM-CD_0	Ap2s1
Slc35e1	0	0.403882	0.414	0.152	0	deepIM-CD_0	Slc35e1
Trappc2l	0	0.497815	0.378	0.116	0	deepIM-CD_0	Trappc2l
Sf3b6	0	1.02158	0.334	0.072	0	deepIM-CD_0	Sf3b6
Dazap2	0	1.4086	0.325	0.063	0	deepIM-CD_0	Dazap2
Snrpa	0	0.285588	0.385	0.124	0	deepIM-CD_0	Snrpa
Mgat4b	0	0.307312	0.425	0.164	0	deepIM-CD_0	Mgat4b
Cstf2t	0	0.35978	0.407	0.146	0	deepIM-CD_0	Cstf2t
Pofut2	0	0.26076	0.459	0.199	0	deepIM-CD_0	Pofut2
Ckap4	0	0.297948	0.443	0.183	0	deepIM-CD_0	Ckap4
Spag7	0	0.276597	0.413	0.153	0	deepIM-CD_0	Spag7
Tm9sf4	0	0.417379	0.393	0.134	0	deepIM-CD_0	Tm9sf4
Orai1	0	0.429678	0.397	0.138	0	deepIM-CD_0	Orai1
Tmem25	0	0.576644	0.334	0.075	0	deepIM-CD_0	Tmem25
G6pdx	0	1.04109	0.342	0.083	0	deepIM-CD_0	G6pdx
Ankmy2	0	0.515135	0.357	0.099	0	deepIM-CD_0	Ankmy2
Trmt112	0	1.19097	0.325	0.067	0	deepIM-CD_0	Trmt112
Prdx3	0	0.334878	0.384	0.126	0	deepIM-CD_0	Prdx3
Snrpb	0	1.10078	0.342	0.085	0	deepIM-CD_0	Snrpb
Rap1a	0	0.376665	0.367	0.11	0	deepIM-CD_0	Rap1a
Parm1	0	0.380186	0.452	0.195	0	deepIM-CD_0	Parm1
Grcc10	0	0.402796	0.404	0.147	0	deepIM-CD_0	Grcc10
H3f3b	0	0.572717	0.353	0.096	0	deepIM-CD_0	H3f3b
Arf6	0	0.266641	0.417	0.16	0	deepIM-CD_0	Arf6
Aldh9a1	0	0.890392	0.335	0.079	0	deepIM-CD_0	Aldh9a1
Nop10	0	0.994966	0.327	0.071	0	deepIM-CD_0	Nop10
Tenm3	0	0.360745	0.396	0.14	0	deepIM-CD_0	Tenm3
L1cam	0	0.278997	0.968	0.712	0	deepIM-CD_0	L1cam
Fam174a	0	0.448922	0.413	0.158	0	deepIM-CD_0	Fam174a
BC005624	0	0.428902	0.375	0.12	0	deepIM-CD_0	BC005624
Nudcd1	0	0.480584	0.341	0.086	0	deepIM-CD_0	Nudcd1
Tuba1a	0	1.0226	0.348	0.093	0	deepIM-CD_0	Tuba1a
Gatad1	0	0.349143	0.367	0.113	0	deepIM-CD_0	Gatad1
Nxpe5	0	0.307717	0.346	0.092	0	deepIM-CD_0	Nxpe5
Ptges3	0	0.582866	0.357	0.103	0	deepIM-CD_0	Ptges3
Calml3	0	0.677783	0.372	0.118	0	deepIM-CD_0	Calml3
Myo10	0	0.300947	0.394	0.14	0	deepIM-CD_0	Myo10
Ndufv3	0	0.433273	0.387	0.133	0	deepIM-CD_0	Ndufv3
Loxl4	0	0.837398	0.331	0.077	0	deepIM-CD_0	Loxl4
Api5	0	0.350641	0.368	0.115	0	deepIM-CD_0	Api5
Ndrg3	0	0.314887	0.351	0.098	0	deepIM-CD_0	Ndrg3
Tmem139	0	0.525564	0.35	0.097	0	deepIM-CD_0	Tmem139
Cwc15	0	0.367417	0.393	0.14	0	deepIM-CD_0	Cwc15
Etfa	0	0.333331	0.372	0.119	0	deepIM-CD_0	Etfa
Leo1	0	0.506994	0.366	0.113	0	deepIM-CD_0	Leo1
Rassf3	0	0.520534	0.368	0.115	0	deepIM-CD_0	Rassf3
Tns3	0	0.303841	0.943	0.69	0	deepIM-CD_0	Tns3
Sgsh	0	0.427523	0.376	0.123	0	deepIM-CD_0	Sgsh
Slc49a4	0	0.348326	0.402	0.149	0	deepIM-CD_0	Slc49a4
Lclat1	0	0.274434	0.379	0.126	0	deepIM-CD_0	Lclat1
Yipf5	0	0.507841	0.356	0.103	0	deepIM-CD_0	Yipf5
Sqor	0	0.657367	0.339	0.087	0	deepIM-CD_0	Sqor
Vtcn1	0	0.731294	0.333	0.081	0	deepIM-CD_0	Vtcn1
Bckdha	0	0.547179	0.347	0.095	0	deepIM-CD_0	Bckdha
Nipa2	0	0.619396	0.337	0.085	0	deepIM-CD_0	Nipa2
Slc25a39	0	0.350511	0.399	0.147	0	deepIM-CD_0	Slc25a39
Lhfpl2	0	0.909569	0.394	0.142	0	deepIM-CD_0	Lhfpl2
Txnl1	0	0.307587	0.379	0.127	0	deepIM-CD_0	Txnl1
Cd55	0	0.810318	0.318	0.067	0	deepIM-CD_0	Cd55
Fcgbp	0	1.08987	0.501	0.25	0	deepIM-CD_0	Fcgbp
Smim7	0	0.496304	0.366	0.115	0	deepIM-CD_0	Smim7
Psmb6	0	0.804333	0.348	0.097	0	deepIM-CD_0	Psmb6
Cox6b1	0	0.834137	0.352	0.102	0	deepIM-CD_0	Cox6b1
Mat2b	0	0.424833	0.365	0.115	0	deepIM-CD_0	Mat2b
Stard3nl	0	0.329059	0.362	0.112	0	deepIM-CD_0	Stard3nl
Ninj1	0	0.648972	0.367	0.117	0	deepIM-CD_0	Ninj1
Tbca	0	0.991496	0.316	0.066	0	deepIM-CD_0	Tbca
Pfdn5	0	0.595645	0.362	0.112	0	deepIM-CD_0	Pfdn5
Cct8	0	0.693752	0.338	0.088	0	deepIM-CD_0	Cct8
Tnfrsf11a	0	0.87619	0.345	0.095	0	deepIM-CD_0	Tnfrsf11a
Hint2	0	0.598662	0.347	0.097	0	deepIM-CD_0	Hint2
Lmo2	0	0.979755	0.294	0.045	0	deepIM-CD_0	Lmo2
Prcp	0	0.582973	0.334	0.085	0	deepIM-CD_0	Prcp
Adi1	0	0.976175	0.332	0.083	0	deepIM-CD_0	Adi1
Tmem136	0	0.613656	0.344	0.095	0	deepIM-CD_0	Tmem136
Tubb5	0	0.932264	0.336	0.088	0	deepIM-CD_0	Tubb5
Pla2g4a	0	0.301577	0.383	0.135	0	deepIM-CD_0	Pla2g4a
Fam83a	0	0.988057	0.293	0.045	0	deepIM-CD_0	Fam83a
Ier3ip1	0	0.772168	0.333	0.085	0	deepIM-CD_0	Ier3ip1
Anxa1	0	0.960236	0.328	0.08	0	deepIM-CD_0	Anxa1
Hmox2	0	0.585882	0.345	0.097	0	deepIM-CD_0	Hmox2
Fkbp4	0	0.36979	0.369	0.122	0	deepIM-CD_0	Fkbp4
Cib1	0	0.92051	0.325	0.078	0	deepIM-CD_0	Cib1
Ngrn	0	0.276544	0.378	0.131	0	deepIM-CD_0	Ngrn
Dpagt1	0	0.363446	0.356	0.109	0	deepIM-CD_0	Dpagt1
Map2k1	0	0.632042	0.349	0.102	0	deepIM-CD_0	Map2k1
Arl1	0	0.964244	0.321	0.074	0	deepIM-CD_0	Arl1
Efnb1	0	0.269104	0.431	0.184	0	deepIM-CD_0	Efnb1
Ciao1	0	0.639455	0.338	0.092	0	deepIM-CD_0	Ciao1
Hikeshi	0	0.312675	0.342	0.096	0	deepIM-CD_0	Hikeshi
Farsb	0	0.490936	0.348	0.102	0	deepIM-CD_0	Farsb
Gpc1	0	0.257642	0.418	0.172	0	deepIM-CD_0	Gpc1
Qdpr	0	0.411104	0.365	0.119	0	deepIM-CD_0	Qdpr
Cnbp	0	0.37138	0.37	0.124	0	deepIM-CD_0	Cnbp
Nsmce3	0	0.680357	0.349	0.103	0	deepIM-CD_0	Nsmce3
Hmgcs1	0	0.58833	0.344	0.098	0	deepIM-CD_0	Hmgcs1
Tmem167b	0	0.669932	0.343	0.098	0	deepIM-CD_0	Tmem167b
Tomm6	0	1.04969	0.34	0.095	0	deepIM-CD_0	Tomm6
Camk1d	0	1.30322	0.295	0.05	0	deepIM-CD_0	Camk1d
Dhcr7	0	1.15616	0.308	0.063	0	deepIM-CD_0	Dhcr7
Grtp1	0	0.936416	0.307	0.062	0	deepIM-CD_0	Grtp1
Abcf1	0	0.396998	0.37	0.125	0	deepIM-CD_0	Abcf1
Pabpc1	0	0.673838	0.345	0.1	0	deepIM-CD_0	Pabpc1
Atp5e	0	0.95194	0.335	0.091	0	deepIM-CD_0	Atp5e
Tmem41b	0	0.48256	0.336	0.092	0	deepIM-CD_0	Tmem41b
Cops4	0	0.293897	0.355	0.111	0	deepIM-CD_0	Cops4
Tmem184c	0	0.907453	0.312	0.068	0	deepIM-CD_0	Tmem184c
Dnajb1	0	0.806215	0.337	0.094	0	deepIM-CD_0	Dnajb1
Med9	0	0.8504	0.336	0.093	0	deepIM-CD_0	Med9
Sgms2	0	0.363584	0.369	0.126	0	deepIM-CD_0	Sgms2
Frg1	0	0.268499	0.354	0.111	0	deepIM-CD_0	Frg1
Cd79b	0	1.11626	0.29	0.047	0	deepIM-CD_0	Cd79b
Slc35a4	0	0.515775	0.349	0.106	0	deepIM-CD_0	Slc35a4
Pqlc3	0	1.63955	0.285	0.042	0	deepIM-CD_0	Pqlc3
Dipk1b	0	2.08983	0.27	0.028	0	deepIM-CD_0	Dipk1b
Dr1	0	0.445047	0.343	0.101	0	deepIM-CD_0	Dr1
Sptssa	0	0.391067	0.342	0.1	0	deepIM-CD_0	Sptssa
Erp44	0	0.480953	0.345	0.103	0	deepIM-CD_0	Erp44
Golt1b	0	0.490403	0.355	0.113	0	deepIM-CD_0	Golt1b
Twf1	0	0.520935	0.325	0.083	0	deepIM-CD_0	Twf1
Ccnd3	0	0.356287	0.367	0.125	0	deepIM-CD_0	Ccnd3
Decr1	0	0.293176	0.341	0.1	0	deepIM-CD_0	Decr1
Aldh4a1	0	0.44923	0.332	0.091	0	deepIM-CD_0	Aldh4a1
Echs1	0	0.569577	0.34	0.099	0	deepIM-CD_0	Echs1
Slc35e2	0	0.290935	0.346	0.105	0	deepIM-CD_0	Slc35e2
Cnpy4	0	0.590401	0.364	0.123	0	deepIM-CD_0	Cnpy4
Gna12	0	0.588949	0.361	0.12	0	deepIM-CD_0	Gna12
Gstk1	0	1.56155	0.287	0.046	0	deepIM-CD_0	Gstk1
Tcaf1	0	0.302187	0.355	0.114	0	deepIM-CD_0	Tcaf1
Psmd3	0	0.252776	0.381	0.14	0	deepIM-CD_0	Psmd3
Eif3f	0	0.604091	0.342	0.102	0	deepIM-CD_0	Eif3f
Socs7	0	0.487655	0.328	0.088	0	deepIM-CD_0	Socs7
Dpy30	0	0.408941	0.341	0.101	0	deepIM-CD_0	Dpy30
Dbi	0	0.98711	0.313	0.073	0	deepIM-CD_0	Dbi
Bpnt1	0	0.809946	0.318	0.078	0	deepIM-CD_0	Bpnt1
Hspbp1	0	0.324151	0.369	0.129	0	deepIM-CD_0	Hspbp1
Lrp12	0	1.01977	0.307	0.067	0	deepIM-CD_0	Lrp12
Psmd2	0	0.367444	0.369	0.129	0	deepIM-CD_0	Psmd2
Mea1	0	0.640278	0.352	0.112	0	deepIM-CD_0	Mea1
Micos13	0	0.537549	0.348	0.108	0	deepIM-CD_0	Micos13
Klhl14	0	0.923912	0.3	0.06	0	deepIM-CD_0	Klhl14
Ndufs5	0	1.01166	0.308	0.069	0	deepIM-CD_0	Ndufs5
Selenoi	0	0.334214	0.363	0.124	0	deepIM-CD_0	Selenoi
Sdhd	0	0.408105	0.362	0.123	0	deepIM-CD_0	Sdhd
Tmtc3	0	0.656328	0.32	0.081	0	deepIM-CD_0	Tmtc3
Ipo5	0	0.251602	0.368	0.129	0	deepIM-CD_0	Ipo5
Pxylp1	0	0.794078	0.343	0.105	0	deepIM-CD_0	Pxylp1
Naa50	0	0.428172	0.343	0.105	0	deepIM-CD_0	Naa50
Oaz1	0	0.301556	0.396	0.158	0	deepIM-CD_0	Oaz1
Thap4	0	0.32479	0.351	0.113	0	deepIM-CD_0	Thap4
Psen2	0	0.503546	0.348	0.11	0	deepIM-CD_0	Psen2
B4galt1	0	0.391199	0.375	0.137	0	deepIM-CD_0	B4galt1
Apbb1	0	0.870186	0.31	0.072	0	deepIM-CD_0	Apbb1
Naa38	0	0.902808	0.32	0.082	0	deepIM-CD_0	Naa38
Psmf1	0	0.45029	0.337	0.1	0	deepIM-CD_0	Psmf1
Tm2d1	0	0.669006	0.325	0.088	0	deepIM-CD_0	Tm2d1
Adrm1	0	0.294871	0.361	0.124	0	deepIM-CD_0	Adrm1
Psmb2	0	0.849392	0.321	0.084	0	deepIM-CD_0	Psmb2
Sesn2	0	0.283731	0.348	0.111	0	deepIM-CD_0	Sesn2
Ucp2	0	0.369525	0.919	0.682	0	deepIM-CD_0	Ucp2
Lrp11	0	1.62553	0.282	0.045	0	deepIM-CD_0	Lrp11
Slc25a16	0	1.05337	0.295	0.058	0	deepIM-CD_0	Slc25a16
Elp5	0	0.386659	0.347	0.11	0	deepIM-CD_0	Elp5
Ndufb1-ps	0	1.42368	0.285	0.048	0	deepIM-CD_0	Ndufb1-ps
Prelid1	0	0.295274	0.361	0.124	0	deepIM-CD_0	Prelid1
Praf2	0	1.28263	0.294	0.057	0	deepIM-CD_0	Praf2
Sfr1	0	0.557485	0.343	0.107	0	deepIM-CD_0	Sfr1
Wwtr1	0	0.274865	0.376	0.14	0	deepIM-CD_0	Wwtr1
Ost4	0	0.634859	0.319	0.083	0	deepIM-CD_0	Ost4
Sertad2	0	0.254075	0.354	0.118	0	deepIM-CD_0	Sertad2
Hnrnpab	0	0.289048	0.369	0.133	0	deepIM-CD_0	Hnrnpab
Gpr89	0	0.265347	0.357	0.122	0	deepIM-CD_0	Gpr89
Pnmal2	0	0.634294	0.308	0.073	0	deepIM-CD_0	Pnmal2
Ubl5	0	1.05304	0.295	0.06	0	deepIM-CD_0	Ubl5
Nap1l1	0	1.08108	0.291	0.056	0	deepIM-CD_0	Nap1l1
Prpsap2	0	0.352092	0.313	0.078	0	deepIM-CD_0	Prpsap2
Sdf2l1	0	0.507897	0.359	0.124	0	deepIM-CD_0	Sdf2l1
Gpd1	0	1.41176	0.278	0.044	0	deepIM-CD_0	Gpd1
AA467197	0	1.62481	0.261	0.027	0	deepIM-CD_0	AA467197
Naglu	0	0.416398	0.36	0.126	0	deepIM-CD_0	Naglu
Marveld2	0	0.386762	0.349	0.115	0	deepIM-CD_0	Marveld2
Slc20a2	0	0.495679	0.34	0.107	0	deepIM-CD_0	Slc20a2
Comtd1	0	1.35094	0.28	0.047	0	deepIM-CD_0	Comtd1
Tmem209	0	0.576167	0.327	0.094	0	deepIM-CD_0	Tmem209
Hs2st1	0	0.449373	0.348	0.115	0	deepIM-CD_0	Hs2st1
Cct6a	0	0.348686	0.346	0.113	0	deepIM-CD_0	Cct6a
Tfg	0	0.406572	0.346	0.113	0	deepIM-CD_0	Tfg
Psmd13	0	0.461991	0.341	0.109	0	deepIM-CD_0	Psmd13
Pak1ip1	0	0.387884	0.339	0.107	0	deepIM-CD_0	Pak1ip1
Rnf115	0	0.294774	0.329	0.097	0	deepIM-CD_0	Rnf115
Ywhah	0	0.69708	0.319	0.087	0	deepIM-CD_0	Ywhah
Slirp	0	0.252329	0.332	0.1	0	deepIM-CD_0	Slirp
Mmut	0	0.42786	0.318	0.086	0	deepIM-CD_0	Mmut
Eef1b2	0	0.325503	0.361	0.129	0	deepIM-CD_0	Eef1b2
Tmem222	0	0.31606	0.346	0.114	0	deepIM-CD_0	Tmem222
Tmem160	0	0.530254	0.346	0.114	0	deepIM-CD_0	Tmem160
Bcam	0	1.12986	0.997	0.765	0	deepIM-CD_0	Bcam
Rrm1	0	0.824707	0.293	0.061	0	deepIM-CD_0	Rrm1
Timm13	0	0.301109	0.371	0.139	0	deepIM-CD_0	Timm13
Eif5a	0	0.482445	0.345	0.113	0	deepIM-CD_0	Eif5a
Ciao2a	0	0.438616	0.337	0.106	0	deepIM-CD_0	Ciao2a
Rab5b	0	0.338871	0.337	0.106	0	deepIM-CD_0	Rab5b
Ndufa11	0	0.51541	0.338	0.107	0	deepIM-CD_0	Ndufa11
Tmem120b	0	0.42199	0.321	0.09	0	deepIM-CD_0	Tmem120b
Tgfa	0	0.360956	0.372	0.141	0	deepIM-CD_0	Tgfa
Stim2	0	0.339167	0.359	0.128	0	deepIM-CD_0	Stim2
Scarb2	0	0.256463	0.37	0.139	0	deepIM-CD_0	Scarb2
Ccdc124	0	0.577057	0.345	0.114	0	deepIM-CD_0	Ccdc124
Prkar2a	0	0.601753	0.307	0.076	0	deepIM-CD_0	Prkar2a
Suox	0	0.825979	0.305	0.074	0	deepIM-CD_0	Suox
Cnpy3	0	0.331358	0.366	0.135	0	deepIM-CD_0	Cnpy3
Nudt5	0	0.26502	0.336	0.106	0	deepIM-CD_0	Nudt5
Atp5j	0	0.461228	0.317	0.087	0	deepIM-CD_0	Atp5j
Mpv17l2	0	0.318339	0.353	0.123	0	deepIM-CD_0	Mpv17l2
Bcap29	0	1.26084	0.285	0.055	0	deepIM-CD_0	Bcap29
Hspa2	0	1.43222	0.29	0.06	0	deepIM-CD_0	Hspa2
Gpd2	0	0.443958	0.332	0.103	0	deepIM-CD_0	Gpd2
Mfn2	0	0.257463	0.332	0.103	0	deepIM-CD_0	Mfn2
Pqbp1	0	0.526762	0.334	0.105	0	deepIM-CD_0	Pqbp1
Eid1	0	0.406124	0.37	0.141	0	deepIM-CD_0	Eid1
Umps	0	0.459516	0.319	0.09	0	deepIM-CD_0	Umps
Tpm4	0	0.904297	0.29	0.061	0	deepIM-CD_0	Tpm4
Soat1	0	0.674889	0.336	0.109	0	deepIM-CD_0	Soat1
Mtap	0	0.581148	0.314	0.087	0	deepIM-CD_0	Mtap
Hpse	0	1.8519	0.261	0.034	0	deepIM-CD_0	Hpse
Arpc4	0	0.669169	0.305	0.078	0	deepIM-CD_0	Arpc4
Higd1a	0	0.704758	0.305	0.078	0	deepIM-CD_0	Higd1a
Psmb1	0	0.302146	0.332	0.106	0	deepIM-CD_0	Psmb1
Dnajc25	0	0.370983	0.318	0.092	0	deepIM-CD_0	Dnajc25
Slc35c2	0	0.906763	0.305	0.079	0	deepIM-CD_0	Slc35c2
Lyar	0	1.15433	0.293	0.067	0	deepIM-CD_0	Lyar
Npm1	0	0.333903	0.354	0.128	0	deepIM-CD_0	Npm1
Cstf2	0	0.486807	0.318	0.093	0	deepIM-CD_0	Cstf2
Tcea1	0	0.654419	0.291	0.066	0	deepIM-CD_0	Tcea1
Alg11	0	0.749449	0.29	0.065	0	deepIM-CD_0	Alg11
Ndufs6	0	0.557559	0.302	0.077	0	deepIM-CD_0	Ndufs6
Hsdl2	0	0.328949	0.328	0.104	0	deepIM-CD_0	Hsdl2
Nudt18	0	0.307811	0.338	0.114	0	deepIM-CD_0	Nudt18
Rnf139	0	0.260441	0.328	0.104	0	deepIM-CD_0	Rnf139
Gtf2h5	0	0.453151	0.326	0.102	0	deepIM-CD_0	Gtf2h5
Cd59b	0	1.10404	0.262	0.038	0	deepIM-CD_0	Cd59b
Vhl	0	0.494264	0.311	0.087	0	deepIM-CD_0	Vhl
Tlr3	0	0.474812	0.315	0.091	0	deepIM-CD_0	Tlr3
Cct2	0	0.513027	0.319	0.095	0	deepIM-CD_0	Cct2
Jpt1	0	0.701617	0.304	0.08	0	deepIM-CD_0	Jpt1
Chp1	0	0.267947	0.343	0.12	0	deepIM-CD_0	Chp1
Chmp4b	0	0.501783	0.338	0.115	0	deepIM-CD_0	Chmp4b
Chmp4c	0	0.394215	0.327	0.104	0	deepIM-CD_0	Chmp4c
Tomm7	0	1.44493	0.269	0.046	0	deepIM-CD_0	Tomm7
Tmed5	0	0.518952	0.325	0.102	0	deepIM-CD_0	Tmed5
Tmem185b	0	0.730159	0.312	0.089	0	deepIM-CD_0	Tmem185b
Krtcap2	0	0.550367	0.319	0.096	0	deepIM-CD_0	Krtcap2
Cln6	0	0.618211	0.318	0.095	0	deepIM-CD_0	Cln6
Leprotl1	0	0.314804	0.362	0.139	0	deepIM-CD_0	Leprotl1
Aig1	0	0.332065	0.336	0.114	0	deepIM-CD_0	Aig1
Txnrd3	0	0.300105	0.314	0.092	0	deepIM-CD_0	Txnrd3
Rab40b	0	1.22571	0.26	0.038	0	deepIM-CD_0	Rab40b
Hnrnpa0	0	0.300501	0.368	0.146	0	deepIM-CD_0	Hnrnpa0
Efna1	0	0.359834	0.357	0.135	0	deepIM-CD_0	Efna1
Slu7	0	0.545592	0.307	0.086	0	deepIM-CD_0	Slu7
Nol7	0	0.441603	0.312	0.091	0	deepIM-CD_0	Nol7
Rhoc	0	0.760254	0.3	0.079	0	deepIM-CD_0	Rhoc
Cyp51	0	0.741748	0.29	0.069	0	deepIM-CD_0	Cyp51
Abcf2	0	0.648406	0.295	0.074	0	deepIM-CD_0	Abcf2
Itpr2	0	0.348943	0.408	0.187	0	deepIM-CD_0	Itpr2
Tomm20	0	0.636267	0.296	0.075	0	deepIM-CD_0	Tomm20
Proser2	0	0.41089	0.33	0.11	0	deepIM-CD_0	Proser2
Prkacb	0	0.270311	0.343	0.123	0	deepIM-CD_0	Prkacb
Nup50	0	0.280727	0.325	0.105	0	deepIM-CD_0	Nup50
Oaf	0	0.349326	0.368	0.148	0	deepIM-CD_0	Oaf
Arsb	0	0.895974	0.306	0.086	0	deepIM-CD_0	Arsb
Bola1	0	0.840284	0.292	0.072	0	deepIM-CD_0	Bola1
Suclg1	0	0.53186	0.296	0.076	0	deepIM-CD_0	Suclg1
Ethe1	0	0.619517	0.301	0.081	0	deepIM-CD_0	Ethe1
Pdcl3	0	0.281118	0.334	0.115	0	deepIM-CD_0	Pdcl3
Tbc1d20	0	0.375027	0.336	0.117	0	deepIM-CD_0	Tbc1d20
Pvr	0	0.269218	0.319	0.1	0	deepIM-CD_0	Pvr
Eif2b2	0	0.487379	0.307	0.088	0	deepIM-CD_0	Eif2b2
Ola1	0	0.533044	0.3	0.081	0	deepIM-CD_0	Ola1
Ube2q2	0	0.275421	0.3	0.081	0	deepIM-CD_0	Ube2q2
Hars	0	0.692618	0.3	0.081	0	deepIM-CD_0	Hars
Tshz1	0	0.434322	0.322	0.104	0	deepIM-CD_0	Tshz1
Ppp1ca	0	0.438311	0.325	0.107	0	deepIM-CD_0	Ppp1ca
Gnl3l	0	0.265997	0.327	0.109	0	deepIM-CD_0	Gnl3l
Emc6	0	0.675463	0.312	0.094	0	deepIM-CD_0	Emc6
Zhx2	0	0.318197	0.315	0.097	0	deepIM-CD_0	Zhx2
Gjb4	0	0.690483	0.295	0.077	0	deepIM-CD_0	Gjb4
Wipi1	0	0.486059	0.292	0.074	0	deepIM-CD_0	Wipi1
Arpc2	0	0.510859	0.323	0.106	0	deepIM-CD_0	Arpc2
Chmp2a	0	0.611831	0.312	0.095	0	deepIM-CD_0	Chmp2a
Hprt	0	0.375765	0.303	0.086	0	deepIM-CD_0	Hprt
Sumo1	0	0.38308	0.302	0.085	0	deepIM-CD_0	Sumo1
Cct7	0	0.895404	0.283	0.066	0	deepIM-CD_0	Cct7
Aqp4	0	1.11819	0.987	0.77	0	deepIM-CD_0	Aqp4
Rasa4	0	0.929551	0.272	0.056	0	deepIM-CD_0	Rasa4
Hivep1	0	0.407081	0.314	0.098	0	deepIM-CD_0	Hivep1
Alg5	0	0.587303	0.297	0.081	0	deepIM-CD_0	Alg5
Tmem168	0	0.649629	0.29	0.074	0	deepIM-CD_0	Tmem168
Ocln	0	0.262181	0.341	0.126	0	deepIM-CD_0	Ocln
Rarb	0	0.285491	0.317	0.102	0	deepIM-CD_0	Rarb
Ddx18	0	0.281538	0.304	0.089	0	deepIM-CD_0	Ddx18
Gcat	0	1.12055	0.253	0.038	0	deepIM-CD_0	Gcat
Ndufc1	0	0.614487	0.289	0.074	0	deepIM-CD_0	Ndufc1
Tmem192	0	0.553507	0.296	0.081	0	deepIM-CD_0	Tmem192
Cdon	0	0.55145	0.296	0.081	0	deepIM-CD_0	Cdon
Slc17a5	0	0.484374	0.293	0.078	0	deepIM-CD_0	Slc17a5
Echdc1	0	0.540047	0.277	0.063	0	deepIM-CD_0	Echdc1
Mapk8ip1	0	0.364918	0.309	0.095	0	deepIM-CD_0	Mapk8ip1
Hint1	0	0.986691	0.287	0.073	0	deepIM-CD_0	Hint1
Fkbp1a	0	0.505407	0.322	0.109	0	deepIM-CD_0	Fkbp1a
Coch	0	1.4598	0.266	0.053	0	deepIM-CD_0	Coch
Tor2a	0	0.523463	0.309	0.096	0	deepIM-CD_0	Tor2a
Acsl3	0	0.47345	0.298	0.085	0	deepIM-CD_0	Acsl3
Htatip2	0	1.16832	0.264	0.052	0	deepIM-CD_0	Htatip2
Tufm	0	0.390614	0.31	0.098	0	deepIM-CD_0	Tufm
Trim28	0	0.889108	0.289	0.077	0	deepIM-CD_0	Trim28
Polr2i	0	0.560347	0.286	0.074	0	deepIM-CD_0	Polr2i
Rdh11	0	0.749127	0.292	0.08	0	deepIM-CD_0	Rdh11
Slc26a2	0	0.67869	0.284	0.072	0	deepIM-CD_0	Slc26a2
Pno1	0	1.21432	0.255	0.044	0	deepIM-CD_0	Pno1
Tomm22	0	0.832627	0.263	0.052	0	deepIM-CD_0	Tomm22
Slc35c1	0	0.552629	0.301	0.09	0	deepIM-CD_0	Slc35c1
Actr10	0	0.546627	0.293	0.082	0	deepIM-CD_0	Actr10
Cd320	0	1.04349	0.282	0.071	0	deepIM-CD_0	Cd320
Abcg1	0	0.346258	0.325	0.115	0	deepIM-CD_0	Abcg1
Denr	0	0.409361	0.308	0.098	0	deepIM-CD_0	Denr
Orai3	0	0.262565	0.309	0.099	0	deepIM-CD_0	Orai3
Smim19	0	0.377807	0.299	0.089	0	deepIM-CD_0	Smim19
Ostm1	0	0.482261	0.302	0.092	0	deepIM-CD_0	Ostm1
Ppa2	0	0.259963	0.295	0.085	0	deepIM-CD_0	Ppa2
Cln8	0	0.735962	0.288	0.078	0	deepIM-CD_0	Cln8
Ywhaq	0	0.64196	0.286	0.076	0	deepIM-CD_0	Ywhaq
Txn1	0	1.00506	0.265	0.056	0	deepIM-CD_0	Txn1
Rangap1	0	0.291473	0.326	0.117	0	deepIM-CD_0	Rangap1
Tcp1	0	0.47271	0.316	0.107	0	deepIM-CD_0	Tcp1
Ubxn8	0	0.568196	0.31	0.101	0	deepIM-CD_0	Ubxn8
Acadm	0	0.298211	0.293	0.084	0	deepIM-CD_0	Acadm
Ndufaf3	0	0.420121	0.292	0.083	0	deepIM-CD_0	Ndufaf3
Manea	0	0.620676	0.275	0.067	0	deepIM-CD_0	Manea
Utp4	0	0.478075	0.276	0.068	0	deepIM-CD_0	Utp4
Acp1	0	0.666557	0.262	0.054	0	deepIM-CD_0	Acp1
Nkiras2	0	0.356782	0.309	0.101	0	deepIM-CD_0	Nkiras2
Heatr5b	0	0.333176	0.294	0.086	0	deepIM-CD_0	Heatr5b
Polr2j	0	0.495671	0.292	0.084	0	deepIM-CD_0	Polr2j
Spg21	0	0.623817	0.283	0.075	0	deepIM-CD_0	Spg21
Erlin1	0	0.74872	0.283	0.075	0	deepIM-CD_0	Erlin1
Arpp19	0	0.611004	0.267	0.06	0	deepIM-CD_0	Arpp19
Rxylt1	0	0.365863	0.309	0.103	0	deepIM-CD_0	Rxylt1
Rab11a	0	0.289924	0.297	0.091	0	deepIM-CD_0	Rab11a
Tlr4	0	0.501114	0.28	0.075	0	deepIM-CD_0	Tlr4
Agtrap	0	0.815726	0.275	0.07	0	deepIM-CD_0	Agtrap
Ehd1	0	0.783001	0.275	0.07	0	deepIM-CD_0	Ehd1
Map1lc3a	0	0.272871	0.344	0.139	0	deepIM-CD_0	Map1lc3a
Dhrs13	0	0.657544	0.286	0.081	0	deepIM-CD_0	Dhrs13
Slc22a15	0	0.496824	0.262	0.058	0	deepIM-CD_0	Slc22a15
Eif3i	0	1.08055	0.26	0.056	0	deepIM-CD_0	Eif3i
Sh3tc2	0	0.354974	0.275	0.071	0	deepIM-CD_0	Sh3tc2
Gusb	0	0.584288	0.295	0.091	0	deepIM-CD_0	Gusb
Sf3b5	0	0.871356	0.276	0.073	0	deepIM-CD_0	Sf3b5
Srp9	0	0.417931	0.289	0.086	0	deepIM-CD_0	Srp9
Lpar1	0	0.495706	0.302	0.099	0	deepIM-CD_0	Lpar1
Eif2ak1	0	0.256383	0.299	0.096	0	deepIM-CD_0	Eif2ak1
Chmp2b	0	0.33355	0.298	0.095	0	deepIM-CD_0	Chmp2b
Hspe1	0	1.07877	0.256	0.054	0	deepIM-CD_0	Hspe1
Depdc7	0	0.323284	0.271	0.069	0	deepIM-CD_0	Depdc7
Magoh	0	0.84899	0.26	0.058	0	deepIM-CD_0	Magoh
Uba6	0	0.295617	0.276	0.074	0	deepIM-CD_0	Uba6
Pomp	0	0.287712	0.318	0.116	0	deepIM-CD_0	Pomp
Tbc1d9	0	0.427363	0.265	0.063	0	deepIM-CD_0	Tbc1d9
Cct4	0	0.32314	0.281	0.079	0	deepIM-CD_0	Cct4
Mtln	0	0.445596	0.29	0.088	0	deepIM-CD_0	Mtln
Gfm1	0	0.299562	0.296	0.094	0	deepIM-CD_0	Gfm1
Rora	0	0.254801	0.284	0.082	0	deepIM-CD_0	Rora
Pdxk	0	0.508802	0.274	0.073	0	deepIM-CD_0	Pdxk
Nr3c1	0	0.318151	0.276	0.075	0	deepIM-CD_0	Nr3c1
Ctns	0	0.399314	0.291	0.09	0	deepIM-CD_0	Ctns
Lyn	0	0.339231	0.275	0.075	0	deepIM-CD_0	Lyn
Akirin1	0	0.454863	0.259	0.059	0	deepIM-CD_0	Akirin1
Nt5c3	0	0.317448	0.276	0.076	0	deepIM-CD_0	Nt5c3
Mpzl3	0	0.941436	0.265	0.065	0	deepIM-CD_0	Mpzl3
Abhd17a	0	0.409862	0.296	0.096	0	deepIM-CD_0	Abhd17a
Asah2	0	0.290923	0.285	0.085	0	deepIM-CD_0	Asah2
Otud1	0	0.505227	0.269	0.07	0	deepIM-CD_0	Otud1
Entpd2	0	0.706528	0.271	0.072	0	deepIM-CD_0	Entpd2
Ficd	0	0.745913	0.275	0.076	0	deepIM-CD_0	Ficd
Fa2h	0	0.366054	0.281	0.082	0	deepIM-CD_0	Fa2h
Swi5	0	0.506051	0.287	0.088	0	deepIM-CD_0	Swi5
Mtpn	0	0.672583	0.265	0.067	0	deepIM-CD_0	Mtpn
Anapc11	0	0.339277	0.304	0.106	0	deepIM-CD_0	Anapc11
Cops2	0	0.357768	0.276	0.079	0	deepIM-CD_0	Cops2
Dctn3	0	0.588893	0.272	0.075	0	deepIM-CD_0	Dctn3
Hddc3	0	0.595879	0.271	0.074	0	deepIM-CD_0	Hddc3
Xylt1	0	0.552674	0.272	0.075	0	deepIM-CD_0	Xylt1
Cpsf2	0	0.400319	0.272	0.075	0	deepIM-CD_0	Cpsf2
Ppp1r7	0	0.304597	0.278	0.082	0	deepIM-CD_0	Ppp1r7
Tma7	0	0.547705	0.256	0.06	0	deepIM-CD_0	Tma7
Eif2s1	0	0.512339	0.266	0.07	0	deepIM-CD_0	Eif2s1
Dpm2	0	0.339047	0.282	0.086	0	deepIM-CD_0	Dpm2
Fut8	0	0.473622	0.297	0.101	0	deepIM-CD_0	Fut8
Ifi30	0	0.281841	0.343	0.148	0	deepIM-CD_0	Ifi30
Epha4	0	0.362791	0.271	0.076	0	deepIM-CD_0	Epha4
Plk3	0	0.575371	0.26	0.065	0	deepIM-CD_0	Plk3
Capza2	0	0.392941	0.26	0.065	0	deepIM-CD_0	Capza2
Rbx1	0	0.628631	0.261	0.066	0	deepIM-CD_0	Rbx1
Sh3kbp1	0	0.476269	0.259	0.064	0	deepIM-CD_0	Sh3kbp1
Tmem18	0	0.570758	0.276	0.082	0	deepIM-CD_0	Tmem18
Stimate	0	0.330193	0.301	0.107	0	deepIM-CD_0	Stimate
Nubp2	0	0.27267	0.287	0.093	0	deepIM-CD_0	Nubp2
Csgalnact2	0	0.66972	0.26	0.067	0	deepIM-CD_0	Csgalnact2
Ccdc90b	0	0.436387	0.26	0.067	0	deepIM-CD_0	Ccdc90b
Psma2	0	0.645487	0.25	0.057	0	deepIM-CD_0	Psma2
Cct5	0	0.841793	0.25	0.057	0	deepIM-CD_0	Cct5
Eng	0	0.562709	0.282	0.089	0	deepIM-CD_0	Eng
Coro2a	0	0.587358	0.274	0.082	0	deepIM-CD_0	Coro2a
Csnk2b	0	0.470067	0.276	0.084	0	deepIM-CD_0	Csnk2b
Sh3bgrl	0	0.80851	0.258	0.066	0	deepIM-CD_0	Sh3bgrl
Mbtps2	0	0.254619	0.267	0.075	0	deepIM-CD_0	Mbtps2
Smim12	0	0.44321	0.285	0.093	0	deepIM-CD_0	Smim12
Clpp	0	0.254049	0.287	0.095	0	deepIM-CD_0	Clpp
Rtraf	0	0.48542	0.258	0.067	0	deepIM-CD_0	Rtraf
Qpctl	0	0.539872	0.288	0.097	0	deepIM-CD_0	Qpctl
Uqcc3	0	0.391545	0.291	0.1	0	deepIM-CD_0	Uqcc3
Steap1	0	0.580612	0.259	0.069	0	deepIM-CD_0	Steap1
Lpcat1	0	0.645923	0.261	0.071	0	deepIM-CD_0	Lpcat1
Bola2	0	0.518254	0.284	0.094	0	deepIM-CD_0	Bola2
Sf3b4	0	0.535345	0.261	0.072	0	deepIM-CD_0	Sf3b4
Sephs2	0	0.671477	0.251	0.062	0	deepIM-CD_0	Sephs2
Ndufaf8	0	0.664627	0.26	0.071	0	deepIM-CD_0	Ndufaf8
Dnttip2	0	0.274627	0.264	0.076	0	deepIM-CD_0	Dnttip2
Tmem175	0	0.262162	0.264	0.076	0	deepIM-CD_0	Tmem175
Mapk6	0	0.364393	0.268	0.08	0	deepIM-CD_0	Mapk6
Fgfrl1	0	0.402158	0.279	0.092	0	deepIM-CD_0	Fgfrl1
Commd1	0	0.328412	0.275	0.088	0	deepIM-CD_0	Commd1
Fundc1	0	0.283233	0.274	0.087	0	deepIM-CD_0	Fundc1
Scand1	0	0.412013	0.29	0.103	0	deepIM-CD_0	Scand1
Tmem68	0	0.298934	0.253	0.066	0	deepIM-CD_0	Tmem68
Pfdn6	0	0.492331	0.263	0.076	0	deepIM-CD_0	Pfdn6
Mageh1	0	0.610416	0.273	0.087	0	deepIM-CD_0	Mageh1
Lrrc26	0	0.350186	0.263	0.077	0	deepIM-CD_0	Lrrc26
Triap1	0	0.716519	0.251	0.065	0	deepIM-CD_0	Triap1
Pet100	0	0.470502	0.271	0.085	0	deepIM-CD_0	Pet100
Tceal8	0	0.603475	0.267	0.081	0	deepIM-CD_0	Tceal8
Ostc	0	0.484099	0.264	0.079	0	deepIM-CD_0	Ostc
Naaa	0	0.792416	0.25	0.065	0	deepIM-CD_0	Naaa
Aar2	0	0.409263	0.25	0.066	0	deepIM-CD_0	Aar2
Atp5l	0	0.516108	0.253	0.07	0	deepIM-CD_0	Atp5l
Fdx1	0	0.395729	0.259	0.076	0	deepIM-CD_0	Fdx1
Arsk	0	0.262021	0.259	0.076	0	deepIM-CD_0	Arsk
Ralb	0	0.326151	0.282	0.099	0	deepIM-CD_0	Ralb
Zdhhc12	0	0.370536	0.27	0.088	0	deepIM-CD_0	Zdhhc12
Spr	0	0.665569	0.25	0.068	0	deepIM-CD_0	Spr
App	0	1.25725	0.999	0.818	0	deepIM-CD_0	App
Fzd5	0	0.614762	0.27	0.089	0	deepIM-CD_0	Fzd5
Tctn2	0	0.258667	0.278	0.097	0	deepIM-CD_0	Tctn2
Pole4	0	0.278288	0.27	0.089	0	deepIM-CD_0	Pole4
Tmub1	0	0.373607	0.287	0.106	0	deepIM-CD_0	Tmub1
Cyb561d2	0	0.790518	0.251	0.07	0	deepIM-CD_0	Cyb561d2
Aip	0	0.511417	0.255	0.074	0	deepIM-CD_0	Aip
Snx15	0	0.327478	0.258	0.077	0	deepIM-CD_0	Snx15
Itm2b	0	0.846792	0.993	0.813	0	deepIM-CD_0	Itm2b
Atp1b1	0	0.792724	0.978	0.798	0	deepIM-CD_0	Atp1b1
Atp5g3	0	0.251581	0.269	0.09	0	deepIM-CD_0	Atp5g3
Exosc9	0	0.285236	0.252	0.073	0	deepIM-CD_0	Exosc9
Cog6	0	0.265549	0.256	0.077	0	deepIM-CD_0	Cog6
Opa3	0	0.351368	0.256	0.077	0	deepIM-CD_0	Opa3
Wdr61	0	0.33712	0.257	0.078	0	deepIM-CD_0	Wdr61
Prpf31	0	0.398816	0.252	0.074	0	deepIM-CD_0	Prpf31
Dynll1	0	0.299035	0.256	0.083	0	deepIM-CD_0	Dynll1
Mfsd12	0	0.370207	0.254	0.081	0	deepIM-CD_0	Mfsd12
Aqp2	0	0.830091	0.996	0.824	0	deepIM-CD_0	Aqp2
Isoc1	0	0.255404	0.268	0.096	0	deepIM-CD_0	Isoc1
Thap11	0	0.508742	0.251	0.08	0	deepIM-CD_0	Thap11
Timm22	0	0.293011	0.25	0.079	0	deepIM-CD_0	Timm22
Ebpl	0	0.447037	0.257	0.087	0	deepIM-CD_0	Ebpl
Ado	0	0.367601	0.25	0.08	0	deepIM-CD_0	Ado
Serinc3	0	1.25428	0.997	0.871	0	deepIM-CD_0	Serinc3
Cdh16	0	0.641492	0.995	0.877	0	deepIM-CD_0	Cdh16
Tnfrsf12a	1.23385563762534e-300	0.252405	0.276	0.115	2.35160545975013e-296	deepIM-CD_0	Tnfrsf12a
Ptgs1	1.191226913126e-281	0.316703	0.837	0.519	2.27035937372684e-277	deepIM-CD_0	Ptgs1
Hsd11b2	0	1.48947	0.704	0.27	0	OM-CD_1	Hsd11b2
Ndrg1	0	2.17791	0.493	0.215	0	OM-CD_1	Ndrg1
Srcin1	0	2.32683	0.562	0.288	0	OM-CD_1	Srcin1
Rhcg	0	2.43711	0.4	0.162	0	OM-CD_1	Rhcg
Tfcp2l1	0	2.10455	0.463	0.236	0	OM-CD_1	Tfcp2l1
Car15	0	1.44374	0.331	0.118	0	OM-CD_1	Car15
Ivns1abp	0	1.63671	0.681	0.48	0	OM-CD_1	Ivns1abp
Mcoln3	0	2.08413	0.323	0.124	0	OM-CD_1	Mcoln3
Pkhd1	0	1.77469	0.513	0.315	0	OM-CD_1	Pkhd1
Cdkl1	0	1.36592	0.925	0.752	0	OM-CD_1	Cdkl1
Nr3c2	0	2.08341	0.452	0.283	0	OM-CD_1	Nr3c2
Btc	0	1.85429	0.383	0.224	0	OM-CD_1	Btc
Scnn1g	0	2.28975	0.283	0.129	0	OM-CD_1	Scnn1g
Kif12	0	1.53972	0.586	0.434	0	OM-CD_1	Kif12
Wsb1	0	1.74703	0.477	0.369	0	OM-CD_1	Wsb1
Mat2a	0	1.48048	0.826	0.719	0	OM-CD_1	Mat2a
St6galnac2	0	1.50837	0.491	0.388	0	OM-CD_1	St6galnac2
Glis3	0	1.49796	0.559	0.459	0	OM-CD_1	Glis3
Txnip	0	1.2084	0.637	0.542	0	OM-CD_1	Txnip
Fanca	0	1.4235	0.519	0.432	0	OM-CD_1	Fanca
Rapgef3	0	1.40104	0.726	0.64	0	OM-CD_1	Rapgef3
Hoxd3	0	1.36542	0.539	0.454	0	OM-CD_1	Hoxd3
Ranbp3l	0	1.07079	0.843	0.759	0	OM-CD_1	Ranbp3l
Hoxd4	0	1.20836	0.746	0.664	0	OM-CD_1	Hoxd4
Leng8	0	1.10514	0.75	0.683	0	OM-CD_1	Leng8
Ddx17	0	1.0809	0.707	0.66	0	OM-CD_1	Ddx17
Sfi1	0	0.81094	0.91	0.864	0	OM-CD_1	Sfi1
Pabpn1	0	1.06049	0.642	0.616	0	OM-CD_1	Pabpn1
Rgl3	0	0.711256	0.832	0.816	0	OM-CD_1	Rgl3
Mprip	0	0.89346	0.743	0.757	0	OM-CD_1	Mprip
Srrm2	0	1.01897	0.633	0.628	0	OM-CD_1	Srrm2
Mecom	0	0.860455	0.697	0.701	0	OM-CD_1	Mecom
Kcnq1	9.73713656135094e-307	1.31127	0.526	0.457	1.85580085722787e-302	OM-CD_1	Kcnq1
Scnn1b	7.04212814040959e-288	1.85216	0.311	0.177	1.34215920228066e-283	OM-CD_1	Scnn1b
Luc7l2	1.22395041086938e-262	0.994082	0.601	0.593	2.33272708807596e-258	OM-CD_1	Luc7l2
Arglu1	4.40320201366174e-253	0.931094	0.602	0.585	8.39206271783791e-249	OM-CD_1	Arglu1
Dab1	1.01210751976868e-244	1.76507	0.364	0.255	1.92897572192712e-240	OM-CD_1	Dab1
Pnisr	3.81714667650492e-243	0.869917	0.619	0.614	7.27509985075073e-239	OM-CD_1	Pnisr
Sptbn2	2.58895836549249e-232	0.549532	0.832	0.805	4.93429574879213e-228	OM-CD_1	Sptbn2
Ptger1	4.49164325894814e-218	0.581925	0.719	0.623	8.56062288722926e-214	OM-CD_1	Ptger1
Rsrp1	2.10881071404064e-210	0.716297	0.654	0.671	4.01918233989006e-206	OM-CD_1	Rsrp1
Eif4a2	3.02722348095709e-203	1.16798	0.531	0.528	5.76958523235612e-199	OM-CD_1	Eif4a2
BC034090	9.43734819659122e-199	1.44985	0.409	0.304	1.79866419278832e-194	OM-CD_1	BC034090
Spaca6	1.2970862108499e-193	1.09147	0.533	0.519	2.47211660925882e-189	OM-CD_1	Spaca6
Pdzk1ip1	5.28284385958675e-193	0.632613	0.6	0.524	1.00685721119864e-188	OM-CD_1	Pdzk1ip1
Dnajc5	3.59310124820656e-191	0.254724	0.138	0.287	6.84809166895687e-187	OM-CD_1	Dnajc5
Slmap	1.7340009816073e-187	0.276511	0.129	0.269	3.30483247084536e-183	OM-CD_1	Slmap
Ccdc141	7.81120973293782e-186	1.67034	0.376	0.275	1.48873846300062e-181	OM-CD_1	Ccdc141
Dock7	4.280015786456e-183	0.927735	0.559	0.567	8.15728208740649e-179	OM-CD_1	Dock7
Immt	1.61997280363918e-179	0.28777	0.159	0.309	3.08750616645592e-175	OM-CD_1	Immt
Fzr1	1.07922053159837e-177	0.250804	0.125	0.262	2.05688641117333e-173	OM-CD_1	Fzr1
Scaf11	2.23223015813941e-177	0.264428	0.16	0.315	4.2544074583979e-173	OM-CD_1	Scaf11
Idh3g	2.42496719072492e-177	0.290217	0.128	0.253	4.62174496880262e-173	OM-CD_1	Idh3g
Afg3l2	3.63854260084125e-177	0.356795	0.147	0.289	6.93469834294333e-173	OM-CD_1	Afg3l2
Sh3glb1	1.74117626048898e-175	0.282478	0.154	0.308	3.31850783486595e-171	OM-CD_1	Sh3glb1
Ilf3	4.00568495692053e-175	0.272336	0.121	0.256	7.63443495939484e-171	OM-CD_1	Ilf3
Pnrc2	4.78475928012004e-175	0.276252	0.129	0.271	9.11927271198078e-171	OM-CD_1	Pnrc2
Ipo8	2.20943663506552e-174	0.283	0.122	0.257	4.21096528277138e-170	OM-CD_1	Ipo8
Gbf1	1.51164252044998e-172	0.334121	0.123	0.257	2.88103947972561e-168	OM-CD_1	Gbf1
Miga1	5.82062393549703e-172	0.264	0.134	0.277	1.10935271586638e-167	OM-CD_1	Miga1
Zbtb7b	8.00907510315381e-172	0.270082	0.134	0.279	1.52644962391008e-167	OM-CD_1	Zbtb7b
Mcoln1	1.22368371537045e-171	0.323845	0.124	0.258	2.33221879312454e-167	OM-CD_1	Mcoln1
Slc25a3	1.68673161637875e-171	0.342421	0.194	0.341	3.21474178765626e-167	OM-CD_1	Slc25a3
Cisd2	1.83169657674189e-171	0.388107	0.136	0.28	3.49103050561236e-167	OM-CD_1	Cisd2
Stx12	6.66458982232655e-171	0.294013	0.146	0.297	1.27020417423722e-166	OM-CD_1	Stx12
Ube2q1	1.12307569535078e-170	0.290889	0.139	0.284	2.14046996776905e-166	OM-CD_1	Ube2q1
Cdk9	1.60737640172666e-170	0.283289	0.145	0.29	3.06349868405084e-166	OM-CD_1	Cdk9
Vdac1	4.06786366552852e-170	0.398338	0.154	0.302	7.75294136013081e-166	OM-CD_1	Vdac1
Glis2	4.53112846818723e-170	1.38393	0.447	0.395	8.63587774751804e-166	OM-CD_1	Glis2
Itch	9.74516818282516e-170	0.27619	0.168	0.331	1.85733160396465e-165	OM-CD_1	Itch
Rnf121	2.23589286246837e-169	0.346039	0.127	0.264	4.26138820657846e-165	OM-CD_1	Rnf121
Psmc6	2.52540725731961e-169	0.282922	0.148	0.293	4.81317369172545e-165	OM-CD_1	Psmc6
Smc3	4.94844251485428e-169	0.327555	0.131	0.274	9.43123658906077e-165	OM-CD_1	Smc3
Klc4	9.79202687099351e-169	0.284876	0.142	0.279	1.86626240134265e-164	OM-CD_1	Klc4
Dapk3	1.6713174613376e-168	0.25362	0.159	0.312	3.18536394956333e-164	OM-CD_1	Dapk3
Pum2	9.24890115251664e-168	0.298278	0.153	0.301	1.76274807065815e-163	OM-CD_1	Pum2
Gcc2	9.78076784197866e-168	0.303286	0.138	0.282	1.86411654300271e-163	OM-CD_1	Gcc2
Prpsap1	1.04225978101606e-167	0.281763	0.164	0.321	1.98644291663852e-163	OM-CD_1	Prpsap1
Rgs11	1.34399873581683e-167	0.529175	0.668	0.678	2.5615271905933e-163	OM-CD_1	Rgs11
Cab39l	1.92480863474083e-167	0.258384	0.148	0.296	3.66849277695254e-163	OM-CD_1	Cab39l
Kcnj1	4.12192117070967e-167	1.7766	0.291	0.121	7.85596955925555e-163	OM-CD_1	Kcnj1
Syne2	4.77389021399094e-167	0.477794	0.75	0.807	9.09855735884533e-163	OM-CD_1	Syne2
Cnot1	7.70495736870979e-167	0.305467	0.145	0.288	1.4684878249024e-162	OM-CD_1	Cnot1
Cdc42bpa	4.78235816683071e-166	0.356366	0.139	0.279	9.11469643016266e-162	OM-CD_1	Cdc42bpa
Stat3	6.17579154783748e-166	0.271501	0.158	0.312	1.17704411110235e-161	OM-CD_1	Stat3
Ppp1r9a	2.36573783109872e-165	1.13347	0.486	0.458	4.50885973229105e-161	OM-CD_1	Ppp1r9a
Pax2	3.22139752506101e-165	0.457321	0.746	0.806	6.13966154301377e-161	OM-CD_1	Pax2
Ogt	4.24684950954337e-165	1.1583	0.507	0.492	8.09407048023871e-161	OM-CD_1	Ogt
Sh3gl1	4.32697903495907e-165	0.288533	0.131	0.263	8.2467893427285e-161	OM-CD_1	Sh3gl1
Nadk2	6.3195493143056e-165	1.46156	0.475	0.446	1.2044429038135e-160	OM-CD_1	Nadk2
Avpr2	6.5163315052289e-165	0.65113	0.663	0.661	1.24194762158158e-160	OM-CD_1	Avpr2
N4bp1	7.67337285777746e-165	0.289008	0.141	0.285	1.46246813296381e-160	OM-CD_1	N4bp1
Tspan12	4.75528894827045e-164	0.412856	0.125	0.258	9.06310520650865e-160	OM-CD_1	Tspan12
Osbp	5.04111611680233e-164	0.316792	0.155	0.295	9.60786320701357e-160	OM-CD_1	Osbp
Cc2d1a	1.79376159769858e-163	0.275114	0.137	0.277	3.41873022905373e-159	OM-CD_1	Cc2d1a
Usp47	3.88397830928514e-163	0.322801	0.14	0.281	7.40247425966655e-159	OM-CD_1	Usp47
Tmem183a	7.72950246796334e-163	0.310919	0.125	0.256	1.47316587536913e-158	OM-CD_1	Tmem183a
Plcb3	1.53696605038778e-162	0.257712	0.151	0.299	2.92930359543406e-158	OM-CD_1	Plcb3
Lars	4.09660711279269e-162	0.279912	0.122	0.253	7.80772349627159e-158	OM-CD_1	Lars
Pik3c3	6.05601026513168e-162	0.268022	0.124	0.258	1.15421499643145e-157	OM-CD_1	Pik3c3
Stx6	1.62667935363442e-161	0.302412	0.143	0.289	3.10028818009185e-157	OM-CD_1	Stx6
Qrich1	4.74494953019167e-161	0.30096	0.145	0.283	9.0433993095923e-157	OM-CD_1	Qrich1
Pkn2	9.10008227558419e-161	0.279707	0.152	0.299	1.73438468090359e-156	OM-CD_1	Pkn2
Kansl2	2.47702635449102e-160	0.261888	0.152	0.294	4.72096452902444e-156	OM-CD_1	Kansl2
Atg4b	4.21015888504953e-159	0.297287	0.14	0.28	8.02414181901589e-155	OM-CD_1	Atg4b
Fam8a1	4.73445210523031e-159	0.333114	0.151	0.297	9.02339226735846e-155	OM-CD_1	Fam8a1
Ranbp3	4.38353291882969e-158	0.264873	0.154	0.299	8.35457538999751e-154	OM-CD_1	Ranbp3
Brpf1	4.96611763096547e-158	0.250753	0.157	0.306	9.46492359285709e-154	OM-CD_1	Brpf1
Pip4p1	8.5475793968167e-157	0.299603	0.157	0.303	1.62908315723929e-152	OM-CD_1	Pip4p1
Peli2	3.49494154378393e-156	1.35455	0.436	0.389	6.66100908829779e-152	OM-CD_1	Peli2
Ppp6r1	3.56684133137467e-156	0.269276	0.191	0.357	6.79804289346699e-152	OM-CD_1	Ppp6r1
Slc35a3	1.28689633373278e-155	0.344769	0.156	0.301	2.4526957224613e-151	OM-CD_1	Slc35a3
Fbxo9	1.38268853101189e-155	0.272775	0.125	0.25	2.63526607125555e-151	OM-CD_1	Fbxo9
Usp8	1.55003170422678e-155	0.287937	0.173	0.324	2.95420542508583e-151	OM-CD_1	Usp8
Sec31a	1.09718948130525e-154	0.345301	0.162	0.309	2.09113343241967e-150	OM-CD_1	Sec31a
Creb1	1.13172038669757e-154	0.250361	0.138	0.271	2.15694588500689e-150	OM-CD_1	Creb1
Dync1i2	1.56435685106733e-154	0.404224	0.129	0.263	2.98150772244922e-150	OM-CD_1	Dync1i2
Lcmt1	4.5473205013893e-153	0.30734	0.149	0.297	8.66673814359787e-149	OM-CD_1	Lcmt1
Fam13b	5.43441429677547e-153	0.250054	0.131	0.263	1.03574502082244e-148	OM-CD_1	Fam13b
U2af1	8.96979375475533e-153	0.281282	0.171	0.323	1.70955299171882e-148	OM-CD_1	U2af1
Ide	1.13245245206804e-152	0.354544	0.131	0.263	2.15834112839647e-148	OM-CD_1	Ide
Fkbp15	2.76478312647928e-152	0.359322	0.151	0.289	5.26940016075685e-148	OM-CD_1	Fkbp15
Rbck1	3.57528826696172e-152	0.272898	0.125	0.251	6.81414190800235e-148	OM-CD_1	Rbck1
Rictor	1.27441000465602e-151	0.278964	0.14	0.273	2.4288980278739e-147	OM-CD_1	Rictor
Lrch1	1.52838520451838e-151	0.2927	0.132	0.266	2.91294936129157e-147	OM-CD_1	Lrch1
Bicd2	7.40986162837751e-151	0.270543	0.149	0.289	1.41224552775247e-146	OM-CD_1	Bicd2
Tnpo3	8.06521029634304e-151	0.387779	0.125	0.25	1.53714843038002e-146	OM-CD_1	Tnpo3
Fbf1	1.30902044231056e-150	0.292966	0.174	0.33	2.4948620609997e-146	OM-CD_1	Fbf1
Trim41	1.56024318792984e-150	0.322513	0.133	0.262	2.97366749187548e-146	OM-CD_1	Trim41
Rab14	1.72781780745553e-150	0.257062	0.206	0.379	3.29304795922949e-146	OM-CD_1	Rab14
Irf3	2.15661141185045e-150	0.330422	0.158	0.301	4.11028568984577e-146	OM-CD_1	Irf3
Trabd	6.95539762724801e-150	0.302905	0.174	0.327	1.3256292337772e-145	OM-CD_1	Trabd
Rabep1	7.5395149453591e-150	0.273226	0.155	0.296	1.43695615343599e-145	OM-CD_1	Rabep1
Arhgef5	1.45558975736469e-149	0.255657	0.179	0.339	2.77420851856137e-145	OM-CD_1	Arhgef5
Cep350	3.36543679640316e-149	0.297506	0.164	0.307	6.41418599026479e-145	OM-CD_1	Cep350
Fndc3b	3.50736715699158e-149	0.27342	0.174	0.324	6.68469106451025e-145	OM-CD_1	Fndc3b
Sympk	4.60237843803813e-149	0.311533	0.148	0.285	8.77167306505686e-145	OM-CD_1	Sympk
Trpm4	5.16686112893225e-149	0.314955	0.132	0.259	9.84752062563197e-145	OM-CD_1	Trpm4
Tle2	1.04724165975175e-148	1.38991	0.407	0.35	1.99593787932086e-144	OM-CD_1	Tle2
Rab3gap1	2.44188024354714e-148	0.341951	0.149	0.287	4.6539795561765e-144	OM-CD_1	Rab3gap1
Mapk14	3.81882825461813e-148	0.275898	0.184	0.336	7.27830477047669e-144	OM-CD_1	Mapk14
Mdm2	3.83644486195486e-148	0.320166	0.13	0.253	7.31188026239977e-144	OM-CD_1	Mdm2
Cope	4.87540303833197e-148	0.364754	0.158	0.303	9.2920306507569e-144	OM-CD_1	Cope
Acbd3	1.45834934139647e-147	0.317743	0.168	0.316	2.77946800976754e-143	OM-CD_1	Acbd3
Adar	1.70431347633887e-147	0.301011	0.134	0.263	3.24825105455426e-143	OM-CD_1	Adar
Htt	2.50312011813197e-147	0.271818	0.146	0.278	4.77069663314771e-143	OM-CD_1	Htt
Kdm7a	1.94790977438234e-146	0.296715	0.165	0.305	3.7125212389953e-142	OM-CD_1	Kdm7a
Pcmtd2	5.65239181957205e-146	0.290982	0.17	0.312	1.07728935689224e-141	OM-CD_1	Pcmtd2
Ift46	8.27457869363567e-146	0.272734	0.153	0.292	1.57705195322002e-141	OM-CD_1	Ift46
Gsk3b	8.5039896927438e-146	0.280227	0.185	0.346	1.62077539554004e-141	OM-CD_1	Gsk3b
Gga2	8.903907014725e-146	0.351001	0.137	0.273	1.69699563793644e-141	OM-CD_1	Gga2
Dld	1.39544103905794e-145	0.479832	0.151	0.275	2.65957107634053e-141	OM-CD_1	Dld
Nrd1	1.42062071411321e-145	0.312993	0.193	0.353	2.70756101902837e-141	OM-CD_1	Nrd1
Maco1	1.79326516991436e-145	0.408876	0.152	0.292	3.41778408733978e-141	OM-CD_1	Maco1
Paip1	1.91681212765047e-145	0.361169	0.129	0.254	3.65325223408904e-141	OM-CD_1	Paip1
Rock1	4.93212173393552e-145	0.268617	0.175	0.325	9.40013081270771e-141	OM-CD_1	Rock1
Sec24c	5.52747066208679e-145	0.321883	0.182	0.334	1.05348063348712e-140	OM-CD_1	Sec24c
Insr	9.64491392054851e-145	0.268437	0.229	0.412	1.83822414411734e-140	OM-CD_1	Insr
Rnf216	1.13561308322473e-144	0.343762	0.134	0.259	2.16436497531801e-140	OM-CD_1	Rnf216
Pappa	1.59371248514403e-144	1.1959	0.293	0.177	3.03745662543601e-140	OM-CD_1	Pappa
Qk	2.14190542195477e-144	0.368094	0.155	0.289	4.0822575437036e-140	OM-CD_1	Qk
Anapc1	3.0959683135089e-143	0.275752	0.176	0.322	5.90060600871661e-139	OM-CD_1	Anapc1
Pacsin2	2.53541063515889e-142	0.270805	0.236	0.421	4.83223912954933e-138	OM-CD_1	Pacsin2
Dap3	2.62807068422846e-142	0.345407	0.166	0.307	5.00883991707102e-138	OM-CD_1	Dap3
Myo5b	3.48747501511192e-142	0.275395	0.213	0.378	6.64677863130181e-138	OM-CD_1	Myo5b
Usf2	4.76410304489609e-142	0.273171	0.22	0.395	9.07990399326745e-138	OM-CD_1	Usf2
Anxa6	5.76279980747541e-142	0.322065	0.191	0.351	1.09833201530674e-137	OM-CD_1	Anxa6
Med24	1.87627838031049e-141	0.398044	0.137	0.264	3.57599896503377e-137	OM-CD_1	Med24
Rnf40	3.51963789362445e-141	0.323164	0.144	0.272	6.70807786145883e-137	OM-CD_1	Rnf40
Pi4ka	4.62378308972268e-141	0.367603	0.167	0.301	8.81246819070245e-137	OM-CD_1	Pi4ka
Ankrd11	9.45003796573707e-141	0.28207	0.193	0.351	1.80108273588983e-136	OM-CD_1	Ankrd11
Mfn1	9.82046800880121e-141	0.431274	0.153	0.269	1.87168299779742e-136	OM-CD_1	Mfn1
Fyco1	2.72272122159296e-140	0.364705	0.142	0.27	5.18923437623402e-136	OM-CD_1	Fyco1
Wdr77	4.94554951068939e-140	0.314711	0.135	0.257	9.42572281242291e-136	OM-CD_1	Wdr77
Zfp740	8.71652075759047e-140	0.256508	0.204	0.365	1.66128169118917e-135	OM-CD_1	Zfp740
Fip1l1	1.1911629303148e-139	0.402827	0.139	0.266	2.27023742888698e-135	OM-CD_1	Fip1l1
Hmg20b	1.90979288802106e-139	0.290293	0.188	0.342	3.63987426527934e-135	OM-CD_1	Hmg20b
Hectd4	2.60051512973534e-139	0.281464	0.144	0.271	4.95632178576259e-135	OM-CD_1	Hectd4
Farp1	3.04245157940354e-139	0.341964	0.168	0.309	5.79860846518521e-135	OM-CD_1	Farp1
Gtpbp6	3.15894665006689e-139	0.332015	0.154	0.288	6.0206364203625e-135	OM-CD_1	Gtpbp6
Hnrnpul2	3.26439185721998e-139	0.261572	0.233	0.408	6.22160444067556e-135	OM-CD_1	Hnrnpul2
Clec16a	3.42203059655641e-139	0.379171	0.133	0.256	6.52204811397687e-135	OM-CD_1	Clec16a
Usp33	4.20312801290459e-139	0.376147	0.134	0.255	8.01074167979486e-135	OM-CD_1	Usp33
Pnpla8	7.71082332991467e-139	0.361588	0.142	0.268	1.46960581844844e-134	OM-CD_1	Pnpla8
Ift52	1.82397937033147e-138	0.351626	0.142	0.27	3.47632228191475e-134	OM-CD_1	Ift52
Atxn2	8.65107781087941e-138	0.417898	0.143	0.265	1.64880891997551e-133	OM-CD_1	Atxn2
Vps52	1.09275627440081e-137	0.391981	0.136	0.256	2.0826841833805e-133	OM-CD_1	Vps52
Gnpat	1.2757486700914e-137	0.370721	0.149	0.279	2.43144939032721e-133	OM-CD_1	Gnpat
Zfp91	1.59542651423003e-137	0.415115	0.175	0.318	3.04072339347101e-133	OM-CD_1	Zfp91
Dhx15	1.82201645958264e-137	0.393683	0.134	0.258	3.47258117031855e-133	OM-CD_1	Dhx15
Pcnp	2.67054723741777e-137	0.351282	0.169	0.31	5.08979597979454e-133	OM-CD_1	Pcnp
Atxn7l3	2.89611443570682e-137	0.366424	0.149	0.283	5.51970450301363e-133	OM-CD_1	Atxn7l3
Slc35b4	3.00963516593861e-137	0.529	0.137	0.267	5.73606366276239e-133	OM-CD_1	Slc35b4
Agfg1	3.030446727367e-137	0.286425	0.171	0.312	5.77572841768877e-133	OM-CD_1	Agfg1
Klhdc3	5.4544506353945e-137	0.337876	0.135	0.255	1.03956374659984e-132	OM-CD_1	Klhdc3
Fam214b	5.50546448865019e-137	0.319738	0.128	0.25	1.04928647689184e-132	OM-CD_1	Fam214b
Enah	5.69569935423237e-137	0.34765	0.149	0.274	1.08554333992315e-132	OM-CD_1	Enah
Synj2bp	5.89648120452394e-137	0.30898	0.192	0.348	1.12381035277022e-132	OM-CD_1	Synj2bp
Tom1l2	8.50642852317087e-136	0.390792	0.189	0.336	1.62124021223114e-131	OM-CD_1	Tom1l2
Birc6	1.35837439923954e-135	0.294244	0.197	0.348	2.58892576751063e-131	OM-CD_1	Birc6
Baz2a	3.98498195978657e-135	0.30769	0.191	0.346	7.59497711715722e-131	OM-CD_1	Baz2a
Lzts2	4.42106535524187e-135	0.274992	0.185	0.336	8.42610846055548e-131	OM-CD_1	Lzts2
Abtb1	6.93492239979992e-135	0.29093	0.144	0.269	1.32172686017787e-130	OM-CD_1	Abtb1
Ankrd52	9.4784872007813e-135	0.300322	0.157	0.289	1.80650487559691e-130	OM-CD_1	Ankrd52
Rnf123	1.26394847382123e-134	0.303899	0.182	0.326	2.40895939625589e-130	OM-CD_1	Rnf123
Nf2	3.1278117639774e-134	0.284559	0.215	0.374	5.96129644096452e-130	OM-CD_1	Nf2
Zwint	5.26873277526764e-134	0.337509	0.133	0.251	1.00416777963826e-129	OM-CD_1	Zwint
Chd8	5.300449721404e-134	0.351422	0.158	0.293	1.01021271240239e-129	OM-CD_1	Chd8
Ell	9.00679591801308e-134	0.283145	0.151	0.281	1.71660523401411e-129	OM-CD_1	Ell
Trrap	9.23051149185551e-134	0.264888	0.203	0.361	1.75924318523274e-129	OM-CD_1	Trrap
Psmd11	9.97588018976551e-134	0.369867	0.152	0.285	1.90130300536741e-129	OM-CD_1	Psmd11
Rprd2	1.56589516289033e-133	0.307124	0.165	0.299	2.98443959095268e-129	OM-CD_1	Rprd2
Fnta	2.33712178781113e-133	0.346403	0.174	0.321	4.45432041538923e-129	OM-CD_1	Fnta
Usp34	2.58958617822707e-133	0.293651	0.175	0.314	4.93549229708298e-129	OM-CD_1	Usp34
Rnf111	3.08965785630894e-133	0.28035	0.174	0.314	5.88857890833921e-129	OM-CD_1	Rnf111
Tbc1d17	1.04550209471162e-132	0.313939	0.136	0.254	1.99262244231087e-128	OM-CD_1	Tbc1d17
Raf1	2.49390027254492e-132	0.377432	0.191	0.336	4.75312452944336e-128	OM-CD_1	Raf1
Eif4e2	2.55681932672865e-132	0.399307	0.148	0.273	4.87304195481213e-128	OM-CD_1	Eif4e2
Nuak2	2.58262644918332e-132	1.68186	0.307	0.213	4.92222774949849e-128	OM-CD_1	Nuak2
Hsf1	4.56926299746395e-132	0.278498	0.145	0.269	8.70855834686653e-128	OM-CD_1	Hsf1
Kdm5a	1.11404593413056e-131	0.377614	0.151	0.276	2.12326014585942e-127	OM-CD_1	Kdm5a
Mindy2	1.52234634844944e-131	0.343939	0.174	0.315	2.9014399055098e-127	OM-CD_1	Mindy2
Bptf	1.98471673596696e-131	0.341384	0.183	0.331	3.78267162707943e-127	OM-CD_1	Bptf
Clasp1	2.08442706142883e-131	0.314389	0.175	0.316	3.97270953637721e-127	OM-CD_1	Clasp1
Zfr	2.73319574174813e-131	0.338262	0.2	0.356	5.20919776419775e-127	OM-CD_1	Zfr
Tsc2	1.16121026586941e-130	0.408489	0.133	0.253	2.2131506457205e-126	OM-CD_1	Tsc2
Ice1	1.40825464324393e-130	0.342036	0.174	0.316	2.68399252455861e-126	OM-CD_1	Ice1
Mrs2	1.60574559290694e-130	0.346566	0.15	0.269	3.06039052552134e-126	OM-CD_1	Mrs2
Kdm5b	2.6322130799321e-130	0.394082	0.129	0.252	5.01673490904259e-126	OM-CD_1	Kdm5b
Rabgap1	4.09805926750005e-130	0.42149	0.139	0.262	7.81049115792835e-126	OM-CD_1	Rabgap1
Fbrsl1	5.90752077340476e-130	0.264524	0.165	0.295	1.12591438420321e-125	OM-CD_1	Fbrsl1
Slc4a5	6.78975302202349e-130	1.75707	0.256	0.175	1.29405902846746e-125	OM-CD_1	Slc4a5
Zfyve1	9.5526543709923e-130	0.31747	0.136	0.254	1.82064039656742e-125	OM-CD_1	Zfyve1
Safb	2.4282622928896e-129	0.342927	0.2	0.352	4.62802510401829e-125	OM-CD_1	Safb
Ubap2	4.61696415590078e-129	0.362375	0.167	0.309	8.79947198473129e-125	OM-CD_1	Ubap2
Ppfibp1	5.83250374526782e-129	0.299163	0.223	0.388	1.11161688881059e-124	OM-CD_1	Ppfibp1
Arhgap24	7.04271447221758e-129	1.40136	0.393	0.333	1.34227095125995e-124	OM-CD_1	Arhgap24
Mink1	1.45340516887998e-128	0.274936	0.208	0.355	2.77004491136835e-124	OM-CD_1	Mink1
Cnot3	1.47157387721099e-128	0.378431	0.141	0.264	2.80467265257642e-124	OM-CD_1	Cnot3
Elovl71	1.98053617873275e-128	0.374497	0.217	0.375	3.77470390304675e-124	OM-CD_1	Elovl7
Mgll	5.45271735151632e-128	0.39477	0.174	0.313	1.0392334000255e-123	OM-CD_1	Mgll
Cdc73	8.07808379130667e-128	0.367582	0.135	0.252	1.53960198978514e-123	OM-CD_1	Cdc73
Ppp1r12a	1.48548961198236e-127	0.259911	0.221	0.386	2.83119465147719e-123	OM-CD_1	Ppp1r12a
Hnf1b	3.00725052758368e-127	0.493295	0.142	0.265	5.73151878052173e-123	OM-CD_1	Hnf1b
Dpp9	5.76281545134407e-127	0.425191	0.141	0.263	1.09833499687167e-122	OM-CD_1	Dpp9
Ccng2	7.76691221118769e-127	0.461658	0.136	0.256	1.48029579833026e-122	OM-CD_1	Ccng2
Nemf	2.22133262287823e-126	0.260273	0.189	0.331	4.23363784594361e-122	OM-CD_1	Nemf
Ylpm1	1.24333505782864e-125	0.411992	0.168	0.303	2.36967228671561e-121	OM-CD_1	Ylpm1
Myo5c	2.73586236376081e-125	1.42671	0.387	0.338	5.21428007909173e-121	OM-CD_1	Myo5c
Gatad2b	1.5747247066744e-124	0.4437	0.154	0.28	3.00126781845074e-120	OM-CD_1	Gatad2b
Timm44	1.86433239100937e-124	0.311603	0.138	0.252	3.55323110402476e-120	OM-CD_1	Timm44
Fnbp1l	1.98909689668641e-124	0.374402	0.202	0.357	3.79101977539463e-120	OM-CD_1	Fnbp1l
Arfgap2	2.1079377626894e-124	0.45047	0.166	0.3	4.01751858190974e-120	OM-CD_1	Arfgap2
Hectd1	2.24577980308251e-124	0.375572	0.205	0.365	4.28023172669496e-120	OM-CD_1	Hectd1
Dync1li2	2.45051697031681e-124	0.33305	0.184	0.326	4.67044029372681e-120	OM-CD_1	Dync1li2
Fbrs	3.98956516364217e-123	0.299931	0.217	0.379	7.60371224538561e-119	OM-CD_1	Fbrs
Vasn	6.50023490534815e-123	0.416899	0.159	0.293	1.2388797706103e-118	OM-CD_1	Vasn
Pdpk1	1.01037661769869e-122	0.415504	0.161	0.291	1.92567679567194e-118	OM-CD_1	Pdpk1
Mtor	1.09911050421507e-122	0.353437	0.209	0.361	2.0947947099835e-118	OM-CD_1	Mtor
Atp9b	1.10438077426195e-122	0.381162	0.193	0.341	2.10483931766585e-118	OM-CD_1	Atp9b
Camk2d	2.14112630417537e-122	0.410926	0.165	0.297	4.08077262312784e-118	OM-CD_1	Camk2d
Abhd14b	2.66372995939318e-122	0.371421	0.183	0.315	5.07680292960746e-118	OM-CD_1	Abhd14b
Veph1	3.07641844242414e-122	1.51425	0.344	0.28	5.86334590941618e-118	OM-CD_1	Veph1
Ube2d2a	4.46357942205739e-122	0.371752	0.14	0.26	8.50713602049918e-118	OM-CD_1	Ube2d2a
Fyttd1	5.16153523596984e-122	0.391726	0.145	0.268	9.83737000623492e-118	OM-CD_1	Fyttd1
Ndor1	7.93233966134297e-122	0.357512	0.145	0.267	1.51182461605536e-117	OM-CD_1	Ndor1
Pax8	8.40490365808979e-122	0.536383	0.678	0.732	1.60189058819533e-117	OM-CD_1	Pax8
Txndc11	9.38587218890564e-122	0.448013	0.146	0.264	1.78885338048353e-117	OM-CD_1	Txndc11
Ep300	9.74302779606138e-122	0.324982	0.213	0.37	1.85692366765134e-117	OM-CD_1	Ep300
Tanc1	1.69650502300393e-121	0.284151	0.228	0.394	3.23336892334319e-117	OM-CD_1	Tanc1
Dtymk	2.07172366079541e-121	0.359384	0.152	0.276	3.94849812510997e-117	OM-CD_1	Dtymk
Prkcz	2.58433981326518e-121	0.444835	0.135	0.253	4.92549325010211e-117	OM-CD_1	Prkcz
Mff	3.1648935333026e-121	0.355512	0.177	0.312	6.03197058512143e-117	OM-CD_1	Mff
Caskin2	2.63231399431326e-120	0.426259	0.171	0.295	5.01692724176164e-116	OM-CD_1	Caskin2
[truncated: 4,680 more rows]

## Sheet: LOH_clusters (Fig 4)
	p_val	avg_log2FC	pct.1	pct.2	p_val_adj	cluster	gene	celltype
Psca	0	4.60382	0.919	0.117	0	0	Psca	IM-ATL_0
Bsnd	0	3.50388	0.921	0.29	0	0	Bsnd	IM-ATL_0
Pdgfa	0	3.06219	0.781	0.276	0	0	Pdgfa	IM-ATL_0
Atp10b	0	4.46282	0.56	0.056	0	0	Atp10b	IM-ATL_0
Lypd2	0	3.45015	0.601	0.099	0	0	Lypd2	IM-ATL_0
Tmem238l	0	5.45278	0.509	0.025	0	0	Tmem238l	IM-ATL_0
Akr1b3	0	1.70941	0.856	0.376	0	0	Akr1b3	IM-ATL_0
Slc43a2	0	2.88318	0.721	0.264	0	0	Slc43a2	IM-ATL_0
Them6	0	2.64326	0.708	0.26	0	0	Them6	IM-ATL_0
Clcnka	0	2.20053	0.969	0.526	0	0	Clcnka	IM-ATL_0
Cldn10	0	1.91215	0.874	0.433	0	0	Cldn10	IM-ATL_0
Cacnb3	0	2.7596	0.667	0.247	0	0	Cacnb3	IM-ATL_0
Sgk1	0	1.79112	0.673	0.263	0	0	Sgk1	IM-ATL_0
Ugt8a	0	2.64673	0.721	0.313	0	0	Ugt8a	IM-ATL_0
Igfbp2	0	4.91445	0.407	0.024	0	0	Igfbp2	IM-ATL_0
Bcl6	0	2.18103	0.625	0.253	0	0	Bcl6	IM-ATL_0
Spon1	0	2.39883	0.537	0.166	0	0	Spon1	IM-ATL_0
Ccdc3	0	2.6217	0.54	0.172	0	0	Ccdc3	IM-ATL_0
Soga1	0	2.60026	0.548	0.191	0	0	Soga1	IM-ATL_0
Upk3b	0	1.90162	0.575	0.22	0	0	Upk3b	IM-ATL_0
Tldc2	0	6.03712	0.365	0.011	0	0	Tldc2	IM-ATL_0
Atp11a	0	1.74439	0.841	0.492	0	0	Atp11a	IM-ATL_0
Hspg2	0	1.83853	0.659	0.318	0	0	Hspg2	IM-ATL_0
Rflna	0	6.24315	0.349	0.01	0	0	Rflna	IM-ATL_0
Nrip3	0	5.13124	0.356	0.021	0	0	Nrip3	IM-ATL_0
Ndrg4	0	1.99021	0.494	0.169	0	0	Ndrg4	IM-ATL_0
Esam	0	1.97416	0.617	0.308	0	0	Esam	IM-ATL_0
Thbs1	0	1.39294	0.676	0.377	0	0	Thbs1	IM-ATL_0
Cldn19	0	1.82979	0.763	0.465	0	0	Cldn19	IM-ATL_0
Gal3st1	0	2.10478	0.601	0.306	0	0	Gal3st1	IM-ATL_0
Prom2	0	2.39744	0.494	0.206	0	0	Prom2	IM-ATL_0
Rbms3	0	1.52976	0.658	0.37	0	0	Rbms3	IM-ATL_0
Rbm38	0	3.79798	0.331	0.045	0	0	Rbm38	IM-ATL_0
Tfap2b	0	1.66334	0.602	0.317	0	0	Tfap2b	IM-ATL_0
Slc7a6	0	2.57337	0.408	0.129	0	0	Slc7a6	IM-ATL_0
Srgap3	0	2.28677	0.466	0.191	0	0	Srgap3	IM-ATL_0
Prox1	0	1.75928	0.521	0.252	0	0	Prox1	IM-ATL_0
Mycbpap	0	2.26221	0.41	0.145	0	0	Mycbpap	IM-ATL_0
Ube2ql1	0	4.97501	0.282	0.017	0	0	Ube2ql1	IM-ATL_0
Cryab	0	0.309894	0.763	0.499	0	0	Cryab	IM-ATL_0
Muc1	0	1.57197	0.515	0.254	0	0	Muc1	IM-ATL_0
Sptssb	0	2.81983	0.312	0.055	0	0	Sptssb	IM-ATL_0
Slc22a4	0	1.93763	0.516	0.26	0	0	Slc22a4	IM-ATL_0
Fgd3	0	2.28869	0.4	0.149	0	0	Fgd3	IM-ATL_0
Scin	0	1.52127	0.813	0.563	0	0	Scin	IM-ATL_0
Hnrnpr	0	1.63284	0.586	0.339	0	0	Hnrnpr	IM-ATL_0
Rassf6	0	1.45367	0.72	0.474	0	0	Rassf6	IM-ATL_0
Gabre	0	2.7084	0.319	0.073	0	0	Gabre	IM-ATL_0
Hsph1	0	1.51205	0.614	0.369	0	0	Hsph1	IM-ATL_0
B3gnt7	0	4.67701	0.266	0.022	0	0	B3gnt7	IM-ATL_0
Crlf1	0	6.03917	0.251	0.008	0	0	Crlf1	IM-ATL_0
Ephx1	0	1.38491	0.691	0.452	0	0	Ephx1	IM-ATL_0
Man1a	0	3.03779	0.307	0.071	0	0	Man1a	IM-ATL_0
Tmem171	0	2.23159	0.403	0.169	0	0	Tmem171	IM-ATL_0
Cldn4	0	0.338173	0.637	0.407	0	0	Cldn4	IM-ATL_0
Uaca	0	2.33233	0.343	0.12	0	0	Uaca	IM-ATL_0
Proser2	0	1.2876	0.544	0.323	0	0	Proser2	IM-ATL_0
Arrdc2	0	2.7644	0.311	0.094	0	0	Arrdc2	IM-ATL_0
Slc25a30	0	1.97881	0.407	0.19	0	0	Slc25a30	IM-ATL_0
Cab39l	0	1.82216	0.43	0.217	0	0	Cab39l	IM-ATL_0
Megf9	0	2.45635	0.325	0.116	0	0	Megf9	IM-ATL_0
Nupr1	0	0.849654	0.55	0.343	0	0	Nupr1	IM-ATL_0
Psat1	0	2.75599	0.278	0.072	0	0	Psat1	IM-ATL_0
Eps8l1	0	1.09095	0.617	0.413	0	0	Eps8l1	IM-ATL_0
Kif12	0	1.30723	0.769	0.569	0	0	Kif12	IM-ATL_0
Galm	0	2.04642	0.392	0.192	0	0	Galm	IM-ATL_0
Tmem120b	0	2.21143	0.325	0.13	0	0	Tmem120b	IM-ATL_0
Ampd3	0	1.37308	0.63	0.435	0	0	Ampd3	IM-ATL_0
Golga7	0	1.69609	0.448	0.255	0	0	Golga7	IM-ATL_0
Sostdc1	0	1.72688	0.412	0.221	0	0	Sostdc1	IM-ATL_0
Rasl11b	0	0.837134	0.502	0.315	0	0	Rasl11b	IM-ATL_0
Mal	0	1.03676	0.795	0.609	0	0	Mal	IM-ATL_0
P4ha2	0	1.27288	0.404	0.218	0	0	P4ha2	IM-ATL_0
Ypel3	0	1.22864	0.586	0.401	0	0	Ypel3	IM-ATL_0
Gjb4	0	1.9474	0.287	0.104	0	0	Gjb4	IM-ATL_0
Tmem184b	0	1.24055	0.581	0.399	0	0	Tmem184b	IM-ATL_0
Elovl6	0	1.80717	0.374	0.193	0	0	Elovl6	IM-ATL_0
Hsd17b11	0	1.30795	0.507	0.329	0	0	Hsd17b11	IM-ATL_0
Cnnm1	0	1.73529	0.371	0.195	0	0	Cnnm1	IM-ATL_0
Arl15	0	1.24642	0.558	0.386	0	0	Arl15	IM-ATL_0
Atp8b1	0	1.90207	0.332	0.162	0	0	Atp8b1	IM-ATL_0
Ptpn13	0	1.14221	0.804	0.637	0	0	Ptpn13	IM-ATL_0
Lamb3	0	1.02709	0.365	0.202	0	0	Lamb3	IM-ATL_0
Mta3	0	1.34109	0.452	0.293	0	0	Mta3	IM-ATL_0
Mal2	0	1.67301	0.355	0.197	0	0	Mal2	IM-ATL_0
Dixdc1	0	1.55145	0.331	0.177	0	0	Dixdc1	IM-ATL_0
Aup1	0	1.17583	0.562	0.411	0	0	Aup1	IM-ATL_0
L1cam	0	0.922004	0.592	0.441	0	0	L1cam	IM-ATL_0
Utrn	0	1.16614	0.436	0.29	0	0	Utrn	IM-ATL_0
Htt	0	1.5756	0.343	0.198	0	0	Htt	IM-ATL_0
Cited2	0	1.29237	0.43	0.286	0	0	Cited2	IM-ATL_0
Abcc4	0	0.95834	0.44	0.296	0	0	Abcc4	IM-ATL_0
Arhgap24	0	1.23945	0.485	0.341	0	0	Arhgap24	IM-ATL_0
Slco4a1	0	0.808856	0.84	0.698	0	0	Slco4a1	IM-ATL_0
Myo3b	0	1.26565	0.408	0.266	0	0	Myo3b	IM-ATL_0
Igfbp7	0	0.678087	0.945	0.806	0	0	Igfbp7	IM-ATL_0
Mier3	0	1.38412	0.365	0.228	0	0	Mier3	IM-ATL_0
Tcn2	0	1.37744	0.438	0.303	0	0	Tcn2	IM-ATL_0
Ext1	0	1.08425	0.465	0.331	0	0	Ext1	IM-ATL_0
Wnt5a	0	1.79537	0.259	0.126	0	0	Wnt5a	IM-ATL_0
Adcy6	0	1.04784	0.771	0.639	0	0	Adcy6	IM-ATL_0
Fto	0	1.29388	0.373	0.242	0	0	Fto	IM-ATL_0
Cd59a	0	1.31607	0.388	0.258	0	0	Cd59a	IM-ATL_0
Ezh1	0	1.14882	0.448	0.318	0	0	Ezh1	IM-ATL_0
Pax2	0	0.761321	0.796	0.666	0	0	Pax2	IM-ATL_0
Ank2	0	1.40487	0.301	0.171	0	0	Ank2	IM-ATL_0
Aif1l	0	0.92063	0.599	0.471	0	0	Aif1l	IM-ATL_0
Vav2	0	1.39027	0.292	0.164	0	0	Vav2	IM-ATL_0
Trp53bp2	0	1.2207	0.477	0.35	0	0	Trp53bp2	IM-ATL_0
Scel	0	0.880533	0.502	0.375	0	0	Scel	IM-ATL_0
Smtn	0	0.789103	0.67	0.545	0	0	Smtn	IM-ATL_0
Itpr1	0	0.99535	0.523	0.401	0	0	Itpr1	IM-ATL_0
Agrn	0	0.660529	0.738	0.619	0	0	Agrn	IM-ATL_0
Krt7	0	0.945255	0.518	0.404	0	0	Krt7	IM-ATL_0
Capn2	0	0.985393	0.56	0.449	0	0	Capn2	IM-ATL_0
Sema4b	0	0.749423	0.668	0.565	0	0	Sema4b	IM-ATL_0
Cgnl1	0	0.763714	0.879	0.776	0	0	Cgnl1	IM-ATL_0
Tns3	0	0.62215	0.73	0.63	0	0	Tns3	IM-ATL_0
Itm2b	0	0.448453	0.905	0.817	0	0	Itm2b	IM-ATL_0
Igsf5	0	0.861798	0.623	0.54	0	0	Igsf5	IM-ATL_0
Cdkl1	0	0.71592	0.851	0.771	0	0	Cdkl1	IM-ATL_0
Rbpms	5.51500900377114e-308	0.695136	0.646	0.552	1.05110556602874e-303	0	Rbpms	IM-ATL_0
Lman2	2.43958196291119e-301	1.23716	0.427	0.324	4.64959926311244e-297	0	Lman2	IM-ATL_0
Syne2	1.20211933772353e-291	0.455475	0.784	0.727	2.29111924576728e-287	0	Syne2	IM-ATL_0
Sdc4	1.22517817855348e-285	0.64498	0.692	0.634	2.33506709050508e-281	0	Sdc4	IM-ATL_0
Col4a5	8.03835569732258e-284	0.925047	0.492	0.384	1.53203021235271e-279	0	Col4a5	IM-ATL_0
Setbp1	1.81360118591255e-283	1.09601	0.404	0.281	3.45654250023073e-279	0	Setbp1	IM-ATL_0
Tacstd2	1.78561959722622e-280	0.687258	0.467	0.32	3.40321239035345e-276	0	Tacstd2	IM-ATL_0
S100a6	9.05901162513523e-275	1.03928	0.296	0.168	1.72655702563452e-270	0	S100a6	IM-ATL_0
Lynx1	5.51691947772029e-272	1.41061	0.32	0.205	1.05146968325871e-267	0	Lynx1	IM-ATL_0
Ptprf	1.38534015822964e-267	0.769437	0.584	0.517	2.64031980756987e-263	0	Ptprf	IM-ATL_0
Fam171a2	4.33379120350193e-261	1.17295	0.283	0.164	8.25977265475433e-257	0	Fam171a2	IM-ATL_0
Ocrl	2.59651621107012e-260	1.2694	0.341	0.225	4.94870024667854e-256	0	Ocrl	IM-ATL_0
Parp8	3.24349106843159e-257	0.994277	0.413	0.294	6.18176962732377e-253	0	Parp8	IM-ATL_0
Hagh	1.39086158673232e-256	1.3695	0.323	0.212	2.65084309815314e-252	0	Hagh	IM-ATL_0
Col4a3	2.64825002888959e-253	0.52198	0.732	0.663	5.04729973006068e-249	0	Col4a3	IM-ATL_0
Rnf19b	9.12093988339646e-248	1.19692	0.288	0.172	1.73835993237653e-243	0	Rnf19b	IM-ATL_0
Srsf1	3.74544497964986e-242	0.787253	0.557	0.482	7.13844358671466e-238	0	Srsf1	IM-ATL_0
Zcchc2	1.89498538355527e-237	1.23983	0.348	0.24	3.61165264251799e-233	0	Zcchc2	IM-ATL_0
Lgals3	5.53836800261346e-237	1.24947	0.278	0.168	1.0555575576181e-232	0	Lgals3	IM-ATL_0
Fnbp1	8.74243932824438e-233	1.04894	0.386	0.277	1.6662215115701e-228	0	Fnbp1	IM-ATL_0
Ak2	4.48169552775129e-231	1.13263	0.38	0.278	8.54166350634118e-227	0	Ak2	IM-ATL_0
Hspa4l	1.96027362989853e-222	1.37532	0.25	0.147	3.7360855112236e-218	0	Hspa4l	IM-ATL_0
Col18a1	2.46626309073022e-221	0.499242	0.569	0.454	4.70045082462273e-217	0	Col18a1	IM-ATL_0
Elf3	2.12573693695908e-219	1.01802	0.363	0.254	4.0514420281503e-215	0	Elf3	IM-ATL_0
Sh3rf1	2.14221787996063e-214	1.22471	0.297	0.192	4.08285305741697e-210	0	Sh3rf1	IM-ATL_0
Tiam1	5.58881097415047e-204	1.05687	0.319	0.213	1.06517148356334e-199	0	Tiam1	IM-ATL_0
Ubald1	2.76126681682378e-201	1.26602	0.283	0.184	5.26269842618443e-197	0	Ubald1	IM-ATL_0
Pqlc1	3.39420314643539e-201	0.832031	0.454	0.358	6.46901177679121e-197	0	Pqlc1	IM-ATL_0
Csad	3.32539200774295e-196	1.24336	0.296	0.198	6.33786462755729e-192	0	Csad	IM-ATL_0
Leng8	7.58727539126141e-195	0.42572	0.763	0.718	1.44605881682051e-190	0	Leng8	IM-ATL_0
Ccnt1	6.70184898631268e-191	1.22439	0.294	0.197	1.27730539830133e-186	0	Ccnt1	IM-ATL_0
Tfdp2	1.01302235756353e-186	1.11075	0.357	0.265	1.93071931128033e-182	0	Tfdp2	IM-ATL_0
Cnksr1	2.62441391471066e-182	0.754246	0.41	0.305	5.00187048004705e-178	0	Cnksr1	IM-ATL_0
Gramd3	1.61740178796795e-181	1.24206	0.272	0.179	3.08260606768811e-177	0	Gramd3	IM-ATL_0
Xbp1	3.27149679448769e-175	0.413692	0.673	0.615	6.23514574061409e-171	0	Xbp1	IM-ATL_0
Ppl	5.63060334633027e-174	0.46469	0.498	0.373	1.07313669177709e-169	0	Ppl	IM-ATL_0
Hnrnph3	4.10645572247371e-173	0.78787	0.462	0.381	7.82649396146265e-169	0	Hnrnph3	IM-ATL_0
Slc25a10	5.47196677214678e-167	1.24036	0.286	0.198	1.04290214710345e-162	0	Slc25a10	IM-ATL_0
Stard10	2.42415222339334e-163	1.09955	0.325	0.24	4.62019172256537e-159	0	Stard10	IM-ATL_0
Hspa1b	1.24007342419249e-161	0.584539	0.44	0.339	2.36345593916846e-157	0	Hspa1b	IM-ATL_0
Col4a4	5.38037157672855e-160	0.368148	0.775	0.741	1.02544501880869e-155	0	Col4a4	IM-ATL_0
Tspan3	8.92806376531821e-159	0.690434	0.486	0.413	1.701599673032e-154	0	Tspan3	IM-ATL_0
Slc25a36	1.73754607501637e-157	0.761624	0.461	0.387	3.3115890643737e-153	0	Slc25a36	IM-ATL_0
Rassf8	2.33186648500243e-155	0.984249	0.324	0.239	4.44430433376613e-151	0	Rassf8	IM-ATL_0
Akap8l	3.90796209426839e-154	0.680858	0.499	0.432	7.44818495546613e-150	0	Akap8l	IM-ATL_0
Epn3	1.92366289323675e-151	0.56349	0.588	0.54	3.66630910821993e-147	0	Epn3	IM-ATL_0
Npy	4.96811362623484e-150	1.17769	0.439	0.366	9.46872776024099e-146	0	Npy	IM-ATL_0
Adam9	2.45587858725343e-149	1.13564	0.297	0.216	4.68065899944632e-145	0	Adam9	IM-ATL_0
Dock5	1.79195265601831e-146	1.02082	0.271	0.184	3.41528256710529e-142	0	Dock5	IM-ATL_0
Gls	2.43583152937278e-144	0.394387	0.617	0.535	4.64245131183158e-140	0	Gls	IM-ATL_0
Wdr20	1.76053344274264e-141	0.914903	0.364	0.286	3.3554006885232e-137	0	Wdr20	IM-ATL_0
Prkcd	3.82954496292661e-141	0.743458	0.446	0.378	7.29872974484182e-137	0	Prkcd	IM-ATL_0
Pgap1	5.43658884715918e-137	0.789261	0.405	0.331	1.03615946838007e-132	0	Pgap1	IM-ATL_0
Cldn3	2.34788899411224e-133	0.922733	0.268	0.186	4.47484163387852e-129	0	Cldn3	IM-ATL_0
Rusc2	1.72561789675899e-130	1.01196	0.29	0.211	3.28885514943296e-126	0	Rusc2	IM-ATL_0
Ddhd2	3.41809159395436e-124	1.12243	0.255	0.18	6.51454076891761e-120	0	Ddhd2	IM-ATL_0
Ctnnal1	1.2810297656159e-121	0.579589	0.484	0.42	2.44151463028734e-117	0	Ctnnal1	IM-ATL_0
Wnt7b	3.05220982138901e-116	0.586615	0.445	0.378	5.81720669858532e-112	0	Wnt7b	IM-ATL_0
Rnpep	3.71909385048965e-114	1.04468	0.267	0.195	7.08822096964822e-110	0	Rnpep	IM-ATL_0
Msi2	8.39073086571559e-113	0.413561	0.65	0.631	1.59918939569674e-108	0	Msi2	IM-ATL_0
Tmem30b	5.02538585002602e-112	0.297183	0.515	0.436	9.57788289156459e-108	0	Tmem30b	IM-ATL_0
Son	2.75136759738949e-111	0.530058	0.577	0.554	5.24383150386462e-107	0	Son	IM-ATL_0
Rhpn2	5.82674927139808e-111	0.842159	0.31	0.236	1.11052014363576e-106	0	Rhpn2	IM-ATL_0
Eif4ebp2	1.3344029822898e-109	1.10795	0.276	0.211	2.54323864394613e-105	0	Eif4ebp2	IM-ATL_0
Dsp	3.61960309158596e-105	0.75484	0.389	0.335	6.89860153225368e-101	0	Dsp	IM-ATL_0
Spaca6	5.22455883479413e-103	0.567866	0.504	0.46	9.95748668323413e-99	0	Spaca6	IM-ATL_0
Degs1	1.17880722646572e-102	0.802915	0.324	0.259	2.24668869292101e-98	0	Degs1	IM-ATL_0
Wdfy3	3.98371469746466e-102	0.658183	0.444	0.396	7.5925618418979e-98	0	Wdfy3	IM-ATL_0
Mpp5	1.00620039797427e-100	0.910011	0.289	0.221	1.91771733849916e-96	0	Mpp5	IM-ATL_0
Folr1	1.35781569964803e-100	0.694437	0.252	0.177	2.58786094195917e-96	0	Folr1	IM-ATL_0
Fam53b	3.36225337755796e-99	0.646431	0.453	0.405	6.40811871228771e-95	0	Fam53b	IM-ATL_0
Stt3b	5.06780962041801e-99	0.718001	0.414	0.372	9.65873835555469e-95	0	Stt3b	IM-ATL_0
Mbnl2	1.69664956640488e-98	0.767554	0.399	0.352	3.23364440861106e-94	0	Mbnl2	IM-ATL_0
Spag5	5.21761624249687e-97	0.70449	0.314	0.243	9.94425479657479e-93	0	Spag5	IM-ATL_0
Plxdc2	8.16001265290465e-97	0.712046	0.393	0.339	1.5552168115171e-92	0	Plxdc2	IM-ATL_0
Sptan1	1.85290202295598e-96	0.359446	0.652	0.655	3.53144596555181e-92	0	Sptan1	IM-ATL_0
Pdcd4	1.02156839144552e-95	0.943233	0.308	0.247	1.94700719725601e-91	0	Pdcd4	IM-ATL_0
Ktn1	1.10171762228377e-93	0.729653	0.373	0.319	2.09976361631064e-89	0	Ktn1	IM-ATL_0
Pax8	7.4787385906046e-93	0.256619	0.666	0.608	1.42537278798333e-88	0	Pax8	IM-ATL_0
Dzip1l	1.13522699471203e-92	0.845726	0.327	0.267	2.16362912922165e-88	0	Dzip1l	IM-ATL_0
Rgl3	1.75840599851221e-91	0.305354	0.706	0.688	3.35134599256441e-87	0	Rgl3	IM-ATL_0
Fubp1	2.0019687483944e-91	0.564489	0.486	0.45	3.81555223756488e-87	0	Fubp1	IM-ATL_0
Map4k5	2.97847139886651e-88	0.856952	0.322	0.266	5.67666863909967e-84	0	Map4k5	IM-ATL_0
Ilk	5.34661324968124e-88	0.912253	0.298	0.241	1.01901101925675e-83	0	Ilk	IM-ATL_0
Fbxl5	5.86033667735813e-86	0.810045	0.279	0.215	1.11692156733769e-81	0	Fbxl5	IM-ATL_0
Fosl2	5.47757856226421e-85	0.674729	0.268	0.199	1.04397169818194e-80	0	Fosl2	IM-ATL_0
Atp2c1	6.08499486494945e-84	0.755793	0.372	0.33	1.15973917131072e-79	0	Atp2c1	IM-ATL_0
Sim1	8.83166839884076e-80	0.604391	0.442	0.4	1.68322768013506e-75	0	Sim1	IM-ATL_0
U2af1	2.52128788595259e-79	0.835003	0.312	0.259	4.80532258183704e-75	0	U2af1	IM-ATL_0
Mok	1.99159488539537e-77	0.878811	0.288	0.234	3.79578069207504e-73	0	Mok	IM-ATL_0
Afdn	5.89276382988858e-76	0.417689	0.553	0.536	1.12310185833847e-71	0	Afdn	IM-ATL_0
Cd63	1.86910308792707e-74	0.492612	0.482	0.444	3.56232357528021e-70	0	Cd63	IM-ATL_0
Abhd14b	8.70420406113172e-70	0.771362	0.342	0.299	1.6589342520111e-65	0	Abhd14b	IM-ATL_0
Bcl2l1	2.00780423195942e-69	0.545712	0.408	0.362	3.82667408569146e-65	0	Bcl2l1	IM-ATL_0
Tsc22d4	2.543635771226e-68	0.966285	0.264	0.215	4.84791541637963e-64	0	Tsc22d4	IM-ATL_0
Dnajc3	1.03475985097188e-67	0.757394	0.348	0.31	1.97214879996731e-63	0	Dnajc3	IM-ATL_0
Scaf4	2.59540700505487e-67	0.866775	0.274	0.223	4.94658621093408e-63	0	Scaf4	IM-ATL_0
Spns2	3.63972391566667e-67	0.50278	0.341	0.278	6.93694981086911e-63	0	Spns2	IM-ATL_0
Nxf1	3.55462847448309e-66	0.482658	0.508	0.491	6.77476640951732e-62	0	Nxf1	IM-ATL_0
Oaf	1.8287760137224e-65	0.91015	0.272	0.225	3.48546420455352e-61	0	Oaf	IM-ATL_0
Impa1	2.14546810216696e-65	0.905434	0.269	0.222	4.08904765592001e-61	0	Impa1	IM-ATL_0
Epb41	7.4539703590699e-65	0.363621	0.527	0.501	1.42065221073513e-60	0	Epb41	IM-ATL_0
Cdh1	4.19785138614531e-64	0.608941	0.417	0.394	8.00068495685435e-60	0	Cdh1	IM-ATL_0
Trim47	2.04338685562223e-62	0.789784	0.251	0.198	3.89449100813041e-58	0	Trim47	IM-ATL_0
Kif13b	1.07908887379779e-61	0.547515	0.372	0.324	2.05663548457121e-57	0	Kif13b	IM-ATL_0
Slc31a2	1.56751838264049e-61	0.504045	0.327	0.27	2.9875332854745e-57	0	Slc31a2	IM-ATL_0
Kifc3	3.93772412512917e-61	0.398528	0.629	0.641	7.50490841008369e-57	0	Kifc3	IM-ATL_0
Mid1ip1	5.61541727772643e-60	0.769532	0.274	0.225	1.07024237896188e-55	0	Mid1ip1	IM-ATL_0
Ip6k2	5.91525315818411e-59	0.676671	0.362	0.323	1.12738809941831e-54	0	Ip6k2	IM-ATL_0
Atrn	9.60928591069162e-59	0.907079	0.259	0.215	1.83143380171872e-54	0	Atrn	IM-ATL_0
Fbrs	2.71393607284118e-58	0.711135	0.337	0.298	5.172490761228e-54	0	Fbrs	IM-ATL_0
Mecom	4.97126000780955e-58	0.383485	0.446	0.4	9.47472444888422e-54	0	Mecom	IM-ATL_0
Plxnb2	4.40156349616711e-56	0.274169	0.555	0.541	8.38893986734489e-52	0	Plxnb2	IM-ATL_0
Cd82	5.58862451299603e-56	0.270946	0.676	0.67	1.06513594593191e-51	0	Cd82	IM-ATL_0
Rock2	8.93098727574469e-56	0.761487	0.257	0.209	1.70215686488418e-51	0	Rock2	IM-ATL_0
Pcyox1	4.97917456979922e-53	0.781042	0.3	0.261	9.48980881258033e-49	0	Pcyox1	IM-ATL_0
Polr3e	1.35354919881335e-52	0.693975	0.304	0.262	2.57972941801836e-48	0	Polr3e	IM-ATL_0
Slc22a23	1.64653221779689e-52	0.340204	0.255	0.197	3.13812575389909e-48	0	Slc22a23	IM-ATL_0
Ralgapa1	9.93048323470399e-50	0.707094	0.327	0.293	1.89265079970223e-45	0	Ralgapa1	IM-ATL_0
Pdzk1ip1	8.1049549658152e-49	0.573624	0.379	0.349	1.54472336693472e-44	0	Pdzk1ip1	IM-ATL_0
Prpf4b	8.17732791967948e-49	0.572778	0.396	0.371	1.55851692821171e-44	0	Prpf4b	IM-ATL_0
Fry	8.89979645106877e-49	0.599898	0.334	0.295	1.6962122056092e-44	0	Fry	IM-ATL_0
Diaph2	8.57096388883316e-47	0.796377	0.277	0.242	1.63354000757271e-42	0	Diaph2	IM-ATL_0
Ctdsp2	8.9709543546881e-47	0.577774	0.376	0.348	1.70977419046001e-42	0	Ctdsp2	IM-ATL_0
Mbd2	1.29220186772743e-46	0.604448	0.362	0.334	2.46280753970171e-42	0	Mbd2	IM-ATL_0
Zfp207	1.76113469702161e-46	0.454721	0.461	0.448	3.35654661905349e-42	0	Zfp207	IM-ATL_0
Trpv4	2.90040983123703e-45	0.454066	0.268	0.217	5.52789109735465e-41	0	Trpv4	IM-ATL_0
Nr2f2	1.3244158870516e-44	0.672837	0.322	0.291	2.52420423913165e-40	0	Nr2f2	IM-ATL_0
Wsb1	1.97768331325173e-43	0.574227	0.346	0.312	3.76926662672647e-39	0	Wsb1	IM-ATL_0
Uvrag	2.44215238907187e-43	0.554999	0.313	0.272	4.65449823833208e-39	0	Uvrag	IM-ATL_0
Glis2	7.81364821463474e-43	0.423578	0.484	0.479	1.48920321322724e-38	0	Glis2	IM-ATL_0
S100a11	7.49410381962571e-42	0.542569	0.295	0.256	1.42830124698246e-37	0	S100a11	IM-ATL_0
Snd1	2.6951419289033e-40	0.493229	0.424	0.411	5.1366710022968e-36	0	Snd1	IM-ATL_0
Shb	3.66018705468043e-40	0.337878	0.562	0.569	6.97595050751543e-36	0	Shb	IM-ATL_0
Myo6	1.02702795770542e-39	0.370147	0.515	0.516	1.95741258459077e-35	0	Myo6	IM-ATL_0
Mink1	1.21717284333161e-39	0.441642	0.451	0.442	2.31980972210571e-35	0	Mink1	IM-ATL_0
Pfkp	1.89490412947107e-39	0.413259	0.412	0.389	3.61149778035892e-35	0	Pfkp	IM-ATL_0
Plpbp	2.05677423202835e-39	0.694501	0.288	0.255	3.92000600882284e-35	0	Plpbp	IM-ATL_0
Taz	2.93515590428232e-39	0.480988	0.423	0.41	5.59411363797167e-35	0	Taz	IM-ATL_0
Tnk1	3.12708220450164e-39	0.606225	0.312	0.279	5.95990597355968e-35	0	Tnk1	IM-ATL_0
Srsf5	6.68405065190102e-39	0.492485	0.441	0.433	1.27391321374582e-34	0	Srsf5	IM-ATL_0
Apbb2	1.20474178928487e-38	0.568215	0.358	0.333	2.29611737619804e-34	0	Apbb2	IM-ATL_0
Cgn	2.53768362452849e-38	0.550164	0.34	0.31	4.83657121998884e-34	0	Cgn	IM-ATL_0
Trap1	2.5233673816949e-36	0.68887	0.3	0.274	4.8092858927723e-32	0	Trap1	IM-ATL_0
Rbm14	8.95392965234123e-36	0.52581	0.374	0.353	1.70652945243972e-31	0	Rbm14	IM-ATL_0
Anxa2	1.60987231560833e-35	0.452534	0.372	0.352	3.06825564631792e-31	0	Anxa2	IM-ATL_0
Chdh	7.08654020296626e-35	0.523292	0.396	0.384	1.35062369728334e-30	0	Chdh	IM-ATL_0
Slc44a1	8.62675128402596e-33	0.520487	0.33	0.304	1.64417252722251e-28	0	Slc44a1	IM-ATL_0
Kdm2a	5.57957035229112e-32	0.447393	0.429	0.424	1.06341031344317e-27	0	Kdm2a	IM-ATL_0
Stk25	1.30823578401852e-31	0.499314	0.389	0.378	2.4933665807609e-27	0	Stk25	IM-ATL_0
Vasp	2.92322701135796e-31	0.720735	0.262	0.234	5.57137836094714e-27	0	Vasp	IM-ATL_0
Zfand5	2.98502262514794e-31	0.701731	0.256	0.227	5.68915462126945e-27	0	Zfand5	IM-ATL_0
Fermt2	3.15249138691552e-31	0.50496	0.404	0.397	6.0083333343223e-27	0	Fermt2	IM-ATL_0
Eri3	8.02855616668587e-30	0.645126	0.296	0.272	1.53016251980866e-25	0	Eri3	IM-ATL_0
Lats2	1.07373001958627e-29	0.597043	0.265	0.235	2.04642204432947e-25	0	Lats2	IM-ATL_0
Trip10	9.21941523641742e-29	0.388768	0.386	0.366	1.7571283499088e-24	0	Trip10	IM-ATL_0
Mkln1	1.28366483536372e-28	0.644437	0.289	0.266	2.44653680971971e-24	0	Mkln1	IM-ATL_0
Dusp1	1.55567692747366e-28	0.381343	0.39	0.367	2.96496465607204e-24	0	Dusp1	IM-ATL_0
Slc8b1	2.16822290417257e-28	0.534464	0.325	0.303	4.13241603306251e-24	0	Slc8b1	IM-ATL_0
March7	5.43863071533334e-28	0.663029	0.268	0.243	1.03654862803538e-23	0	March7	IM-ATL_0
Zmynd11	1.79909989715019e-27	0.407631	0.445	0.445	3.42890449397855e-23	0	Zmynd11	IM-ATL_0
Crebrf	5.08754759142967e-27	0.655793	0.261	0.235	9.6963569545058e-23	0	Crebrf	IM-ATL_0
Srrm2	9.50059365784896e-27	0.294353	0.54	0.553	1.81071814524943e-22	0	Srrm2	IM-ATL_0
Fcho2	7.55110866072501e-26	0.650025	0.279	0.257	1.43916579964758e-21	0	Fcho2	IM-ATL_0
Nbeal1	2.73300082883798e-25	0.563128	0.282	0.258	5.20882627968231e-21	0	Nbeal1	IM-ATL_0
Tecr	5.07145905026083e-25	0.445179	0.419	0.429	9.66569380389211e-21	0	Tecr	IM-ATL_0
Trps1	1.20006186793922e-24	0.614728	0.292	0.273	2.28719791410535e-20	0	Trps1	IM-ATL_0
Inpp5f	6.75953888429847e-24	0.68618	0.251	0.228	1.28830051595845e-19	0	Inpp5f	IM-ATL_0
Ppp1r9a	4.87135236660972e-23	0.589071	0.298	0.281	9.28431047552146e-19	0	Ppp1r9a	IM-ATL_0
BC005537	1.58835027174088e-20	0.516969	0.335	0.328	3.02723678291094e-16	0	BC005537	IM-ATL_0
Cys1	1.63317885312462e-20	0.407537	0.369	0.358	3.11267557617021e-16	0	Cys1	IM-ATL_0
Npepps	1.75184163496176e-20	0.623526	0.28	0.265	3.33883497207362e-16	0	Npepps	IM-ATL_0
Gdi1	2.82367965791883e-19	0.316285	0.468	0.479	5.3816510600275e-15	0	Gdi1	IM-ATL_0
Capn1	1.19918755815885e-17	0.671464	0.254	0.24	2.28553156709495e-13	0	Capn1	IM-ATL_0
Sall1	1.77229691085711e-17	0.438846	0.397	0.404	3.37782068240257e-13	0	Sall1	IM-ATL_0
Rtn3	3.89084633597304e-16	0.399222	0.378	0.379	7.41556403173101e-12	0	Rtn3	IM-ATL_0
Pnpla6	4.08808186752346e-16	0.449643	0.368	0.372	7.79147523131296e-12	0	Pnpla6	IM-ATL_0
Ermp1	6.1599147709435e-16	0.301314	0.432	0.442	1.17401815619412e-11	0	Ermp1	IM-ATL_0
Pttg1ip	6.97712124850515e-16	0.259026	0.463	0.481	1.3297695387526e-11	0	Pttg1ip	IM-ATL_0
Zmiz2	1.41552233914042e-15	0.566078	0.294	0.288	2.69784402616772e-11	0	Zmiz2	IM-ATL_0
Snx9	1.51329675450494e-15	0.49234	0.318	0.312	2.88419228441097e-11	0	Snx9	IM-ATL_0
Slc25a48	2.28036467562976e-14	0.488127	0.325	0.319	4.34614703528276e-10	0	Slc25a48	IM-ATL_0
Atp6v0e	9.63395314644848e-14	0.537099	0.308	0.307	1.83613513018162e-09	0	Atp6v0e	IM-ATL_0
Rbm25	1.64985850673609e-13	0.466652	0.343	0.345	3.14446532798831e-09	0	Rbm25	IM-ATL_0
Anxa4	8.07654503605415e-13	0.343265	0.348	0.343	1.53930871842156e-08	0	Anxa4	IM-ATL_0
Ddx39b	1.56854567042271e-12	0.52849	0.307	0.307	2.98949119325864e-08	0	Ddx39b	IM-ATL_0
Ubp1	3.07689771626034e-12	0.437047	0.328	0.326	5.86425935742058e-08	0	Ubp1	IM-ATL_0
Pspc1	3.48520576953704e-12	0.528503	0.261	0.251	6.64245367616064e-08	0	Pspc1	IM-ATL_0
Tln1	3.61799845777729e-12	0.44674	0.358	0.366	6.89554326067774e-08	0	Tln1	IM-ATL_0
Sec14l1	4.16962345974161e-12	0.459329	0.27	0.26	7.94688535192153e-08	0	Sec14l1	IM-ATL_0
Grina	9.49253202576712e-11	0.283808	0.451	0.469	1.80918167879096e-06	0	Grina	IM-ATL_0
Cdc42bpb	6.81076410614934e-10	0.307635	0.406	0.42	1.298063530991e-05	0	Cdc42bpb	IM-ATL_0
Nsd1	1.2683241979218e-09	0.331921	0.413	0.431	2.41729908881916e-05	0	Nsd1	IM-ATL_0
Maz	5.12231566315185e-09	0.279682	0.41	0.424	9.76262142240111e-05	0	Maz	IM-ATL_0
Rabgap1l	1.02369058985425e-08	0.401072	0.352	0.362	0.000195105	0	Rabgap1l	IM-ATL_0
Crim1	1.3996556610729e-08	0.516452	0.263	0.26	0.00026676	0	Crim1	IM-ATL_0
Rbm33	1.61386509309299e-08	0.375417	0.357	0.366	0.000307587	0	Rbm33	IM-ATL_0
Ablim1	1.73860651050451e-08	0.386658	0.341	0.348	0.000331361	0	Ablim1	IM-ATL_0
Hnrnph1	3.02757158840961e-08	0.432963	0.322	0.328	0.000577025	0	Hnrnph1	IM-ATL_0
Mon2	7.31660280260241e-08	0.453488	0.287	0.289	0.00139447	0	Mon2	IM-ATL_0
Pard3	1.17842502778175e-07	0.353073	0.348	0.358	0.00224596	0	Pard3	IM-ATL_0
Tnrc18	1.34428558316994e-07	0.381073	0.325	0.332	0.00256207	0	Tnrc18	IM-ATL_0
Dhx9	3.04019772036861e-07	0.465381	0.264	0.264	0.00579431	0	Dhx9	IM-ATL_0
Ing4	3.2573302546403e-07	0.449115	0.279	0.279	0.00620815	0	Ing4	IM-ATL_0
Itgb1	2.3108269895388e-06	0.259182	0.363	0.376	0.0440421	0	Itgb1	IM-ATL_0
Ranbp2	3.55105019817785e-06	0.448749	0.255	0.255	0.0676795	0	Ranbp2	IM-ATL_0
Cxxc5	4.38675474769388e-06	0.339784	0.361	0.376	0.0836072	0	Cxxc5	IM-ATL_0
Maged1	5.23812028459188e-06	0.469183	0.268	0.271	0.0998333	0	Maged1	IM-ATL_0
Wwc2	2.1061731998778e-05	0.288075	0.399	0.424	0.401416	0	Wwc2	IM-ATL_0
Fam193a	3.10934038756095e-05	0.254281	0.221	0.256	0.592609	0	Fam193a	IM-ATL_0
Hdac11	4.60635092987892e-05	0.383457	0.316	0.327	0.877924	0	Hdac11	IM-ATL_0
Paip2	7.54843962553617e-05	0.513311	0.265	0.273	1	0	Paip2	IM-ATL_0
Prpf39	0.000102998	0.359265	0.34	0.355	1	0	Prpf39	IM-ATL_0
Exoc4	0.000126924	0.342312	0.324	0.336	1	0	Exoc4	IM-ATL_0
Tra2a	0.000206439	0.322592	0.36	0.378	1	0	Tra2a	IM-ATL_0
Akap8	0.000349206	0.283832	0.385	0.408	1	0	Akap8	IM-ATL_0
Cers2	0.000517397	0.305813	0.227	0.26	1	0	Cers2	IM-ATL_0
Ip6k1	0.000623498	0.380218	0.304	0.317	1	0	Ip6k1	IM-ATL_0
Dock7	0.00135012	0.348009	0.33	0.347	1	0	Dock7	IM-ATL_0
Srpk1	0.00140072	0.389535	0.284	0.292	1	0	Srpk1	IM-ATL_0
Gtf3c2	0.00176067	0.30656	0.33	0.344	1	0	Gtf3c2	IM-ATL_0
Fam98a	0.00197446	0.282051	0.276	0.28	1	0	Fam98a	IM-ATL_0
Stk11	0.00231182	0.312253	0.348	0.37	1	0	Stk11	IM-ATL_0
Kdm3b	0.00244521	0.362168	0.32	0.336	1	0	Kdm3b	IM-ATL_0
Ubr3	0.00372913	0.308644	0.235	0.268	1	0	Ubr3	IM-ATL_0
Ctnnd1	0.00415713	0.416863	0.273	0.285	1	0	Ctnnd1	IM-ATL_0
Ep300	0.00442531	0.256016	0.222	0.25	1	0	Ep300	IM-ATL_0
Reep3	0.00602125	0.439497	0.254	0.264	1	0	Reep3	IM-ATL_0
Ankrd17	0.00693833	0.261503	0.277	0.316	1	0	Ankrd17	IM-ATL_0
Faf1	0.00748372	0.396498	0.279	0.292	1	0	Faf1	IM-ATL_0
Atp9b	0.00767981	0.417153	0.253	0.262	1	0	Atp9b	IM-ATL_0
Erbb2	0.0082295	0.264095	0.262	0.297	1	0	Erbb2	IM-ATL_0
Git2	0.00913705	0.399651	0.246	0.253	1	0	Git2	IM-ATL_0
Cystm1	0.00921945	0.431657	0.255	0.266	1	0	Cystm1	IM-ATL_0
Rbms1	0.00956127	0.269063	0.228	0.255	1	0	Rbms1	IM-ATL_0
Aqp1	0	4.35107	0.976	0.103	0	1	Aqp1	upperIM-jDTL_1
Bst1	0	2.85155	0.887	0.223	0	1	Bst1	upperIM-jDTL_1
Podn	0	4.08175	0.732	0.09	0	1	Podn	upperIM-jDTL_1
Slc4a11	0	2.78534	0.789	0.164	0	1	Slc4a11	upperIM-jDTL_1
Gramd1b	0	2.49216	0.793	0.231	0	1	Gramd1b	upperIM-jDTL_1
Nbl1	0	2.56853	0.816	0.283	0	1	Nbl1	upperIM-jDTL_1
Timp3	0	2.68937	0.95	0.459	0	1	Timp3	upperIM-jDTL_1
Slc6a6	0	2.01727	0.665	0.181	0	1	Slc6a6	upperIM-jDTL_1
Nxpe5	0	2.63409	0.638	0.183	0	1	Nxpe5	upperIM-jDTL_1
Cldn8	0	2.41165	0.588	0.208	0	1	Cldn8	upperIM-jDTL_1
Dock6	0	2.36156	0.535	0.166	0	1	Dock6	upperIM-jDTL_1
Pitx2	0	3.55598	0.412	0.044	0	1	Pitx2	upperIM-jDTL_1
Slc34a2	0	2.77473	0.463	0.096	0	1	Slc34a2	upperIM-jDTL_1
Rasal1	0	2.00722	0.538	0.178	0	1	Rasal1	upperIM-jDTL_1
Pakap.1	0	3.10843	0.438	0.084	0	1	Pakap.1	upperIM-jDTL_1
Misp	0	2.6764	0.549	0.199	0	1	Misp	upperIM-jDTL_1
Cdh6	0	2.738	0.437	0.093	0	1	Cdh6	upperIM-jDTL_1
Apela	0	2.85954	0.459	0.116	0	1	Apela	upperIM-jDTL_1
Svil	0	2.38876	0.479	0.138	0	1	Svil	upperIM-jDTL_1
Sel1l3	0	3.98483	0.379	0.041	0	1	Sel1l3	upperIM-jDTL_1
Angpt2	0	1.78016	0.437	0.1	0	1	Angpt2	upperIM-jDTL_1
Osr2	0	3.9293	0.361	0.034	0	1	Osr2	upperIM-jDTL_1
Rasl11b1	0	1.65461	0.624	0.298	0	1	Rasl11b	upperIM-jDTL_1
Cacna1d	0	2.64276	0.477	0.151	0	1	Cacna1d	upperIM-jDTL_1
Cldn41	0	0.696996	0.723	0.399	0	1	Cldn4	upperIM-jDTL_1
Epha7	0	2.9053	0.406	0.083	0	1	Epha7	upperIM-jDTL_1
Sorcs3	0	2.36881	0.427	0.104	0	1	Sorcs3	upperIM-jDTL_1
Parm1	0	2.35182	0.416	0.1	0	1	Parm1	upperIM-jDTL_1
Cobll1	0	1.85748	0.826	0.518	0	1	Cobll1	upperIM-jDTL_1
Egfr	0	2.0575	0.491	0.186	0	1	Egfr	upperIM-jDTL_1
Sema5a	0	2.40073	0.49	0.185	0	1	Sema5a	upperIM-jDTL_1
Fam129b	0	1.95742	0.523	0.222	0	1	Fam129b	upperIM-jDTL_1
Cryab1	0	1.01354	0.797	0.501	0	1	Cryab	upperIM-jDTL_1
Lama3	0	2.94388	0.374	0.082	0	1	Lama3	upperIM-jDTL_1
Cp	0	2.56631	0.372	0.088	0	1	Cp	upperIM-jDTL_1
Gprc5c	0	1.50549	0.76	0.476	0	1	Gprc5c	upperIM-jDTL_1
Bcam	0	1.09707	0.866	0.583	0	1	Bcam	upperIM-jDTL_1
Elovl7	0	1.882	0.591	0.316	0	1	Elovl7	upperIM-jDTL_1
Npnt	0	2.01714	0.362	0.088	0	1	Npnt	upperIM-jDTL_1
Akr1b31	0	0.441099	0.693	0.42	0	1	Akr1b3	upperIM-jDTL_1
Clic4	0	2.85684	0.357	0.087	0	1	Clic4	upperIM-jDTL_1
Slc39a8	0	3.49179	0.318	0.05	0	1	Slc39a8	upperIM-jDTL_1
Tgfbr3	0	1.8326	0.563	0.295	0	1	Tgfbr3	upperIM-jDTL_1
Tshz2	0	2.3681	0.369	0.102	0	1	Tshz2	upperIM-jDTL_1
Sned1	0	1.47326	0.576	0.31	0	1	Sned1	upperIM-jDTL_1
Galnt14	0	2.14326	0.361	0.097	0	1	Galnt14	upperIM-jDTL_1
Tinagl1	0	1.84532	0.548	0.286	0	1	Tinagl1	upperIM-jDTL_1
Mat2a	0	1.57252	0.707	0.449	0	1	Mat2a	upperIM-jDTL_1
Akap12	0	2.17664	0.364	0.108	0	1	Akap12	upperIM-jDTL_1
Slc22a231	0	1.89319	0.423	0.169	0	1	Slc22a23	upperIM-jDTL_1
Tmem30b1	0	1.50451	0.664	0.412	0	1	Tmem30b	upperIM-jDTL_1
Bcat1	0	2.3797	0.338	0.087	0	1	Bcat1	upperIM-jDTL_1
Rnf183	0	1.7601	0.37	0.126	0	1	Rnf183	upperIM-jDTL_1
Cfap52	0	3.9782	0.27	0.027	0	1	Cfap52	upperIM-jDTL_1
Frzb	0	3.83407	0.271	0.03	0	1	Frzb	upperIM-jDTL_1
Plk5	0	3.41782	0.271	0.03	0	1	Plk5	upperIM-jDTL_1
Ppl1	0	0.932176	0.596	0.359	0	1	Ppl	upperIM-jDTL_1
Cald1	0	2.81614	0.296	0.061	0	1	Cald1	upperIM-jDTL_1
Afap1l1	0	2.66305	0.304	0.069	0	1	Afap1l1	upperIM-jDTL_1
Rapgef3	0	1.35331	0.522	0.288	0	1	Rapgef3	upperIM-jDTL_1
Fam78b	0	3.92099	0.259	0.026	0	1	Fam78b	upperIM-jDTL_1
Pfkfb3	0	1.75371	0.375	0.147	0	1	Pfkfb3	upperIM-jDTL_1
Kcnk5	0	1.8621	0.356	0.128	0	1	Kcnk5	upperIM-jDTL_1
Myo5b	0	1.50632	0.567	0.339	0	1	Myo5b	upperIM-jDTL_1
Cyb5r1	0	1.93265	0.432	0.205	0	1	Cyb5r1	upperIM-jDTL_1
Nptx1	0	2.25959	0.31	0.085	0	1	Nptx1	upperIM-jDTL_1
Mpp7	0	2.16132	0.34	0.119	0	1	Mpp7	upperIM-jDTL_1
Serinc3	0	1.33171	0.661	0.442	0	1	Serinc3	upperIM-jDTL_1
Plet1	0	1.28882	0.578	0.359	0	1	Plet1	upperIM-jDTL_1
Chn2	0	2.83722	0.267	0.053	0	1	Chn2	upperIM-jDTL_1
Trim61	0	2.7246	0.282	0.07	0	1	Trim61	upperIM-jDTL_1
Baiap2	0	2.00676	0.347	0.141	0	1	Baiap2	upperIM-jDTL_1
Slc31a21	0	1.43654	0.452	0.25	0	1	Slc31a2	upperIM-jDTL_1
Phyhipl	0	1.9486	0.331	0.13	0	1	Phyhipl	upperIM-jDTL_1
Trpv41	0	1.41708	0.395	0.196	0	1	Trpv4	upperIM-jDTL_1
Susd4	0	3.17289	0.253	0.055	0	1	Susd4	upperIM-jDTL_1
Myo5a	0	2.28684	0.3	0.102	0	1	Myo5a	upperIM-jDTL_1
Gls1	0	0.992056	0.717	0.52	0	1	Gls	upperIM-jDTL_1
Wls	0	1.52209	0.519	0.324	0	1	Wls	upperIM-jDTL_1
Cnksr11	0	1.20981	0.488	0.294	0	1	Cnksr1	upperIM-jDTL_1
Amotl2	0	1.3167	0.536	0.342	0	1	Amotl2	upperIM-jDTL_1
Fcgbp	0	0.904449	0.265	0.074	0	1	Fcgbp	upperIM-jDTL_1
Phgdh	0	1.9369	0.282	0.091	0	1	Phgdh	upperIM-jDTL_1
Usp43	0	1.78755	0.317	0.129	0	1	Usp43	upperIM-jDTL_1
Dmpk	0	1.47224	0.395	0.211	0	1	Dmpk	upperIM-jDTL_1
Rai14	0	2.10188	0.274	0.091	0	1	Rai14	upperIM-jDTL_1
Actn1	0	1.43228	0.367	0.186	0	1	Actn1	upperIM-jDTL_1
Ndrg41	0	0.820082	0.375	0.2	0	1	Ndrg4	upperIM-jDTL_1
Gprc5a	0	1.582	0.306	0.133	0	1	Gprc5a	upperIM-jDTL_1
Lama5	0	0.969921	0.523	0.353	0	1	Lama5	upperIM-jDTL_1
Veph1	0	1.96592	0.292	0.123	0	1	Veph1	upperIM-jDTL_1
Pax81	0	0.806326	0.761	0.593	0	1	Pax8	upperIM-jDTL_1
Met	0	1.33599	0.503	0.335	0	1	Met	upperIM-jDTL_1
Fam20c	0	1.05553	0.5	0.333	0	1	Fam20c	upperIM-jDTL_1
Ehf	0	1.06385	0.63	0.464	0	1	Ehf	upperIM-jDTL_1
Sypl	0	1.44581	0.428	0.262	0	1	Sypl	upperIM-jDTL_1
Serinc2	0	0.964894	0.521	0.356	0	1	Serinc2	upperIM-jDTL_1
Lamb1	0	1.21203	0.537	0.372	0	1	Lamb1	upperIM-jDTL_1
Gas1	0	2.13126	0.285	0.12	0	1	Gas1	upperIM-jDTL_1
Pacsin3	0	1.31183	0.446	0.283	0	1	Pacsin3	upperIM-jDTL_1
Col4a1	0	1.12522	0.281	0.118	0	1	Col4a1	upperIM-jDTL_1
Arl4d	0	1.16827	0.327	0.164	0	1	Arl4d	upperIM-jDTL_1
Itga3	0	0.99635	0.486	0.325	0	1	Itga3	upperIM-jDTL_1
Zan	0	1.36158	0.267	0.111	0	1	Zan	upperIM-jDTL_1
Klf5	0	1.75047	0.268	0.114	0	1	Klf5	upperIM-jDTL_1
Adipor1	0	1.45478	0.422	0.27	0	1	Adipor1	upperIM-jDTL_1
Adamts10	0	1.62123	0.263	0.112	0	1	Adamts10	upperIM-jDTL_1
Cutal	0	1.82156	0.257	0.108	0	1	Cutal	upperIM-jDTL_1
Echdc2	0	1.48068	0.32	0.171	0	1	Echdc2	upperIM-jDTL_1
Plpp3	0	1.10294	0.422	0.273	0	1	Plpp3	upperIM-jDTL_1
Hspa1b1	0	0.893774	0.483	0.334	0	1	Hspa1b	upperIM-jDTL_1
Cd164	0	1.09915	0.543	0.395	0	1	Cd164	upperIM-jDTL_1
Sema3c	0	1.31685	0.349	0.201	0	1	Sema3c	upperIM-jDTL_1
Slc7a1	0	1.70287	0.268	0.121	0	1	Slc7a1	upperIM-jDTL_1
Kif13b1	0	1.06331	0.457	0.31	0	1	Kif13b	upperIM-jDTL_1
Stxbp6	0	1.55432	0.282	0.135	0	1	Stxbp6	upperIM-jDTL_1
Wnt7b1	0	0.971318	0.514	0.368	0	1	Wnt7b	upperIM-jDTL_1
Itm2c	0	1.18988	0.389	0.247	0	1	Itm2c	upperIM-jDTL_1
Itpk1	0	1.72373	0.264	0.122	0	1	Itpk1	upperIM-jDTL_1
Plxnb21	0	0.917011	0.663	0.522	0	1	Plxnb2	upperIM-jDTL_1
Dclk3	0	1.66227	0.25	0.12	0	1	Dclk3	upperIM-jDTL_1
Myo1d	0	1.07656	0.492	0.366	0	1	Myo1d	upperIM-jDTL_1
Xbp11	0	0.793553	0.73	0.606	0	1	Xbp1	upperIM-jDTL_1
App	0	0.521915	0.923	0.804	0	1	App	upperIM-jDTL_1
Adgrg1	0	0.629516	0.855	0.75	0	1	Adgrg1	upperIM-jDTL_1
Pax21	2.17511919298573e-307	0.542744	0.776	0.674	4.1455596699115e-303	1	Pax2	upperIM-jDTL_1
Ptpn14	1.5385002758467e-303	0.972408	0.439	0.29	2.93222767573622e-299	1	Ptpn14	upperIM-jDTL_1
Hif1a	3.13616321386119e-300	1.52646	0.284	0.155	5.97721346929805e-296	1	Hif1a	upperIM-jDTL_1
Fam174b	1.41696301023596e-299	1.19753	0.261	0.129	2.70058980120871e-295	1	Fam174b	upperIM-jDTL_1
Il34	6.87211596392075e-296	1.14626	0.397	0.261	1.30975658156366e-291	1	Il34	upperIM-jDTL_1
Proser21	2.16757581759802e-287	0.809121	0.491	0.339	4.13118275076006e-283	1	Proser2	upperIM-jDTL_1
Palm	2.18876260269881e-285	1.12573	0.415	0.281	4.17156264448365e-281	1	Palm	upperIM-jDTL_1
Max	2.98691634564011e-284	1.53482	0.282	0.157	5.69276386315549e-280	1	Max	upperIM-jDTL_1
Cxadr	9.02341253913318e-284	1.31281	0.371	0.244	1.71977219583339e-279	1	Cxadr	upperIM-jDTL_1
Per2	6.74718999433606e-283	1.03095	0.456	0.322	1.28594694102051e-278	1	Per2	upperIM-jDTL_1
Capg	7.43206656675891e-283	1.56676	0.264	0.142	1.41647756695858e-278	1	Capg	upperIM-jDTL_1
Tacstd21	2.15635294851036e-275	0.817919	0.478	0.322	4.10979308456589e-271	1	Tacstd2	upperIM-jDTL_1
Cdh16	2.19997488612497e-270	0.397887	0.888	0.84	4.19293213546559e-266	1	Cdh16	upperIM-jDTL_1
Zfyve21	6.32751423461891e-258	1.35574	0.311	0.189	1.20596093797602e-253	1	Zfyve21	upperIM-jDTL_1
Ndufb8	1.43493435663222e-253	0.849683	0.511	0.399	2.73484139030535e-249	1	Ndufb8	upperIM-jDTL_1
Ucp2	2.3418654148847e-251	0.94061	0.409	0.273	4.46336129422875e-247	1	Ucp2	upperIM-jDTL_1
Tgfbr2	1.22998862841851e-248	1.24779	0.264	0.145	2.34423532690283e-244	1	Tgfbr2	upperIM-jDTL_1
Tjp1	6.26024294215781e-239	1.21924	0.346	0.227	1.19313970234586e-234	1	Tjp1	upperIM-jDTL_1
Dtnb	3.07200962808948e-238	0.811283	0.524	0.414	5.85494315017574e-234	1	Dtnb	upperIM-jDTL_1
Wwc1	5.10092425874029e-235	1.00529	0.48	0.379	9.72185154473313e-231	1	Wwc1	upperIM-jDTL_1
Tspan33	9.42243981662857e-233	1.07193	0.397	0.284	1.79582280465124e-228	1	Tspan33	upperIM-jDTL_1
P4ha1	1.22164897474516e-232	1.39431	0.262	0.15	2.32834078096679e-228	1	P4ha1	upperIM-jDTL_1
Ctsh	1.12808161324327e-231	1.18494	0.258	0.142	2.15001074668034e-227	1	Ctsh	upperIM-jDTL_1
Fbxl51	4.70333101088043e-231	1.14501	0.328	0.208	8.964078573637e-227	1	Fbxl5	upperIM-jDTL_1
Foxc1	1.71106786992843e-230	0.818431	0.486	0.372	3.2611242532966e-226	1	Foxc1	upperIM-jDTL_1
Tkt	7.65947004641674e-227	1.50693	0.292	0.185	1.45981839614657e-222	1	Tkt	upperIM-jDTL_1
Lamb31	4.35164807750818e-225	0.791959	0.347	0.21	8.29380607092284e-221	1	Lamb3	upperIM-jDTL_1
Ptbp3	5.54755243163637e-219	1.02565	0.381	0.265	1.05730801794558e-214	1	Ptbp3	upperIM-jDTL_1
Dag1	1.87190615959713e-218	0.42973	0.596	0.475	3.56766594957617e-214	1	Dag1	upperIM-jDTL_1
Ext11	3.99833459646299e-218	0.851544	0.453	0.337	7.62042590739882e-214	1	Ext1	upperIM-jDTL_1
Cdo1	5.92239181072287e-214	1.30654	0.276	0.167	1.12874865520567e-209	1	Cdo1	upperIM-jDTL_1
Bok	3.85492049787873e-213	0.999955	0.278	0.161	7.34709297690706e-209	1	Bok	upperIM-jDTL_1
Kif121	6.86519566223574e-213	0.516506	0.683	0.591	1.30843764126551e-208	1	Kif12	upperIM-jDTL_1
Tead1	3.00560698586624e-211	0.949859	0.438	0.333	5.72838635436246e-207	1	Tead1	upperIM-jDTL_1
Myo9a	9.49633975577775e-211	1.12793	0.356	0.245	1.80990739405368e-206	1	Myo9a	upperIM-jDTL_1
Folr11	1.41011821717537e-209	0.999271	0.29	0.172	2.68754431011454e-205	1	Folr1	upperIM-jDTL_1
Cd9	2.86918873860381e-199	1.01342	0.323	0.205	5.46838681690501e-195	1	Cd9	upperIM-jDTL_1
Lgr4	5.51295743146808e-198	0.86917	0.478	0.391	1.0507145568635e-193	1	Lgr4	upperIM-jDTL_1
Pttg1ip1	1.83973850869715e-196	0.719313	0.544	0.466	3.50635762372589e-192	1	Pttg1ip	upperIM-jDTL_1
Nfat5	2.31100937347979e-194	0.565529	0.676	0.607	4.40455276491514e-190	1	Nfat5	upperIM-jDTL_1
Tmem176b	3.63317221521908e-194	0.532974	0.584	0.481	6.92446292498604e-190	1	Tmem176b	upperIM-jDTL_1
Nupr11	2.41670635782324e-189	0.673896	0.488	0.361	4.60600064737531e-185	1	Nupr1	upperIM-jDTL_1
Zbtb20	3.93620087464265e-182	0.909419	0.432	0.338	7.50200524698143e-178	1	Zbtb20	upperIM-jDTL_1
Glis3	4.9221176540004e-181	0.647834	0.574	0.495	9.38106403675935e-177	1	Glis3	upperIM-jDTL_1
Sgk11	3.85225919885798e-173	0.403877	0.464	0.313	7.34202080710343e-169	1	Sgk1	upperIM-jDTL_1
Rbms31	2.91916244364046e-166	0.529453	0.52	0.404	5.56363170133436e-162	1	Rbms3	upperIM-jDTL_1
Dcaf11	4.76271584187689e-163	0.799184	0.465	0.389	9.07726012303317e-159	1	Dcaf11	upperIM-jDTL_1
Wwp1	2.65129815847561e-162	1.1717	0.302	0.209	5.05310916023866e-158	1	Wwp1	upperIM-jDTL_1
L1cam1	3.26386449487925e-161	0.578158	0.544	0.455	6.22059934079036e-157	1	L1cam	upperIM-jDTL_1
Pqlc11	4.97070910374085e-160	0.739315	0.455	0.361	9.47367448081968e-156	1	Pqlc1	upperIM-jDTL_1
Afdn1	8.16199737516654e-157	0.579081	0.594	0.529	1.55559507973299e-152	1	Afdn	upperIM-jDTL_1
Pdzk1ip11	7.73726506226742e-155	0.823543	0.428	0.342	1.47464534821755e-150	1	Pdzk1ip1	upperIM-jDTL_1
Slc22a5	2.53755842724757e-154	1.40781	0.262	0.175	4.83633260649114e-150	1	Slc22a5	upperIM-jDTL_1
Slc16a12	3.00956564500358e-151	0.943997	0.387	0.305	5.73593116281233e-147	1	Slc16a12	upperIM-jDTL_1
Tmbim1	4.21725958190859e-151	0.953336	0.28	0.184	8.03767503715958e-147	1	Tmbim1	upperIM-jDTL_1
Spns21	8.15781814812083e-151	0.697694	0.38	0.273	1.55479856085035e-146	1	Spns2	upperIM-jDTL_1
Uvrag1	2.39351806682134e-148	0.851855	0.361	0.265	4.56180608355478e-144	1	Uvrag	upperIM-jDTL_1
Ddx5	4.92233727969867e-144	1.08332	0.299	0.21	9.38148262137769e-140	1	Ddx5	upperIM-jDTL_1
Tmem176a	1.05017359290653e-142	0.642337	0.496	0.419	2.00152585072056e-138	1	Tmem176a	upperIM-jDTL_1
Rbl2	2.04709455954652e-141	1.22901	0.266	0.182	3.90155752103971e-137	1	Rbl2	upperIM-jDTL_1
S100a111	6.33835477215039e-141	0.983494	0.336	0.249	1.20802703602414e-136	1	S100a11	upperIM-jDTL_1
Atp9a	8.86815005863034e-138	0.897709	0.373	0.291	1.69018071967436e-133	1	Atp9a	upperIM-jDTL_1
Fry1	2.77163596486768e-137	0.867904	0.375	0.289	5.2824609854413e-133	1	Fry	upperIM-jDTL_1
Nuak2	8.43118187785045e-137	1.15657	0.292	0.206	1.60689895409952e-132	1	Nuak2	upperIM-jDTL_1
Nfib	2.16368310740565e-136	0.842985	0.388	0.305	4.12376363440443e-132	1	Nfib	upperIM-jDTL_1
Ppt1	2.91297179970381e-136	0.998392	0.334	0.252	5.5518329530555e-132	1	Ppt1	upperIM-jDTL_1
Prpf38b	4.46643840931861e-136	0.718271	0.48	0.409	8.51258496432034e-132	1	Prpf38b	upperIM-jDTL_1
Galnt18	1.15010315007853e-134	0.576978	0.549	0.483	2.19198159373468e-130	1	Galnt18	upperIM-jDTL_1
Bcl2l11	6.05393757201596e-134	0.701448	0.442	0.358	1.15381996185052e-129	1	Bcl2l1	upperIM-jDTL_1
Bspry	9.3115899291449e-132	0.945204	0.332	0.247	1.77469592459573e-127	1	Bspry	upperIM-jDTL_1
Tns31	2.05620448406803e-129	0.34971	0.703	0.638	3.91892012618526e-125	1	Tns3	upperIM-jDTL_1
Col4a31	5.11886348032633e-128	0.367423	0.726	0.666	9.75604190715395e-124	1	Col4a3	upperIM-jDTL_1
Adam15	2.58879761656893e-127	1.04898	0.254	0.17	4.93398937741873e-123	1	Adam15	upperIM-jDTL_1
Oxr1	1.01870199283127e-123	0.891912	0.314	0.228	1.94154412813712e-119	1	Oxr1	upperIM-jDTL_1
Rgl31	1.30668001870809e-122	0.376291	0.73	0.685	2.49040144765575e-118	1	Rgl3	upperIM-jDTL_1
Litaf	1.41151968654201e-122	0.895686	0.353	0.278	2.69021537058041e-118	1	Litaf	upperIM-jDTL_1
Fam98a1	3.52728222090677e-121	0.860827	0.348	0.267	6.72264718482622e-117	1	Fam98a	upperIM-jDTL_1
Mlec	6.89767951884287e-121	0.477191	0.586	0.53	1.31462873949626e-116	1	Mlec	upperIM-jDTL_1
Aff1	1.91778187107131e-119	0.756282	0.441	0.376	3.6551004680748e-115	1	Aff1	upperIM-jDTL_1
Tapbp	5.602552089819e-117	0.665672	0.458	0.391	1.0677904027986e-112	1	Tapbp	upperIM-jDTL_1
Fam102a	1.70030349801192e-116	1.12938	0.264	0.189	3.24060843686091e-112	1	Fam102a	upperIM-jDTL_1
Chpt1	1.41711174758425e-115	0.750319	0.397	0.323	2.70087327972082e-111	1	Chpt1	upperIM-jDTL_1
Spint2	1.75341913522107e-115	0.275773	0.778	0.711	3.34184152981784e-111	1	Spint2	upperIM-jDTL_1
Ctnnal11	1.10683645458157e-114	0.601183	0.489	0.421	2.10951959878701e-110	1	Ctnnal1	upperIM-jDTL_1
Cd151	5.16789207247579e-112	0.838056	0.364	0.293	9.8494855009316e-108	1	Cd151	upperIM-jDTL_1
Il6st	2.1440860137173e-109	0.777598	0.388	0.32	4.0864135335438e-105	1	Il6st	upperIM-jDTL_1
Per3	2.50423621800292e-108	0.945528	0.296	0.22	4.77282380789177e-104	1	Per3	upperIM-jDTL_1
Cux1	4.06517691383165e-107	0.741556	0.428	0.368	7.74782068007175e-103	1	Cux1	upperIM-jDTL_1
Hnrnph31	3.40610725091519e-106	0.627732	0.452	0.385	6.49169980951926e-102	1	Hnrnph3	upperIM-jDTL_1
Cttn	4.3093009075662e-105	0.715438	0.413	0.351	8.21309659973042e-101	1	Cttn	upperIM-jDTL_1
Sh2d4a	5.87654050003443e-104	0.859402	0.356	0.29	1.12000985390156e-99	1	Sh2d4a	upperIM-jDTL_1
Fermt1	2.42607027356362e-103	1.00269	0.287	0.216	4.6238473343849e-99	1	Fermt1	upperIM-jDTL_1
F2rl1	9.3704596953943e-103	1.00217	0.308	0.242	1.7859159133452e-98	1	F2rl1	upperIM-jDTL_1
Nfkbia	1.68102331730334e-101	0.910121	0.304	0.231	3.20386234044843e-97	1	Nfkbia	upperIM-jDTL_1
Plekha1	3.71474200351946e-101	0.910825	0.308	0.237	7.07992678450775e-97	1	Plekha1	upperIM-jDTL_1
Atp6v0a1	1.56940785855061e-99	0.877387	0.344	0.279	2.9911344376116e-95	1	Atp6v0a1	upperIM-jDTL_1
Dbp	4.62006361062919e-99	0.944034	0.302	0.231	8.80537923549817e-95	1	Dbp	upperIM-jDTL_1
Ogt	6.49802204514499e-99	0.510347	0.567	0.52	1.23845802158418e-94	1	Ogt	upperIM-jDTL_1
Cpd	4.04167265967855e-98	0.812666	0.329	0.26	7.70302392208134e-94	1	Cpd	upperIM-jDTL_1
Utrn1	6.26534032282424e-96	0.637335	0.38	0.305	1.19411121212707e-91	1	Utrn	upperIM-jDTL_1
Crim11	1.58386798802253e-95	0.883213	0.316	0.25	3.01869399837213e-91	1	Crim1	upperIM-jDTL_1
Tpm1	2.9366462925926e-94	0.356788	0.53	0.449	5.59695416905224e-90	1	Tpm1	upperIM-jDTL_1
Mfhas1	3.51373740470543e-93	0.976757	0.27	0.202	6.69683211962808e-89	1	Mfhas1	upperIM-jDTL_1
Ptprj	3.53304314168012e-91	0.679902	0.41	0.354	6.73362692372814e-87	1	Ptprj	upperIM-jDTL_1
Ranbp3l	8.88412178140459e-91	0.343935	0.777	0.733	1.6932247703179e-86	1	Ranbp3l	upperIM-jDTL_1
Acsl5	4.8431552187508e-89	0.920031	0.276	0.21	9.23056953141714e-85	1	Acsl5	upperIM-jDTL_1
Tmbim6	5.05964399209889e-89	0.445345	0.558	0.509	9.64317548454127e-85	1	Tmbim6	upperIM-jDTL_1
Btg1	2.43617489064158e-88	0.915117	0.294	0.23	4.64310572407378e-84	1	Btg1	upperIM-jDTL_1
Myof	3.69135071759627e-88	0.572301	0.459	0.405	7.03534533266674e-84	1	Myof	upperIM-jDTL_1
Cpeb4	9.97838396383659e-86	0.67468	0.424	0.373	1.90178019966762e-81	1	Cpeb4	upperIM-jDTL_1
Mal1	1.38196894778975e-84	0.304248	0.672	0.637	2.63389461759249e-80	1	Mal	upperIM-jDTL_1
Maco1	2.52892426362496e-84	0.970509	0.271	0.209	4.81987675404282e-80	1	Maco1	upperIM-jDTL_1
Ubl3	1.46397313964139e-83	0.941364	0.293	0.234	2.79018640684253e-79	1	Ubl3	upperIM-jDTL_1
Tpcn1	7.12749295978266e-82	0.81444	0.341	0.285	1.35842888320498e-77	1	Tpcn1	upperIM-jDTL_1
Timp2	7.42332159886308e-79	0.34837	0.34	0.254	1.41481086352732e-74	1	Timp2	upperIM-jDTL_1
Srrm1	6.60701157413985e-76	0.755244	0.364	0.312	1.25923033591531e-71	1	Srrm1	upperIM-jDTL_1
Tmem59	8.22632950314346e-76	0.594145	0.44	0.397	1.56785614000411e-71	1	Tmem59	upperIM-jDTL_1
Ptpn131	1.8158972814696e-75	0.251918	0.693	0.662	3.46091862875292e-71	1	Ptpn13	upperIM-jDTL_1
Scel1	2.92019933805608e-74	0.549077	0.442	0.389	5.56560791840109e-70	1	Scel	upperIM-jDTL_1
Pde7a	5.6395805240761e-74	0.855787	0.28	0.22	1.07484765208366e-69	1	Pde7a	upperIM-jDTL_1
Hoxb4	7.02489571142509e-74	0.644801	0.423	0.378	1.33887487364051e-69	1	Hoxb4	upperIM-jDTL_1
Ajuba	1.37635624562644e-72	0.779668	0.282	0.22	2.62319736853943e-68	1	Ajuba	upperIM-jDTL_1
AA986860	2.65822051338872e-72	0.922265	0.261	0.203	5.06630247646755e-68	1	AA986860	upperIM-jDTL_1
Pepd	1.91618023087641e-69	0.836244	0.298	0.244	3.65204790202735e-65	1	Pepd	upperIM-jDTL_1
Nbeal11	1.71910176844355e-65	0.720452	0.31	0.254	3.27643606047657e-61	1	Nbeal1	upperIM-jDTL_1
Rab3ip	8.10321832458079e-65	0.360545	0.581	0.556	1.54439238048185e-60	1	Rab3ip	upperIM-jDTL_1
Shisa5	4.15537051521652e-64	0.973956	0.253	0.202	7.91972066495116e-60	1	Shisa5	upperIM-jDTL_1
Maz1	4.9074378162477e-64	0.527911	0.455	0.416	9.35308573398649e-60	1	Maz	upperIM-jDTL_1
Wdfy2	1.52997748585108e-61	0.851014	0.266	0.214	2.91598409028357e-57	1	Wdfy2	upperIM-jDTL_1
Plxna1	1.58893267219774e-60	0.729467	0.294	0.242	3.02834677994168e-56	1	Plxna1	upperIM-jDTL_1
Pgap11	1.25564603002021e-59	0.59249	0.382	0.337	2.39313576861552e-55	1	Pgap1	upperIM-jDTL_1
Dlg1	1.11931270899273e-57	0.688873	0.327	0.281	2.13329809206924e-53	1	Dlg1	upperIM-jDTL_1
Zbtb44	2.9909828895064e-56	0.833371	0.251	0.2	5.70051428911024e-52	1	Zbtb44	upperIM-jDTL_1
Anxa21	3.64746760032115e-54	0.496653	0.394	0.348	6.95170849945207e-50	1	Anxa2	upperIM-jDTL_1
Ldha	3.03163035565267e-53	0.742567	0.301	0.257	5.77798429483843e-49	1	Ldha	upperIM-jDTL_1
Sft2d2	1.15029250364278e-51	0.752453	0.299	0.258	2.19234248269278e-47	1	Sft2d2	upperIM-jDTL_1
Pcyox11	3.06107329091405e-50	0.681741	0.305	0.262	5.8340995851531e-46	1	Pcyox1	upperIM-jDTL_1
Lats21	1.21786612069382e-48	0.676732	0.28	0.233	2.32113103943035e-44	1	Lats2	upperIM-jDTL_1
Atxn7l1	2.34217276708737e-48	0.822445	0.253	0.208	4.46394707679182e-44	1	Atxn7l1	upperIM-jDTL_1
Pacsin2	6.69968288114483e-48	0.600467	0.38	0.352	1.27689256031739e-43	1	Pacsin2	upperIM-jDTL_1
Ctbp2	3.84419595292232e-45	0.82604	0.259	0.219	7.32665306667465e-41	1	Ctbp2	upperIM-jDTL_1
Itgb11	1.04309759322772e-43	0.460826	0.401	0.368	1.98803970293271e-39	1	Itgb1	upperIM-jDTL_1
Arrdc3	4.40451528230992e-43	0.483708	0.395	0.36	8.39456567655448e-39	1	Arrdc3	upperIM-jDTL_1
Phactr4	5.69421378046291e-43	0.76817	0.273	0.234	1.08526020441843e-38	1	Phactr4	upperIM-jDTL_1
Bicc1	8.59957576221139e-41	0.489249	0.422	0.398	1.63899314451987e-36	1	Bicc1	upperIM-jDTL_1
Epcam	3.16437726945464e-40	0.284202	0.591	0.567	6.0309866378536e-36	1	Epcam	upperIM-jDTL_1
Actg1	5.68608449340858e-40	0.729368	0.277	0.244	1.08371084359874e-35	1	Actg1	upperIM-jDTL_1
Patj	7.4320810862702e-39	0.284977	0.601	0.595	1.41648033423224e-34	1	Patj	upperIM-jDTL_1
Wasl	1.27873028451174e-35	0.714072	0.267	0.232	2.43713204925093e-31	1	Wasl	upperIM-jDTL_1
Rassf7	1.17945295244367e-33	0.64226	0.297	0.266	2.24791938206239e-29	1	Rassf7	upperIM-jDTL_1
Flnb	1.53898472075456e-32	0.641244	0.273	0.241	2.93315097928612e-28	1	Flnb	upperIM-jDTL_1
Prkaa2	5.97546293120915e-32	0.634934	0.302	0.275	1.13886348005915e-27	1	Prkaa2	upperIM-jDTL_1
Rab11fip1	6.14417473256389e-31	0.705469	0.259	0.228	1.17101826227935e-26	1	Rab11fip1	upperIM-jDTL_1
Abca3	9.14365463035354e-29	0.596665	0.266	0.234	1.74268913599908e-24	1	Abca3	upperIM-jDTL_1
Cobl	2.3218698994914e-28	0.411348	0.422	0.409	4.42525184144065e-24	1	Cobl	upperIM-jDTL_1
Vmp1	1.05058994057488e-26	0.419605	0.33	0.304	2.00231936774167e-22	1	Vmp1	upperIM-jDTL_1
Srsf51	4.75759673755906e-26	0.36971	0.442	0.433	9.06750362211381e-22	1	Srsf5	upperIM-jDTL_1
Trip101	1.11249553088084e-25	0.403245	0.388	0.366	2.12030523230579e-21	1	Trip10	upperIM-jDTL_1
Arglu1	2.15562441411327e-24	0.262317	0.485	0.467	4.10840457085848e-20	1	Arglu1	upperIM-jDTL_1
Ctdsp21	1.45187758607796e-23	0.433197	0.366	0.35	2.76713349130599e-19	1	Ctdsp2	upperIM-jDTL_1
Slmap	4.14037150299474e-23	0.713597	0.26	0.24	7.89113404755767e-19	1	Slmap	upperIM-jDTL_1
Nadk2	2.14804153444975e-22	0.529742	0.353	0.338	4.09395236050779e-18	1	Nadk2	upperIM-jDTL_1
Mid1ip11	3.80224128763984e-22	0.531833	0.257	0.23	7.24669167011278e-18	1	Mid1ip1	upperIM-jDTL_1
Rere	4.35533017719924e-22	0.420863	0.381	0.367	8.30082378472404e-18	1	Rere	upperIM-jDTL_1
Papss1	6.74276899908438e-22	0.520303	0.319	0.304	1.28510434353549e-17	1	Papss1	upperIM-jDTL_1
Mpp51	9.486222158999e-22	0.542523	0.255	0.23	1.80797908128362e-17	1	Mpp5	upperIM-jDTL_1
Snx91	4.07429783107937e-21	0.475404	0.326	0.31	7.76520423625418e-17	1	Snx9	upperIM-jDTL_1
Grhl2	1.36578144152885e-20	0.556627	0.281	0.26	2.60304284940984e-16	1	Grhl2	upperIM-jDTL_1
Phldb1	2.2035490957278e-20	0.531205	0.269	0.245	4.19974422154762e-16	1	Phldb1	upperIM-jDTL_1
Cldn7	2.19978270993525e-19	0.542123	0.28	0.262	4.19256586686559e-15	1	Cldn7	upperIM-jDTL_1
Ptov1	2.88672337492471e-19	0.359015	0.405	0.4	5.501806080269e-15	1	Ptov1	upperIM-jDTL_1
Tmed7	3.00913886875582e-19	0.486275	0.331	0.321	5.73511776996171e-15	1	Tmed7	upperIM-jDTL_1
Srebf2	5.04048007303849e-19	0.612893	0.273	0.256	9.60665097120405e-15	1	Srebf2	upperIM-jDTL_1
Clk1	8.05318835978674e-19	0.251645	0.574	0.587	1.53485716949176e-14	1	Clk1	upperIM-jDTL_1
Neurl1b	9.88301930181776e-19	0.394853	0.377	0.368	1.88360464873345e-14	1	Neurl1b	upperIM-jDTL_1
Tm9sf3	2.02662433831303e-17	0.524904	0.293	0.28	3.8625433263908e-13	1	Tm9sf3	upperIM-jDTL_1
Fmnl3	2.13723517631499e-17	0.459299	0.254	0.23	4.07335652253875e-13	1	Fmnl3	upperIM-jDTL_1
Wdr26	2.89195182298543e-17	0.319246	0.454	0.46	5.51177097942792e-13	1	Wdr26	upperIM-jDTL_1
Notch2	4.78855191757245e-17	0.538983	0.254	0.234	9.12650109970134e-13	1	Notch2	upperIM-jDTL_1
Ctnnd11	9.35809631084785e-17	0.52022	0.294	0.281	1.78355957588449e-12	1	Ctnnd1	upperIM-jDTL_1
Prrc2b	1.58401099650022e-16	0.429886	0.353	0.348	3.01896655822977e-12	1	Prrc2b	upperIM-jDTL_1
Rtn31	3.04213318149943e-16	0.341007	0.385	0.378	5.79800163061975e-12	1	Rtn3	upperIM-jDTL_1
Wwc21	3.59662543692344e-16	0.346264	0.415	0.42	6.85480842023239e-12	1	Wwc2	upperIM-jDTL_1
Hipk1	6.1941903700757e-16	0.419839	0.37	0.371	1.18055074263273e-11	1	Hipk1	upperIM-jDTL_1
Slc44a11	7.3722208698125e-16	0.400438	0.321	0.307	1.40507157557756e-11	1	Slc44a1	upperIM-jDTL_1
Slc25a481	3.45338995379961e-15	0.397557	0.332	0.318	6.58181591294668e-11	1	Slc25a48	upperIM-jDTL_1
Dock71	4.67788367200717e-15	0.391223	0.35	0.343	8.91557849047846e-11	1	Dock7	upperIM-jDTL_1
Zfp740	5.73904307363153e-15	0.497033	0.293	0.281	1.09380421940343e-10	1	Zfp740	upperIM-jDTL_1
Mknk2	1.07425447033574e-14	0.288088	0.463	0.472	2.04742159501289e-10	1	Mknk2	upperIM-jDTL_1
Aldoa	1.47572010731151e-14	0.445102	0.326	0.32	2.812574952525e-10	1	Aldoa	upperIM-jDTL_1
Itgb5	1.7406331634631e-14	0.576705	0.261	0.249	3.31747274624432e-10	1	Itgb5	upperIM-jDTL_1
Rhpn21	1.81403684029629e-14	0.422933	0.266	0.246	3.45737281392071e-10	1	Rhpn2	upperIM-jDTL_1
Gna13	1.10082316696112e-13	0.472865	0.279	0.267	2.0980588739112e-09	1	Gna13	upperIM-jDTL_1
Add1	3.0871719821009e-13	0.551085	0.261	0.252	5.88384108068611e-09	1	Add1	upperIM-jDTL_1
Maea	6.90617391589816e-13	0.574673	0.253	0.241	1.31624768663103e-08	1	Maea	upperIM-jDTL_1
Lrpap1	1.25485089341619e-12	0.518368	0.268	0.258	2.39162031776192e-08	1	Lrpap1	upperIM-jDTL_1
Lzts3	2.37384782593104e-12	0.250175	0.451	0.456	4.52431657144197e-08	1	Lzts3	upperIM-jDTL_1
Aup11	2.41669815483583e-12	0.25958	0.436	0.438	4.60598501330161e-08	1	Aup1	upperIM-jDTL_1
Parp81	2.55870665334564e-12	0.30326	0.328	0.313	4.87663901061145e-08	1	Parp8	upperIM-jDTL_1
Eef1a1	2.79385781300122e-12	0.295188	0.377	0.37	5.32481360579902e-08	1	Eef1a1	upperIM-jDTL_1
Serinc1	6.98871100353535e-11	0.459998	0.292	0.287	1.3319784301638e-06	1	Serinc1	upperIM-jDTL_1
Ltbp3	1.08748797506309e-10	0.431422	0.296	0.289	2.07264333167275e-06	1	Ltbp3	upperIM-jDTL_1
Esyt2	1.41557152768901e-10	0.434367	0.288	0.281	2.69793777462248e-06	1	Esyt2	upperIM-jDTL_1
Iqgap1	3.84990849401556e-10	0.307347	0.403	0.415	7.33754059874426e-06	1	Iqgap1	upperIM-jDTL_1
Galnt2	8.01508070542492e-10	0.521059	0.251	0.244	1.52759423164694e-05	1	Galnt2	upperIM-jDTL_1
Tef	1.81309907777258e-09	0.334333	0.357	0.358	3.45558553232676e-05	1	Tef	upperIM-jDTL_1
Atp1b3	2.1313383759308e-09	0.411053	0.305	0.303	4.06211781068652e-05	1	Atp1b3	upperIM-jDTL_1
Ndfip1	5.31276531734277e-09	0.388537	0.323	0.324	0.000101256	1	Ndfip1	upperIM-jDTL_1
Srpk11	5.4615987285966e-09	0.429814	0.294	0.29	0.000104093	1	Srpk1	upperIM-jDTL_1
Iqsec1	7.58260818209837e-09	0.436225	0.312	0.315	0.000144517	1	Iqsec1	upperIM-jDTL_1
Fam20b	8.2661542363394e-09	0.367114	0.347	0.356	0.000157545	1	Fam20b	upperIM-jDTL_1
Pnpla61	1.04284273428889e-08	0.339913	0.366	0.373	0.000198755	1	Pnpla6	upperIM-jDTL_1
Glyr1	1.27908328475504e-08	0.413091	0.311	0.312	0.00024378	1	Glyr1	upperIM-jDTL_1
Zfyve26	1.5009743576193e-08	0.485645	0.261	0.256	0.000286071	1	Zfyve26	upperIM-jDTL_1
Cited21	3.03982819321688e-08	0.306671	0.315	0.311	0.000579361	1	Cited2	upperIM-jDTL_1
Anxa41	1.45480948794873e-07	0.303444	0.342	0.345	0.00277272	1	Anxa4	upperIM-jDTL_1
Jup	1.72731234138584e-07	0.455493	0.259	0.256	0.00329209	1	Jup	upperIM-jDTL_1
Susd6	1.75840741424128e-07	0.525944	0.263	0.264	0.00335135	1	Susd6	upperIM-jDTL_1
Usp9x	4.91339243481931e-07	0.47105	0.261	0.26	0.00936444	1	Usp9x	upperIM-jDTL_1
Zmynd8	7.76948645332592e-07	0.292824	0.385	0.398	0.0148079	1	Zmynd8	upperIM-jDTL_1
Glg1	1.31135409497001e-06	0.39866	0.304	0.309	0.0249931	1	Glg1	upperIM-jDTL_1
Ifi27	1.13592331048735e-05	0.412484	0.324	0.335	0.216496	1	Ifi27	upperIM-jDTL_1
Tmem127	1.21718530731278e-05	0.463955	0.257	0.259	0.231983	1	Tmem127	upperIM-jDTL_1
Lamp2	1.28773309951212e-05	0.279595	0.388	0.403	0.245429	1	Lamp2	upperIM-jDTL_1
Stt3b1	1.92455230882157e-05	0.264445	0.369	0.381	0.3668	1	Stt3b	upperIM-jDTL_1
Ythdf3	2.24583289637477e-05	0.35535	0.31	0.318	0.428033	1	Ythdf3	upperIM-jDTL_1
Vcl	2.28444182368059e-05	0.382162	0.262	0.263	0.435392	1	Vcl	upperIM-jDTL_1
Hoxb8	2.49190268060887e-05	0.296665	0.35	0.358	0.474932	1	Hoxb8	upperIM-jDTL_1
Zfp91	2.81216020689428e-05	0.452335	0.254	0.256	0.53597	1	Zfp91	upperIM-jDTL_1
Pwwp2a	2.86490464183516e-05	0.424499	0.268	0.271	0.546022	1	Pwwp2a	upperIM-jDTL_1
Tm9sf2	0.000170195	0.404828	0.259	0.264	1	1	Tm9sf2	upperIM-jDTL_1
Anapc2	0.000227648	0.357299	0.286	0.293	1	1	Anapc2	upperIM-jDTL_1
Tmem245	0.000264726	0.393219	0.289	0.298	1	1	Tmem245	upperIM-jDTL_1
Fto1	0.000285106	0.296668	0.266	0.265	1	1	Fto	upperIM-jDTL_1
U2af11	0.000413101	0.351978	0.266	0.269	1	1	U2af1	upperIM-jDTL_1
Apbb21	0.000601327	0.285848	0.329	0.339	1	1	Apbb2	upperIM-jDTL_1
Wnk1	0.00211967	0.313374	0.286	0.295	1	1	Wnk1	upperIM-jDTL_1
Ecpas	0.00254313	0.389179	0.264	0.271	1	1	Ecpas	upperIM-jDTL_1
Ccdc47	0.00332997	0.423719	0.258	0.267	1	1	Ccdc47	upperIM-jDTL_1
Lamb2	0.00412622	0.372393	0.251	0.257	1	1	Lamb2	upperIM-jDTL_1
Uba1	0.00510374	0.425641	0.252	0.262	1	1	Uba1	upperIM-jDTL_1
Cant1	0.00703738	0.338292	0.26	0.266	1	1	Cant1	upperIM-jDTL_1
Pard31	0.00779553	0.254896	0.316	0.363	1	1	Pard3	upperIM-jDTL_1
Ext2	0.00854937	0.273054	0.224	0.253	1	1	Ext2	upperIM-jDTL_1
Slc12a1	0	2.00258	0.992	0.364	0	2	Slc12a1	OSOM-TAL_2
Abca13	0	2.52604	0.806	0.206	0	2	Abca13	OSOM-TAL_2
Kcnt1	0	2.53612	0.761	0.168	0	2	Kcnt1	OSOM-TAL_2
Kng2	0	2.13315	0.9	0.318	0	2	Kng2	OSOM-TAL_2
Tmem72	0	2.0446	0.846	0.271	0	2	Tmem72	OSOM-TAL_2
Fads6	0	2.56578	0.754	0.181	0	2	Fads6	OSOM-TAL_2
Egf	0	1.72442	0.78	0.227	0	2	Egf	OSOM-TAL_2
Rap1gap	0	1.89946	0.887	0.35	0	2	Rap1gap	OSOM-TAL_2
Slc9a3	0	2.05168	0.779	0.244	0	2	Slc9a3	OSOM-TAL_2
Ptger3	0	1.76301	0.848	0.325	0	2	Ptger3	OSOM-TAL_2
Ppargc1a	0	2.0394	0.839	0.32	0	2	Ppargc1a	OSOM-TAL_2
Mfsd4a	0	1.98448	0.719	0.205	0	2	Mfsd4a	OSOM-TAL_2
Kcnj1	0	2.01779	0.739	0.231	0	2	Kcnj1	OSOM-TAL_2
Cpt1b	0	2.04071	0.743	0.245	0	2	Cpt1b	OSOM-TAL_2
Baiap2l2	0	1.94224	0.754	0.276	0	2	Baiap2l2	OSOM-TAL_2
Pcsk6	0	1.79965	0.692	0.215	0	2	Pcsk6	OSOM-TAL_2
Plekha6	0	2.19806	0.668	0.192	0	2	Plekha6	OSOM-TAL_2
Wnk4	0	1.71918	0.951	0.475	0	2	Wnk4	OSOM-TAL_2
Pcyt2	0	1.9281	0.777	0.31	0	2	Pcyt2	OSOM-TAL_2
Kyat1	0	1.70628	0.856	0.394	0	2	Kyat1	OSOM-TAL_2
Plau	0	1.4786	0.945	0.483	0	2	Plau	OSOM-TAL_2
Cacnb4	0	2.38321	0.61	0.154	0	2	Cacnb4	OSOM-TAL_2
Enpp2	0	1.58514	0.738	0.283	0	2	Enpp2	OSOM-TAL_2
Dmtn	0	1.81908	0.739	0.285	0	2	Dmtn	OSOM-TAL_2
Umod	0	1.29109	0.903	0.452	0	2	Umod	OSOM-TAL_2
Pde4c	0	1.67486	0.796	0.346	0	2	Pde4c	OSOM-TAL_2
Cyfip2	0	1.41984	0.877	0.437	0	2	Cyfip2	OSOM-TAL_2
Ppp1r1a	0	1.201	0.843	0.407	0	2	Ppp1r1a	OSOM-TAL_2
Slc16a7	0	2.02625	0.617	0.19	0	2	Slc16a7	OSOM-TAL_2
Stxbp4	0	2.06799	0.643	0.218	0	2	Stxbp4	OSOM-TAL_2
Ivns1abp	0	1.83008	0.813	0.392	0	2	Ivns1abp	OSOM-TAL_2
Car4	0	2.19473	0.575	0.161	0	2	Car4	OSOM-TAL_2
Lpl	0	1.65394	0.579	0.172	0	2	Lpl	OSOM-TAL_2
Nrbp2	0	1.42119	0.909	0.51	0	2	Nrbp2	OSOM-TAL_2
Irs1	0	2.20368	0.554	0.165	0	2	Irs1	OSOM-TAL_2
Bckdhb	0	1.82049	0.591	0.207	0	2	Bckdhb	OSOM-TAL_2
Dst	0	1.60068	0.891	0.508	0	2	Dst	OSOM-TAL_2
Ldhb	0	1.06391	0.713	0.334	0	2	Ldhb	OSOM-TAL_2
Efhd1	0	1.20915	0.71	0.346	0	2	Efhd1	OSOM-TAL_2
Nccrp1	0	1.18167	0.628	0.265	0	2	Nccrp1	OSOM-TAL_2
Dmac2	0	1.67337	0.624	0.264	0	2	Dmac2	OSOM-TAL_2
Gadd45g	0	1.88498	0.602	0.243	0	2	Gadd45g	OSOM-TAL_2
Tmem116	0	1.94308	0.539	0.186	0	2	Tmem116	OSOM-TAL_2
Vegfa	0	1.39463	0.728	0.378	0	2	Vegfa	OSOM-TAL_2
Top3b	0	1.37994	0.777	0.435	0	2	Top3b	OSOM-TAL_2
Pla1a	0	2.0855	0.49	0.149	0	2	Pla1a	OSOM-TAL_2
Nudt4	0	1.22356	0.582	0.245	0	2	Nudt4	OSOM-TAL_2
Idh2	0	1.14652	0.777	0.441	0	2	Idh2	OSOM-TAL_2
Acacb	0	2.14633	0.485	0.149	0	2	Acacb	OSOM-TAL_2
Lgals4	0	1.4482	0.638	0.305	0	2	Lgals4	OSOM-TAL_2
Ddo	0	1.86246	0.512	0.184	0	2	Ddo	OSOM-TAL_2
Mturn	0	1.43585	0.602	0.275	0	2	Mturn	OSOM-TAL_2
Sgk2	0	2.28661	0.447	0.123	0	2	Sgk2	OSOM-TAL_2
BC034090	0	1.1287	0.766	0.443	0	2	BC034090	OSOM-TAL_2
Sat1	0	1.63723	0.627	0.305	0	2	Sat1	OSOM-TAL_2
Wfdc15b	0	1.20308	0.541	0.223	0	2	Wfdc15b	OSOM-TAL_2
Cldn101	0	0.36932	0.783	0.465	0	2	Cldn10	OSOM-TAL_2
Gas6	0	1.50718	0.551	0.235	0	2	Gas6	OSOM-TAL_2
Ppp1r1b	0	1.34564	0.549	0.233	0	2	Ppp1r1b	OSOM-TAL_2
Defb1	0	1.60083	0.522	0.21	0	2	Defb1	OSOM-TAL_2
Esrrg	0	1.62332	0.543	0.234	0	2	Esrrg	OSOM-TAL_2
Jak3	0	1.29877	0.606	0.298	0	2	Jak3	OSOM-TAL_2
Cluh	0	1.50596	0.561	0.257	0	2	Cluh	OSOM-TAL_2
Dusp15	0	2.84715	0.38	0.076	0	2	Dusp15	OSOM-TAL_2
Tmem207	0	2.53967	0.447	0.144	0	2	Tmem207	OSOM-TAL_2
Chka	0	1.2667	0.726	0.424	0	2	Chka	OSOM-TAL_2
Car2	0	1.21211	0.523	0.234	0	2	Car2	OSOM-TAL_2
Tle2	0	1.49105	0.535	0.247	0	2	Tle2	OSOM-TAL_2
Fam43a	0	1.54183	0.525	0.238	0	2	Fam43a	OSOM-TAL_2
Fdxr	0	2.36019	0.396	0.11	0	2	Fdxr	OSOM-TAL_2
Becn1	0	1.23185	0.675	0.392	0	2	Becn1	OSOM-TAL_2
Shmt1	0	1.89038	0.435	0.153	0	2	Shmt1	OSOM-TAL_2
Rilp	0	1.61768	0.461	0.183	0	2	Rilp	OSOM-TAL_2
Ccdc141	0	1.1902	0.547	0.272	0	2	Ccdc141	OSOM-TAL_2
Kidins220	0	1.17098	0.642	0.367	0	2	Kidins220	OSOM-TAL_2
Clec2d	0	1.29261	0.554	0.28	0	2	Clec2d	OSOM-TAL_2
Lrrc66	0	2.22348	0.394	0.121	0	2	Lrrc66	OSOM-TAL_2
Aldh1l1	0	1.46086	0.503	0.23	0	2	Aldh1l1	OSOM-TAL_2
Esrrb	0	1.46641	0.483	0.21	0	2	Esrrb	OSOM-TAL_2
Atp1a1	0	1.25375	0.981	0.712	0	2	Atp1a1	OSOM-TAL_2
Etnk1	0	0.886666	0.748	0.48	0	2	Etnk1	OSOM-TAL_2
Adcy1	0	1.85488	0.415	0.147	0	2	Adcy1	OSOM-TAL_2
Esrra	0	1.22997	0.567	0.3	0	2	Esrra	OSOM-TAL_2
Mecom1	0	0.967598	0.634	0.369	0	2	Mecom	OSOM-TAL_2
Ninl	0	1.39328	0.488	0.226	0	2	Ninl	OSOM-TAL_2
Me3	0	1.23347	0.53	0.269	0	2	Me3	OSOM-TAL_2
Acsl1	0	1.32733	0.509	0.251	0	2	Acsl1	OSOM-TAL_2
Spag51	0	1.23214	0.475	0.217	0	2	Spag5	OSOM-TAL_2
Nnt	0	1.30604	0.477	0.22	0	2	Nnt	OSOM-TAL_2
Epb411	0	0.997338	0.724	0.468	0	2	Epb41	OSOM-TAL_2
Nfyc	0	1.37244	0.492	0.239	0	2	Nfyc	OSOM-TAL_2
Sirt3	0	1.68158	0.422	0.169	0	2	Sirt3	OSOM-TAL_2
Cpeb3	0	1.37271	0.482	0.229	0	2	Cpeb3	OSOM-TAL_2
Ybx2	0	1.31327	0.451	0.2	0	2	Ybx2	OSOM-TAL_2
Ech1	0	1.03081	0.685	0.436	0	2	Ech1	OSOM-TAL_2
Hpn	0	1.20622	0.536	0.287	0	2	Hpn	OSOM-TAL_2
Dapk1	0	1.42756	0.465	0.217	0	2	Dapk1	OSOM-TAL_2
Anks1	0	1.30389	0.501	0.253	0	2	Anks1	OSOM-TAL_2
Ggnbp1	0	1.86691	0.372	0.126	0	2	Ggnbp1	OSOM-TAL_2
Lpin2	0	1.35222	0.79	0.544	0	2	Lpin2	OSOM-TAL_2
Tmprss2	0	0.965241	0.635	0.39	0	2	Tmprss2	OSOM-TAL_2
Mavs	0	1.35131	0.514	0.27	0	2	Mavs	OSOM-TAL_2
Tfap2b1	0	0.758307	0.574	0.332	0	2	Tfap2b	OSOM-TAL_2
Itga6	0	1.39826	0.437	0.196	0	2	Itga6	OSOM-TAL_2
Tom1l2	0	1.15534	0.54	0.3	0	2	Tom1l2	OSOM-TAL_2
Large2	0	1.43671	0.465	0.225	0	2	Large2	OSOM-TAL_2
Usp2	0	1.62121	0.398	0.159	0	2	Usp2	OSOM-TAL_2
Abca2	0	0.978446	0.65	0.412	0	2	Abca2	OSOM-TAL_2
Dhx34	0	1.80021	0.385	0.147	0	2	Dhx34	OSOM-TAL_2
Stard8	0	1.2715	0.482	0.244	0	2	Stard8	OSOM-TAL_2
Egfl6	0	1.18889	0.47	0.232	0	2	Egfl6	OSOM-TAL_2
Dhrs11	0	1.86439	0.372	0.135	0	2	Dhrs11	OSOM-TAL_2
Fastk	0	1.1467	0.531	0.297	0	2	Fastk	OSOM-TAL_2
Tarm1	0	2.87786	0.295	0.061	0	2	Tarm1	OSOM-TAL_2
Pcsk7	0	1.42687	0.436	0.202	0	2	Pcsk7	OSOM-TAL_2
Myo19	0	1.43264	0.431	0.197	0	2	Myo19	OSOM-TAL_2
Ogdh	0	0.866488	0.602	0.369	0	2	Ogdh	OSOM-TAL_2
Fa2h	0	1.53273	0.403	0.171	0	2	Fa2h	OSOM-TAL_2
Arnt2	0	1.38132	0.416	0.184	0	2	Arnt2	OSOM-TAL_2
Prodh	0	1.36383	0.512	0.281	0	2	Prodh	OSOM-TAL_2
Prox11	0	0.848319	0.495	0.266	0	2	Prox1	OSOM-TAL_2
Inpp5j	0	2.55683	0.308	0.079	0	2	Inpp5j	OSOM-TAL_2
Tns2	0	1.11662	0.574	0.346	0	2	Tns2	OSOM-TAL_2
Fbxo44	0	1.35961	0.434	0.209	0	2	Fbxo44	OSOM-TAL_2
Slc39a13	0	0.970018	0.58	0.355	0	2	Slc39a13	OSOM-TAL_2
Trak2	0	1.13413	0.483	0.26	0	2	Trak2	OSOM-TAL_2
Plekha7	0	1.18452	0.467	0.245	0	2	Plekha7	OSOM-TAL_2
Hk1	0	0.756259	0.632	0.41	0	2	Hk1	OSOM-TAL_2
Lmbr1l	0	1.10346	0.495	0.274	0	2	Lmbr1l	OSOM-TAL_2
Chkb	0	1.02962	0.519	0.301	0	2	Chkb	OSOM-TAL_2
Ptpn18	0	1.28338	0.431	0.213	0	2	Ptpn18	OSOM-TAL_2
Oxct1	0	0.99928	0.438	0.22	0	2	Oxct1	OSOM-TAL_2
Phf10	0	1.58611	0.378	0.163	0	2	Phf10	OSOM-TAL_2
Chchd3	0	1.09705	0.486	0.271	0	2	Chchd3	OSOM-TAL_2
Slc5a3	0	1.49285	0.98	0.765	0	2	Slc5a3	OSOM-TAL_2
Dlec1	0	1.75893	0.341	0.127	0	2	Dlec1	OSOM-TAL_2
Agpat3	0	0.734397	0.642	0.428	0	2	Agpat3	OSOM-TAL_2
Cyc1	0	0.900228	0.54	0.327	0	2	Cyc1	OSOM-TAL_2
Il15ra	0	1.38238	0.384	0.171	0	2	Il15ra	OSOM-TAL_2
Fzd4	0	0.822496	0.584	0.371	0	2	Fzd4	OSOM-TAL_2
Ckb	0	1.65421	0.334	0.123	0	2	Ckb	OSOM-TAL_2
P2rx5	0	1.99404	0.312	0.101	0	2	P2rx5	OSOM-TAL_2
Myo5c	0	1.26092	0.42	0.21	0	2	Myo5c	OSOM-TAL_2
Slc45a3	0	1.00569	0.537	0.328	0	2	Slc45a3	OSOM-TAL_2
Srsf2	0	0.841216	0.593	0.385	0	2	Srsf2	OSOM-TAL_2
Gcgr	0	2.00024	0.308	0.102	0	2	Gcgr	OSOM-TAL_2
AW549877	0	0.939559	0.548	0.342	0	2	AW549877	OSOM-TAL_2
Pkhd1	0	0.619668	0.734	0.528	0	2	Pkhd1	OSOM-TAL_2
Erbb4	0	1.21606	0.43	0.227	0	2	Erbb4	OSOM-TAL_2
Paqr5	0	0.82198	0.877	0.674	0	2	Paqr5	OSOM-TAL_2
Bcat2	0	1.33701	0.391	0.19	0	2	Bcat2	OSOM-TAL_2
Cox11	0	1.7312	0.329	0.128	0	2	Cox11	OSOM-TAL_2
Nabp1	0	2.31099	0.298	0.097	0	2	Nabp1	OSOM-TAL_2
Phldb2	0	0.802446	0.581	0.38	0	2	Phldb2	OSOM-TAL_2
Idh3b	0	1.03702	0.465	0.266	0	2	Idh3b	OSOM-TAL_2
Arhgef18	0	1.08336	0.452	0.253	0	2	Arhgef18	OSOM-TAL_2
Mfrp	0	2.1841	0.296	0.097	0	2	Mfrp	OSOM-TAL_2
Sv2a	0	2.06252	0.299	0.102	0	2	Sv2a	OSOM-TAL_2
Cdhr5	0	1.46482	0.363	0.166	0	2	Cdhr5	OSOM-TAL_2
Larp1b	0	1.16536	0.433	0.237	0	2	Larp1b	OSOM-TAL_2
Mapk15	0	1.13774	0.374	0.178	0	2	Mapk15	OSOM-TAL_2
Fhod3	0	0.91582	0.536	0.34	0	2	Fhod3	OSOM-TAL_2
Ttc7	0	1.0357	0.471	0.275	0	2	Ttc7	OSOM-TAL_2
Khdc4	0	0.835717	0.564	0.37	0	2	Khdc4	OSOM-TAL_2
Sorl1	0	0.530683	0.745	0.551	0	2	Sorl1	OSOM-TAL_2
Slc25a12	0	1.37783	0.375	0.183	0	2	Slc25a12	OSOM-TAL_2
Tspan8	0	0.813264	0.488	0.296	0	2	Tspan8	OSOM-TAL_2
Ndufs2	0	0.870192	0.489	0.298	0	2	Ndufs2	OSOM-TAL_2
Retsat	0	1.18456	0.389	0.199	0	2	Retsat	OSOM-TAL_2
Clk4	0	0.763246	0.563	0.374	0	2	Clk4	OSOM-TAL_2
Repin1	0	1.21141	0.405	0.217	0	2	Repin1	OSOM-TAL_2
Smarcd3	0	1.28547	0.354	0.166	0	2	Smarcd3	OSOM-TAL_2
Cpeb2	0	0.982894	0.449	0.262	0	2	Cpeb2	OSOM-TAL_2
Lrrk2	0	1.65804	0.319	0.132	0	2	Lrrk2	OSOM-TAL_2
Dlst	0	0.984003	0.478	0.292	0	2	Dlst	OSOM-TAL_2
Dock8	0	1.00622	0.441	0.255	0	2	Dock8	OSOM-TAL_2
Klf15	0	1.65285	0.304	0.119	0	2	Klf15	OSOM-TAL_2
Tlcd1	0	1.16775	0.383	0.199	0	2	Tlcd1	OSOM-TAL_2
Ubtf	0	0.801861	0.513	0.329	0	2	Ubtf	OSOM-TAL_2
Prom1	0	1.17183	0.397	0.214	0	2	Prom1	OSOM-TAL_2
Serhl	0	1.44331	0.344	0.161	0	2	Serhl	OSOM-TAL_2
Adck1	0	1.45412	0.335	0.154	0	2	Adck1	OSOM-TAL_2
Tcirg1	0	1.30819	0.398	0.217	0	2	Tcirg1	OSOM-TAL_2
Bicdl1	0	0.949116	0.421	0.24	0	2	Bicdl1	OSOM-TAL_2
Acadvl	0	0.94065	0.44	0.261	0	2	Acadvl	OSOM-TAL_2
Gabarapl1	0	0.832759	0.551	0.373	0	2	Gabarapl1	OSOM-TAL_2
Atad3a	0	1.10302	0.397	0.219	0	2	Atad3a	OSOM-TAL_2
Mcrip2	0	1.60386	0.312	0.134	0	2	Mcrip2	OSOM-TAL_2
Fnip2	0	1.3287	0.361	0.184	0	2	Fnip2	OSOM-TAL_2
Cpt1a	0	1.14422	0.407	0.23	0	2	Cpt1a	OSOM-TAL_2
Aco2	0	1.30351	0.351	0.175	0	2	Aco2	OSOM-TAL_2
Cdc37l1	0	0.891319	0.484	0.308	0	2	Cdc37l1	OSOM-TAL_2
Isyna1	0	0.801471	0.526	0.351	0	2	Isyna1	OSOM-TAL_2
Mfn1	0	0.967957	0.444	0.269	0	2	Mfn1	OSOM-TAL_2
Etfb	0	0.845046	0.464	0.29	0	2	Etfb	OSOM-TAL_2
Pcolce	0	0.8255	0.406	0.232	0	2	Pcolce	OSOM-TAL_2
Vps13d	0	0.927447	0.443	0.269	0	2	Vps13d	OSOM-TAL_2
Lpcat3	0	1.19741	0.377	0.203	0	2	Lpcat3	OSOM-TAL_2
Rbm47	0	0.777982	0.511	0.338	0	2	Rbm47	OSOM-TAL_2
Sult1d1	0	1.11301	0.364	0.192	0	2	Sult1d1	OSOM-TAL_2
Ank3	0	0.657659	0.805	0.635	0	2	Ank3	OSOM-TAL_2
Osbp	0	0.940216	0.458	0.288	0	2	Osbp	OSOM-TAL_2
Naa40	0	1.17007	0.358	0.188	0	2	Naa40	OSOM-TAL_2
Ndrg2	0	1.91629	0.262	0.093	0	2	Ndrg2	OSOM-TAL_2
Crocc	0	1.18985	0.343	0.175	0	2	Crocc	OSOM-TAL_2
Lrrc31	0	1.00348	0.408	0.24	0	2	Lrrc31	OSOM-TAL_2
Fbh1	0	1.04355	0.391	0.224	0	2	Fbh1	OSOM-TAL_2
Ppp2r3a	0	0.872255	0.46	0.294	0	2	Ppp2r3a	OSOM-TAL_2
Nos1ap	0	1.29183	0.315	0.149	0	2	Nos1ap	OSOM-TAL_2
Pde1a	0	1.20753	0.345	0.179	0	2	Pde1a	OSOM-TAL_2
Rbmx	0	0.948011	0.399	0.235	0	2	Rbmx	OSOM-TAL_2
Fgf1	0	1.4142	0.314	0.15	0	2	Fgf1	OSOM-TAL_2
Tmem86a	0	1.11479	0.356	0.194	0	2	Tmem86a	OSOM-TAL_2
Pi4ka	0	0.924817	0.414	0.254	0	2	Pi4ka	OSOM-TAL_2
Nsmf	0	1.06295	0.367	0.208	0	2	Nsmf	OSOM-TAL_2
Slc6a17	0	0.99845	0.387	0.228	0	2	Slc6a17	OSOM-TAL_2
Sfxn5	0	1.57609	0.26	0.102	0	2	Sfxn5	OSOM-TAL_2
Arhgef38	0	1.22485	0.302	0.149	0	2	Arhgef38	OSOM-TAL_2
Gys1	0	1.43299	0.298	0.146	0	2	Gys1	OSOM-TAL_2
Enpp1	0	1.60959	0.27	0.119	0	2	Enpp1	OSOM-TAL_2
Acvr1b	0	1.19584	0.332	0.183	0	2	Acvr1b	OSOM-TAL_2
Pabpn1	0	0.52659	0.796	0.65	0	2	Pabpn1	OSOM-TAL_2
Gpam	0	1.25416	0.303	0.157	0	2	Gpam	OSOM-TAL_2
Cbs	0	1.47367	0.267	0.122	0	2	Cbs	OSOM-TAL_2
Abcc10	0	1.32161	0.285	0.14	0	2	Abcc10	OSOM-TAL_2
Pclo	0	1.38009	0.261	0.12	0	2	Pclo	OSOM-TAL_2
AI854703	0	1.42517	0.255	0.115	0	2	AI854703	OSOM-TAL_2
Eva1a	0	1.49112	0.265	0.128	0	2	Eva1a	OSOM-TAL_2
Ocln	0	1.31914	0.292	0.155	0	2	Ocln	OSOM-TAL_2
Htr1b	0	1.4009	0.256	0.124	0	2	Htr1b	OSOM-TAL_2
Fxyd2	0	0.75591	0.987	0.858	0	2	Fxyd2	OSOM-TAL_2
Mprip	0	0.56642	0.907	0.794	0	2	Mprip	OSOM-TAL_2
Sfi1	0	0.456514	0.939	0.846	0	2	Sfi1	OSOM-TAL_2
Atp1b1	0	0.476648	0.987	0.943	0	2	Atp1b1	OSOM-TAL_2
Tacc2	8.241016264319e-304	0.958769	0.372	0.217	1.57065528981656e-299	2	Tacc2	OSOM-TAL_2
Sema3b	1.32363640565926e-303	1.36494	0.265	0.134	2.52271862554599e-299	2	Sema3b	OSOM-TAL_2
Abcc5	2.77236260751695e-303	0.73358	0.563	0.398	5.28384589366656e-299	2	Abcc5	OSOM-TAL_2
Vegfb	9.81061782119997e-303	1.17996	0.328	0.184	1.8698056505425e-298	2	Vegfb	OSOM-TAL_2
Amy1	6.18876935247458e-301	1.23399	0.273	0.138	1.17951755088813e-296	2	Amy1	OSOM-TAL_2
Aak1	1.30708045292116e-293	0.875413	0.409	0.252	2.49116463522243e-289	2	Aak1	OSOM-TAL_2
Rmdn1	4.57967391158257e-293	1.06696	0.305	0.163	8.72840050808522e-289	2	Rmdn1	OSOM-TAL_2
Pafah2	1.93292662000033e-292	1.25632	0.279	0.147	3.68396484505862e-288	2	Pafah2	OSOM-TAL_2
Rorc	6.75596651352846e-291	0.798628	0.474	0.311	1.28761965781339e-286	2	Rorc	OSOM-TAL_2
Dvl1	2.38939285312738e-289	0.519969	0.717	0.559	4.55394383877548e-285	2	Dvl1	OSOM-TAL_2
Slc22a41	2.16487159617023e-286	0.568882	0.456	0.279	4.12602877514084e-282	2	Slc22a4	OSOM-TAL_2
Slc25a35	9.90200367172691e-286	1.2522	0.267	0.138	1.88722287979443e-281	2	Slc25a35	OSOM-TAL_2
Macf1	1.93279267044671e-285	0.790846	0.486	0.327	3.68370955060438e-281	2	Macf1	OSOM-TAL_2
Slc25a3	2.18886287209223e-284	0.711784	0.513	0.335	4.17175374792059e-280	2	Slc25a3	OSOM-TAL_2
Rmnd1	1.19452260858399e-283	1.13169	0.291	0.155	2.27664063970023e-279	2	Rmnd1	OSOM-TAL_2
Mthfd1	1.17734557417353e-281	1.12324	0.313	0.175	2.24390292981734e-277	2	Mthfd1	OSOM-TAL_2
Slc27a1	5.27726339722825e-278	0.7845	0.459	0.301	1.00579363087773e-273	2	Slc27a1	OSOM-TAL_2
Osbpl1a	1.95787894623067e-276	0.961424	0.37	0.224	3.73152148362104e-272	2	Osbpl1a	OSOM-TAL_2
Rdh13	3.8309425937345e-275	0.958816	0.359	0.214	7.30139348939859e-271	2	Rdh13	OSOM-TAL_2
Usp24	8.63965069019976e-274	0.679951	0.518	0.357	1.64663102504517e-269	2	Usp24	OSOM-TAL_2
Stk39	6.71545748472601e-270	0.675753	0.531	0.372	1.27989904201393e-265	2	Stk39	OSOM-TAL_2
Srsf11	2.70643090939005e-269	0.571664	0.637	0.472	5.1581866702065e-265	2	Srsf11	OSOM-TAL_2
Miga2	2.35347815498812e-266	1.08222	0.309	0.176	4.48549401559185e-262	2	Miga2	OSOM-TAL_2
Ccnd1	6.76874200339178e-266	1.074	0.277	0.146	1.29005453842644e-261	2	Ccnd1	OSOM-TAL_2
Mindy1	8.7315559782006e-266	0.929461	0.379	0.235	1.66414725388525e-261	2	Mindy1	OSOM-TAL_2
Tcf25	2.24748332881651e-265	0.544695	0.689	0.541	4.28347847639138e-261	2	Tcf25	OSOM-TAL_2
Klf9	5.41724424230077e-264	1.02747	0.333	0.196	1.0324725801401e-259	2	Klf9	OSOM-TAL_2
Ogt1	6.98584185606027e-263	0.525312	0.667	0.503	1.33143159934653e-258	2	Ogt	OSOM-TAL_2
Tnrc6a	2.40365865685045e-262	0.715861	0.474	0.318	4.58113303409126e-258	2	Tnrc6a	OSOM-TAL_2
Cipc	2.76465765347077e-262	1.17875	0.268	0.142	5.26916102174994e-258	2	Cipc	OSOM-TAL_2
Lrrfip1	5.1134501235077e-260	1.01921	0.33	0.194	9.74572459039333e-256	2	Lrrfip1	OSOM-TAL_2
Marveld2	4.53263819684321e-257	1.13015	0.292	0.164	8.63875513936347e-253	2	Marveld2	OSOM-TAL_2
Caskin2	1.8597111382048e-253	0.784626	0.429	0.282	3.54442345830453e-249	2	Caskin2	OSOM-TAL_2
Pkp4	1.00168042144781e-252	0.70748	0.495	0.336	1.90910271523739e-248	2	Pkp4	OSOM-TAL_2
Tef1	5.65338190317732e-252	0.667128	0.494	0.334	1.07747805692656e-247	2	Tef	OSOM-TAL_2
Rabep2	4.3672072494813e-250	1.01439	0.328	0.195	8.3234602967864e-246	2	Rabep2	OSOM-TAL_2
Cox7b	5.5599008444591e-249	0.860078	0.363	0.217	1.05966150194546e-244	2	Cox7b	OSOM-TAL_2
Mroh1	2.06216217010137e-247	0.685209	0.494	0.344	3.9302748799962e-243	2	Mroh1	OSOM-TAL_2
Sh3pxd2a	1.1587724172021e-245	1.15726	0.307	0.181	2.20850434994549e-241	2	Sh3pxd2a	OSOM-TAL_2
Stat5a	1.36805574551427e-245	1.16976	0.253	0.134	2.60737744537564e-241	2	Stat5a	OSOM-TAL_2
Idh3g	3.84607352301968e-245	0.801409	0.401	0.257	7.33023152752321e-241	2	Idh3g	OSOM-TAL_2
Csf2ra	7.16395815035791e-245	1.02137	0.286	0.159	1.36537878387671e-240	2	Csf2ra	OSOM-TAL_2
Tnfsf10	6.28648075098401e-243	0.894914	0.34	0.205	1.19814036633004e-238	2	Tnfsf10	OSOM-TAL_2
Srek1	3.30170715279905e-241	0.625845	0.548	0.393	6.29272366251971e-237	2	Srek1	OSOM-TAL_2
Got1	4.26860703319106e-241	0.879167	0.319	0.182	8.13553814455883e-237	2	Got1	OSOM-TAL_2
Slc12a7	1.95848451409505e-239	0.888019	0.362	0.226	3.73267563541376e-235	2	Slc12a7	OSOM-TAL_2
Dot1l	2.62299683375785e-238	0.851498	0.345	0.208	4.99916966545908e-234	2	Dot1l	OSOM-TAL_2
Fam193b	4.59022582238011e-238	0.559555	0.583	0.426	8.74851139487424e-234	2	Fam193b	OSOM-TAL_2
Arhgef2	8.8202511532549e-237	0.741564	0.441	0.296	1.68105166729885e-232	2	Arhgef2	OSOM-TAL_2
Ndufs3	1.00918665240142e-236	0.877313	0.369	0.23	1.92340884081186e-232	2	Ndufs3	OSOM-TAL_2
Rhot2	1.25157346395876e-236	0.948429	0.325	0.195	2.385373864959e-232	2	Rhot2	OSOM-TAL_2
Shank2	1.61676004306031e-235	0.928331	0.33	0.199	3.08138296606865e-231	2	Shank2	OSOM-TAL_2
Zdhhc1	8.02383327532428e-234	0.952467	0.332	0.201	1.52926238394405e-229	2	Zdhhc1	OSOM-TAL_2
Ankrd54	2.63560646343653e-233	0.986073	0.295	0.171	5.02320235866369e-229	2	Ankrd54	OSOM-TAL_2
Atp2a2	1.07782535771953e-232	0.601971	0.591	0.439	2.05422734927766e-228	2	Atp2a2	OSOM-TAL_2
Fam13a	1.144469390814e-232	0.977992	0.303	0.177	2.1812442119524e-228	2	Fam13a	OSOM-TAL_2
Snrnp70	1.29301025011225e-232	0.576984	0.537	0.386	2.46434823568894e-228	2	Snrnp70	OSOM-TAL_2
Fbrsl1	2.24022517885329e-231	0.772818	0.41	0.27	4.26964516837648e-227	2	Fbrsl1	OSOM-TAL_2
Sostdc11	4.12020279871324e-231	0.647835	0.382	0.233	7.85269451406756e-227	2	Sostdc1	OSOM-TAL_2
Tob1	2.00792728746102e-229	0.743274	0.463	0.321	3.82690861717195e-225	2	Tob1	OSOM-TAL_2
Acadsb	3.93867599155942e-229	0.820416	0.377	0.239	7.5067225723131e-225	2	Acadsb	OSOM-TAL_2
Sim11	1.7605284699451e-227	0.680885	0.532	0.385	3.35539121086836e-223	2	Sim1	OSOM-TAL_2
Lrp6	9.68780714702321e-226	0.572602	0.589	0.434	1.84639916415115e-221	2	Lrp6	OSOM-TAL_2
Lrba	6.01145583904863e-224	0.866941	0.362	0.23	1.14572336836428e-219	2	Lrba	OSOM-TAL_2
Pfas	1.06753501384893e-223	1.01101	0.293	0.171	2.03461498289468e-219	2	Pfas	OSOM-TAL_2
Prpf40b	3.86630505819232e-222	0.684771	0.437	0.293	7.36879081040874e-218	2	Prpf40b	OSOM-TAL_2
Fam234b	1.19402024399431e-221	0.858312	0.355	0.225	2.27568318302876e-217	2	Fam234b	OSOM-TAL_2
Slc25a39	2.63448978720903e-221	0.743032	0.396	0.253	5.02107408544169e-217	2	Slc25a39	OSOM-TAL_2
Coq9	1.7862876488341e-219	1.0171	0.301	0.18	3.40448562991292e-215	2	Coq9	OSOM-TAL_2
Rsrp1	2.66242745554931e-218	0.447168	0.772	0.658	5.07432048753143e-214	2	Rsrp1	OSOM-TAL_2
Foxo3	2.68925536126309e-218	0.656786	0.508	0.366	5.12545179303133e-214	2	Foxo3	OSOM-TAL_2
Sirt5	5.11326141871667e-218	1.04612	0.256	0.141	9.7453649379321e-214	2	Sirt5	OSOM-TAL_2
Zfp523	3.48251153486942e-217	0.893474	0.323	0.197	6.63731873430764e-213	2	Zfp523	OSOM-TAL_2
Afg3l2	1.86620014819269e-216	0.810026	0.382	0.25	3.55679086244045e-212	2	Afg3l2	OSOM-TAL_2
Kansl3	2.29704362796827e-216	0.831426	0.351	0.221	4.37793545054473e-212	2	Kansl3	OSOM-TAL_2
Atg4d	1.35710059259714e-214	0.941508	0.319	0.196	2.5864980194309e-210	2	Atg4d	OSOM-TAL_2
Sytl2	1.04849116886178e-212	0.752162	0.376	0.244	1.99831931873366e-208	2	Sytl2	OSOM-TAL_2
Actr1b	6.10398988886381e-212	0.790678	0.398	0.267	1.16335943291855e-207	2	Actr1b	OSOM-TAL_2
Ndufs7	1.79477673994484e-211	0.724575	0.429	0.292	3.42066498866086e-207	2	Ndufs7	OSOM-TAL_2
Appl2	8.51592965794097e-207	0.901623	0.329	0.206	1.62305103350697e-202	2	Appl2	OSOM-TAL_2
Dvl3	1.69573484053824e-206	0.917072	0.316	0.196	3.23190103258183e-202	2	Dvl3	OSOM-TAL_2
Dusp11	4.42041875572074e-206	0.470286	0.629	0.481	8.42487610652816e-202	2	Dusp11	OSOM-TAL_2
Zfp618	4.064588297576e-205	0.743152	0.374	0.243	7.7466988363501e-201	2	Zfp618	OSOM-TAL_2
Slc25a19	1.44495516292803e-204	1.00312	0.275	0.161	2.75394004502453e-200	2	Slc25a19	OSOM-TAL_2
Stxbp2	1.77974863187019e-204	0.595139	0.522	0.383	3.39202291748139e-200	2	Stxbp2	OSOM-TAL_2
Galt	5.16093293084136e-202	1.06294	0.256	0.147	9.83622207289054e-198	2	Galt	OSOM-TAL_2
Tfcp2l1	3.12779743764877e-201	0.797784	0.32	0.196	5.96126913641479e-197	2	Tfcp2l1	OSOM-TAL_2
Ddx17	1.13334347864119e-199	0.403406	0.757	0.629	2.16003933594224e-195	2	Ddx17	OSOM-TAL_2
Sphk2	1.63149476371768e-199	0.853133	0.329	0.207	3.10946587016953e-195	2	Sphk2	OSOM-TAL_2
Mink11	3.2366624445046e-199	0.529097	0.562	0.423	6.16875495298131e-195	2	Mink1	OSOM-TAL_2
Myef2	2.28871668439376e-197	0.696048	0.4	0.269	4.36206512878607e-193	2	Myef2	OSOM-TAL_2
Alkbh6	4.31736958071885e-197	0.986007	0.277	0.165	8.22847468389205e-193	2	Alkbh6	OSOM-TAL_2
Ptgr2	7.85117109507727e-196	0.915925	0.309	0.192	1.49635469901078e-191	2	Ptgr2	OSOM-TAL_2
Lpgat1	5.99661654534933e-194	0.82973	0.349	0.229	1.14289514737813e-189	2	Lpgat1	OSOM-TAL_2
Ift122	5.66545576609397e-193	0.871633	0.306	0.189	1.07977921445985e-188	2	Ift122	OSOM-TAL_2
Pptc7	3.59026928743313e-192	1.02168	0.259	0.152	6.8426942349188e-188	2	Pptc7	OSOM-TAL_2
Ankrd10	4.96792950439514e-192	0.604977	0.454	0.318	9.4683768424267e-188	2	Ankrd10	OSOM-TAL_2
Enah	2.27276588569844e-191	0.602124	0.485	0.352	4.33166450155266e-187	2	Enah	OSOM-TAL_2
Cdc42bpg	2.72487940753625e-190	0.734354	0.382	0.258	5.19334766282333e-186	2	Cdc42bpg	OSOM-TAL_2
Metap1d	1.03840156085912e-189	0.679163	0.379	0.251	1.9790895348414e-185	2	Metap1d	OSOM-TAL_2
ccdc198	4.6738868254684e-188	0.807246	0.337	0.218	8.90796090066022e-184	2	ccdc198	OSOM-TAL_2
Mfn2	5.95374545446476e-188	0.991904	0.283	0.174	1.13472434616644e-183	2	Mfn2	OSOM-TAL_2
Mpc1	1.79285289298679e-187	0.908666	0.294	0.18	3.41699832874352e-183	2	Mpc1	OSOM-TAL_2
Wdr91	1.99767201560777e-187	1.00006	0.256	0.15	3.80736309454686e-183	2	Wdr91	OSOM-TAL_2
Hoxc6	6.92186117941399e-186	0.627489	0.397	0.265	1.31923752218451e-181	2	Hoxc6	OSOM-TAL_2
Ldb1	3.73166991232062e-184	0.624285	0.447	0.317	7.11218968589188e-180	2	Ldb1	OSOM-TAL_2
Prkn	4.11704904752767e-184	0.738291	0.319	0.198	7.84668377968299e-180	2	Prkn	OSOM-TAL_2
C2cd5	1.33918943167569e-183	0.888244	0.282	0.171	2.5523611378307e-179	2	C2cd5	OSOM-TAL_2
Plxdc21	3.77228871390487e-183	0.568311	0.464	0.329	7.18960505983129e-179	2	Plxdc2	OSOM-TAL_2
Pkn1	1.40816628423182e-182	0.500481	0.564	0.433	2.68382412111742e-178	2	Pkn1	OSOM-TAL_2
Map2k7	1.79261849267761e-182	0.6732	0.399	0.273	3.41655158519426e-178	2	Map2k7	OSOM-TAL_2
Zfp768	4.96464118418888e-182	1.09601	0.251	0.149	9.46210963294558e-178	2	Zfp768	OSOM-TAL_2
Zkscan1	5.04242496517278e-182	0.716173	0.375	0.254	9.61035774112281e-178	2	Zkscan1	OSOM-TAL_2
Luc7l2	1.04947163425777e-180	0.425499	0.693	0.572	2.00018798773188e-176	2	Luc7l2	OSOM-TAL_2
Mdh1	4.40469620531913e-180	0.420307	0.447	0.294	8.39491049771773e-176	2	Mdh1	OSOM-TAL_2
Pkd2	8.76363374205219e-180	0.477075	0.629	0.494	1.67026095489773e-175	2	Pkd2	OSOM-TAL_2
Hoxd4	2.82981532849345e-179	0.582546	0.428	0.294	5.39334503457567e-175	2	Hoxd4	OSOM-TAL_2
Zgpat	1.61566197379765e-178	0.519296	0.531	0.398	3.07929015586094e-174	2	Zgpat	OSOM-TAL_2
Stk38	6.97534505642882e-178	0.532964	0.532	0.403	1.32943101430477e-173	2	Stk38	OSOM-TAL_2
Tnfaip2	4.43106093605178e-177	0.624089	0.333	0.212	8.44515903802109e-173	2	Tnfaip2	OSOM-TAL_2
Pdk2	2.17221076838713e-176	0.697859	0.408	0.287	4.14001650346903e-172	2	Pdk2	OSOM-TAL_2
Atp5b	4.61784314864477e-176	0.41057	0.442	0.293	8.80114725700207e-172	2	Atp5b	OSOM-TAL_2
Eif4g3	7.86133560421563e-176	0.677113	0.41	0.289	1.49829195280746e-171	2	Eif4g3	OSOM-TAL_2
B3gnt2	8.31003055319894e-176	0.879996	0.321	0.21	1.58380872313419e-171	2	B3gnt2	OSOM-TAL_2
Zkscan3	1.31364810316212e-175	0.718245	0.356	0.236	2.50368191981669e-171	2	Zkscan3	OSOM-TAL_2
Nktr	1.26874124775112e-174	0.584565	0.464	0.337	2.41809394408885e-170	2	Nktr	OSOM-TAL_2
Pfkfb2	1.82900341640371e-174	0.887979	0.271	0.163	3.48589761132384e-170	2	Pfkfb2	OSOM-TAL_2
Shroom4	7.15890864384371e-174	0.884607	0.329	0.218	1.36441639843017e-169	2	Shroom4	OSOM-TAL_2
Itgb6	1.96509261315891e-173	0.896388	0.283	0.177	3.74527001141956e-169	2	Itgb6	OSOM-TAL_2
Pim3	2.04576072347522e-172	0.668057	0.474	0.353	3.89901536287142e-168	2	Pim3	OSOM-TAL_2
Tbrg4	3.46493313398387e-170	0.790428	0.319	0.208	6.60381606005987e-166	2	Tbrg4	OSOM-TAL_2
Cyth1	4.30729227839718e-170	0.689131	0.364	0.246	8.20926835339719e-166	2	Cyth1	OSOM-TAL_2
Fmn1	1.30456288202088e-169	0.765292	0.316	0.204	2.48636639684359e-165	2	Fmn1	OSOM-TAL_2
Senp6	2.20535267898592e-168	0.668943	0.385	0.267	4.20318167087927e-164	2	Senp6	OSOM-TAL_2
Itpr11	6.07646202729067e-167	0.445987	0.539	0.403	1.15811289778133e-162	2	Itpr1	OSOM-TAL_2
Dazap1	8.70372764594224e-167	0.600328	0.446	0.325	1.65884345204013e-162	2	Dazap1	OSOM-TAL_2
Grik5	1.34769578100805e-164	0.772455	0.303	0.194	2.56857338902324e-160	2	Grik5	OSOM-TAL_2
Rnpc3	7.05993999862532e-163	0.743113	0.341	0.227	1.345553964338e-158	2	Rnpc3	OSOM-TAL_2
Gtpbp2	1.96366948907796e-161	0.523759	0.486	0.36	3.74255767923369e-157	2	Gtpbp2	OSOM-TAL_2
Celsr2	2.13038947558752e-161	0.573182	0.456	0.336	4.06030930152225e-157	2	Celsr2	OSOM-TAL_2
Rabgap1l1	3.65429474756876e-161	0.496043	0.47	0.341	6.9647203593913e-157	2	Rabgap1l	OSOM-TAL_2
Lzts31	3.63360437222138e-159	0.461923	0.561	0.437	6.92528657301672e-155	2	Lzts3	OSOM-TAL_2
Gpi1	1.683841547508e-158	0.848468	0.344	0.237	3.2092336053955e-154	2	Gpi1	OSOM-TAL_2
Dlat	2.12504772631718e-158	0.975119	0.264	0.166	4.05012846158791e-154	2	Dlat	OSOM-TAL_2
Eps8l2	2.69269526895993e-158	0.39561	0.62	0.491	5.13200791311074e-154	2	Eps8l2	OSOM-TAL_2
Ndufv1	3.77831651477228e-158	0.708853	0.339	0.224	7.20109344550449e-154	2	Ndufv1	OSOM-TAL_2
Tns1	5.73943604402853e-158	0.31974	0.759	0.635	1.0938791156314e-153	2	Tns1	OSOM-TAL_2
Ssbp1	5.77644527761962e-158	0.812839	0.292	0.187	1.10093270546152e-153	2	Ssbp1	OSOM-TAL_2
Specc1	1.18378227674853e-157	0.653289	0.369	0.257	2.25617064125502e-153	2	Specc1	OSOM-TAL_2
Myo61	2.00508458530948e-155	0.445691	0.62	0.498	3.82149071114134e-151	2	Myo6	OSOM-TAL_2
Kmt5c	4.8945536184192e-153	0.776601	0.305	0.2	9.32852974134516e-149	2	Kmt5c	OSOM-TAL_2
Slc2a1	3.75019076049494e-152	0.534696	0.462	0.337	7.1474885704273e-148	2	Slc2a1	OSOM-TAL_2
Mcts1	6.94516198541126e-152	0.856234	0.253	0.155	1.32367842279953e-147	2	Mcts1	OSOM-TAL_2
Zfp397	2.56611443489633e-151	0.785088	0.285	0.182	4.89075750146891e-147	2	Zfp397	OSOM-TAL_2
Scnn1a	4.19367247455714e-151	0.766208	0.296	0.19	7.99272036925846e-147	2	Scnn1a	OSOM-TAL_2
Vipas39	2.62892264739072e-150	0.87902	0.255	0.159	5.01046367366198e-146	2	Vipas39	OSOM-TAL_2
Leng81	3.59263549197931e-150	0.282154	0.817	0.71	6.84720398416336e-146	2	Leng8	OSOM-TAL_2
Ttc14	2.92600856887503e-148	0.500162	0.462	0.34	5.57667973141892e-144	2	Ttc14	OSOM-TAL_2
Cabin1	1.94094413133325e-147	0.703867	0.331	0.225	3.69924541990804e-143	2	Cabin1	OSOM-TAL_2
Plekhm2	1.55752602203761e-146	0.77879	0.295	0.195	2.96848884540148e-142	2	Plekhm2	OSOM-TAL_2
Atp6v0b	8.91006363147274e-146	0.402141	0.665	0.548	1.69816902752239e-141	2	Atp6v0b	OSOM-TAL_2
Ppip5k1	8.99614373143655e-146	0.445767	0.553	0.435	1.71457503377449e-141	2	Ppip5k1	OSOM-TAL_2
Nav2	2.40119890001985e-145	0.650277	0.307	0.202	4.57644498354783e-141	2	Nav2	OSOM-TAL_2
Fam117a	1.61321638339775e-144	0.844295	0.25	0.156	3.07462910511777e-140	2	Fam117a	OSOM-TAL_2
Ephb2	6.02153544974092e-144	0.470995	0.447	0.324	1.14764444136612e-139	2	Ephb2	OSOM-TAL_2
Strbp	7.11923586495456e-144	0.867808	0.261	0.166	1.35685516350169e-139	2	Strbp	OSOM-TAL_2
Bpnt1	1.13935986706206e-143	0.785159	0.263	0.164	2.17150597063357e-139	2	Bpnt1	OSOM-TAL_2
Mrs2	3.16296409445842e-143	0.664741	0.339	0.232	6.02829326762831e-139	2	Mrs2	OSOM-TAL_2
B4galt5	8.36365892661697e-143	0.870504	0.256	0.162	1.59402975482393e-138	2	B4galt5	OSOM-TAL_2
Acad11	5.4217381560682e-141	0.745243	0.282	0.183	1.03332907516504e-136	2	Acad11	OSOM-TAL_2
Plgrkt	7.44462042133993e-141	0.8675	0.257	0.163	1.41887020610318e-136	2	Plgrkt	OSOM-TAL_2
Ndufs1	1.35588029399968e-140	0.88328	0.258	0.165	2.58417225233399e-136	2	Ndufs1	OSOM-TAL_2
Arhgef28	3.69308794816408e-140	0.447751	0.516	0.397	7.03865632040592e-136	2	Arhgef28	OSOM-TAL_2
Map3k5	2.36740378356795e-137	0.810048	0.279	0.184	4.51203487110215e-133	2	Map3k5	OSOM-TAL_2
Plscr2	8.06329200482041e-137	0.741847	0.31	0.211	1.53678282319872e-132	2	Plscr2	OSOM-TAL_2
Ubr5	5.10900621626721e-136	0.519385	0.473	0.363	9.73725494758368e-132	2	Ubr5	OSOM-TAL_2
Man2a1	3.24717108026449e-135	0.873222	0.286	0.193	6.1887833618761e-131	2	Man2a1	OSOM-TAL_2
Stau2	3.94484930418656e-135	0.768856	0.272	0.177	7.51848828884916e-131	2	Stau2	OSOM-TAL_2
Slk	7.18553819527824e-135	0.761846	0.309	0.212	1.36949172463808e-130	2	Slk	OSOM-TAL_2
Efna5	1.11294080261367e-134	0.624421	0.316	0.214	2.1211538757014e-130	2	Efna5	OSOM-TAL_2
Pigq	1.58907472773473e-134	0.732757	0.322	0.224	3.02861752358963e-130	2	Pigq	OSOM-TAL_2
Dnm1l	2.60544504949376e-134	0.664723	0.353	0.251	4.96571771983015e-130	2	Dnm1l	OSOM-TAL_2
Uqcrc1	5.864378558411e-133	0.369271	0.469	0.335	1.11769190944755e-128	2	Uqcrc1	OSOM-TAL_2
Ttc19	2.72202269335463e-132	0.784685	0.276	0.182	5.18790305126459e-128	2	Ttc19	OSOM-TAL_2
Phf2	7.4164914796649e-132	0.750258	0.302	0.206	1.41350911110933e-127	2	Phf2	OSOM-TAL_2
Myo3b1	1.2143221260624e-131	0.396295	0.392	0.274	2.31437654006234e-127	2	Myo3b	OSOM-TAL_2
Nr1d2	4.88935181294407e-131	0.52489	0.457	0.345	9.31861562029011e-127	2	Nr1d2	OSOM-TAL_2
Tcim	7.56838700889318e-131	0.774436	0.268	0.175	1.44245888002495e-126	2	Tcim	OSOM-TAL_2
Arrdc1	8.80021707504492e-131	0.541861	0.402	0.293	1.67723337233281e-126	2	Arrdc1	OSOM-TAL_2
Nedd4l	5.60618374173574e-130	0.656451	0.365	0.265	1.06848255933742e-125	2	Nedd4l	OSOM-TAL_2
Kmt5a	6.4532036486243e-130	0.813843	0.269	0.177	1.22991608339131e-125	2	Kmt5a	OSOM-TAL_2
Phf12	2.32661401683234e-129	0.468523	0.468	0.356	4.43429365468075e-125	2	Phf12	OSOM-TAL_2
Fis1	2.1572090115187e-128	0.580323	0.387	0.281	4.1114246550535e-124	2	Fis1	OSOM-TAL_2
Klhdc7a	1.09838536499432e-127	0.647622	0.34	0.24	2.09341266714268e-123	2	Klhdc7a	OSOM-TAL_2
Dus3l	1.21998077909181e-127	0.594885	0.362	0.26	2.32516136687108e-123	2	Dus3l	OSOM-TAL_2
P3h2	2.1747386221144e-127	0.433922	0.585	0.463	4.14483433988784e-123	2	P3h2	OSOM-TAL_2
Prss8	2.42414060152079e-126	0.635033	0.364	0.265	4.62016957243848e-122	2	Prss8	OSOM-TAL_2
Ppfibp1	3.46662507962826e-126	0.636143	0.356	0.257	6.6070407392635e-122	2	Ppfibp1	OSOM-TAL_2
Idh3a	4.31675327021824e-126	0.779058	0.276	0.183	8.22730005770894e-122	2	Idh3a	OSOM-TAL_2
Kifc2	7.26660557355153e-126	0.650265	0.275	0.18	1.38494235626319e-121	2	Kifc2	OSOM-TAL_2
Narf	1.61752806944924e-125	0.678541	0.328	0.231	3.08284674756331e-121	2	Narf	OSOM-TAL_2
Wdr13	1.97230013871407e-125	0.610692	0.354	0.254	3.75900683437515e-121	2	Wdr13	OSOM-TAL_2
Atg16l2	2.82343213986401e-125	0.645353	0.274	0.179	5.38117931536682e-121	2	Atg16l2	OSOM-TAL_2
Rap1gap2	1.15139333603293e-124	0.713885	0.312	0.218	2.19444055914515e-120	2	Rap1gap2	OSOM-TAL_2
Ccdc84	5.3479261764566e-124	0.651125	0.279	0.185	1.01926124997086e-119	2	Ccdc84	OSOM-TAL_2
Peli2	8.43789223379016e-124	0.526183	0.378	0.272	1.60817788083807e-119	2	Peli2	OSOM-TAL_2
Snx21	1.24356750045795e-123	0.668554	0.324	0.229	2.3701152991228e-119	2	Snx21	OSOM-TAL_2
Pfkp1	7.20701077826197e-123	0.51169	0.485	0.377	1.37358418422895e-118	2	Pfkp	OSOM-TAL_2
Trpm7	1.53119787394843e-122	0.699129	0.298	0.204	2.91831002795832e-118	2	Trpm7	OSOM-TAL_2
Cblc	2.29838665553745e-122	0.522476	0.446	0.343	4.38049512678882e-118	2	Cblc	OSOM-TAL_2
Spcs3	4.19702353612358e-121	0.879213	0.265	0.18	7.99910715749793e-117	2	Spcs3	OSOM-TAL_2
Hadhb	6.01797364955471e-121	0.831092	0.268	0.179	1.14696559786863e-116	2	Hadhb	OSOM-TAL_2
Pde4dip	2.36579042335038e-120	0.41104	0.508	0.397	4.50895996786349e-116	2	Pde4dip	OSOM-TAL_2
Bag1	3.86607263371657e-120	0.570352	0.362	0.258	7.36834783260041e-116	2	Bag1	OSOM-TAL_2
Kcnj16	1.34445562379747e-119	0.372332	0.518	0.383	2.5623979733956e-115	2	Kcnj16	OSOM-TAL_2
Ndst1	3.06664967260919e-119	0.342462	0.647	0.534	5.84472761102586e-115	2	Ndst1	OSOM-TAL_2
Ank21	3.32054578176567e-119	0.586758	0.275	0.18	6.32862820546718e-115	2	Ank2	OSOM-TAL_2
Luc7l	2.6781605553677e-118	0.495318	0.387	0.284	5.1043062024753e-114	2	Luc7l	OSOM-TAL_2
Slc25a23	1.59825772047336e-117	0.6805	0.312	0.221	3.04611938945018e-113	2	Slc25a23	OSOM-TAL_2
Herpud1	2.15466468283131e-117	0.493668	0.521	0.409	4.10657541900819e-113	2	Herpud1	OSOM-TAL_2
Uckl1	2.27227236965408e-117	0.631504	0.292	0.199	4.3307239093237e-113	2	Uckl1	OSOM-TAL_2
Fbxw5	3.80015762638786e-117	0.547024	0.372	0.273	7.24272042013262e-113	2	Fbxw5	OSOM-TAL_2
Hmg20b	1.15262612528109e-116	0.60884	0.343	0.248	2.19679013217322e-112	2	Hmg20b	OSOM-TAL_2
Sidt2	2.36119173723023e-116	0.731892	0.3	0.211	4.50019533198709e-112	2	Sidt2	OSOM-TAL_2
Dgkq	2.47614309475968e-116	0.681676	0.269	0.179	4.71928112430248e-112	2	Dgkq	OSOM-TAL_2
Hnrnpu	8.16376305200268e-116	0.42309	0.495	0.388	1.55593160008119e-111	2	Hnrnpu	OSOM-TAL_2
Lmo7	1.73594598374552e-115	0.354924	0.633	0.534	3.30853945042058e-111	2	Lmo7	OSOM-TAL_2
Zbtb16	2.02565361985811e-114	0.354734	0.554	0.436	3.86069323408758e-110	2	Zbtb16	OSOM-TAL_2
Ablim11	5.63908234593815e-114	0.466981	0.435	0.331	1.07475270431235e-109	2	Ablim1	OSOM-TAL_2
Tmcc1	2.10843011987615e-110	0.564437	0.34	0.247	4.01845696547196e-106	2	Tmcc1	OSOM-TAL_2
Ncoa3	1.64233420727292e-109	0.535486	0.368	0.273	3.13012476564146e-105	2	Ncoa3	OSOM-TAL_2
Rnf123	3.3355997666526e-109	0.589696	0.334	0.242	6.35731959526319e-105	2	Rnf123	OSOM-TAL_2
Sh2b1	2.96778239605062e-108	0.591614	0.324	0.233	5.65629646863287e-104	2	Sh2b1	OSOM-TAL_2
Bsg	3.28922319235547e-108	0.549218	0.404	0.304	6.26893048231028e-104	2	Bsg	OSOM-TAL_2
Dido1	4.18815161019535e-108	0.559922	0.312	0.219	7.98219815387131e-104	2	Dido1	OSOM-TAL_2
Pias2	4.58342163904365e-108	0.619555	0.305	0.216	8.7355433018533e-104	2	Pias2	OSOM-TAL_2
Npc1	1.27642694312935e-107	0.841912	0.25	0.17	2.43274211091022e-103	2	Npc1	OSOM-TAL_2
Srrt	4.2850019508717e-105	0.417733	0.458	0.357	8.16678521816638e-101	2	Srrt	OSOM-TAL_2
Tia1	4.40474044990357e-105	0.432232	0.405	0.303	8.39499482347122e-101	2	Tia1	OSOM-TAL_2
Purb	1.35971403338782e-104	0.575125	0.363	0.274	2.59147897623385e-100	2	Purb	OSOM-TAL_2
Taok2	2.28070321725965e-104	0.47753	0.404	0.31	4.34679226177517e-100	2	Taok2	OSOM-TAL_2
Gripap1	1.03438682926191e-103	0.664677	0.272	0.188	1.97143785789027e-99	2	Gripap1	OSOM-TAL_2
Mpnd	1.63232974043436e-103	0.579826	0.333	0.245	3.11105725229385e-99	2	Mpnd	OSOM-TAL_2
Slco3a1	9.2415772336051e-102	0.68697	0.296	0.213	1.7613522049528e-97	2	Slco3a1	OSOM-TAL_2
Vps52	2.0501900376879e-101	0.61155	0.289	0.203	3.90745719282937e-97	2	Vps52	OSOM-TAL_2
Rbm6	1.01729289496158e-100	0.472499	0.388	0.294	1.93885852850727e-96	2	Rbm6	OSOM-TAL_2
Jdp2	1.90108525289337e-100	0.685182	0.27	0.187	3.62327838348948e-96	2	Jdp2	OSOM-TAL_2
Polr3e1	1.23204362304741e-99	0.588736	0.346	0.256	2.34815194116605e-95	2	Polr3e	OSOM-TAL_2
Sod2	1.79104535851291e-99	0.517478	0.346	0.25	3.41355334878975e-95	2	Sod2	OSOM-TAL_2
Cpeb41	1.16378496367891e-98	0.364263	0.466	0.366	2.21805776227564e-94	2	Cpeb4	OSOM-TAL_2
Ppp5c	3.08877162410983e-98	0.623453	0.307	0.223	5.88688983839092e-94	2	Ppp5c	OSOM-TAL_2
Dusp12	7.29070894875529e-98	0.383604	0.457	0.356	1.38953621854327e-93	2	Dusp1	OSOM-TAL_2
Klc4	2.95298775396795e-97	0.584267	0.311	0.227	5.62809936028751e-93	2	Klc4	OSOM-TAL_2
Immt	7.96826550301747e-97	0.580463	0.349	0.262	1.5186717222201e-92	2	Immt	OSOM-TAL_2
Eif2ak4	3.66032704685977e-96	0.574505	0.331	0.245	6.97621731861003e-92	2	Eif2ak4	OSOM-TAL_2
Krba1	6.38250477446581e-96	0.540164	0.307	0.221	1.21644158496544e-91	2	Krba1	OSOM-TAL_2
Ago2	7.16070614611791e-96	0.653503	0.281	0.201	1.36475898438861e-91	2	Ago2	OSOM-TAL_2
Ppp1r16a	8.09949133253509e-96	0.574964	0.304	0.22	1.54368205306786e-91	2	Ppp1r16a	OSOM-TAL_2
Zfp512b	1.87777445707815e-95	0.59204	0.286	0.202	3.57885033774525e-91	2	Zfp512b	OSOM-TAL_2
Sdhb	2.16925663948915e-95	0.525618	0.307	0.217	4.13438622920236e-91	2	Sdhb	OSOM-TAL_2
Safb2	2.77388697662066e-95	0.322072	0.53	0.429	5.28675118874132e-91	2	Safb2	OSOM-TAL_2
Mettl9	4.54044690347487e-95	0.825529	0.253	0.179	8.65363775333275e-91	2	Mettl9	OSOM-TAL_2
Slc4a2	1.7856687324322e-94	0.451728	0.431	0.339	3.40330603714254e-90	2	Slc4a2	OSOM-TAL_2
Sppl2b	2.62968871389635e-94	0.672089	0.262	0.184	5.01192371981505e-90	2	Sppl2b	OSOM-TAL_2
U2af2	1.48412394096144e-93	0.378121	0.496	0.4	2.82859181907842e-89	2	U2af2	OSOM-TAL_2
Dlg5	3.76953201216732e-93	0.569098	0.329	0.246	7.18435106198969e-89	2	Dlg5	OSOM-TAL_2
Ahdc1	1.50163570264864e-92	0.336122	0.567	0.474	2.86196748567804e-88	2	Ahdc1	OSOM-TAL_2
Mff	6.66286765332032e-92	0.654495	0.288	0.209	1.26987594604632e-87	2	Mff	OSOM-TAL_2
Mapk8ip3	1.31082318061662e-91	0.464555	0.402	0.312	2.49829789993721e-87	2	Mapk8ip3	OSOM-TAL_2
Cog2	1.33140840802545e-91	0.670289	0.252	0.175	2.53753128485571e-87	2	Cog2	OSOM-TAL_2
Pcf11	6.97825183814464e-91	0.4023	0.417	0.324	1.32998501783199e-86	2	Pcf11	OSOM-TAL_2
Plekhg3	1.83058048297069e-90	0.415415	0.43	0.337	3.48890334249383e-86	2	Plekhg3	OSOM-TAL_2
Tanc1	3.53095795877259e-90	0.618062	0.287	0.209	6.72965277362468e-86	2	Tanc1	OSOM-TAL_2
Tmx2	2.48199649479759e-89	0.563837	0.351	0.266	4.73043711943473e-85	2	Tmx2	OSOM-TAL_2
Grina1	3.12287161975707e-89	0.333285	0.553	0.45	5.951881020095e-85	2	Grina	OSOM-TAL_2
Dld	5.14391317977799e-89	0.591437	0.316	0.235	9.80378412933887e-85	2	Dld	OSOM-TAL_2
Hipk2	1.08050874672884e-87	0.512544	0.356	0.274	2.0593416203905e-83	2	Hipk2	OSOM-TAL_2
Pcca	1.21971634905963e-87	0.588434	0.289	0.211	2.32465738967275e-83	2	Pcca	OSOM-TAL_2
Smg1	3.79611567350211e-87	0.447083	0.384	0.297	7.23501686212768e-83	2	Smg1	OSOM-TAL_2
Tbc1d22a	4.9502903373643e-87	0.452288	0.354	0.268	9.43475835398262e-83	2	Tbc1d22a	OSOM-TAL_2
Sept8	3.32195443647074e-86	0.622681	0.284	0.208	6.33131296046959e-82	2	Sept8	OSOM-TAL_2
Opa1	3.70760037748503e-85	0.657852	0.257	0.184	7.06631555944872e-81	2	Opa1	OSOM-TAL_2
Sfswap	6.5386636853982e-85	0.346419	0.46	0.366	1.24620391180004e-80	2	Sfswap	OSOM-TAL_2
Zfp827	6.7609856328043e-85	0.599318	0.266	0.19	1.28857625175617e-80	2	Zfp827	OSOM-TAL_2
Atg2a	1.00505189359239e-84	0.589244	0.271	0.195	1.91552840399774e-80	2	Atg2a	OSOM-TAL_2
Tln2	1.61137992244675e-84	0.406658	0.425	0.337	3.07112899419125e-80	2	Tln2	OSOM-TAL_2
Gtf3c1	1.79448518984366e-83	0.510245	0.338	0.26	3.42010932332302e-79	2	Gtf3c1	OSOM-TAL_2
Sirt2	1.8800577475275e-82	0.608787	0.273	0.199	3.58320206101266e-78	2	Sirt2	OSOM-TAL_2
Med20	6.4079607980109e-81	0.52251	0.296	0.219	1.2212932484929e-76	2	Med20	OSOM-TAL_2
Ndufs8	1.11685301758974e-80	0.567	0.287	0.209	2.12861016622429e-76	2	Ndufs8	OSOM-TAL_2
Cblb	5.07196165736712e-80	0.554156	0.269	0.195	9.66665172277599e-76	2	Cblb	OSOM-TAL_2
Paxbp1	5.53121345263489e-80	0.440263	0.349	0.266	1.05419397193768e-75	2	Paxbp1	OSOM-TAL_2
Zmynd81	5.75681663421469e-80	0.333363	0.471	0.383	1.09719168231498e-75	2	Zmynd8	OSOM-TAL_2
St5	6.17348381258455e-80	0.58852	0.257	0.186	1.17660427984049e-75	2	St5	OSOM-TAL_2
Camta2	7.20082141569579e-80	0.66275	0.252	0.181	1.37240455361746e-75	2	Camta2	OSOM-TAL_2
Casz1	5.76511811847113e-79	0.593931	0.257	0.185	1.09877386219941e-74	2	Casz1	OSOM-TAL_2
Fnbp4	7.60337365618058e-79	0.520152	0.3	0.223	1.44912698513146e-74	2	Fnbp4	OSOM-TAL_2
Bcl7a	1.06700015978137e-78	0.280235	0.543	0.448	2.03359560452731e-74	2	Bcl7a	OSOM-TAL_2
Srcap	1.53993148685597e-77	0.330371	0.48	0.394	2.9349554207988e-73	2	Srcap	OSOM-TAL_2
Rdh10	1.62202668259824e-77	0.50146	0.328	0.252	3.09142065436399e-73	2	Rdh10	OSOM-TAL_2
Sestd1	2.6265072104249e-77	0.330381	0.444	0.357	5.00586009234882e-73	2	Sestd1	OSOM-TAL_2
Cyhr1	3.31100694184832e-77	0.45651	0.361	0.282	6.3104481304687e-73	2	Cyhr1	OSOM-TAL_2
Tardbp	5.11333848823232e-76	0.311296	0.478	0.391	9.74551182472199e-72	2	Tardbp	OSOM-TAL_2
Trmt1l	2.48225704394568e-75	0.541584	0.276	0.203	4.73093370005607e-71	2	Trmt1l	OSOM-TAL_2
Diaph21	2.66639323462962e-75	0.431051	0.315	0.236	5.0818788658806e-71	2	Diaph2	OSOM-TAL_2
Smpd1	3.0708690529692e-75	0.490749	0.348	0.268	5.85276932805401e-71	2	Smpd1	OSOM-TAL_2
Nup214	3.84650468790839e-75	0.466606	0.312	0.236	7.33105328468461e-71	2	Nup214	OSOM-TAL_2
Ildr1	5.6536088061193e-75	0.549889	0.315	0.242	1.07752130235828e-70	2	Ildr1	OSOM-TAL_2
Camk2n1	1.2441135649302e-74	0.512998	0.305	0.231	2.37115604340047e-70	2	Camk2n1	OSOM-TAL_2
Slc25a17	1.52389287367458e-74	0.636459	0.268	0.199	2.90438742793639e-70	2	Slc25a17	OSOM-TAL_2
Fbxl12	3.23618970536592e-74	0.422863	0.333	0.254	6.1678539594569e-70	2	Fbxl12	OSOM-TAL_2
Arid3a	3.96513711803659e-74	0.494565	0.256	0.184	7.55715483326593e-70	2	Arid3a	OSOM-TAL_2
Ptpn23	4.2009962044929e-74	0.513593	0.311	0.238	8.00667866614301e-70	2	Ptpn23	OSOM-TAL_2
Ddx41	6.41024369628553e-74	0.528773	0.268	0.198	1.22172834607506e-69	2	Ddx41	OSOM-TAL_2
Selenop	7.92405749618762e-74	0.531209	0.289	0.214	1.5102461181984e-69	2	Selenop	OSOM-TAL_2
Tbc1d14	4.32943912251818e-73	0.549786	0.314	0.243	8.2514780236074e-69	2	Tbc1d14	OSOM-TAL_2
Ptgds	8.62452994476765e-73	0.351186	0.301	0.22	1.64374916217327e-68	2	Ptgds	OSOM-TAL_2
Oplah	9.15032295842853e-73	0.576932	0.29	0.219	1.74396005264689e-68	2	Oplah	OSOM-TAL_2
Shroom3	1.42950149743312e-72	0.39993	0.38	0.302	2.72448690395778e-68	2	Shroom3	OSOM-TAL_2
Wbp1l	1.55885411664322e-70	0.381353	0.409	0.33	2.97102006091031e-66	2	Wbp1l	OSOM-TAL_2
Zfp467	1.97344014684864e-70	0.454166	0.317	0.242	3.76117957587883e-66	2	Zfp467	OSOM-TAL_2
Ttll10	7.39426106109411e-70	0.346828	0.463	0.379	1.40927221563393e-65	2	Ttll10	OSOM-TAL_2
Myo10	2.25502582640139e-69	0.727286	0.258	0.195	4.2978537225384e-65	2	Myo10	OSOM-TAL_2
Cd81	4.07466308615505e-69	0.299127	0.566	0.464	7.76590037590292e-65	2	Cd81	OSOM-TAL_2
Ahcyl2	4.18876675746943e-69	0.653735	0.268	0.202	7.98337056306098e-65	2	Ahcyl2	OSOM-TAL_2
Capn15	4.75766766702846e-69	0.393189	0.321	0.245	9.06763880658955e-65	2	Capn15	OSOM-TAL_2
Slc4a7	7.26760323471878e-69	0.584433	0.273	0.205	1.38513250050505e-64	2	Slc4a7	OSOM-TAL_2
Plxnb1	2.08031601981913e-68	0.508509	0.393	0.324	3.96487430217327e-64	2	Plxnb1	OSOM-TAL_2
Zhx3	2.93249060701569e-68	0.538975	0.302	0.234	5.5890338479112e-64	2	Zhx3	OSOM-TAL_2
Plcg1	4.45346902823425e-68	0.444883	0.326	0.252	8.48786662091167e-64	2	Plcg1	OSOM-TAL_2
Irx1	1.2429351808358e-67	0.554447	0.387	0.32	2.36891016115494e-63	2	Irx1	OSOM-TAL_2
Uhrf1bp1l	1.42954666732084e-67	0.539367	0.283	0.216	2.72457299324678e-63	2	Uhrf1bp1l	OSOM-TAL_2
Spag9	2.99828682725728e-67	0.436187	0.329	0.257	5.71443486406964e-63	2	Spag9	OSOM-TAL_2
Atxn2	5.28470562149753e-67	0.50665	0.3	0.233	1.00721204440121e-62	2	Atxn2	OSOM-TAL_2
Smim5	8.64303406891226e-67	0.435095	0.266	0.197	1.64727586319399e-62	2	Smim5	OSOM-TAL_2
Nbeal2	2.09200489874719e-66	0.428929	0.28	0.209	3.98715213652227e-62	2	Nbeal2	OSOM-TAL_2
Eif2s3y	3.55152547790571e-66	0.428885	0.306	0.233	6.7688524083405e-62	2	Eif2s3y	OSOM-TAL_2
Hnrnpl	2.20720146252425e-65	0.483821	0.314	0.245	4.20670526742496e-61	2	Hnrnpl	OSOM-TAL_2
Dtx3	2.2622701324178e-65	0.279812	0.448	0.361	4.31166064537509e-61	2	Dtx3	OSOM-TAL_2
Prr15l	2.65865473418668e-65	0.346421	0.396	0.318	5.06713005788639e-61	2	Prr15l	OSOM-TAL_2
Ccnt2	4.84333615668238e-65	0.328926	0.412	0.332	9.23091438102094e-61	2	Ccnt2	OSOM-TAL_2
Dzip1l1	5.49523034503072e-65	0.328399	0.343	0.266	1.04733595145941e-60	2	Dzip1l	OSOM-TAL_2
Abhd14b1	6.59357039965491e-65	0.352411	0.371	0.295	1.25666858247023e-60	2	Abhd14b	OSOM-TAL_2
Clk3	7.86471187510539e-65	0.461039	0.274	0.205	1.49893543627634e-60	2	Clk3	OSOM-TAL_2
Zfp579	8.30627399963491e-64	0.492156	0.269	0.202	1.58309276159042e-59	2	Zfp579	OSOM-TAL_2
Tnks1bp1	7.00183472741364e-63	0.350501	0.456	0.382	1.33447968069777e-58	2	Tnks1bp1	OSOM-TAL_2
Kazn	9.41693600228237e-63	0.414589	0.415	0.346	1.794773832675e-58	2	Kazn	OSOM-TAL_2
Acin1	5.44791746037763e-62	0.281733	0.519	0.442	1.03831858877337e-57	2	Acin1	OSOM-TAL_2
Aktip	1.28031077825245e-61	0.363513	0.38	0.307	2.44014431227135e-57	2	Aktip	OSOM-TAL_2
Gdi11	1.41046118521681e-61	0.276916	0.543	0.465	2.68819797290472e-57	2	Gdi1	OSOM-TAL_2
Cox5b	1.44402892799805e-61	0.269557	0.311	0.231	2.75217473387149e-57	2	Cox5b	OSOM-TAL_2
Ppp2r5a	3.59928677583481e-61	0.418112	0.306	0.237	6.85988066606355e-57	2	Ppp2r5a	OSOM-TAL_2
Hs6st1	3.64217265874874e-60	0.257952	0.507	0.416	6.94161687030922e-56	2	Hs6st1	OSOM-TAL_2
Iqsec11	1.07484130377817e-59	0.37208	0.375	0.304	2.04854004087081e-55	2	Iqsec1	OSOM-TAL_2
U2surp	1.40343424318202e-59	0.346272	0.332	0.26	2.6748053240806e-55	2	U2surp	OSOM-TAL_2
Smarcc2	1.42097533142918e-59	0.266241	0.506	0.427	2.70823688417087e-55	2	Smarcc2	OSOM-TAL_2
Usp19	1.46653723229759e-59	0.331358	0.388	0.316	2.79507331103597e-55	2	Usp19	OSOM-TAL_2
Carmil1	4.43331289257714e-59	0.424106	0.305	0.239	8.44945104196277e-55	2	Carmil1	OSOM-TAL_2
Epb41l5	9.27707082268858e-59	0.41469	0.37	0.302	1.76811692809622e-54	2	Epb41l5	OSOM-TAL_2
Kat6b	1.11802470124822e-58	0.425722	0.303	0.236	2.13084327810898e-54	2	Kat6b	OSOM-TAL_2
Lrpprc	5.06584542124957e-58	0.548352	0.254	0.195	9.65499478835955e-54	2	Lrpprc	OSOM-TAL_2
Pcgf2	5.63756271204069e-58	0.387442	0.318	0.25	1.07446307728784e-53	2	Pcgf2	OSOM-TAL_2
Flywch1	1.1126437798746e-57	0.484254	0.286	0.224	2.120587780063e-53	2	Flywch1	OSOM-TAL_2
Ankrd171	1.3128869682878e-57	0.339595	0.37	0.299	2.50223127285971e-53	2	Ankrd17	OSOM-TAL_2
Tmem135	3.62689401040361e-57	0.54728	0.253	0.194	6.91249729442824e-53	2	Tmem135	OSOM-TAL_2
Chfr	8.14642406465318e-57	0.450334	0.256	0.193	1.55262696248225e-52	2	Chfr	OSOM-TAL_2
Ccpg1	2.16101976612749e-56	0.417797	0.341	0.276	4.11868757226238e-52	2	Ccpg1	OSOM-TAL_2
Sirt7	3.1018906270821e-56	0.390377	0.311	0.244	5.91189334615577e-52	2	Sirt7	OSOM-TAL_2
Zfp236	5.33931704451122e-56	0.44714	0.277	0.214	1.01762043551339e-51	2	Zfp236	OSOM-TAL_2
Ubr2	1.56836088879111e-55	0.261513	0.459	0.385	2.98913901794697e-51	2	Ubr2	OSOM-TAL_2
Nipal3	1.96803415568762e-55	0.442344	0.324	0.261	3.75087629732503e-51	2	Nipal3	OSOM-TAL_2
Fbxl19	2.45811624414066e-55	0.386416	0.311	0.244	4.68492374970769e-51	2	Fbxl19	OSOM-TAL_2
Rnf128	3.1813130858022e-55	0.474239	0.327	0.261	6.06326461023041e-51	2	Rnf128	OSOM-TAL_2
Pnn	6.72536608009436e-55	0.30559	0.374	0.302	1.28178752120518e-50	2	Pnn	OSOM-TAL_2
Zc3h14	1.45000164879876e-54	0.51874	0.254	0.195	2.76355814244555e-50	2	Zc3h14	OSOM-TAL_2
Trim41	1.83605413309977e-54	0.484997	0.257	0.198	3.49933557227486e-50	2	Trim41	OSOM-TAL_2
Sema4a	6.53003885821248e-54	0.564356	0.256	0.199	1.24456010598672e-49	2	Sema4a	OSOM-TAL_2
Piezo1	1.20465026233618e-53	0.28622	0.536	0.468	2.29594293498652e-49	2	Piezo1	OSOM-TAL_2
Sim2	1.50234320005516e-53	0.382222	0.251	0.19	2.86331590498514e-49	2	Sim2	OSOM-TAL_2
Dync1li1	2.09509835036168e-53	0.500978	0.263	0.205	3.99304794595432e-49	2	Dync1li1	OSOM-TAL_2
Mif4gd	2.52471832297639e-53	0.337879	0.364	0.298	4.8118606517607e-49	2	Mif4gd	OSOM-TAL_2
Txnip	3.20647532241416e-53	0.324301	0.577	0.505	6.11122131698915e-49	2	Txnip	OSOM-TAL_2
D5Ertd579e	3.78731992869004e-53	0.478882	0.266	0.207	7.21825305209035e-49	2	D5Ertd579e	OSOM-TAL_2
Ggnbp2	4.65119287165045e-53	0.480972	0.258	0.199	8.8647084940786e-49	2	Ggnbp2	OSOM-TAL_2
Brwd1	1.01916943522108e-52	0.271513	0.425	0.353	1.94243502658785e-48	2	Brwd1	OSOM-TAL_2
Hoxb9	1.10871257794051e-52	0.34838	0.317	0.252	2.11309530229682e-48	2	Hoxb9	OSOM-TAL_2
Sri	2.41490753034449e-52	0.476208	0.291	0.232	4.60257226208356e-48	2	Sri	OSOM-TAL_2
Map7	1.32190588676675e-51	0.410361	0.303	0.242	2.51942042958874e-47	2	Map7	OSOM-TAL_2
Faf11	1.59810891819628e-51	0.322953	0.345	0.28	3.0458357871903e-47	2	Faf1	OSOM-TAL_2
Phyh	1.82899133426733e-51	0.527184	0.251	0.195	3.48587458398011e-47	2	Phyh	OSOM-TAL_2
Atp5o	2.72054661692675e-51	0.399341	0.275	0.21	5.1850897972007e-47	2	Atp5o	OSOM-TAL_2
Ppcdc	7.31453793643159e-51	0.319696	0.31	0.245	1.3940777853045e-46	2	Ppcdc	OSOM-TAL_2
Etfa	8.38661592985228e-51	0.438778	0.266	0.205	1.59840513007055e-46	2	Etfa	OSOM-TAL_2
Mark2	9.98409023337193e-51	0.378858	0.33	0.268	1.90286775757836e-46	2	Mark2	OSOM-TAL_2
Atxn7	2.09582661246579e-50	0.493503	0.25	0.193	3.99443594069854e-46	2	Atxn7	OSOM-TAL_2
Zfp865	2.20641067452448e-50	0.400573	0.273	0.213	4.2051981045762e-46	2	Zfp865	OSOM-TAL_2
Ap2a1	2.86823785071431e-50	0.481871	0.266	0.21	5.46657451967641e-46	2	Ap2a1	OSOM-TAL_2
Atp6v1d	2.90962139644787e-50	0.34917	0.373	0.309	5.54544741948999e-46	2	Atp6v1d	OSOM-TAL_2
Kdm6b	9.10927751438856e-50	0.449108	0.274	0.217	1.73613720146732e-45	2	Kdm6b	OSOM-TAL_2
Ahcyl1	1.37954558327189e-49	0.390954	0.331	0.272	2.6292759271579e-45	2	Ahcyl1	OSOM-TAL_2
Erlec1	1.90551336866094e-49	0.469431	0.271	0.215	3.63171792933089e-45	2	Erlec1	OSOM-TAL_2
Pan2	4.68908068724208e-49	0.384449	0.257	0.198	8.93691888181467e-45	2	Pan2	OSOM-TAL_2
Mgrn1	6.13745954617143e-49	0.347155	0.379	0.318	1.16973841490481e-44	2	Mgrn1	OSOM-TAL_2
Trak1	8.07686833350913e-49	0.314771	0.352	0.288	1.53937033568351e-44	2	Trak1	OSOM-TAL_2
Kdm5a	2.72208535623093e-48	0.428219	0.258	0.2	5.18802248044053e-44	2	Kdm5a	OSOM-TAL_2
Mdm4	3.93072806803684e-47	0.337595	0.273	0.213	7.49157462487142e-43	2	Mdm4	OSOM-TAL_2
Micos10	6.61002580390574e-47	0.395948	0.293	0.237	1.25980481796639e-42	2	Micos10	OSOM-TAL_2
Hnrnph11	7.49205892705142e-47	0.314919	0.382	0.317	1.42791151090673e-42	2	Hnrnph1	OSOM-TAL_2
Otub1	8.79987326539854e-47	0.455418	0.267	0.213	1.67716784565231e-42	2	Otub1	OSOM-TAL_2
Strn4	9.1814779169661e-47	0.350719	0.308	0.25	1.74989787619457e-42	2	Strn4	OSOM-TAL_2
Stk16	1.3665663858035e-46	0.335972	0.321	0.261	2.60453887470288e-42	2	Stk16	OSOM-TAL_2
Nfx1	1.57987821655506e-46	0.377801	0.276	0.218	3.01108989293229e-42	2	Nfx1	OSOM-TAL_2
Ppm1b	5.6768383643119e-46	0.398909	0.31	0.254	1.08194862385421e-41	2	Ppm1b	OSOM-TAL_2
Sec24c	6.59846203753103e-46	0.408847	0.289	0.233	1.25760087973304e-41	2	Sec24c	OSOM-TAL_2
Kif1c	7.22458478925445e-46	0.352464	0.332	0.274	1.37693361498401e-41	2	Kif1c	OSOM-TAL_2
Fbxo3	1.26812227239567e-45	0.414118	0.258	0.203	2.41691423895891e-41	2	Fbxo3	OSOM-TAL_2
Hadha	1.96118392110497e-44	0.454034	0.26	0.206	3.73782043523396e-40	2	Hadha	OSOM-TAL_2
Brd3	3.46220858700493e-44	0.398178	0.269	0.214	6.59862334597269e-40	2	Brd3	OSOM-TAL_2
Ctsf	3.59375955711847e-43	0.474936	0.255	0.205	6.8493463399121e-39	2	Ctsf	OSOM-TAL_2
Tnrc6b	6.68320623937746e-43	0.27476	0.373	0.312	1.27375227716295e-38	2	Tnrc6b	OSOM-TAL_2
Hook3	1.00023749111647e-42	0.31606	0.324	0.266	1.90635263431887e-38	2	Hook3	OSOM-TAL_2
Epc1	1.33320838421078e-42	0.253322	0.373	0.309	2.54096185946733e-38	2	Epc1	OSOM-TAL_2
Adap1	1.88265602664009e-42	0.328506	0.299	0.242	3.58815412117335e-38	2	Adap1	OSOM-TAL_2
Atn1	7.87727662333869e-42	0.307228	0.388	0.329	1.50133015164212e-37	2	Atn1	OSOM-TAL_2
Kdm4a	1.15445433239719e-41	0.285619	0.315	0.257	2.2002745121158e-37	2	Kdm4a	OSOM-TAL_2
Rai1	3.69232495193609e-41	0.324916	0.293	0.237	7.03720212589499e-37	2	Rai1	OSOM-TAL_2
Dbp1	1.13937376999025e-40	0.337443	0.289	0.233	2.17153246822442e-36	2	Dbp	OSOM-TAL_2
Ccar1	1.18737589349679e-40	0.353297	0.305	0.252	2.26301971541553e-36	2	Ccar1	OSOM-TAL_2
Dnm2	3.92178656326301e-40	0.334687	0.341	0.287	7.47453301092298e-36	2	Dnm2	OSOM-TAL_2
Lurap1	1.01400617979389e-39	0.437009	0.27	0.22	1.93259437806918e-35	2	Lurap1	OSOM-TAL_2
Pkm	4.91193534264354e-39	0.291767	0.375	0.314	9.36165756954432e-35	2	Pkm	OSOM-TAL_2
Snapc3	8.32947209853349e-39	0.305687	0.256	0.203	1.5875140872595e-34	2	Snapc3	OSOM-TAL_2
Rxrb	1.85167832596998e-38	0.396295	0.25	0.201	3.52911372146618e-34	2	Rxrb	OSOM-TAL_2
Clk2	1.94435549773313e-38	0.3858	0.258	0.206	3.70574714312958e-34	2	Clk2	OSOM-TAL_2
Cox14	5.10485154386921e-36	0.445081	0.252	0.206	9.72933655746033e-32	2	Cox14	OSOM-TAL_2
Tnrc6c	1.64952321489712e-35	0.338703	0.268	0.219	3.14382629527241e-31	2	Tnrc6c	OSOM-TAL_2
Abhd11	1.73052286582799e-35	0.345205	0.262	0.214	3.29820352998157e-31	2	Abhd11	OSOM-TAL_2
Pfkl	3.34941005461705e-35	0.356625	0.301	0.251	6.38364062309464e-31	2	Pfkl	OSOM-TAL_2
Midn	4.42115231053606e-35	0.260306	0.393	0.34	8.42627418865067e-31	2	Midn	OSOM-TAL_2
Ubxn7	3.11227266369313e-34	0.367583	0.275	0.227	5.93168046973273e-30	2	Ubxn7	OSOM-TAL_2
Crb3	5.46797670597219e-34	0.372361	0.273	0.227	1.04214168039124e-29	2	Crb3	OSOM-TAL_2
Cpsf7	6.25743067229792e-34	0.275785	0.295	0.244	1.19260371183326e-29	2	Cpsf7	OSOM-TAL_2
Safb	6.81936840151031e-34	0.257685	0.344	0.292	1.29970342364385e-29	2	Safb	OSOM-TAL_2
Sec31a	7.3566176946147e-34	0.406592	0.262	0.217	1.40209776641662e-29	2	Sec31a	OSOM-TAL_2
Pcmtd2	1.70666368782419e-33	0.328211	0.285	0.238	3.25273032262412e-29	2	Pcmtd2	OSOM-TAL_2
Lmbrd1	2.07866513378865e-33	0.407683	0.285	0.24	3.96172787848778e-29	2	Lmbrd1	OSOM-TAL_2
Usp54	2.54232873695676e-33	0.257469	0.285	0.234	4.84542433976588e-29	2	Usp54	OSOM-TAL_2
Ring1	4.69884307595328e-33	0.304047	0.259	0.211	8.95552501845935e-29	2	Ring1	OSOM-TAL_2
Rbm15	1.14079223913621e-32	0.264661	0.307	0.257	2.1742359285697e-28	2	Rbm15	OSOM-TAL_2
Arfip2	1.43597548020896e-32	0.323769	0.279	0.232	2.73682566773026e-28	2	Arfip2	OSOM-TAL_2
Ppp6r1	2.41301842652837e-32	0.310099	0.291	0.245	4.59897181912043e-28	2	Ppp6r1	OSOM-TAL_2
Nf2	2.70621103230991e-32	0.252262	0.36	0.311	5.15776760647947e-28	2	Nf2	OSOM-TAL_2
Nipsnap2	3.40256152368024e-32	0.372944	0.278	0.233	6.48494200798216e-28	2	Nipsnap2	OSOM-TAL_2
Baz2a	7.49745666328748e-32	0.372899	0.254	0.209	1.42894026545596e-27	2	Baz2a	OSOM-TAL_2
Gon4l	4.83667415830588e-31	0.327415	0.267	0.221	9.21821727831518e-27	2	Gon4l	OSOM-TAL_2
Ndufa6	8.4738147876119e-31	0.351579	0.286	0.241	1.61502436037095e-26	2	Ndufa6	OSOM-TAL_2
Tmem94	6.48216857483144e-30	0.326323	0.311	0.267	1.23543650867712e-25	2	Tmem94	OSOM-TAL_2
Smtnl2	2.97124124996675e-29	0.348581	0.254	0.212	5.66288869831163e-25	2	Smtnl2	OSOM-TAL_2
Chpf2	3.63252497494148e-29	0.312202	0.27	0.226	6.92322934974096e-25	2	Chpf2	OSOM-TAL_2
Timm44	4.83793484528105e-29	0.293974	0.263	0.219	9.22062002162115e-25	2	Timm44	OSOM-TAL_2
Ptprk	6.12168311541692e-29	0.322492	0.307	0.265	1.16673158496731e-24	2	Ptprk	OSOM-TAL_2
Tdrd3	6.79653953565133e-29	0.304265	0.269	0.224	1.29535247009979e-24	2	Tdrd3	OSOM-TAL_2
Dtnbp1	1.11247519519637e-28	0.292456	0.276	0.233	2.12026647452477e-24	2	Dtnbp1	OSOM-TAL_2
Creb3l2	1.6216859372015e-27	0.286137	0.327	0.284	3.09077122771234e-23	2	Creb3l2	OSOM-TAL_2
Mapre3	2.34354197127484e-27	0.25783	0.32	0.274	4.46655664305272e-23	2	Mapre3	OSOM-TAL_2
Gak	2.52991099033862e-27	0.312157	0.27	0.229	4.82175735648637e-23	2	Gak	OSOM-TAL_2
Arfgap1	2.98309856517083e-27	0.260294	0.285	0.241	5.68548755535908e-23	2	Arfgap1	OSOM-TAL_2
Klhdc2	3.24683877228827e-27	0.309221	0.267	0.225	6.18815001610422e-23	2	Klhdc2	OSOM-TAL_2
Hexdc	6.43832553789657e-27	0.255832	0.26	0.215	1.22708046426771e-22	2	Hexdc	OSOM-TAL_2
Ano6	4.99406203816247e-26	0.274445	0.321	0.279	9.51818283853385e-22	2	Ano6	OSOM-TAL_2
Ctsb	6.7149282776935e-26	0.254164	0.396	0.345	1.2797981804456e-21	2	Ctsb	OSOM-TAL_2
Ep400	6.81461937384105e-26	0.281427	0.281	0.239	1.29879830646037e-21	2	Ep400	OSOM-TAL_2
Prkar1a	8.84057715056031e-25	0.398547	0.25	0.214	1.68492559912529e-20	2	Prkar1a	OSOM-TAL_2
Fkbp2	1.41306579337749e-24	0.305259	0.317	0.279	2.69316209559815e-20	2	Fkbp2	OSOM-TAL_2
Vps13c	1.92063109549979e-24	0.252004	0.253	0.212	3.66053080491305e-20	2	Vps13c	OSOM-TAL_2
Ptpa	2.87184136606962e-24	0.278918	0.291	0.253	5.47344245959208e-20	2	Ptpa	OSOM-TAL_2
Unc45a	3.80908223422947e-24	0.279417	0.265	0.226	7.25972983021796e-20	2	Unc45a	OSOM-TAL_2
Ddx51	9.25047455430272e-24	0.29592	0.258	0.217	1.76304794530456e-19	2	Ddx5	OSOM-TAL_2
Slc45a4	1.59787939954771e-23	0.375511	0.264	0.23	3.04539834759798e-19	2	Slc45a4	OSOM-TAL_2
Washc2	4.42782803177797e-23	0.262993	0.273	0.234	8.43899744576563e-19	2	Washc2	OSOM-TAL_2
R3hdm2	2.21439721912588e-22	0.295671	0.284	0.248	4.22041965993201e-18	2	R3hdm2	OSOM-TAL_2
Kank1	3.82756668983745e-22	0.285547	0.289	0.252	7.29495935416119e-18	2	Kank1	OSOM-TAL_2
Ubc	7.13328230997458e-14	0.264024	0.291	0.265	1.35953227545805e-09	2	Ubc	OSOM-TAL_2
Slc12a11	0	1.12314	0.928	0.396	0	3	Slc12a1	OSOM-TAL_3
Wnk41	0	1.5954	0.841	0.507	0	3	Wnk4	OSOM-TAL_3
Kcnt11	0	2.12439	0.543	0.219	0	3	Kcnt1	OSOM-TAL_3
Nrbp21	0	1.69677	0.853	0.532	0	3	Nrbp2	OSOM-TAL_3
Rap1gap1	0	1.70944	0.701	0.394	0	3	Rap1gap	OSOM-TAL_3
Kng21	0	0.860316	0.673	0.37	0	3	Kng2	OSOM-TAL_3
Kyat11	0	1.72193	0.726	0.429	0	3	Kyat1	OSOM-TAL_3
Cyfip21	0	1.30104	0.736	0.472	0	3	Cyfip2	OSOM-TAL_3
Ppp1r1a1	0	1.11952	0.692	0.443	0	3	Ppp1r1a	OSOM-TAL_3
Pde4c1	0	1.53595	0.632	0.384	0	3	Pde4c	OSOM-TAL_3
Tmem721	0	1.19271	0.575	0.328	0	3	Tmem72	OSOM-TAL_3
Dmtn1	0	1.69048	0.565	0.324	0	3	Dmtn	OSOM-TAL_3
Ppargc1a1	0	1.42052	0.609	0.369	0	3	Ppargc1a	OSOM-TAL_3
Cpt1b1	0	1.56968	0.52	0.292	0	3	Cpt1b	OSOM-TAL_3
Baiap2l21	0	1.53965	0.546	0.321	0	3	Baiap2l2	OSOM-TAL_3
Pcyt21	0	1.61699	0.571	0.354	0	3	Pcyt2	OSOM-TAL_3
Top3b1	0	1.42859	0.672	0.461	0	3	Top3b	OSOM-TAL_3
Plekha61	0	1.89167	0.445	0.238	0	3	Plekha6	OSOM-TAL_3
Cacnb41	0	1.91371	0.402	0.198	0	3	Cacnb4	OSOM-TAL_3
Efhd11	0	1.32209	0.573	0.377	0	3	Efhd1	OSOM-TAL_3
Nccrp11	0	1.10348	0.486	0.297	0	3	Nccrp1	OSOM-TAL_3
Aldh1l11	0	1.72011	0.436	0.249	0	3	Aldh1l1	OSOM-TAL_3
Jak31	0	1.51147	0.508	0.323	0	3	Jak3	OSOM-TAL_3
Vegfa1	0	1.58057	0.592	0.409	0	3	Vegfa	OSOM-TAL_3
Idh21	0	1.18129	0.63	0.473	0	3	Idh2	OSOM-TAL_3
Mapk151	0	1.82468	0.346	0.189	0	3	Mapk15	OSOM-TAL_3
BC0340901	0	1.13451	0.628	0.473	0	3	BC034090	OSOM-TAL_3
Ccdc1411	0	1.42815	0.445	0.295	0	3	Ccdc141	OSOM-TAL_3
Rilp1	0	1.7738	0.357	0.207	0	3	Rilp	OSOM-TAL_3
Arnt21	0	1.8354	0.349	0.202	0	3	Arnt2	OSOM-TAL_3
Chka1	0	1.11891	0.57	0.455	0	3	Chka	OSOM-TAL_3
Lpin21	0	1.2207	0.68	0.567	0	3	Lpin2	OSOM-TAL_3
Dvl11	0	1.017	0.663	0.572	0	3	Dvl1	OSOM-TAL_3
Slc5a31	0	0.553761	0.871	0.787	0	3	Slc5a3	OSOM-TAL_3
Mprip1	0	0.921497	0.869	0.803	0	3	Mprip	OSOM-TAL_3
Fads61	2.83870601653529e-301	1.28687	0.41	0.247	5.41028979691461e-297	3	Fads6	OSOM-TAL_3
Abca21	4.28341931549013e-289	1.1735	0.545	0.434	8.16376887339264e-285	3	Abca2	OSOM-TAL_3
Spag52	2.34584539155652e-284	1.53943	0.383	0.239	4.47094673176756e-280	3	Spag5	OSOM-TAL_3
Tcf251	4.18432759587567e-279	0.966002	0.624	0.555	7.97490996497945e-275	3	Tcf25	OSOM-TAL_3
Irs11	4.6533375848268e-279	1.64248	0.347	0.206	8.8687961029214e-275	3	Irs1	OSOM-TAL_3
Slc9a31	1.44787501355581e-262	0.969828	0.47	0.304	2.75950498833601e-258	3	Slc9a3	OSOM-TAL_3
Lgals41	9.88324283000035e-262	1.33315	0.466	0.34	1.88364725096977e-257	3	Lgals4	OSOM-TAL_3
Mturn1	1.65091603647879e-257	1.30482	0.439	0.308	3.14648087392492e-253	3	Mturn	OSOM-TAL_3
Pcsk61	2.24291745398908e-255	1.15824	0.422	0.268	4.27477637555779e-251	3	Pcsk6	OSOM-TAL_3
Gadd45g1	3.59239529882105e-255	1.33085	0.418	0.28	6.84674620002305e-251	3	Gadd45g	OSOM-TAL_3
Ybx21	9.62763703473951e-251	1.51858	0.356	0.222	1.834931342451e-246	3	Ybx2	OSOM-TAL_3
Tnfaip21	4.56859275431627e-250	1.55495	0.348	0.215	8.70728093045138e-246	3	Tnfaip2	OSOM-TAL_3
Dst1	9.679394570736e-245	0.79881	0.648	0.554	1.84479581123658e-240	3	Dst	OSOM-TAL_3
Ptger31	1.44704606861971e-237	0.781424	0.551	0.383	2.75792510218231e-233	3	Ptger3	OSOM-TAL_3
Pabpn11	1.06546581780772e-228	0.698642	0.701	0.668	2.03067130215973e-224	3	Pabpn1	OSOM-TAL_3
Bckdhb1	1.56139679174816e-227	1.37046	0.377	0.249	2.97586614539282e-223	3	Bckdhb	OSOM-TAL_3
Mfsd4a1	2.44305818405843e-224	1.08525	0.409	0.265	4.65622459299696e-220	3	Mfsd4a	OSOM-TAL_3
Anks11	3.35281127729492e-222	1.50643	0.392	0.276	6.39012301339639e-218	3	Anks1	OSOM-TAL_3
Paqr51	6.65818482587343e-205	0.658372	0.721	0.702	1.26898344596322e-200	3	Paqr5	OSOM-TAL_3
Ivns1abp1	1.93957293710918e-199	0.756824	0.558	0.441	3.69663206083638e-195	3	Ivns1abp	OSOM-TAL_3
Abca131	7.38382858551997e-195	0.853277	0.424	0.278	1.40728389011425e-190	3	Abca13	OSOM-TAL_3
Enpp21	1.53041211855078e-192	0.852321	0.473	0.335	2.91681245674593e-188	3	Enpp2	OSOM-TAL_3
Dapk11	1.60227886880624e-192	1.52792	0.348	0.241	3.0537832960578e-188	3	Dapk1	OSOM-TAL_3
Dmac21	3.03836206667042e-191	1.31896	0.409	0.305	5.79081426286714e-187	3	Dmac2	OSOM-TAL_3
Acacb1	1.25947420839553e-190	1.58567	0.297	0.185	2.40043189378103e-186	3	Acacb	OSOM-TAL_3
Rsrp11	2.20954972594346e-190	0.670121	0.692	0.673	4.21118082267564e-186	3	Rsrp1	OSOM-TAL_3
Ddo1	6.3301678991818e-185	1.50982	0.329	0.22	1.20646669990506e-180	3	Ddo	OSOM-TAL_3
Lmbr1l1	3.25235360607437e-182	1.27928	0.397	0.294	6.19866073781714e-178	3	Lmbr1l	OSOM-TAL_3
Ninl1	5.37196268877218e-178	1.39176	0.357	0.253	1.02384236885309e-173	3	Ninl	OSOM-TAL_3
Becn11	1.39121934156785e-177	1.06696	0.5	0.425	2.65152494309417e-173	3	Becn1	OSOM-TAL_3
Plau1	4.26839947864324e-176	0.348805	0.71	0.53	8.13514256634615e-172	3	Plau	OSOM-TAL_3
Sult1d11	8.53236483863884e-176	1.48058	0.311	0.205	1.62618341459618e-171	3	Sult1d1	OSOM-TAL_3
Myo5c1	2.34965634058833e-170	1.49029	0.332	0.23	4.47821001952729e-166	3	Myo5c	OSOM-TAL_3
Tle21	9.96739500459346e-169	1.32816	0.379	0.278	1.89968581392547e-164	3	Tle2	OSOM-TAL_3
Sfi11	5.186032791038e-166	0.412439	0.848	0.861	9.88405989643933e-162	3	Sfi1	OSOM-TAL_3
Shmt11	4.28741027020228e-165	1.59284	0.283	0.183	8.17137523397853e-161	3	Shmt1	OSOM-TAL_3
Cluh1	3.98835487882479e-160	1.31386	0.384	0.291	7.60140556355218e-156	3	Cluh	OSOM-TAL_3
Esrrb1	6.1196894799555e-158	1.36841	0.337	0.239	1.16635161798472e-153	3	Esrrb	OSOM-TAL_3
Ttc71	2.00197843640373e-157	1.38104	0.381	0.294	3.81557070194186e-153	3	Ttc7	OSOM-TAL_3
Fam43a1	2.12953551994884e-154	1.25805	0.364	0.27	4.05868174747049e-150	3	Fam43a	OSOM-TAL_3
Prpf40b1	2.94616668803688e-152	1.20923	0.393	0.304	5.61509909072948e-148	3	Prpf40b	OSOM-TAL_3
Syne21	8.17856861713025e-151	0.549093	0.737	0.737	1.55875339273885e-146	3	Syne2	OSOM-TAL_3
Gas61	2.10625074195112e-149	1.11694	0.371	0.27	4.01430328908464e-145	3	Gas6	OSOM-TAL_3
Prodh1	1.16951854190436e-145	1.37005	0.39	0.305	2.22898538901552e-141	3	Prodh	OSOM-TAL_3
Nos1ap1	7.02596345294237e-143	1.62488	0.254	0.163	1.33907837449629e-138	3	Nos1ap	OSOM-TAL_3
Mecom2	4.14912402494558e-139	0.927488	0.474	0.399	7.90781547914378e-135	3	Mecom	OSOM-TAL_3
Me31	1.03240774106482e-135	1.16685	0.384	0.298	1.96766591369545e-131	3	Me3	OSOM-TAL_3
Tns11	1.11436347884936e-132	0.616834	0.657	0.653	2.123865354339e-128	3	Tns1	OSOM-TAL_3
Fastk1	1.28883543949104e-132	1.12571	0.401	0.323	2.45639146412598e-128	3	Fastk	OSOM-TAL_3
Eps8l21	3.18382921672215e-131	0.80778	0.543	0.506	6.06806010415075e-127	3	Eps8l2	OSOM-TAL_3
Fxyd21	1.20637222133712e-129	0.301854	0.908	0.873	2.29922481664641e-125	3	Fxyd2	OSOM-TAL_3
Ptpn181	5.98866376918828e-129	1.34323	0.322	0.235	1.1413794277696e-124	3	Ptpn18	OSOM-TAL_3
Sat11	1.72782420843021e-127	1.0693	0.422	0.344	3.29306015884713e-123	3	Sat1	OSOM-TAL_3
Khdc41	1.61393451389451e-124	0.993829	0.454	0.392	3.07599779003155e-120	3	Khdc4	OSOM-TAL_3
Crocc1	1.11520971793012e-121	1.58716	0.273	0.19	2.12547820140302e-117	3	Crocc	OSOM-TAL_3
Tmprss21	1.4886547683203e-120	0.952116	0.475	0.42	2.83722712294166e-116	3	Tmprss2	OSOM-TAL_3
Esrra1	5.24754342632702e-120	1.05863	0.404	0.331	1.00012930162367e-115	3	Esrra	OSOM-TAL_3
Etnk11	9.78092152876484e-118	0.741005	0.565	0.514	1.86414583416729e-113	3	Etnk1	OSOM-TAL_3
Zbtb161	7.25893002084501e-114	0.776636	0.509	0.447	1.38347947267285e-109	3	Zbtb16	OSOM-TAL_3
Foxo31	1.75121072362111e-111	1.02737	0.438	0.38	3.33763251814947e-107	3	Foxo3	OSOM-TAL_3
Cpeb21	9.25776208774809e-109	1.18251	0.354	0.282	1.76443687630391e-104	3	Cpeb2	OSOM-TAL_3
Epb412	1.18081525787586e-107	0.770541	0.534	0.502	2.2505157999856e-103	3	Epb41	OSOM-TAL_3
Ech11	2.37913605970641e-107	0.842308	0.507	0.468	4.53439541619445e-103	3	Ech1	OSOM-TAL_3
Large21	8.61323812880223e-106	1.23606	0.325	0.252	1.64159705496842e-101	3	Large2	OSOM-TAL_3
Myo191	7.68596880101901e-104	1.34009	0.298	0.223	1.46486879378621e-99	3	Myo19	OSOM-TAL_3
Esrrg1	1.70104973782226e-102	1.17407	0.344	0.271	3.24203069531545e-98	3	Esrrg	OSOM-TAL_3
Stxbp21	7.51996782819186e-101	0.926872	0.447	0.398	1.43323066837509e-96	3	Stxbp2	OSOM-TAL_3
Fbxo441	1.20531916453021e-97	1.32147	0.305	0.234	2.29721779567814e-93	3	Fbxo44	OSOM-TAL_3
Chkb1	7.33867685699386e-97	1.01923	0.389	0.326	1.39867842217446e-92	3	Chkb	OSOM-TAL_3
Smarcd31	3.11364444353022e-95	1.42221	0.258	0.186	5.93429494492424e-91	3	Smarcd3	OSOM-TAL_3
Abcc51	4.58169270924833e-94	0.917305	0.462	0.417	8.7322481345564e-90	3	Abcc5	OSOM-TAL_3
Cpeb31	1.4057385813678e-92	1.14437	0.328	0.258	2.67919716222889e-88	3	Cpeb3	OSOM-TAL_3
Plekha71	5.91148167430341e-92	1.19102	0.335	0.27	1.12666929230549e-87	3	Plekha7	OSOM-TAL_3
Rabep21	1.23544928450827e-91	1.34669	0.276	0.206	2.35464279134431e-87	3	Rabep2	OSOM-TAL_3
Ppp1r1b1	3.45425614403175e-91	0.969242	0.347	0.271	6.58346678491012e-87	3	Ppp1r1b	OSOM-TAL_3
Bcl7a1	4.10494535147185e-90	0.792129	0.492	0.458	7.8236153453702e-86	3	Bcl7a	OSOM-TAL_3
Mink12	9.41643449615412e-88	0.804657	0.472	0.44	1.79467825062201e-83	3	Mink1	OSOM-TAL_3
Sirt31	1.45156334914635e-86	1.3625	0.266	0.198	2.76653458713804e-82	3	Sirt3	OSOM-TAL_3
Car21	9.15339004912673e-85	0.898136	0.345	0.268	1.74454460946306e-80	3	Car2	OSOM-TAL_3
Fbrsl11	2.27990254495223e-83	1.09931	0.343	0.284	4.34526626042445e-79	3	Fbrsl1	OSOM-TAL_3
Safb21	6.2366792178099e-82	0.823297	0.471	0.441	1.18864869212239e-77	3	Safb2	OSOM-TAL_3
Tns21	8.95329747462483e-82	1.00092	0.416	0.375	1.70640896568875e-77	3	Tns2	OSOM-TAL_3
Fnip21	1.39490253289e-80	1.44145	0.265	0.203	2.65854473743506e-76	3	Fnip2	OSOM-TAL_3
Pkn11	1.01337622537933e-77	0.82417	0.474	0.45	1.93139374795047e-73	3	Pkn1	OSOM-TAL_3
Acsl11	1.04828789683137e-77	1.01338	0.341	0.283	1.99793190257091e-73	3	Acsl1	OSOM-TAL_3
Tcirg11	1.13233677866833e-74	1.29823	0.295	0.237	2.15812066646398e-70	3	Tcirg1	OSOM-TAL_3
Tacc21	2.88137038861131e-74	1.2218	0.292	0.234	5.49160382365429e-70	3	Tacc2	OSOM-TAL_3
Gtpbp21	3.00953452730005e-74	0.888754	0.414	0.374	5.73587185558117e-70	3	Gtpbp2	OSOM-TAL_3
Hk11	4.32585668324454e-74	0.712551	0.478	0.438	8.24465025259576e-70	3	Hk1	OSOM-TAL_3
Srsf111	5.9572652398681e-73	0.689878	0.51	0.495	1.13539518206646e-68	3	Srsf11	OSOM-TAL_3
Ahdc11	1.17904746310402e-70	0.766234	0.499	0.486	2.24714655992996e-66	3	Ahdc1	OSOM-TAL_3
Cdkl11	1.45010586320393e-70	0.304355	0.754	0.789	2.76375676468037e-66	3	Cdkl1	OSOM-TAL_3
Arhgef181	3.88898719602058e-68	1.10785	0.326	0.277	7.41202069689562e-64	3	Arhgef18	OSOM-TAL_3
Mroh11	1.90146532058041e-67	0.967467	0.398	0.362	3.6240027544942e-63	3	Mroh1	OSOM-TAL_3
Nav21	6.30655421097038e-67	1.1845	0.269	0.211	1.20196616706884e-62	3	Nav2	OSOM-TAL_3
Clec2d1	8.0979313594912e-67	0.86748	0.367	0.315	1.54338473780543e-62	3	Clec2d	OSOM-TAL_3
Lzts32	9.4312657160133e-67	0.738109	0.473	0.453	1.79750493281497e-62	3	Lzts3	OSOM-TAL_3
Ppip5k11	1.25868825320702e-66	0.756778	0.469	0.45	2.39893394178727e-62	3	Ppip5k1	OSOM-TAL_3
Ddx171	5.91036571005234e-65	0.479202	0.623	0.651	1.12645660067887e-60	3	Ddx17	OSOM-TAL_3
Pcsk71	7.68982615181616e-63	1.21047	0.282	0.231	1.46560396627464e-58	3	Pcsk7	OSOM-TAL_3
Stxbp41	7.89696811745566e-63	1.00315	0.329	0.275	1.50508315350587e-58	3	Stxbp4	OSOM-TAL_3
Ank31	2.7922689854494e-62	0.487095	0.634	0.663	5.32178545936801e-58	3	Ank3	OSOM-TAL_3
Tom1l21	5.16281043671277e-60	0.980622	0.368	0.331	9.83980041133086e-56	3	Tom1l2	OSOM-TAL_3
Txnip1	1.10721730285814e-59	0.601781	0.535	0.513	2.11024545751732e-55	3	Txnip	OSOM-TAL_3
Isyna11	4.54815274589745e-59	0.878358	0.401	0.374	8.66832431840595e-55	3	Isyna1	OSOM-TAL_3
Nfyc1	2.0477639848755e-57	1.09212	0.316	0.271	3.90283337877421e-53	3	Nfyc	OSOM-TAL_3
Cgnl11	6.44657717864338e-57	0.283715	0.766	0.798	1.22865314447764e-52	3	Cgnl1	OSOM-TAL_3
Car41	6.51726938687564e-57	0.885778	0.276	0.215	1.24212637244463e-52	3	Car4	OSOM-TAL_3
Gigyf1	5.35102725022293e-56	0.795519	0.419	0.392	1.01985228361999e-51	3	Gigyf1	OSOM-TAL_3
Myef21	1.62975656854256e-55	1.00503	0.326	0.284	3.10615304398527e-51	3	Myef2	OSOM-TAL_3
Snrnp701	2.36136304307035e-55	0.760168	0.427	0.406	4.50052182378778e-51	3	Snrnp70	OSOM-TAL_3
Kcnj11	4.5566056682861e-53	0.410143	0.376	0.297	8.68443474318647e-49	3	Kcnj1	OSOM-TAL_3
Bicdl11	8.23523132356076e-53	1.04875	0.306	0.262	1.56955273795745e-48	3	Bicdl1	OSOM-TAL_3
Lrrc311	9.67474339764768e-53	1.04282	0.304	0.26	1.84390934415767e-48	3	Lrrc31	OSOM-TAL_3
Itpr12	2.1095515374024e-51	0.681913	0.441	0.421	4.02059427513523e-47	3	Itpr1	OSOM-TAL_3
Chchd31	2.10473844569227e-50	1.02044	0.334	0.299	4.01142100364489e-46	3	Chchd3	OSOM-TAL_3
Tmem1161	8.97911450000327e-50	1.07043	0.28	0.233	1.71132943255562e-45	3	Tmem116	OSOM-TAL_3
Cdc42bpg1	1.06937558784588e-49	1.08772	0.309	0.272	2.03812293287545e-45	3	Cdc42bpg	OSOM-TAL_3
Ranbp3l1	1.79424313401088e-48	0.274007	0.718	0.743	3.41964798911133e-44	3	Ranbp3l	OSOM-TAL_3
Prox12	1.55141867608241e-46	0.703657	0.342	0.294	2.95684885474547e-42	3	Prox1	OSOM-TAL_3
Adap11	1.28314051512662e-45	1.0518	0.285	0.245	2.44553750777983e-41	3	Adap1	OSOM-TAL_3
Slc27a11	2.73660400441366e-45	0.916769	0.349	0.321	5.21569357201199e-41	3	Slc27a1	OSOM-TAL_3
Pde4dip1	2.12770551921326e-44	0.730171	0.425	0.412	4.05519394906856e-40	3	Pde4dip	OSOM-TAL_3
Acadvl1	1.87797319605644e-43	0.931903	0.319	0.283	3.57922911436397e-39	3	Acadvl	OSOM-TAL_3
Dock81	6.59873272846837e-43	1.00105	0.311	0.279	1.25765247071879e-38	3	Dock8	OSOM-TAL_3
Pfkp2	8.07540083522123e-43	0.788164	0.409	0.391	1.53909064518481e-38	3	Pfkp	OSOM-TAL_3
Cblc1	1.28180872734483e-42	0.839	0.376	0.356	2.44299925344651e-38	3	Cblc	OSOM-TAL_3
Trak21	1.87786990019348e-42	0.903257	0.323	0.289	3.57903224277875e-38	3	Trak2	OSOM-TAL_3
Stard81	5.51143023856047e-42	0.942952	0.31	0.275	1.05042348916724e-37	3	Stard8	OSOM-TAL_3
Nbeal21	2.25133879418222e-41	1.08099	0.255	0.215	4.2908266078319e-37	3	Nbeal2	OSOM-TAL_3
Aak11	6.71953569196027e-40	1.01506	0.302	0.272	1.28067630753071e-35	3	Aak1	OSOM-TAL_3
Itga61	1.29793379520756e-39	0.993804	0.267	0.227	2.47373202028608e-35	3	Itga6	OSOM-TAL_3
Srsf6	3.81459648569215e-39	0.57038	0.501	0.515	7.27023944208066e-35	3	Srsf6	OSOM-TAL_3
Fhod31	4.14691143067153e-39	0.792165	0.384	0.367	7.90359849571687e-35	3	Fhod3	OSOM-TAL_3
Leng82	5.5058123636295e-36	0.301571	0.68	0.732	1.04935277838415e-31	3	Leng8	OSOM-TAL_3
Caskin21	9.65895876614537e-36	0.926357	0.326	0.301	1.84090095123965e-31	3	Caskin2	OSOM-TAL_3
Mapk8ip31	2.40754260593184e-34	0.84322	0.344	0.323	4.5885354526455e-30	3	Mapk8ip3	OSOM-TAL_3
Pkhd11	1.17055386819394e-33	0.45529	0.543	0.561	2.23095861739084e-29	3	Pkhd1	OSOM-TAL_3
Ubc1	3.49459169284484e-32	0.260808	0.193	0.279	6.66034230739299e-28	3	Ubc	OSOM-TAL_3
Map3k1	4.60113127636831e-32	0.740878	0.385	0.371	8.76929609963035e-28	3	Map3k1	OSOM-TAL_3
Zfp6181	1.74936829624736e-31	0.964906	0.286	0.259	3.33412103581785e-27	3	Zfp618	OSOM-TAL_3
Gcn1	1.75138487752754e-31	0.59521	0.464	0.476	3.33796443807974e-27	3	Gcn1	OSOM-TAL_3
Arhgef1	2.1973146602441e-31	0.769138	0.37	0.357	4.18786201095923e-27	3	Arhgef1	OSOM-TAL_3
Luc7l21	2.243598494556e-31	0.448671	0.555	0.594	4.27607437077429e-27	3	Luc7l2	OSOM-TAL_3
Kidins2201	6.2937928747495e-31	0.706458	0.41	0.408	1.19953398399851e-26	3	Kidins220	OSOM-TAL_3
Agpat31	2.5641153701244e-30	0.595603	0.46	0.46	4.88694748392009e-26	3	Agpat3	OSOM-TAL_3
Phldb21	2.74850715400304e-30	0.66253	0.412	0.409	5.2383797848144e-26	3	Phldb2	OSOM-TAL_3
Hpn1	4.92317584846413e-30	0.804757	0.34	0.322	9.38308084958778e-26	3	Hpn	OSOM-TAL_3
Ubtf1	1.01161086431977e-27	0.875165	0.361	0.356	1.92802914630705e-23	3	Ubtf	OSOM-TAL_3
Myo18a	1.07828524330814e-27	0.580187	0.472	0.494	2.05510384522098e-23	3	Myo18a	OSOM-TAL_3
Usp241	1.44583096753154e-27	0.767292	0.38	0.381	2.75560924101836e-23	3	Usp24	OSOM-TAL_3
Ldhb1	9.74070900432404e-27	0.283731	0.431	0.384	1.85648172913412e-22	3	Ldhb	OSOM-TAL_3
Arhgef21	2.53124664111008e-26	0.835831	0.329	0.316	4.82430297329171e-22	3	Arhgef2	OSOM-TAL_3
Sfswap1	1.63481433086416e-25	0.704116	0.383	0.38	3.11579263319401e-21	3	Sfswap	OSOM-TAL_3
Raf1	5.74068043036353e-25	0.256221	0.192	0.267	1.09411628322299e-20	3	Raf1	OSOM-TAL_3
Dtx31	1.22783544498993e-23	0.618593	0.381	0.373	2.3401315746063e-19	3	Dtx3	OSOM-TAL_3
Usp5	3.20941389197771e-23	0.282767	0.185	0.256	6.11682193672031e-19	3	Usp5	OSOM-TAL_3
Srsf21	3.76916124403969e-23	0.631254	0.409	0.416	7.18364441501525e-19	3	Srsf2	OSOM-TAL_3
Stk391	6.00257939884352e-23	0.708324	0.391	0.396	1.14403160762559e-18	3	Stk39	OSOM-TAL_3
Pcmtd21	1.17665825566909e-22	0.251334	0.183	0.252	2.24259296947971e-18	3	Pcmtd2	OSOM-TAL_3
Kank11	1.75562859297353e-22	0.286332	0.193	0.265	3.34605253534825e-18	3	Kank1	OSOM-TAL_3
Safb1	4.20406410590169e-22	0.832962	0.311	0.299	8.01252577943802e-18	3	Safb	OSOM-TAL_3
Pnisr	1.96061414261332e-21	0.40598	0.556	0.6	3.73673449440674e-17	3	Pnisr	OSOM-TAL_3
Cyth11	2.21872871813676e-21	0.930732	0.278	0.262	4.22867506389685e-17	3	Cyth1	OSOM-TAL_3
Pcgf21	8.25973563201383e-21	0.882337	0.276	0.258	1.57422301410552e-16	3	Pcgf2	OSOM-TAL_3
Dus3l1	9.8862158859228e-21	0.86461	0.288	0.274	1.88421388569803e-16	3	Dus3l	OSOM-TAL_3
Kif1b	1.2531606098811e-20	0.266851	0.188	0.256	2.38839880637239e-16	3	Kif1b	OSOM-TAL_3
Iqsec12	1.45834528965556e-20	0.283156	0.242	0.324	2.77946028755454e-16	3	Iqsec1	OSOM-TAL_3
Polr3e2	2.242383452339e-20	0.787656	0.286	0.267	4.2737586218129e-16	3	Polr3e	OSOM-TAL_3
Pim31	3.71709302080994e-20	0.724528	0.368	0.371	7.08440758836167e-16	3	Pim3	OSOM-TAL_3
Ppp2r3a1	4.5013660173539e-20	0.768635	0.324	0.317	8.57915349247479e-16	3	Ppp2r3a	OSOM-TAL_3
Mavs1	5.6418820264896e-20	0.854048	0.312	0.305	1.07528629542865e-15	3	Mavs	OSOM-TAL_3
Mxi1	7.74702609556854e-20	0.318896	0.19	0.259	1.47650570355441e-15	3	Mxi1	OSOM-TAL_3
Farp1	1.04772630264946e-19	0.257879	0.238	0.319	1.99686156021961e-15	3	Farp1	OSOM-TAL_3
Ano61	1.68002852024633e-19	0.266862	0.219	0.294	3.20196635673747e-15	3	Ano6	OSOM-TAL_3
Dazap11	2.44581131396384e-19	0.758188	0.343	0.343	4.66147178328367e-15	3	Dazap1	OSOM-TAL_3
Snx211	7.29091623085127e-19	0.966305	0.257	0.241	1.38957572443794e-14	3	Snx21	OSOM-TAL_3
Srrt1	1.39632013002789e-18	0.694229	0.367	0.373	2.66124653582015e-14	3	Srrt	OSOM-TAL_3
Sorl11	1.49204203236377e-18	0.3557	0.554	0.583	2.84368290948212e-14	3	Sorl1	OSOM-TAL_3
Slc45a31	4.07333836143204e-18	0.695191	0.361	0.359	7.76337558305333e-14	3	Slc45a3	OSOM-TAL_3
Akt1	4.78900649158428e-18	0.278464	0.194	0.26	9.12736747231047e-14	3	Akt1	OSOM-TAL_3
Map2k71	4.89539289868002e-18	0.806228	0.3	0.291	9.33012932559425e-14	3	Map2k7	OSOM-TAL_3
Arrdc11	1.0838562882671e-17	0.749103	0.316	0.309	2.06572169980827e-13	3	Arrdc1	OSOM-TAL_3
Fam193b1	1.25152251969377e-17	0.568723	0.433	0.452	2.38527677028435e-13	3	Fam193b	OSOM-TAL_3
Hipk21	2.86174539209715e-17	0.296721	0.222	0.294	5.45420054279796e-13	3	Hipk2	OSOM-TAL_3
Tnpo2	4.62951195545674e-17	0.255238	0.193	0.255	8.823386835905e-13	3	Tnpo2	OSOM-TAL_3
Etfb1	4.94942173537632e-17	0.734096	0.322	0.315	9.43310288545372e-13	3	Etfb	OSOM-TAL_3
Ist1	6.68362614157699e-17	0.281564	0.206	0.273	1.27383230632316e-12	3	Ist1	OSOM-TAL_3
Kifc31	2.56528812362309e-16	0.323084	0.585	0.646	4.88918263481324e-12	3	Kifc3	OSOM-TAL_3
Arfgef1	3.1694345773518e-16	0.258577	0.254	0.332	6.0406253609748e-12	3	Arfgef1	OSOM-TAL_3
Ubqln4	3.45770582394896e-16	0.282889	0.205	0.27	6.59004152986433e-12	3	Ubqln4	OSOM-TAL_3
Tfap2b2	3.65774078252649e-16	0.44708	0.377	0.367	6.97128815741724e-12	3	Tfap2b	OSOM-TAL_3
Zkscan31	4.5612225684806e-16	0.874975	0.264	0.253	8.69323409326718e-12	3	Zkscan3	OSOM-TAL_3
Pi4ka1	5.27495304860925e-16	0.876327	0.284	0.277	1.00535330153444e-11	3	Pi4ka	OSOM-TAL_3
Acin11	6.10673151673227e-16	0.560115	0.428	0.456	1.163881959774e-11	3	Acin1	OSOM-TAL_3
Sf3b2	8.6648113011828e-16	0.307793	0.255	0.334	1.65142638589243e-11	3	Sf3b2	OSOM-TAL_3
Trir	1.08283239528942e-15	0.313841	0.235	0.309	2.06377026218211e-11	3	Trir	OSOM-TAL_3
Cyhr11	1.15383635752286e-15	0.303844	0.23	0.302	2.19909671380283e-11	3	Cyhr1	OSOM-TAL_3
Dcaf8	1.78422590869454e-15	0.270185	0.234	0.305	3.40055615938092e-11	3	Dcaf8	OSOM-TAL_3
Slc39a131	2.10701198221594e-15	0.659066	0.378	0.389	4.01575413690535e-11	3	Slc39a13	OSOM-TAL_3
Ptpa1	2.36388526902265e-15	0.352636	0.201	0.266	4.50532893423027e-11	3	Ptpa	OSOM-TAL_3
Trrap	2.40781440549705e-15	0.315971	0.202	0.264	4.58905347543683e-11	3	Trrap	OSOM-TAL_3
Cep170b	2.47554737372113e-15	0.326914	0.195	0.257	4.71814573957511e-11	3	Cep170b	OSOM-TAL_3
Eif4g31	2.60456565139714e-15	0.813272	0.307	0.307	4.9640416749978e-11	3	Eif4g3	OSOM-TAL_3
Ppfibp11	2.75073655258761e-15	0.877167	0.277	0.271	5.24262879557672e-11	3	Ppfibp1	OSOM-TAL_3
Bcl2l2	5.74006627278171e-15	0.31256	0.245	0.32	1.09399923092947e-10	3	Bcl2l2	OSOM-TAL_3
Carmil11	5.81829379558631e-15	0.930214	0.257	0.247	1.10890861450079e-10	3	Carmil1	OSOM-TAL_3
Flii	5.82548143437176e-15	0.344326	0.214	0.281	1.11027850657691e-10	3	Flii	OSOM-TAL_3
Zfp4671	8.59943699582074e-15	0.304948	0.199	0.26	1.63896669703347e-10	3	Zfp467	OSOM-TAL_3
Dcaf6	1.89522136531692e-14	0.280378	0.192	0.25	3.61210240015753e-10	3	Dcaf6	OSOM-TAL_3
Rbm61	2.06918375312039e-14	0.283627	0.244	0.316	3.94365731507216e-10	3	Rbm6	OSOM-TAL_3
Osbp1	2.28534525351963e-14	0.794954	0.312	0.313	4.35563951868306e-10	3	Osbp	OSOM-TAL_3
Rai11	2.4665099339402e-14	0.818431	0.256	0.244	4.70092128309663e-10	3	Rai1	OSOM-TAL_3
Repin11	3.21559789668228e-14	0.923128	0.253	0.244	6.12860803128676e-10	3	Repin1	OSOM-TAL_3
Tob11	3.50490933813297e-14	0.312953	0.27	0.351	6.68000670754763e-10	3	Tob1	OSOM-TAL_3
Brd4	3.69756717702154e-14	0.28965	0.271	0.35	7.04719328268536e-10	3	Brd4	OSOM-TAL_3
Immt1	4.82723077116372e-14	0.339429	0.218	0.282	9.20021912676093e-10	3	Immt	OSOM-TAL_3
Ppp6r3	6.83721599793625e-14	0.317613	0.217	0.281	1.30310499704667e-09	3	Ppp6r3	OSOM-TAL_3
Actr1b1	7.42432291778985e-14	0.847845	0.288	0.286	1.41500170490157e-09	3	Actr1b	OSOM-TAL_3
Ep4001	8.70707846393209e-14	0.319771	0.194	0.252	1.65948208444082e-09	3	Ep400	OSOM-TAL_3
Pcnx3	9.94025621837986e-14	0.317317	0.228	0.296	1.89451343266102e-09	3	Pcnx3	OSOM-TAL_3
Gtf2i	1.01738269689814e-13	0.269344	0.261	0.336	1.93902968201816e-09	3	Gtf2i	OSOM-TAL_3
Chd6	2.33143126842547e-13	0.345357	0.194	0.252	4.4434748544921e-09	3	Chd6	OSOM-TAL_3
Larp4b	2.92787619941369e-13	0.326183	0.203	0.263	5.58023924846256e-09	3	Larp4b	OSOM-TAL_3
Lpl1	3.11057907328211e-13	0.351292	0.259	0.228	5.92845265576837e-09	3	Lpl	OSOM-TAL_3
Papola	5.74807941188236e-13	0.282401	0.272	0.349	1.09552645511066e-08	3	Papola	OSOM-TAL_3
Yy1	8.02673081043704e-13	0.253709	0.26	0.332	1.52981462516119e-08	3	Yy1	OSOM-TAL_3
Mtor	1.00176961357049e-12	0.299519	0.227	0.291	1.90927270650399e-08	3	Mtor	OSOM-TAL_3
Rgs11	1.32307195014563e-12	0.682264	0.285	0.277	2.52164282978255e-08	3	Rgs11	OSOM-TAL_3
Larp1b1	1.45861637981166e-12	0.860249	0.27	0.266	2.77997695828304e-08	3	Larp1b	OSOM-TAL_3
Atad3a1	1.46579507018202e-12	0.903746	0.252	0.244	2.79365882425992e-08	3	Atad3a	OSOM-TAL_3
Plcg11	1.48074001090219e-12	0.819559	0.268	0.263	2.82214238677848e-08	3	Plcg1	OSOM-TAL_3
Rsrc2	2.74135671286146e-12	0.277388	0.268	0.341	5.22475175904266e-08	3	Rsrc2	OSOM-TAL_3
Chd2	3.23654548510615e-12	0.293657	0.23	0.292	6.16853204006381e-08	3	Chd2	OSOM-TAL_3
Idh3b1	4.63996685059744e-12	0.754222	0.296	0.295	8.84331282055366e-08	3	Idh3b	OSOM-TAL_3
Lmo71	5.10966120390096e-12	0.428633	0.497	0.555	9.73850328851485e-08	3	Lmo7	OSOM-TAL_3
Golgb1	7.34461317686693e-12	0.266477	0.258	0.329	1.39980982537907e-07	3	Golgb1	OSOM-TAL_3
Cdk16	7.94844030156444e-12	0.317499	0.244	0.311	1.51489323707517e-07	3	Cdk16	OSOM-TAL_3
Kmt2b	1.14847087544163e-11	0.298724	0.204	0.258	2.1888706415042e-07	3	Kmt2b	OSOM-TAL_3
Ptbp1	1.64618353623501e-11	0.263968	0.293	0.372	3.1374612017103e-07	3	Ptbp1	OSOM-TAL_3
Chd4	1.738970399624e-11	0.350845	0.219	0.28	3.31430368464338e-07	3	Chd4	OSOM-TAL_3
Nup2141	2.40641030445593e-11	0.366597	0.199	0.253	4.58637739926255e-07	3	Nup214	OSOM-TAL_3
Hoxb5	2.49226515861452e-11	0.43453	0.394	0.401	4.75000816580341e-07	3	Hoxb5	OSOM-TAL_3
Cpt1a1	2.75427777396248e-11	0.884858	0.259	0.256	5.24937800939508e-07	3	Cpt1a	OSOM-TAL_3
Ankrd101	2.87703203904521e-11	0.661754	0.331	0.339	5.48333536321628e-07	3	Ankrd10	OSOM-TAL_3
Prss81	3.9762209628526e-11	0.362109	0.224	0.286	7.57827953310076e-07	3	Prss8	OSOM-TAL_3
Hmg20b1	4.44419361803153e-11	0.856636	0.263	0.262	8.47018861660628e-07	3	Hmg20b	OSOM-TAL_3
Ifi271	6.53184906578126e-11	0.256756	0.271	0.341	1.24490511344725e-06	3	Ifi27	OSOM-TAL_3
Mindy11	7.92576429624164e-11	0.842688	0.259	0.256	1.51057141722069e-06	3	Mindy1	OSOM-TAL_3
Myo1c	8.09954980129873e-11	0.339326	0.257	0.327	1.54369319662953e-06	3	Myo1c	OSOM-TAL_3
Ddx46	1.0753979207016e-10	0.31531	0.236	0.298	2.04960089706517e-06	3	Ddx46	OSOM-TAL_3
Araf	1.86053736049089e-10	0.296902	0.248	0.311	3.54599815535959e-06	3	Araf	OSOM-TAL_3
Setd1a	1.89774864681907e-10	0.35458	0.198	0.25	3.61691914597247e-06	3	Setd1a	OSOM-TAL_3
Fbxl121	2.63650284037284e-10	0.332587	0.216	0.272	5.0249107634666e-06	3	Fbxl12	OSOM-TAL_3
Fxr2	2.83768719898636e-10	0.362811	0.205	0.26	5.40834803254811e-06	3	Fxr2	OSOM-TAL_3
Acadsb1	3.96371755898888e-10	0.392085	0.211	0.266	7.5544492956769e-06	3	Acadsb	OSOM-TAL_3
Plekhg31	4.16045233598062e-10	0.63394	0.34	0.352	7.92940610714546e-06	3	Plekhg3	OSOM-TAL_3
Ttc141	5.8877035185258e-10	0.275225	0.292	0.366	1.12213741359583e-05	3	Ttc14	OSOM-TAL_3
Gabarapl11	6.20403517743761e-10	0.649827	0.38	0.402	1.18242706446783e-05	3	Gabarapl1	OSOM-TAL_3
Ildr11	6.62853826727624e-10	0.40894	0.205	0.259	1.26333310836018e-05	3	Ildr1	OSOM-TAL_3
Rbm471	7.1899689241939e-10	0.63137	0.35	0.366	1.37033617726212e-05	3	Rbm47	OSOM-TAL_3
Spen	1.08351270885167e-09	0.311391	0.253	0.316	2.0650668718004e-05	3	Spen	OSOM-TAL_3
Kazn1	1.39936545564574e-09	0.668488	0.343	0.358	2.66705062191521e-05	3	Kazn	OSOM-TAL_3
Midn1	1.86742022017964e-09	0.678782	0.335	0.349	3.55911619764037e-05	3	Midn	OSOM-TAL_3
Ttll101	2.4126003233152e-09	0.516951	0.376	0.393	4.59817495620645e-05	3	Ttll10	OSOM-TAL_3
Hoxa5	3.5544084961141e-09	0.314475	0.238	0.296	6.77434715274387e-05	3	Hoxa5	OSOM-TAL_3
Epn1	4.00022303403615e-09	0.313508	0.279	0.35	7.62402508056951e-05	3	Epn1	OSOM-TAL_3
Tbc1d22a1	4.54775102742326e-09	0.782592	0.278	0.281	8.66755868316598e-05	3	Tbc1d22a	OSOM-TAL_3
Cdc37l11	5.31155555337781e-09	0.652821	0.324	0.335	0.000101233	3	Cdc37l1	OSOM-TAL_3
Piezo11	5.38679043842948e-09	0.501115	0.442	0.483	0.000102667	3	Piezo1	OSOM-TAL_3
Zhx31	5.73946211618404e-09	0.448461	0.198	0.25	0.000109388	3	Zhx3	OSOM-TAL_3
Purb1	6.60896130805927e-09	0.45226	0.232	0.294	0.00012596	3	Purb	OSOM-TAL_3
Mfn11	8.00882223874927e-09	0.747869	0.29	0.296	0.00015264	3	Mfn1	OSOM-TAL_3
Mapre31	8.31433339946194e-09	0.715115	0.279	0.281	0.000158463	3	Mapre3	OSOM-TAL_3
Sytl21	8.8875228803967e-09	0.779388	0.263	0.263	0.000169387	3	Sytl2	OSOM-TAL_3
Nsfl1c	1.0198053609157e-08	0.303253	0.231	0.286	0.000194365	3	Nsfl1c	OSOM-TAL_3
Map4k3	1.22571378288071e-08	0.264266	0.303	0.375	0.000233609	3	Map4k3	OSOM-TAL_3
Creb3l21	1.79879669180729e-08	0.394565	0.238	0.297	0.000342833	3	Creb3l2	OSOM-TAL_3
Cdk12	2.1703619343901e-08	0.313489	0.248	0.307	0.000413649	3	Cdk12	OSOM-TAL_3
Rassf71	3.02581315490604e-08	0.325395	0.224	0.276	0.00057669	3	Rassf7	OSOM-TAL_3
Ahcyl11	3.05263634637348e-08	0.420429	0.23	0.287	0.000581802	3	Ahcyl1	OSOM-TAL_3
Zmynd82	3.39789956046824e-08	0.577985	0.374	0.399	0.000647606	3	Zmynd8	OSOM-TAL_3
Spag91	3.65897677323493e-08	0.405395	0.219	0.274	0.000697364	3	Spag9	OSOM-TAL_3
Fbxl191	3.75770674192852e-08	0.726872	0.255	0.254	0.000716181	3	Fbxl19	OSOM-TAL_3
Sept4	4.29939590225529e-08	0.25728	0.279	0.343	0.000819422	3	Sept4	OSOM-TAL_3
Msi21	4.55931344805209e-08	0.26683	0.57	0.643	0.00086896	3	Msi2	OSOM-TAL_3
Ubn2	4.66781520654886e-08	0.397165	0.213	0.264	0.000889639	3	Ubn2	OSOM-TAL_3
Usp8	5.81919898275088e-08	0.442081	0.203	0.253	0.00110908	3	Usp8	OSOM-TAL_3
Micos101	9.47738646554931e-08	0.465842	0.201	0.251	0.0018063	3	Micos10	OSOM-TAL_3
Smarca4	1.23793195124649e-07	0.39307	0.235	0.291	0.00235937	3	Smarca4	OSOM-TAL_3
Patz1	1.32314850700886e-07	0.557702	0.369	0.39	0.00252179	3	Patz1	OSOM-TAL_3
Defb11	1.55518868567215e-07	0.541498	0.263	0.255	0.00296403	3	Defb1	OSOM-TAL_3
Map71	1.58893470888237e-07	0.84907	0.249	0.252	0.00302835	3	Map7	OSOM-TAL_3
Ogdh1	1.80905880614412e-07	0.474667	0.389	0.405	0.00344788	3	Ogdh	OSOM-TAL_3
Ndufs71	2.11663636086811e-07	0.409508	0.257	0.319	0.0040341	3	Ndufs7	OSOM-TAL_3
Rnf1231	2.26156890053313e-07	0.80426	0.253	0.256	0.00431032	3	Rnf123	OSOM-TAL_3
Tnrc6a1	2.34448868633977e-07	0.621918	0.326	0.343	0.00446836	3	Tnrc6a	OSOM-TAL_3
Pou3f3	2.80101369253773e-07	0.364132	0.502	0.556	0.00533845	3	Pou3f3	OSOM-TAL_3
Ski	3.59429975067208e-07	0.298183	0.267	0.327	0.00685038	3	Ski	OSOM-TAL_3
Nudt41	5.06796813725326e-07	0.256186	0.31	0.292	0.00965904	3	Nudt4	OSOM-TAL_3
Strn41	5.08368071808805e-07	0.498074	0.213	0.264	0.00968899	3	Strn4	OSOM-TAL_3
Dctn2	5.12346987150407e-07	0.374153	0.251	0.31	0.00976482	3	Dctn2	OSOM-TAL_3
Kdm4a1	5.54356680212125e-07	0.445695	0.22	0.271	0.0105655	3	Kdm4a	OSOM-TAL_3
Trp53bp21	5.90878372094683e-07	0.268658	0.31	0.381	0.0112616	3	Trp53bp2	OSOM-TAL_3
Tnks1bp11	6.24409414791397e-07	0.565163	0.367	0.397	0.0119006	3	Tnks1bp1	OSOM-TAL_3
Srek11	6.26169128741743e-07	0.511003	0.389	0.419	0.0119342	3	Srek1	OSOM-TAL_3
Nnt1	9.77974053570142e-07	0.649423	0.259	0.257	0.0186392	3	Nnt	OSOM-TAL_3
Mef2d	1.19647479412869e-06	0.395669	0.232	0.284	0.0228036	3	Mef2d	OSOM-TAL_3
Plekha11	1.30394541914835e-06	0.362166	0.208	0.253	0.0248519	3	Plekha1	OSOM-TAL_3
Akap81	1.32962129754282e-06	0.258185	0.338	0.413	0.0253413	3	Akap8	OSOM-TAL_3
Rbmx1	1.34037292508395e-06	0.752832	0.256	0.26	0.0255462	3	Rbmx	OSOM-TAL_3
Dlg51	1.39004766747577e-06	0.866663	0.253	0.259	0.0264929	3	Dlg5	OSOM-TAL_3
Map2k2	1.6998160656226e-06	0.398371	0.27	0.332	0.0323968	3	Map2k2	OSOM-TAL_3
Zkscan11	1.72367560408399e-06	0.778967	0.266	0.273	0.0328515	3	Zkscan1	OSOM-TAL_3
Wbp1l1	2.07022079916801e-06	0.669097	0.324	0.344	0.0394563	3	Wbp1l	OSOM-TAL_3
Klc1	2.13971524251076e-06	0.579298	0.334	0.35	0.0407808	3	Klc1	OSOM-TAL_3
Vps13d1	2.68699308122076e-06	0.729311	0.285	0.296	0.0512114	3	Vps13d	OSOM-TAL_3
Suds3	2.71140039458797e-06	0.39431	0.253	0.312	0.0516766	3	Suds3	OSOM-TAL_3
Gdi12	2.7458252415935e-06	0.454296	0.435	0.482	0.0523327	3	Gdi1	OSOM-TAL_3
Ptpn231	2.92205750672543e-06	0.480271	0.207	0.254	0.0556915	3	Ptpn23	OSOM-TAL_3
Tia11	3.21020873549309e-06	0.606227	0.308	0.32	0.0611834	3	Tia1	OSOM-TAL_3
Rorc1	4.38089912168217e-06	0.659738	0.321	0.337	0.0834956	3	Rorc	OSOM-TAL_3
Hoxb6	4.58747001532299e-06	0.281723	0.522	0.58	0.0874326	3	Hoxb6	OSOM-TAL_3
Trio	4.62109375964963e-06	0.31974	0.313	0.383	0.0880734	3	Trio	OSOM-TAL_3
Pbxip1	4.72799943845385e-06	0.425122	0.22	0.269	0.0901109	3	Pbxip1	OSOM-TAL_3
Peli21	6.75599773412229e-06	0.6557	0.281	0.289	0.128763	3	Peli2	OSOM-TAL_3
Zswim8	7.31202101145606e-06	0.536322	0.354	0.38	0.13936	3	Zswim8	OSOM-TAL_3
Celsr21	7.80725748160697e-06	0.652726	0.333	0.356	0.148799	3	Celsr2	OSOM-TAL_3
Mgrn11	8.09836553614592e-06	0.686523	0.309	0.329	0.154347	3	Mgrn1	OSOM-TAL_3
Kmt2d	8.67165618622237e-06	0.456483	0.425	0.471	0.165273	3	Kmt2d	OSOM-TAL_3
Pdk21	1.35572444061147e-05	0.715992	0.291	0.307	0.258388	3	Pdk2	OSOM-TAL_3
Tln21	1.36996138862683e-05	0.616656	0.328	0.353	0.261101	3	Tln2	OSOM-TAL_3
Dlst1	1.51685086718963e-05	0.656905	0.304	0.321	0.289097	3	Dlst	OSOM-TAL_3
Ppp6r11	1.97764279154521e-05	0.509132	0.211	0.257	0.376919	3	Ppp6r1	OSOM-TAL_3
Pan3	2.69167633784732e-05	0.380543	0.217	0.26	0.513007	3	Pan3	OSOM-TAL_3
Mif4gd1	3.76724342567765e-05	0.668884	0.293	0.309	0.717999	3	Mif4gd	OSOM-TAL_3
Pcf111	3.83168037904306e-05	0.356607	0.286	0.345	0.73028	3	Pcf11	OSOM-TAL_3
Pnn1	3.87072290660674e-05	0.365426	0.264	0.319	0.737721	3	Pnn	OSOM-TAL_3
Slc4a21	3.91054416138355e-05	0.625704	0.329	0.356	0.745311	3	Slc4a2	OSOM-TAL_3
Cpeb42	3.95174941721045e-05	0.275102	0.322	0.388	0.753164	3	Cpeb4	OSOM-TAL_3
Trim44	4.15645022694504e-05	0.349672	0.318	0.388	0.792178	3	Trim44	OSOM-TAL_3
Atn11	4.27445945915354e-05	0.402278	0.282	0.345	0.814669	3	Atn1	OSOM-TAL_3
Paxbp11	4.97390651584191e-05	0.401878	0.236	0.283	0.947977	3	Paxbp1	OSOM-TAL_3
Ppfia1	5.7559968670757e-05	0.428479	0.242	0.293	1	3	Ppfia1	OSOM-TAL_3
Ephb21	6.24571373737952e-05	0.528319	0.326	0.344	1	3	Ephb2	OSOM-TAL_3
Ablim12	6.47613792241628e-05	0.5831	0.328	0.349	1	3	Ablim1	OSOM-TAL_3
Arfgap11	8.10186130272934e-05	0.488609	0.21	0.252	1	3	Arfgap1	OSOM-TAL_3
Med25	8.26786650669568e-05	0.393459	0.223	0.267	1	3	Med25	OSOM-TAL_3
Crebzf	9.25480741899508e-05	0.432534	0.395	0.429	1	3	Crebzf	OSOM-TAL_3
Rptor	9.28517467439422e-05	0.4195	0.211	0.252	1	3	Rptor	OSOM-TAL_3
Idh3g1	0.000115239	0.481653	0.235	0.284	1	3	Idh3g	OSOM-TAL_3
Vamp2	0.000123981	0.342534	0.306	0.37	1	3	Vamp2	OSOM-TAL_3
Lpgat11	0.000194484	0.473282	0.209	0.251	1	3	Lpgat1	OSOM-TAL_3
Hoxa6	0.00019767	0.346151	0.214	0.252	1	3	Hoxa6	OSOM-TAL_3
Pcolce1	0.000225601	0.301179	0.224	0.262	1	3	Pcolce	OSOM-TAL_3
Mark3	0.000229308	0.332979	0.308	0.372	1	3	Mark3	OSOM-TAL_3
Rabgap1l2	0.000365477	0.519664	0.337	0.363	1	3	Rabgap1l	OSOM-TAL_3
Supt20	0.000378205	0.296451	0.295	0.35	1	3	Supt20	OSOM-TAL_3
Nktr1	0.000518954	0.587866	0.331	0.359	1	3	Nktr	OSOM-TAL_3
R3hdm21	0.000525519	0.545324	0.215	0.259	1	3	R3hdm2	OSOM-TAL_3
Hoxd41	0.000570259	0.550956	0.3	0.316	1	3	Hoxd4	OSOM-TAL_3
Tmem941	0.000779232	0.696532	0.26	0.275	1	3	Tmem94	OSOM-TAL_3
Gpi11	0.00110819	0.90581	0.241	0.254	1	3	Gpi1	OSOM-TAL_3
Oxct11	0.00124004	0.291353	0.224	0.256	1	3	Oxct1	OSOM-TAL_3
Atxn2l	0.00147868	0.28599	0.372	0.445	1	3	Atxn2l	OSOM-TAL_3
Clasrp	0.00149124	0.578267	0.281	0.295	1	3	Clasrp	OSOM-TAL_3
Cyc11	0.00180457	0.51313	0.337	0.361	1	3	Cyc1	OSOM-TAL_3
Dusp111	0.00194671	0.367102	0.454	0.509	1	3	Dusp11	OSOM-TAL_3
Mafg	0.00197518	0.617762	0.277	0.293	1	3	Mafg	OSOM-TAL_3
Specc11	0.00221064	0.757972	0.258	0.275	1	3	Specc1	OSOM-TAL_3
Ncor2	0.00266351	0.500223	0.369	0.408	1	3	Ncor2	OSOM-TAL_3
Ccnt21	0.00268733	0.407533	0.294	0.351	1	3	Ccnt2	OSOM-TAL_3
Lrba1	0.00287362	0.544622	0.215	0.254	1	3	Lrba	OSOM-TAL_3
Srcap1	0.00308929	0.47647	0.373	0.411	1	3	Srcap	OSOM-TAL_3
Pkp41	0.00346779	0.542703	0.333	0.363	1	3	Pkp4	OSOM-TAL_3
Il341	0.00400698	0.365301	0.246	0.286	1	3	Il34	OSOM-TAL_3
Cbx7	0.00407654	0.653344	0.279	0.299	1	3	Cbx7	OSOM-TAL_3
Kif1c1	0.0050306	0.543323	0.242	0.288	1	3	Kif1c	OSOM-TAL_3
Phf121	0.00543481	0.541435	0.342	0.377	1	3	Phf12	OSOM-TAL_3
Slc6a171	0.00652488	0.721065	0.24	0.253	1	3	Slc6a17	OSOM-TAL_3
Hdac111	0.00707091	0.364672	0.282	0.33	1	3	Hdac11	OSOM-TAL_3
Dnm21	0.00951193	0.666334	0.275	0.297	1	3	Dnm2	OSOM-TAL_3
Tmem259	0.00962393	0.48981	0.385	0.434	1	3	Tmem259	OSOM-TAL_3
Lcn2	0	3.59421	0.698	0.097	0	4	Lcn2	injuredLOH_4
Ly6e	0	3.87788	0.599	0.074	0	4	Ly6e	injuredLOH_4
Clu	0	5.09835	0.58	0.065	0	4	Clu	injuredLOH_4
Tsc22d1	0	2.37574	0.708	0.234	0	4	Tsc22d1	injuredLOH_4
Spp1	0	2.22052	0.791	0.338	0	4	Spp1	injuredLOH_4
Cd91	0	1.97043	0.613	0.18	0	4	Cd9	injuredLOH_4
Rhob	0	2.12654	0.555	0.146	0	4	Rhob	injuredLOH_4
Sik1	0	1.49507	0.623	0.217	0	4	Sik1	injuredLOH_4
Nfkbiz	0	1.8833	0.559	0.154	0	4	Nfkbiz	injuredLOH_4
Cdkn1a	0	2.29854	0.503	0.099	0	4	Cdkn1a	injuredLOH_4
Ptprs	0	2.62983	0.492	0.09	0	4	Ptprs	injuredLOH_4
Jun	0	2.92366	0.458	0.073	0	4	Jun	injuredLOH_4
Map3k12	0	1.43364	0.719	0.335	0	4	Map3k1	injuredLOH_4
Capn5	0	1.54714	0.548	0.167	0	4	Capn5	injuredLOH_4
Wfdc2	0	2.19632	0.765	0.393	0	4	Wfdc2	injuredLOH_4
Kcnk1	0	1.52426	0.621	0.252	0	4	Kcnk1	injuredLOH_4
Ctsl	0	1.98592	0.616	0.247	0	4	Ctsl	injuredLOH_4
Plec	0	1.35063	0.719	0.356	0	4	Plec	injuredLOH_4
Krt8	0	2.07602	0.525	0.164	0	4	Krt8	injuredLOH_4
Sema3c1	0	1.52436	0.544	0.188	0	4	Sema3c	injuredLOH_4
Card10	0	2.84597	0.403	0.047	0	4	Card10	injuredLOH_4
Elf31	0	1.43371	0.594	0.238	0	4	Elf3	injuredLOH_4
Sdc1	0	3.34081	0.44	0.084	0	4	Sdc1	injuredLOH_4
Golm1	0	2.09799	0.445	0.095	0	4	Golm1	injuredLOH_4
Cldn42	0	0.978232	0.762	0.413	0	4	Cldn4	injuredLOH_4
Pdlim7	0	2.19491	0.44	0.091	0	4	Pdlim7	injuredLOH_4
Cdh3	0	2.7301	0.404	0.056	0	4	Cdh3	injuredLOH_4
Tpm11	0	1.25055	0.773	0.427	0	4	Tpm1	injuredLOH_4
Ezr	0	1.34348	0.63	0.292	0	4	Ezr	injuredLOH_4
Flna	0	1.93489	0.44	0.103	0	4	Flna	injuredLOH_4
Cldn31	0	1.59405	0.504	0.167	0	4	Cldn3	injuredLOH_4
Jund	0	1.42602	0.725	0.388	0	4	Jund	injuredLOH_4
Muc11	0	0.886445	0.603	0.267	0	4	Muc1	injuredLOH_4
Vmp11	0	1.4066	0.608	0.275	0	4	Vmp1	injuredLOH_4
Txnip2	0	0.975829	0.814	0.482	0	4	Txnip	injuredLOH_4
Sox4	0	2.26726	0.405	0.074	0	4	Sox4	injuredLOH_4
Adamts1	0	3.04033	0.379	0.048	0	4	Adamts1	injuredLOH_4
Slc34a21	0	1.63336	0.448	0.119	0	4	Slc34a2	injuredLOH_4
Cd14	0	3.01772	0.366	0.037	0	4	Cd14	injuredLOH_4
Ddr1	0	1.29129	0.632	0.305	0	4	Ddr1	injuredLOH_4
Lama51	0	0.745769	0.671	0.347	0	4	Lama5	injuredLOH_4
Ptms	0	1.22186	0.699	0.376	0	4	Ptms	injuredLOH_4
Notch1	0	2.19329	0.397	0.076	0	4	Notch1	injuredLOH_4
Tspan14	0	1.37631	0.501	0.182	0	4	Tspan14	injuredLOH_4
Mxra8	0	2.71702	0.368	0.05	0	4	Mxra8	injuredLOH_4
Tmem176b1	0	1.50763	0.783	0.465	0	4	Tmem176b	injuredLOH_4
Krt19	0	3.87073	0.34	0.022	0	4	Krt19	injuredLOH_4
Il342	0	1.03426	0.565	0.25	0	4	Il34	injuredLOH_4
Clcf1	0	1.73399	0.402	0.088	0	4	Clcf1	injuredLOH_4
Dlgap4	0	1.15116	0.492	0.181	0	4	Dlgap4	injuredLOH_4
Nectin2	0	1.15738	0.581	0.271	0	4	Nectin2	injuredLOH_4
Actn11	0	0.97042	0.492	0.183	0	4	Actn1	injuredLOH_4
Celsr1	0	1.7142	0.419	0.11	0	4	Celsr1	injuredLOH_4
Klf7	0	1.42618	0.41	0.103	0	4	Klf7	injuredLOH_4
Mfge8	0	2.20441	0.403	0.097	0	4	Mfge8	injuredLOH_4
Fam20c1	0	1.11502	0.634	0.328	0	4	Fam20c	injuredLOH_4
Irf2bp2	0	1.27058	0.485	0.18	0	4	Irf2bp2	injuredLOH_4
Serinc21	0	0.801319	0.654	0.351	0	4	Serinc2	injuredLOH_4
Akt11	0	1.0796	0.526	0.223	0	4	Akt1	injuredLOH_4
Itpr3	0	2.9462	0.334	0.031	0	4	Itpr3	injuredLOH_4
Rrbp1	0	0.95194	0.594	0.293	0	4	Rrbp1	injuredLOH_4
F3	0	2.09149	0.382	0.081	0	4	F3	injuredLOH_4
H2-K1	0	1.71902	0.421	0.12	0	4	H2-K1	injuredLOH_4
Aoc1	0	1.68074	0.479	0.179	0	4	Aoc1	injuredLOH_4
Gprc5c1	0	0.648736	0.787	0.489	0	4	Gprc5c	injuredLOH_4
Cxcl16	0	1.68093	0.416	0.118	0	4	Cxcl16	injuredLOH_4
Tmem176a1	0	1.12582	0.698	0.401	0	4	Tmem176a	injuredLOH_4
Kcnj161	0	0.726149	0.669	0.374	0	4	Kcnj16	injuredLOH_4
Ahnak	0	1.06613	0.61	0.315	0	4	Ahnak	injuredLOH_4
Sbno2	0	1.35265	0.46	0.166	0	4	Sbno2	injuredLOH_4
Hoxb81	0	0.799424	0.621	0.327	0	4	Hoxb8	injuredLOH_4
Cttn1	0	0.724113	0.624	0.331	0	4	Cttn	injuredLOH_4
Hoxb51	0	0.648865	0.663	0.371	0	4	Hoxb5	injuredLOH_4
C77080	0	0.819812	0.603	0.311	0	4	C77080	injuredLOH_4
Atp11a1	0	0.662225	0.816	0.525	0	4	Atp11a	injuredLOH_4
Ptk7	0	1.66554	0.388	0.098	0	4	Ptk7	injuredLOH_4
Slc6a9	0	1.38802	0.403	0.114	0	4	Slc6a9	injuredLOH_4
Vsig10	0	0.937203	0.472	0.183	0	4	Vsig10	injuredLOH_4
Sytl22	0	1.17796	0.523	0.235	0	4	Sytl2	injuredLOH_4
Nucb1	0	1.06396	0.621	0.335	0	4	Nucb1	injuredLOH_4
Klf6	0	1.33709	0.446	0.161	0	4	Klf6	injuredLOH_4
Mmp14	0	3.04049	0.315	0.03	0	4	Mmp14	injuredLOH_4
Hip1r	0	0.79361	0.519	0.235	0	4	Hip1r	injuredLOH_4
R3hdm4	0	1.1326	0.463	0.179	0	4	R3hdm4	injuredLOH_4
Gabrp	0	5.00597	0.293	0.009	0	4	Gabrp	injuredLOH_4
Trim471	0	0.889409	0.462	0.179	0	4	Trim47	injuredLOH_4
Ptgds1	0	1.51974	0.486	0.204	0	4	Ptgds	injuredLOH_4
Crebzf1	0	0.712822	0.679	0.397	0	4	Crebzf	injuredLOH_4
Slc37a1	0	2.22288	0.346	0.064	0	4	Slc37a1	injuredLOH_4
Nbeal22	0	1.01197	0.473	0.192	0	4	Nbeal2	injuredLOH_4
Stat3	0	1.03116	0.45	0.17	0	4	Stat3	injuredLOH_4
Arglu11	0	0.753565	0.722	0.442	0	4	Arglu1	injuredLOH_4
Itgb4	0	1.08782	0.411	0.131	0	4	Itgb4	injuredLOH_4
Lamc2	0	1.45924	0.43	0.151	0	4	Lamc2	injuredLOH_4
Nav22	0	1.18969	0.468	0.19	0	4	Nav2	injuredLOH_4
Ski1	0	0.719573	0.57	0.292	0	4	Ski	injuredLOH_4
Ccdc1412	0	0.787793	0.562	0.285	0	4	Ccdc141	injuredLOH_4
Chd3	0	0.871891	0.486	0.21	0	4	Chd3	injuredLOH_4
Flnb1	0	0.969108	0.494	0.218	0	4	Flnb	injuredLOH_4
Sphk1	0	1.47767	0.388	0.113	0	4	Sphk1	injuredLOH_4
Carmil12	0	0.868181	0.496	0.221	0	4	Carmil1	injuredLOH_4
Gprc5a1	0	0.9213	0.406	0.132	0	4	Gprc5a	injuredLOH_4
Hoxb3	0	0.758858	0.504	0.23	0	4	Hoxb3	injuredLOH_4
Tmsb4x	0	1.26337	0.428	0.154	0	4	Tmsb4x	injuredLOH_4
Gsn	0	1.22022	0.414	0.141	0	4	Gsn	injuredLOH_4
Cldn71	0	0.971303	0.507	0.238	0	4	Cldn7	injuredLOH_4
Vwa2	0	3.16628	0.294	0.025	0	4	Vwa2	injuredLOH_4
Mafg1	0	0.685154	0.532	0.264	0	4	Mafg	injuredLOH_4
Hs6st11	0	0.706405	0.669	0.403	0	4	Hs6st1	injuredLOH_4
Ptov11	0	0.582714	0.64	0.374	0	4	Ptov1	injuredLOH_4
Timp21	0	0.629285	0.506	0.24	0	4	Timp2	injuredLOH_4
Fmnl31	0	0.696691	0.473	0.207	0	4	Fmnl3	injuredLOH_4
Itga31	0	0.678847	0.589	0.323	0	4	Itga3	injuredLOH_4
B4galnt1	0	1.61553	0.368	0.103	0	4	B4galnt1	injuredLOH_4
Lgals3bp	0	1.24265	0.413	0.149	0	4	Lgals3bp	injuredLOH_4
Mapk13	0	1.84039	0.333	0.069	0	4	Mapk13	injuredLOH_4
Clint1	0	0.984581	0.471	0.208	0	4	Clint1	injuredLOH_4
Cavin1	0	1.05559	0.435	0.172	0	4	Cavin1	injuredLOH_4
Myh9	0	1.21335	0.431	0.168	0	4	Myh9	injuredLOH_4
Tagln2	0	1.92361	0.332	0.07	0	4	Tagln2	injuredLOH_4
Tmem213	0	2.17046	0.349	0.087	0	4	Tmem213	injuredLOH_4
Serpinh1	0	1.18041	0.446	0.184	0	4	Serpinh1	injuredLOH_4
Mmp15	0	4.31373	0.273	0.011	0	4	Mmp15	injuredLOH_4
Chrnb1	0	0.972606	0.396	0.134	0	4	Chrnb1	injuredLOH_4
Scnn1a1	0	1.09492	0.44	0.179	0	4	Scnn1a	injuredLOH_4
Ccdc9	0	0.75929	0.477	0.216	0	4	Ccdc9	injuredLOH_4
Ddah2	0	2.2653	0.306	0.045	0	4	Ddah2	injuredLOH_4
Wsb11	0	0.705451	0.552	0.292	0	4	Wsb1	injuredLOH_4
Arg2	0	1.3654	0.365	0.105	0	4	Arg2	injuredLOH_4
Kank3	0	0.959943	0.382	0.123	0	4	Kank3	injuredLOH_4
Trim16	0	1.41024	0.361	0.105	0	4	Trim16	injuredLOH_4
Itgav	0	1.02645	0.492	0.237	0	4	Itgav	injuredLOH_4
Als2cl	0	0.898695	0.419	0.164	0	4	Als2cl	injuredLOH_4
Hdac7	0	0.724393	0.455	0.2	0	4	Hdac7	injuredLOH_4
Prr15l1	0	0.714186	0.558	0.304	0	4	Prr15l	injuredLOH_4
S100a10	0	1.52672	0.36	0.106	0	4	S100a10	injuredLOH_4
Erp29	0	0.840763	0.489	0.235	0	4	Erp29	injuredLOH_4
Ywhag	0	0.992803	0.44	0.186	0	4	Ywhag	injuredLOH_4
Fbxl192	0	0.639764	0.482	0.229	0	4	Fbxl19	injuredLOH_4
[truncated: 4,333 more rows]

## Sheet: injuredLOH_subcluster (S.Fig 9)
	p_val	avg_log2FC	pct.1	pct.2	p_val_adj	cluster	gene
Aqp1	0	6.09922	0.875	0.044	0	injuredLOH_4_3	Aqp1
Bst1	0	2.70488	0.872	0.248	0	injuredLOH_4_3	Bst1
Slc4a11	0	3.61909	0.811	0.19	0	injuredLOH_4_3	Slc4a11
Cdh6	0	3.32102	0.7	0.124	0	injuredLOH_4_3	Cdh6
Galnt14	0	3.911	0.538	0.051	0	injuredLOH_4_3	Galnt14
Cpe	0	4.77716	0.532	0.046	0	injuredLOH_4_3	Cpe
Pitx2	0	5.29098	0.479	0.016	0	injuredLOH_4_3	Pitx2
Htra1	0	4.47313	0.479	0.041	0	injuredLOH_4_3	Htra1
Osr2	0	5.00702	0.353	0.009	0	injuredLOH_4_3	Osr2
Cdh2	9.75938552715538e-299	4.35057	0.321	0.015	1.86004128762054e-294	injuredLOH_4_3	Cdh2
Parm1	4.2946953139002e-291	3.25588	0.676	0.143	8.18525979876239e-287	injuredLOH_4_3	Parm1
Gramd1b	2.45429914648046e-264	2.70958	0.851	0.302	4.67764874327711e-260	injuredLOH_4_3	Gramd1b
Cpm	8.1876924327858e-260	3.45348	0.589	0.111	1.56049230076465e-255	injuredLOH_4_3	Cpm
Podn	9.5034069927922e-259	3.91631	0.358	0.029	1.81125433875626e-254	injuredLOH_4_3	Podn
Rtn1	2.06976842361679e-254	3.77801	0.39	0.038	3.94477163857123e-250	injuredLOH_4_3	Rtn1
Npnt	5.42663726731102e-242	3.6597	0.589	0.122	1.03426279677681e-237	injuredLOH_4_3	Npnt
Col4a1	1.544292683426e-240	3.57502	0.785	0.281	2.94326742534161e-236	injuredLOH_4_3	Col4a1
Plat	7.75806713888814e-231	3.13777	0.455	0.064	1.47861001600069e-226	injuredLOH_4_3	Plat
Fam78b	4.40132229764084e-214	3.96069	0.29	0.022	8.38848016707368e-210	injuredLOH_4_3	Fam78b
Slc6a6	4.06418827738181e-212	2.85803	0.708	0.228	7.74593643786199e-208	injuredLOH_4_3	Slc6a6
Afap1l1	1.67103173050001e-192	2.67095	0.542	0.122	3.18481937515997e-188	injuredLOH_4_3	Afap1l1
Sptb	4.37837471799297e-191	3.12524	0.424	0.07	8.34474437502279e-187	injuredLOH_4_3	Sptb
Col4a2	3.84933638404661e-186	3.15359	0.697	0.253	7.33645021435443e-182	injuredLOH_4_3	Col4a2
Fst	6.04433412355896e-175	4.34802	0.25	0.021	1.1519896406091e-170	injuredLOH_4_3	Fst
Rasal1	1.05455226581117e-173	2.47892	0.619	0.179	2.0098711634095e-169	injuredLOH_4_3	Rasal1
Cald1	3.02170409029102e-169	2.49482	0.496	0.11	5.75906582568565e-165	injuredLOH_4_3	Cald1
Epha7	6.98893890052516e-169	2.8343	0.39	0.065	1.33202186505109e-164	injuredLOH_4_3	Epha7
Sel1l3	3.94703800964919e-167	3.08843	0.337	0.047	7.52265974259039e-163	injuredLOH_4_3	Sel1l3
Tshz2	1.13956974773896e-164	2.59214	0.474	0.104	2.17190598221568e-160	injuredLOH_4_3	Tshz2
Akap12	1.32771708045581e-153	2.40229	0.614	0.207	2.53049598364073e-149	injuredLOH_4_3	Akap12
Cp	4.1815479805409e-144	1.88915	0.723	0.288	7.9696122961129e-140	injuredLOH_4_3	Cp
Ccn1	1.91575911871622e-140	2.7294	0.483	0.127	3.65124530436124e-136	injuredLOH_4_3	Ccn1
Dock6	2.70572342361137e-138	2.01281	0.694	0.288	5.15683827306091e-134	injuredLOH_4_3	Dock6
Phgdh	1.0462234069879e-125	2.70838	0.29	0.046	1.99399719137825e-121	injuredLOH_4_3	Phgdh
Prxl2a	1.93079306837114e-124	2.58534	0.566	0.211	3.67989850900856e-120	injuredLOH_4_3	Prxl2a
Gxylt2	6.34928424747551e-121	3.26984	0.258	0.038	1.21011008472636e-116	injuredLOH_4_3	Gxylt2
Ccdc80	1.43045785413582e-120	2.76351	0.411	0.104	2.72630962419745e-116	injuredLOH_4_3	Ccdc80
Kcnk5	1.07736641013529e-116	2.35557	0.418	0.108	2.05335264107684e-112	injuredLOH_4_3	Kcnk5
Cacna1g	2.99391717333519e-116	2.39053	0.371	0.084	5.70610674065954e-112	injuredLOH_4_3	Cacna1g
Bcat1	2.88465080912828e-110	2.02273	0.459	0.133	5.4978559771176e-106	injuredLOH_4_3	Bcat1
Stc2	2.92229097459461e-109	2.74322	0.373	0.092	5.56959436847986e-105	injuredLOH_4_3	Stc2
Sema5a	8.34431526158377e-104	2.05458	0.518	0.186	1.59034304570525e-99	injuredLOH_4_3	Sema5a
Pakap.1	1.32486776812148e-103	1.93646	0.515	0.179	2.52506547926273e-99	injuredLOH_4_3	Pakap.1
Amot	3.53070054319997e-101	2.7065	0.42	0.13	6.72916216528483e-97	injuredLOH_4_3	Amot
Klhdc8a	1.47931616054196e-100	2.38291	0.342	0.081	2.81942867037693e-96	injuredLOH_4_3	Klhdc8a
Lhfp	1.73763220353232e-100	2.50647	0.259	0.046	3.31175321671224e-96	injuredLOH_4_3	Lhfp
Gdf15	8.59342679385203e-98	2.63115	0.387	0.108	1.63782121264026e-93	injuredLOH_4_3	Gdf15
Egfr	2.92745560218097e-97	1.72728	0.619	0.278	5.5794376321967e-93	injuredLOH_4_3	Egfr
Apela	8.97068425807795e-87	2.23356	0.374	0.111	1.70972271274708e-82	injuredLOH_4_3	Apela
Pald1	3.09069101543892e-86	1.79503	0.442	0.148	5.89054800632504e-82	injuredLOH_4_3	Pald1
Nbl1	7.03082083999453e-86	1.32945	0.788	0.502	1.34000414389456e-81	injuredLOH_4_3	Nbl1
Cobll1	8.49853838658194e-86	1.37975	0.769	0.527	1.61973643109865e-81	injuredLOH_4_3	Cobll1
Frem2	2.56075179262218e-84	2.13992	0.256	0.053	4.88053684155861e-80	injuredLOH_4_3	Frem2
Slco2a1	2.26165409766617e-82	2.16668	0.395	0.127	4.31048654474195e-78	injuredLOH_4_3	Slco2a1
Tinagl1	1.16060116776115e-81	1.86556	0.691	0.401	2.21198976563597e-77	injuredLOH_4_3	Tinagl1
Ankrd1	1.7970212875309e-79	2.41911	0.286	0.07	3.42494287190513e-75	injuredLOH_4_3	Ankrd1
Col4a3	3.22486606476051e-72	0.927895	0.875	0.702	6.14627223282706e-68	injuredLOH_4_3	Col4a3
Cryab	1.71344781954756e-71	1.42568	0.764	0.505	3.26566019927569e-67	injuredLOH_4_3	Cryab
Slc22a23	1.39319910331963e-70	1.96185	0.437	0.171	2.65529817101689e-66	injuredLOH_4_3	Slc22a23
Col4a4	3.17599603033958e-70	0.849758	0.92	0.791	6.0531308342242e-66	injuredLOH_4_3	Col4a4
Nuak2	9.05119746067294e-70	1.68838	0.507	0.222	1.72506772402966e-65	injuredLOH_4_3	Nuak2
Smtn	1.99784490123412e-69	1.19883	0.77	0.523	3.80769259726211e-65	injuredLOH_4_3	Smtn
Akr1b3	2.33653228526922e-69	1.50687	0.66	0.382	4.45319688249461e-65	injuredLOH_4_3	Akr1b3
Sema4d	3.2375880392743e-69	1.50378	0.613	0.338	6.1705190440529e-65	injuredLOH_4_3	Sema4d
Clic4	1.15018806237525e-67	1.73649	0.418	0.159	2.192143428081e-63	injuredLOH_4_3	Clic4
Zfp462	1.23537067879313e-67	1.80863	0.353	0.115	2.35449297671183e-63	injuredLOH_4_3	Zfp462
Rai14	7.76984507818576e-67	1.79579	0.358	0.119	1.48085477345142e-62	injuredLOH_4_3	Rai14
Wnt7b	7.6005370691084e-66	1.3951	0.676	0.432	1.44858636000137e-61	injuredLOH_4_3	Wnt7b
Tpm1	2.58659692504417e-65	0.957422	0.876	0.762	4.92979507944169e-61	injuredLOH_4_3	Tpm1
Timp3	2.76312795392059e-65	1.52291	0.797	0.601	5.26624556737724e-61	injuredLOH_4_3	Timp3
[truncated: 3,518 more rows]

## Sheet: Fib_clusters (Fig 6)
	p_val	avg_log2FC	pct.1	pct.2	p_val_adj	cluster	gene	celltype
[truncated: 2,019 more rows]

[truncated: 2 more sheets: Endo_clusters (Fig 5), immune_clusters (S Fig 13)]
