# Supplementary material for: Permanent defects in renal medullary structure and function after reversal of urinary obstruction
Source: JCI Insight. 2025 Jan 23;10(5):e187008. doi: 10.1172/jci.insight.187008 (PMC11949033; doi:10.1172/jci.insight.187008)
Supplement: Supplemental table 3 [file jciinsight-10-187008-s251.xlsx]

## Sheet: hallmark_overlap.CD.LOH.PT
	ID	Description	GeneRatio	BgRatio	pvalue	p.adjust	qvalue	geneID	Count
HALLMARK_MITOTIC_SPINDLE	HALLMARK_MITOTIC_SPINDLE	HALLMARK_MITOTIC_SPINDLE	1930-08-01	198/4152	5.48623475529459e-05	0.00137156	0.000981747	Farp1/Myh9/Vcl/Wasf2/Ezr/Trio/Akap13/Myo1e	8
HALLMARK_ANGIOGENESIS	HALLMARK_ANGIOGENESIS	HALLMARK_ANGIOGENESIS	1930-04-01	36/4152	0.000111158	0.00138948	0.000994575	Spp1/Itgav/App/Nrp1	4
HALLMARK_IL2_STAT5_SIGNALING	HALLMARK_IL2_STAT5_SIGNALING	HALLMARK_IL2_STAT5_SIGNALING	1930-06-01	196/4152	0.00235163	0.0195969	0.0140273	Spp1/Itgav/Nfkbiz/Klf6/Myo1e/Nrp1	6

## Sheet: hallmark_injuredLOH
	ID	Description	GeneRatio	BgRatio	pvalue	p.adjust	qvalue	geneID	Count
HALLMARK_MITOTIC_SPINDLE	HALLMARK_MITOTIC_SPINDLE	HALLMARK_MITOTIC_SPINDLE	42/387	198/4152	1.59086466751844e-07	7.79523687084034e-06	6.1959992313876e-06	Ezr/Flna/Cttn/Flnb/Gsn/Myh9/Myo1e/Cd2ap/Pxn/Cyth2/Wasf2/Akap13/Net1/Arl8a/Abr/Arhgap27/Mark4/Arhgdia/Sun2/Bcr/Vcl/Bcar1/Csnk1d/Pcnt/Cep250/Capzb/Pdlim5/Cdc42bpa/Sptbn1/Stau1/Map3k11/Abi1/Arhgef3/Ralbp1/Numa1/Klc1/Arf6/Arhgap29/Farp1/Ywhae/Dync1h1/Trio	42
HALLMARK_APOPTOSIS	HALLMARK_APOPTOSIS	HALLMARK_APOPTOSIS	35/387	158/4152	6.22933145586278e-07	1.52618620668638e-05	1.2130803361417e-05	Clu/Rhob/Cdkn1a/Jun/Txnip/Cd14/Gsn/Timp2/Bax/Lmna/Pea15a/Krt18/Ppp2r5b/Ifngr1/Lgals3/Rela/Bmf/Cdc25b/Gsr/Tnfrsf12a/Rara/Gadd45b/Dap/Erbb3/Erbb2/Smad7/H1f0/Cdkn1b/Gpx1/Ctnnb1/Tnfsf10/Mcl1/Igf2r/Btg2/App	35
HALLMARK_TNFA_SIGNALING_VIA_NFKB	HALLMARK_TNFA_SIGNALING_VIA_NFKB	HALLMARK_TNFA_SIGNALING_VIA_NFKB	36/387	194/4152	3.20977101982589e-05	0.000524263	0.000416707	Tsc22d1/Rhob/Cdkn1a/Jun/Clcf1/F3/Klf6/Sphk1/Fosl2/Abca1/Klf2/Pmepa1/Tnip2/Junb/Tnfaip2/Rela/Bhlhe40/Ets2/Tgif1/B4galt1/Nfkb2/Smad3/Gadd45b/Tnip1/Pnrc1/Nfkbia/Mcl1/Nfkb1/Pdlim5/Kdm6b/Map2k3/Klf9/Atp2b1/Nfe2l2/Btg2/Zfp36	36
HALLMARK_ANDROGEN_RESPONSE	HALLMARK_ANDROGEN_RESPONSE	HALLMARK_ANDROGEN_RESPONSE	21/387	92/4152	7.46767016357008e-05	0.00091479	0.000727115	Tsc22d1/Krt8/Adamts1/Krt19/Actn1/Akt1/Itgav/Pmepa1/Zmiz1/Abhd2/Arid5b/Gsr/B4galt1/Fkbp5/Uap1/Ndrg1/H1f0/Map7/Pdlim5/Lman1/Gpd1l	21
HALLMARK_APICAL_JUNCTION	HALLMARK_APICAL_JUNCTION	HALLMARK_APICAL_JUNCTION	31/387	195/4152	0.00185114	0.0168117	0.0133627	Cldn4/Cdh3/Nectin2/Actn1/Itgb4/Lamc2/Cldn7/Itga3/Mapk13/Myh9/Gnai2/Baiap2/Nlgn2/Cx3cl1/Vav2/B4galt1/Zyx/Src/Ldlrap1/Vasp/Msn/Mpzl1/Jup/Vcl/Pfn1/Skap2/Grb7/Adam15/Plcg1/Cap1/Nectin3	31
HALLMARK_P53_PATHWAY	HALLMARK_P53_PATHWAY	HALLMARK_P53_PATHWAY	30/387	188/4152	0.00205857	0.0168117	0.0133627	Tsc22d1/Cdkn1a/Jun/Sdc1/Txnip/Notch1/Itgb4/Sphk1/S100a10/Bax/Baiap2/Mxd4/Ddit4/Vwa5a/Rack1/Ndrg1/Aen/Hexim1/Traf4/Prmt2/Abhd4/Epha2/St14/Ctsd/Mdm2/Ifi30/Btg2/Nupr1/Mknk2/App	30
HALLMARK_IL2_STAT5_SIGNALING	HALLMARK_IL2_STAT5_SIGNALING	HALLMARK_IL2_STAT5_SIGNALING	30/387	196/4152	0.00393687	0.0275581	0.0219044	Spp1/Rhob/Nfkbiz/Plec/Muc1/Ahnak/Klf6/Itgav/Furin/Myo1e/Cdcp1/Ifngr1/Bhlhe40/Tnfrsf21/Ckap4/Gsto1/Gadd45b/Ndrg1/Syngr2/Itga6/Nrp1/Tnfsf10/Capg/Irf6/Mapkapk2/Pim1/Cyfip1/Rnh1/Igf2r/Twsg1	30

## Sheet: hallmark_injuredCD
	ID	Description	GeneRatio	BgRatio	pvalue	p.adjust	qvalue	geneID	Count
HALLMARK_TNFA_SIGNALING_VIA_NFKB	HALLMARK_TNFA_SIGNALING_VIA_NFKB	HALLMARK_TNFA_SIGNALING_VIA_NFKB	39/362	194/4152	3.39208685365419e-07	1.66212255829055e-05	1.17830385442725e-05	Pmepa1/Bhlhe40/Tnfaip2/Tsc22d1/Cebpb/Serpine1/Myc/Ccn1/Clcf1/Rhob/Ier3/Junb/Plpp3/Ets2/Smad3/Fosl2/Hbegf/Tgif1/F3/Rela/Nfkb2/Nfat5/Mcl1/Irf1/B4galt1/Tnip2/Sdc4/Klf6/Trib1/Trip10/Kdm6b/Abca1/Plaur/Ifngr2/Map2k3/Nfkb1/Zfp36/Sqstm1/Btg2	39
HALLMARK_HYPOXIA	HALLMARK_HYPOXIA	HALLMARK_HYPOXIA	34/362	195/4152	5.06057621365397e-05	0.00116249	0.000824104	Ccn2/Bhlhe40/Pdgfb/Plac8/Serpine1/Ccn1/Akap12/Tpbg/Cp/Ier3/Tpst2/Klf7/Hs3st1/Hoxb9/Myh9/Tgm2/Fosl2/F3/Cavin1/Map3k1/Gpc1/Foxo3/Sdc4/Klf6/Anxa2/Slc2a1/Pim1/Ddit3/Plaur/Ldha/Zfp36/Pfkl/Hspa5/Aldoc	34
HALLMARK_APOPTOSIS	HALLMARK_APOPTOSIS	HALLMARK_APOPTOSIS	29/362	158/4152	7.11726042776071e-05	0.00116249	0.000824104	Clu/Cd14/Rara/Tnfrsf12a/Rhob/Ifngr1/Krt18/Ier3/Bax/Bmf/App/Smad7/Pea15a/Gsr/Rela/Erbb2/Mcl1/Ctnnb1/Lmna/Irf1/Timp3/Erbb3/Ddit3/Gpx1/Lgals3/Bid/Sqstm1/Btg2/Dap	29
HALLMARK_TGF_BETA_SIGNALING	HALLMARK_TGF_BETA_SIGNALING	HALLMARK_TGF_BETA_SIGNALING	14/362	53/4152	0.000116797	0.00117809	0.000835169	Pmepa1/Serpine1/Junb/Smad3/Tgif1/Furin/Smad7/Ski/Ctnnb1/Thbs1/Ncor2/Ifngr2/Wwtr1/Tjp1	14
HALLMARK_APICAL_JUNCTION	HALLMARK_APICAL_JUNCTION	HALLMARK_APICAL_JUNCTION	33/362	195/4152	0.000120214	0.00117809	0.000835169	Sirpa/Mapk13/Cldn4/Mapk11/Nlgn2/Cdh3/Itgb4/Myh9/Vav2/Lamc2/Cldn7/Gnai2/Cnn2/Vcl/Itga3/Pcdh1/Ldlrap1/Nectin2/Nf2/Plcg1/Zyx/Vasp/Itga2/Mpzl1/Cx3cl1/B4galt1/Pfn1/Itgb1/Grb7/Src/Stx4a/Tjp1/Rsu1	33
HALLMARK_ESTROGEN_RESPONSE_EARLY	HALLMARK_ESTROGEN_RESPONSE_EARLY	HALLMARK_ESTROGEN_RESPONSE_EARLY	32/362	192/4152	0.000205075	0.00167478	0.00118727	Bhlhe40/Elf3/Rara/Nav2/Myc/Tpbg/Krt18/Celsr1/Krt8/Scnn1a/Tgm2/Dhrs3/Celsr2/Cldn7/Svil/Mlph/Frk/Farp1/Mybbp1a/Il17rb/P2ry2/Med13l/B4galt1/Myof/Slc2a1/Slc37a1/Ncor2/Lad1/Nrip1/Abhd2/Igf1r/Fasn	32
HALLMARK_ANDROGEN_RESPONSE	HALLMARK_ANDROGEN_RESPONSE	HALLMARK_ANDROGEN_RESPONSE	16/362	92/4152	0.00527605	0.0338556	0.0240008	Pmepa1/Tsc22d1/Akap12/Krt8/Akt1/Camkk2/Arid5b/Itgav/Gsr/Lman1/B4galt1/Srf/Map7/Zmiz1/Abhd2/Elk4	16
HALLMARK_IL2_STAT5_SIGNALING	HALLMARK_IL2_STAT5_SIGNALING	HALLMARK_IL2_STAT5_SIGNALING	28/362	196/4152	0.00552745	0.0338556	0.0240008	Spp1/Bhlhe40/Myc/Plec/Il18r1/Rhob/Ifngr1/Nfkbiz/Tgm2/Dhrs3/Ahnak/Furin/Cdcp1/Itgav/Swap70/Ckap4/Tnfrsf21/Syngr2/Klf6/Pim1/Capg/Myo1e/Irf6/Igf1r/Rnh1/Mapkapk2/Nrp1/Etfbkmt	28
HALLMARK_CHOLESTEROL_HOMEOSTASIS	HALLMARK_CHOLESTEROL_HOMEOSTASIS	HALLMARK_CHOLESTEROL_HOMEOSTASIS	13/362	70/4152	0.00654698	0.0356447	0.0252691	Clu/Tnfrsf12a/Cxcl16/Fads2/Lgmn/Ctnnb1/Anxa5/Plaur/Abca2/Lgals3/S100a11/Aldoc/Fasn	13

## Sheet: hallmark_FR-PT
	ID	Description	GeneRatio	BgRatio	pvalue	p.adjust	qvalue	geneID	Count
HALLMARK_UV_RESPONSE_DN	HALLMARK_UV_RESPONSE_DN	HALLMARK_UV_RESPONSE_DN	13/121	142/4152	0.000206806	0.00611526	0.00475121	Rbpms/Nfkb1/Runx1/Adgrl2/Schip1/Grk5/Tgfbr2/Map1b/Nfib/Met/Nrp1/Akt3/Anxa2	13
HALLMARK_ANDROGEN_RESPONSE	HALLMARK_ANDROGEN_RESPONSE	HALLMARK_ANDROGEN_RESPONSE	10/121	92/4152	0.000291203	0.00611526	0.00475121	Itgav/Actn1/Cdk6/Arid5b/Adamts1/B2m/Abcc4/Tsc22d1/Akap12/Ccnd3	10
HALLMARK_MITOTIC_SPINDLE	HALLMARK_MITOTIC_SPINDLE	HALLMARK_MITOTIC_SPINDLE	14/121	198/4152	0.00163581	0.0229013	0.017793	Farp1/Myh9/Arhgef3/Cd2ap/Flnb/Ssh2/Vcl/Clasp1/Wasf2/Ezr/Trio/Akap13/Myo1e/Sptbn1	14
HALLMARK_IL2_STAT5_SIGNALING	HALLMARK_IL2_STAT5_SIGNALING	HALLMARK_IL2_STAT5_SIGNALING	13/121	196/4152	0.00421115	0.0442171	0.0343541	Spp1/Itgav/Cd44/Nfkbiz/Rora/Klf6/Nt5e/Myo1e/Nrp1/Ccnd3/Csf1/Socs2/Plscr1	13

## Sheet: GO_overlap.CD.LOH.PT
	ID	Description	GeneRatio	BgRatio	pvalue	p.adjust	qvalue	geneID	Count
GO:0002064	GO:0002064	epithelial cell development	1955-09-01	230/16876	5.11642678651685e-08	9.94633367298875e-05	7.4430545462803e-05	Map3k1/Col18a1/Spint2/Sipa1l3/Tjp2/Fat1/Vcl/Ezr/Myo1e	9
GO:0003382	GO:0003382	epithelial cell morphogenesis	1955-05-01	45/16876	3.37723985779326e-07	0.000328268	0.00024565	Map3k1/Col18a1/Spint2/Sipa1l3/Fat1	5
GO:0099173	GO:0099173	postsynapse organization	1955-07-01	239/16876	1.19061217858732e-05	0.00771517	0.00577342	Farp1/App/Agrn/Wasf2/Ezr/Lama5/Nrp1	7
GO:0051017	GO:0051017	actin filament bundle assembly	1955-06-01	171/16876	1.9049412729702e-05	0.00817244	0.00611561	Map3k1/Myh9/Tpm1/Wasf2/Ezr/Nrp1	6
GO:0061572	GO:0061572	actin filament bundle organization	1955-06-01	174/16876	2.10196472411334e-05	0.00817244	0.00611561	Map3k1/Myh9/Tpm1/Wasf2/Ezr/Nrp1	6
GO:0097398	GO:0097398	cellular response to interleukin-17	1955-03-01	22/16876	4.82775850082706e-05	0.0117315	0.0087789	Nfkb1/Nfkbiz/Stat3	3
GO:0098974	GO:0098974	postsynaptic actin cytoskeleton organization	1955-03-01	22/16876	4.82775850082706e-05	0.0117315	0.0087789	Farp1/Wasf2/Ezr	3
GO:0099188	GO:0099188	postsynaptic cytoskeleton organization	1955-03-01	22/16876	4.82775850082706e-05	0.0117315	0.0087789	Farp1/Wasf2/Ezr	3
GO:0097396	GO:0097396	response to interleukin-17	1955-03-01	25/16876	7.16051451148542e-05	0.0136947	0.010248	Nfkb1/Nfkbiz/Stat3	3
GO:0001885	GO:0001885	endothelial cell development	1955-04-01	69/16876	7.45842939750927e-05	0.0136947	0.010248	Col18a1/Tjp2/Vcl/Ezr	4
GO:0001822	GO:0001822	kidney development	1955-07-01	322/16876	7.97760475277299e-05	0.0136947	0.010248	Spp1/Bicc1/Arid5b/Lama5/Myo1e/Nrp1/Sox4	7
GO:0007163	GO:0007163	establishment or maintenance of cell polarity	1955-06-01	225/16876	8.82874499179112e-05	0.0136947	0.010248	Myh9/Spint2/Map4/Sipa1l3/Fat1/Ezr	6
GO:0007015	GO:0007015	actin filament organization	1955-08-01	451/16876	9.88937117342321e-05	0.0136947	0.010248	Map3k1/Myh9/Tpm1/Fat1/Wasf2/Ezr/Myo1e/Nrp1	8
GO:0072001	GO:0072001	renal system development	1955-07-01	338/16876	0.000107965	0.0136947	0.010248	Spp1/Bicc1/Arid5b/Lama5/Myo1e/Nrp1/Sox4	7
GO:0034329	GO:0034329	cell junction assembly	1955-08-01	458/16876	0.000110026	0.0136947	0.010248	Itgav/Farp1/Myh9/Vmp1/App/Vcl/Agrn/Nrp1	8
GO:0071354	GO:0071354	cellular response to interleukin-6	1955-03-01	29/16876	0.000112713	0.0136947	0.010248	Nfkb1/Sbno2/Stat3	3
GO:1901888	GO:1901888	regulation of cell junction assembly	1955-06-01	240/16876	0.000125802	0.0143858	0.0107652	Farp1/Myh9/App/Vcl/Agrn/Nrp1	6
GO:0070741	GO:0070741	response to interleukin-6	1955-03-01	31/16876	0.000138017	0.0149058	0.0111543	Nfkb1/Sbno2/Stat3	3
GO:0031589	GO:0031589	cell-substrate adhesion	1955-07-01	361/16876	0.000162249	0.0158615	0.0118695	Spp1/Itgav/Myh9/Itgb6/Vcl/Lama5/Nrp1	7
GO:0009611	GO:0009611	response to wounding	1955-08-01	485/16876	0.000163184	0.0158615	0.0118695	Nfkbiz/Map3k1/Myh9/Itgb6/Tpm1/Stat3/Nrp1/Anxa2	8
GO:0048041	GO:0048041	focal adhesion assembly	1955-04-01	87/16876	0.00018388	0.0170221	0.012738	Itgav/Myh9/Vcl/Nrp1	4
GO:1902905	GO:1902905	positive regulation of supramolecular fiber organization	1955-05-01	175/16876	0.000258987	0.0228851	0.0171254	Map3k1/App/Tpm1/Wasf2/Nrp1	5
GO:0007044	GO:0007044	cell-substrate junction assembly	1955-04-01	98/16876	0.000290604	0.0245624	0.0183805	Itgav/Myh9/Vcl/Nrp1	4
GO:0007229	GO:0007229	integrin-mediated signaling pathway	1955-04-01	101/16876	0.000326102	0.0264143	0.0197664	Itgav/Itgb6/Lama5/Nrp1	4
GO:0097028	GO:0097028	dendritic cell differentiation	1955-03-01	42/16876	0.00034366	0.026723	0.0199974	Itgb6/Tmem176b/Tmem176a	3
GO:0006509	GO:0006509	membrane protein ectodomain proteolysis	1955-03-01	43/16876	0.000368585	0.0272258	0.0203737	Sh3d19/Myh9/App	3
GO:0150115	GO:0150115	cell-substrate junction organization	1955-04-01	105/16876	0.000378136	0.0272258	0.0203737	Itgav/Myh9/Vcl/Nrp1	4
GO:0042789	GO:0042789	mRNA transcription by RNA polymerase II	1955-03-01	46/16876	0.000450254	0.0276336	0.0206788	Nfkbiz/Stat3/Anxa2	3
GO:0006869	GO:0006869	lipid transport	1955-07-01	428/16876	0.000456005	0.0276336	0.0206788	Spp1/Itgav/Vmp1/Osbpl3/Spns2/Anxa2/Slco3a1	7
GO:1903706	GO:1903706	regulation of hemopoiesis	1955-07-01	428/16876	0.000456005	0.0276336	0.0206788	Nfkbiz/Tmem176b/Tjp2/Stat3/Tsc22d1/Tmem176a/Sox4	7
GO:0036363	GO:0036363	transforming growth factor beta activation	1955-02-01	10/16876	0.000461507	0.0276336	0.0206788	Itgav/Itgb6	2
GO:0110020	GO:0110020	regulation of actomyosin structure organization	1955-04-01	111/16876	0.000466962	0.0276336	0.0206788	Tpm1/Wasf2/Akap13/Nrp1	4
GO:0032231	GO:0032231	regulation of actin filament bundle assembly	1955-04-01	113/16876	0.000499617	0.0276336	0.0206788	Map3k1/Tpm1/Wasf2/Nrp1	4
GO:0120032	GO:0120032	regulation of plasma membrane bounded cell projection assembly	1955-05-01	202/16876	0.000500439	0.0276336	0.0206788	Dcdc2a/Map4/Agrn/Wasf2/Nrp1	5
GO:0060491	GO:0060491	regulation of cell projection assembly	1955-05-01	205/16876	0.000535152	0.0276336	0.0206788	Dcdc2a/Map4/Agrn/Wasf2/Nrp1	5
GO:0030111	GO:0030111	regulation of Wnt signaling pathway	1955-06-01	316/16876	0.0005508	0.0276336	0.0206788	Bicc1/Dcdc2a/Nfkb1/Map3k1/App/Sox4	6
GO:0045446	GO:0045446	endothelial cell differentiation	1955-04-01	116/16876	0.000551606	0.0276336	0.0206788	Col18a1/Tjp2/Vcl/Ezr	4
GO:0051124	GO:0051124	synaptic assembly at neuromuscular junction	1955-02-01	11/16876	0.000562885	0.0276336	0.0206788	App/Agrn	2
GO:0035264	GO:0035264	multicellular organism growth	1955-05-01	208/16876	0.000571649	0.0276336	0.0206788	Arid5b/App/Stat3/Ezr/Ankrd11	5
GO:0061028	GO:0061028	establishment of endothelial barrier	1955-03-01	50/16876	0.000576025	0.0276336	0.0206788	Tjp2/Vcl/Ezr	3
GO:0030099	GO:0030099	myeloid cell differentiation	1955-07-01	446/16876	0.000582807	0.0276336	0.0206788	Myh9/Sbno2/Itgb6/App/Tjp2/Stat3/Wasf2	7
GO:0009299	GO:0009299	mRNA transcription	1955-03-01	51/16876	0.000610619	0.0282629	0.0211498	Nfkbiz/Stat3/Anxa2	3
GO:0001667	GO:0001667	ameboidal-type cell migration	1955-07-01	455/16876	0.000655984	0.0290634	0.0217488	Itgav/Arid5b/Col18a1/Myh9/Wasf2/Lama5/Nrp1	7
GO:0031032	GO:0031032	actomyosin structure organization	1955-05-01	215/16876	0.000664074	0.0290634	0.0217488	Myh9/Tpm1/Wasf2/Akap13/Nrp1	5
GO:1902667	GO:1902667	regulation of axon guidance	1955-02-01	12/16876	0.000674051	0.0290634	0.0217488	Agrn/Nrp1	2
GO:1903707	GO:1903707	negative regulation of hemopoiesis	1955-04-01	123/16876	0.000687715	0.0290634	0.0217488	Tmem176b/Tjp2/Tsc22d1/Tmem176a	4
GO:0098926	GO:0098926	postsynaptic signal transduction	1955-03-01	55/16876	0.000762199	0.0310439	0.0232308	Ly6e/Stat3/Gnai2	3
GO:0090520	GO:0090520	sphingolipid mediated signaling pathway	1955-02-01	13/16876	0.000794941	0.0310439	0.0232308	Spns2/Ezr	2
GO:1902946	GO:1902946	protein localization to early endosome	1955-02-01	13/16876	0.000794941	0.0310439	0.0232308	Ezr/Nrp1	2
GO:0030048	GO:0030048	actin filament-based movement	1955-04-01	128/16876	0.000798453	0.0310439	0.0232308	Myh9/Tpm1/Wasf2/Myo1e	4
GO:0070371	GO:0070371	ERK1 and ERK2 cascade	1955-06-01	341/16876	0.000820187	0.0312636	0.0233952	Itgav/Myh9/App/Ezr/Nrp1/Gnai2	6
GO:0033619	GO:0033619	membrane protein proteolysis	1955-03-01	57/16876	0.000846181	0.0315642	0.0236202	Sh3d19/Myh9/App	3
GO:0040013	GO:0040013	negative regulation of locomotion	1955-06-01	345/16876	0.000871372	0.0315642	0.0236202	Myh9/Spint2/Ldlrad4/Tpm1/Stat3/Nrp1	6
GO:0060348	GO:0060348	bone development	1955-05-01	229/16876	0.000882067	0.0315642	0.0236202	Itgb6/Tjp2/Spns2/Akap13/Ankrd11	5
GO:0010876	GO:0010876	lipid localization	1955-07-01	480/16876	0.000898257	0.0315642	0.0236202	Spp1/Itgav/Vmp1/Osbpl3/Spns2/Anxa2/Slco3a1	7
GO:0007160	GO:0007160	cell-matrix adhesion	1955-05-01	231/16876	0.000917096	0.0315642	0.0236202	Itgav/Myh9/Itgb6/Vcl/Nrp1	5
GO:1904753	GO:1904753	negative regulation of vascular associated smooth muscle cell migration	1955-02-01	14/16876	0.000925494	0.0315642	0.0236202	Myh9/Tpm1	2
GO:0071560	GO:0071560	cellular response to transforming growth factor beta stimulus	1955-05-01	234/16876	0.000971573	0.032089	0.0240129	Nfkbiz/Map3k1/Itgb6/Ldlrad4/Stat3	5
GO:0003158	GO:0003158	endothelium development	1955-04-01	135/16876	0.000973894	0.032089	0.0240129	Col18a1/Tjp2/Vcl/Ezr	4
GO:0071559	GO:0071559	response to transforming growth factor beta	1955-05-01	238/16876	0.00104792	0.0328422	0.0245765	Nfkbiz/Map3k1/Itgb6/Ldlrad4/Stat3	5
GO:0051044	GO:0051044	positive regulation of membrane protein ectodomain proteolysis	1955-02-01	15/16876	0.00106565	0.0328422	0.0245765	Sh3d19/App	2
GO:0007411	GO:0007411	axon guidance	1955-05-01	239/16876	0.00106768	0.0328422	0.0245765	App/Agrn/Lama5/Trio/Nrp1	5
GO:0097485	GO:0097485	neuron projection guidance	1955-05-01	239/16876	0.00106768	0.0328422	0.0245765	App/Agrn/Lama5/Trio/Nrp1	5
GO:0048008	GO:0048008	platelet-derived growth factor receptor signaling pathway	1955-03-01	62/16876	0.00108123	0.0328422	0.0245765	Arid5b/Myo1e/Nrp1	3
GO:0051893	GO:0051893	regulation of focal adhesion assembly	1955-03-01	64/16876	0.00118566	0.0347444	0.026	Myh9/Vcl/Nrp1	3
GO:0090109	GO:0090109	regulation of cell-substrate junction assembly	1955-03-01	64/16876	0.00118566	0.0347444	0.026	Myh9/Vcl/Nrp1	3
GO:0003206	GO:0003206	cardiac chamber morphogenesis	1955-04-01	143/16876	0.00120579	0.0347444	0.026	Ly6e/Tpm1/Nrp1/Sox4	4
GO:0086103	GO:0086103	G protein-coupled receptor signaling pathway involved in heart process	1955-02-01	16/16876	0.00121534	0.0347444	0.026	Akap13/Gnai2	2
GO:0060828	GO:0060828	regulation of canonical Wnt signaling pathway	1955-05-01	248/16876	0.00125827	0.0354503	0.0265282	Bicc1/Nfkb1/Map3k1/App/Sox4	5
GO:1902903	GO:1902903	regulation of supramolecular fiber organization	1955-06-01	379/16876	0.00141291	0.0392385	0.029363	Map3k1/App/Tpm1/Wasf2/Akap13/Nrp1	6
GO:0043462	GO:0043462	regulation of ATP-dependent activity	1955-03-01	69/16876	0.00147397	0.0397973	0.0297812	Vmp1/Tpm1/Agrn	3
GO:0150116	GO:0150116	regulation of cell-substrate junction organization	1955-03-01	69/16876	0.00147397	0.0397973	0.0297812	Myh9/Vcl/Nrp1	3
GO:0098962	GO:0098962	regulation of postsynaptic neurotransmitter receptor activity	1955-02-01	18/16876	0.0015431	0.0405376	0.0303351	Dlgap4/App	2
GO:1903729	GO:1903729	regulation of plasma membrane organization	1955-02-01	18/16876	0.0015431	0.0405376	0.0303351	Myh9/Anxa2	2
GO:0032970	GO:0032970	regulation of actin filament-based process	1955-06-01	387/16876	0.00157132	0.0407287	0.0304782	Map3k1/Myh9/Tpm1/Wasf2/Akap13/Nrp1	6
GO:1902893	GO:1902893	regulation of miRNA transcription	1955-03-01	72/16876	0.0016663	0.0426222	0.0318951	Nfkb1/App/Stat3	3
GO:1905564	GO:1905564	positive regulation of vascular endothelial cell proliferation	1955-02-01	19/16876	0.00172104	0.0427405	0.0319836	Col18a1/Stat3	2
GO:0030010	GO:0030010	establishment of cell polarity	1955-04-01	158/16876	0.00174049	0.0427405	0.0319836	Myh9/Map4/Sipa1l3/Fat1	4
GO:0001894	GO:0001894	tissue homeostasis	1955-05-01	269/16876	0.00179994	0.0427405	0.0319836	Spp1/Itgav/Nfkbiz/Tjp2/Ankrd11	5
GO:0060249	GO:0060249	anatomical structure homeostasis	1955-05-01	269/16876	0.00179994	0.0427405	0.0319836	Spp1/Itgav/Nfkbiz/Tjp2/Ankrd11	5
GO:0046847	GO:0046847	filopodium assembly	1955-03-01	74/16876	0.00180284	0.0427405	0.0319836	Agrn/Ezr/Nrp1	3
GO:0061614	GO:0061614	miRNA transcription	1955-03-01	74/16876	0.00180284	0.0427405	0.0319836	Nfkb1/App/Stat3	3
GO:2000758	GO:2000758	positive regulation of peptidyl-lysine acetylation	1955-02-01	20/16876	0.00190828	0.044695	0.0334462	App/Sox4	2
GO:0001654	GO:0001654	eye development	1955-06-01	409/16876	0.00207733	0.0480753	0.0359757	Map3k1/Sipa1l3/Fat1/Gnb1/Stat3/Nrp1	6
GO:0150063	GO:0150063	visual system development	1955-06-01	412/16876	0.0021549	0.0492838	0.0368802	Map3k1/Sipa1l3/Fat1/Gnb1/Stat3/Nrp1	6

## Sheet: GO_FR-PT
	ID	Description	GeneRatio	BgRatio	pvalue	p.adjust	qvalue	geneID	Count
GO:0001667	GO:0001667	ameboidal-type cell migration	34/288	471/28891	2.11084580482272e-19	8.47082421475358e-16	5.0549202168123e-16	Sash1/Sema5a/Itgav/Erbb4/Tns3/Sema3c/Arid5b/Sema6a/Col18a1/Myh9/Pdgfb/Zeb2/Rtn4/Schip1/Ptprg/Dock1/Tgfbr2/Adamts9/Mcc/Pik3c2a/Anxa3/Clasp1/Wasf2/Lama5/Met/Akap12/Fermt1/Nrp1/Map4k4/Akt3/Rock2/Iqgap1/Itgb1/Rhoa	34
GO:0034329	GO:0034329	cell junction assembly	32/288	481/28891	2.77456362312459e-17	5.56716190979949e-14	3.32217486453076e-14	Itgav/Erbb4/Actn1/Cdh6/Farp1/Ptpn13/Myh9/Pdgfb/Myo9a/Vmp1/Adgrl2/Magi2/Ctnna1/Nrg1/App/Dock7/Vcl/Mycbp2/Clasp1/Agrn/Ptprj/Fmn1/Nrp1/Map4k4/Cd9/Dnm3/F11r/Rock2/Iqgap1/Cadm1/Itgb1/Rhoa	32
GO:0040013	GO:0040013	negative regulation of locomotion	27/288	358/28891	4.36215816564785e-16	5.83511357291494e-13	3.48207362345574e-13	Sema5a/Sema3c/Sema6a/Myh9/Cd74/Pdgfb/Zeb2/Spint2/Clic4/Magi2/Ldlrad4/Ptprg/Srgap1/Adamts9/St6gal1/Ctnna1/Mcc/Dpysl3/Nrg1/Tpm1/Clasp1/Ptprj/Stat3/Adgrg1/Nrp1/Zmynd8/Rhoa	27
GO:0031589	GO:0031589	cell-substrate adhesion	27/288	368/28891	8.64199807775749e-16	7.49459214510947e-13	4.47235881546134e-13	Spp1/Itgav/Vcam1/Itga1/Actn1/Cdk6/Myh9/Pdgfb/Itgb6/Itgb8/Dock1/Adamts9/St6gal1/Utrn/Vcl/Clasp1/Ptprj/Lama5/Fmn1/Fermt1/Nrp1/Map4k4/Parva/Csf1/Iqgap1/Itgb1/Rhoa	27
GO:0007015	GO:0007015	actin filament organization	30/288	471/28891	9.33789203228193e-16	7.49459214510947e-13	4.47235881546134e-13	Sema5a/Pakap/Fhod3/Actn1/Map3k1/Myh9/Scin/Zeb2/Cd2ap/Cobl/Cd47/Dpysl3/Ssh2/Tpm1/Pawr/Fat1/Clasp1/Wasf2/Ezr/Fmn1/Met/Myo1e/Nrp1/Icam1/F11r/Sptbn1/Mical3/Rock2/Iqgap1/Rhoa	30
GO:0090132	GO:0090132	epithelium migration	25/288	330/28891	5.04333295504205e-15	2.58442227770914e-12	1.54224052927677e-12	Sash1/Sema5a/Itgav/Tns3/Col18a1/Myh9/Pdgfb/Zeb2/Rtn4/Ptprg/Dock1/Tgfbr2/Adamts9/Mcc/Pik3c2a/Anxa3/Clasp1/Met/Fermt1/Nrp1/Map4k4/Akt3/Rock2/Itgb1/Rhoa	25
GO:0002064	GO:0002064	epithelial cell development	22/288	242/28891	5.42636981578294e-15	2.58442227770914e-12	1.54224052927677e-12	Map3k1/Cdk6/Col18a1/Pdgfb/Bmp6/Spint2/Clic4/Sipa1l3/Flnb/Tjp2/Fat1/Vcl/Ezr/Met/Cftr/Myo1e/Fndc3a/Msn/Icam1/F11r/Ccdc88c/Rock2	22
GO:0090130	GO:0090130	tissue migration	25/288	332/28891	5.79611275838083e-15	2.58442227770914e-12	1.54224052927677e-12	Sash1/Sema5a/Itgav/Tns3/Col18a1/Myh9/Pdgfb/Zeb2/Rtn4/Ptprg/Dock1/Tgfbr2/Adamts9/Mcc/Pik3c2a/Anxa3/Clasp1/Met/Fermt1/Nrp1/Map4k4/Akt3/Rock2/Itgb1/Rhoa	25
GO:0072001	GO:0072001	renal system development	24/288	352/28891	1.81696494898613e-13	6.62861849116486e-11	3.95559354922818e-11	Spp1/Pdgfd/Bicc1/Erbb4/Pkhd1/Cd44/Pax8/Arid5b/Gpc3/Pdgfb/Bmp6/Adamts1/Schip1/Col4a1/Greb1l/Lama5/Fmn1/Ext1/Myo1e/Nrp1/Sox4/Smad2/Zbtb16/Rhoa	24
GO:0007264	GO:0007264	small GTPase mediated signal transduction	26/288	428/28891	2.5147632707066e-13	7.95571823036322e-11	4.74753340435068e-11	Dock10/Itgav/Tns3/Psd3/Ngf/Rtn4/Arhgef3/Cd2ap/Dock1/Srgap1/Arhgef28/Sipa1l3/Nrg1/Dock7/Wasf2/Adgrg1/Akap13/Met/Nrp1/Map4k4/F11r/Ccdc88c/Csf1/Rock2/Itgb1/Rhoa	26
GO:0060560	GO:0060560	developmental growth involved in morphogenesis	22/288	292/28891	2.57723241950466e-13	7.95571823036322e-11	4.74753340435068e-11	Sema5a/Sema3c/Ngf/Sema6a/Zeb2/Rtn4/Cobl/Tgfbr2/Rims2/Map1b/App/Ttc3/Picalm/Vcl/Smurf1/Fmn1/Ext1/Nrp1/Csf1/Iqgap1/Cadm1/Itgb1	22
GO:0016358	GO:0016358	dendrite development	23/288	327/28891	3.08315311599816e-13	8.83763818178614e-11	5.27381454052316e-11	Dock10/Dcdc2a/Arid1b/Farp1/Nedd4/Cobl/Asap1/Map1b/App/Picalm/Grip1/Hecw2/Met/Nrp1/Dnm3/Dgkg/Mef2a/Rock2/Tnik/Iqgap1/Itgb1/Zmynd8/Rhoa	23
GO:2000146	GO:2000146	negative regulation of cell motility	22/288	326/28891	2.34344498894595e-12	5.87765296290006e-10	3.50745878279739e-10	Myh9/Cd74/Pdgfb/Zeb2/Spint2/Clic4/Magi2/Ldlrad4/Ptprg/Srgap1/Adamts9/Ctnna1/Mcc/Dpysl3/Nrg1/Tpm1/Clasp1/Ptprj/Stat3/Adgrg1/Zmynd8/Rhoa	22
GO:0007163	GO:0007163	establishment or maintenance of cell polarity	19/288	239/28891	4.44703945527987e-12	1.04976290200224e-09	6.26440542462026e-10	Prickle2/Pkhd1/Myh9/Myo9a/Spint2/Pard3b/Map4/Sipa1l3/Ctnna1/Map1b/Fat1/Dock7/Clasp1/Ezr/Fermt1/Msn/Parva/Itgb1/Rhoa	19
GO:0022604	GO:0022604	regulation of cell morphogenesis	20/288	277/28891	7.04729151977573e-12	1.57115449271444e-09	9.37578257747941e-10	Pakap/Cd44/Sh3d19/Myh9/Myo10/Myo9a/Rims2/Tpm1/Picalm/Smurf1/Ezr/Grip1/Met/Msn/Plxna2/Icam1/F11r/Fmnl2/Parva/Tnik	20
GO:0003158	GO:0003158	endothelium development	15/288	137/28891	8.6580902690245e-12	1.82867980261028e-09	1.09125514471084e-09	Col18a1/Pdgfb/Bmp6/Clic4/Nrg1/Tjp2/Vcl/Ezr/Zeb1/Met/Msn/Icam1/F11r/Rock2/Rhoa	15
GO:0001763	GO:0001763	morphogenesis of a branching structure	19/288	249/28891	9.13616943804546e-12	1.83317239774382e-09	1.09393607745018e-09	Sema5a/Pkhd1/Cd44/Sema3c/Pax8/Gpc3/Pdgfb/Rtn4/Spint2/Clic4/Col4a1/Tgfbr2/Greb1l/Cpe/Lama5/Ext1/Met/Nrp1/Csf1	19
GO:0010632	GO:0010632	regulation of epithelial cell migration	19/288	250/28891	9.79994844352114e-12	1.87272348113573e-09	1.11753798040153e-09	Sash1/Sema5a/Col18a1/Pdgfb/Rtn4/Ptprg/Dock1/Tgfbr2/Adamts9/Mcc/Pik3c2a/Anxa3/Clasp1/Met/Nrp1/Map4k4/Akt3/Rock2/Rhoa	19
GO:0099173	GO:0099173	postsynapse organization	19/288	252/28891	1.12646400216264e-11	2.05477274576302e-09	1.22617493058373e-09	Dock10/Farp1/Myo9a/Magi2/Asap1/Tanc1/Grid1/App/Dock7/Agrn/Wasf2/Ezr/Lama5/Nrp1/Dnm3/Rock2/Cadm1/Itgb1/Zmynd8	19
GO:0048588	GO:0048588	developmental cell growth	20/288	291/28891	1.726519579754e-11	2.90816385318854e-09	1.7354316277372e-09	Sema5a/Sema3c/Ngf/Sema6a/Zeb2/Rtn4/Cobl/Tgfbr2/Rims2/Map1b/App/Ttc3/Picalm/Vcl/Smurf1/Akap13/Ext1/Nrp1/Iqgap1/Itgb1	20
GO:0050900	GO:0050900	leukocyte migration	23/288	398/28891	1.73924576318278e-11	2.90816385318854e-09	1.7354316277372e-09	Spp1/Il34/Pdgfd/Vcam1/Itga1/Cd74/Pdgfb/Rtn4/Ano6/Cd47/App/Pawr/Spns2/Ptprj/Ext1/Msn/Cd9/Icam1/F11r/Csf1/Cadm1/Itgb1/Rhoa	23
GO:0010810	GO:0010810	regulation of cell-substrate adhesion	18/288	228/28891	1.85047131345891e-11	2.97037655236425e-09	1.77255673183959e-09	Spp1/Cdk6/Myh9/Pdgfb/Dock1/St6gal1/Utrn/Vcl/Clasp1/Ptprj/Fmn1/Fermt1/Nrp1/Map4k4/Csf1/Iqgap1/Itgb1/Rhoa	18
GO:0048638	GO:0048638	regulation of developmental growth	23/288	405/28891	2.46861811205185e-11	3.63226110263087e-09	2.16753288876552e-09	Sema5a/Erbb4/Sema3c/Ngf/Sema6a/Rtn4/C3/Tgfbr2/Rims2/Nrg1/Map1b/App/Ttc3/Picalm/Mycbp2/Smurf1/Agrn/Stat3/Ezr/Nrp1/Gnas/Csf1/Socs2	23
GO:1903706	GO:1903706	regulation of hemopoiesis	24/288	452/28891	3.61959227342352e-11	4.84180793108286e-09	2.88932365685562e-09	Il34/Cd44/Nfkbiz/Arid1b/Cdk6/Cd74/Scin/Tmem176b/Sh3rf1/Runx1/Zfp36l1/B2m/Tgfbr2/Tjp2/Stat3/Malt1/Zeb1/Tsc22d1/Tmem176a/Sox4/Gnas/Csf1/Zbtb16/Rhoa	24
GO:0006898	GO:0006898	receptor-mediated endocytosis	19/288	272/28891	4.23927438366802e-11	5.48780906505154e-09	3.274821467859e-09	Itgav/Cd44/C3/Cd2ap/Nedd4/Magi2/B2m/Tgfbr2/Nrg1/App/Picalm/Ston2/Ezr/Cd9/Dnm3/Anxa2/Itgb1/Inpp5f/AU040320	19
GO:1901888	GO:1901888	regulation of cell junction assembly	18/288	246/28891	6.51748130886321e-11	7.92565227044486e-09	4.72959169941429e-09	Farp1/Ptpn13/Myh9/Adgrl2/Nrg1/App/Vcl/Mycbp2/Clasp1/Agrn/Ptprj/Fmn1/Nrp1/Map4k4/F11r/Rock2/Iqgap1/Rhoa	18
GO:0071559	GO:0071559	response to transforming growth factor beta	18/288	252/28891	9.68258653170835e-11	1.1146084336793e-08	6.65136775642426e-09	Pdgfd/Nfkbiz/Map3k1/Itgb6/Zeb2/Runx1/Zfp36l1/Ldlrad4/Itgb8/Wwox/Tgfbr2/Smurf1/Stat3/Zeb1/Fermt1/Smad2/Rock2/Kmt2a	18
GO:0031345	GO:0031345	negative regulation of cell projection organization	17/288	221/28891	1.02323910480905e-10	1.14062736877743e-08	6.80663439602515e-09	Sema5a/Sema3c/Sema6a/Rtn4/Ptprg/B2m/Map4/Dpysl3/App/Ttc3/Nrp1/Map4k4/Dnm3/Itgb1/Inpp5f/Dync1i2/Rhoa	17
GO:0030099	GO:0030099	myeloid cell differentiation	24/288	480/28891	1.23912392271845e-10	1.34394710861328e-08	8.0199343504537e-09	Il34/Actn1/Cdk6/Gpc3/Myh9/Sbno2/Cd74/Scin/Itgb6/Runx1/Zfp36l1/Relb/Itgb8/B2m/Mfhas1/Tgfbr2/App/Tjp2/Stat3/Wasf2/Gnas/Csf1/Zbtb16/Plscr1	24
GO:0061138	GO:0061138	morphogenesis of a branching epithelium	17/288	229/28891	1.78395206856233e-10	1.78974991278515e-08	1.06802393578402e-08	Sema5a/Pkhd1/Cd44/Sema3c/Pax8/Gpc3/Pdgfb/Spint2/Clic4/Col4a1/Tgfbr2/Greb1l/Lama5/Ext1/Met/Nrp1/Csf1	17
GO:0032535	GO:0032535	regulation of cellular component size	22/288	411/28891	2.09650434910024e-10	1.95657487277658e-08	1.16757586149402e-08	Sema5a/Sema3c/Fhod3/Ngf/Map3k1/Sema6a/Scin/Rtn4/Ano6/Map1b/Ssh2/Tpm1/Ttc3/Picalm/Smurf1/Ezr/Fmn1/Nrp1/Icam1/Akt3/Sptbn1/Rhoa	22
GO:0006935	GO:0006935	chemotaxis	23/288	462/28891	3.32914921488378e-10	3.02907560372265e-08	1.80758508491325e-08	Spp1/Il34/Sema5a/Pdgfd/Itgav/Vcam1/Sema3c/Itga1/Sema6a/Cd74/Pdgfb/Ano6/St6gal1/Nrg1/App/Mycbp2/Agrn/Ptprj/Met/Nrp1/Parva/Csf1/Rhoa	23
GO:0030100	GO:0030100	regulation of endocytosis	20/288	344/28891	3.39668051426695e-10	3.02907560372265e-08	1.80758508491325e-08	Itgav/Gpc3/Myh9/C3/Cd2ap/Nedd4/Magi2/B2m/Ano6/Cd47/Nrg1/App/Picalm/Ston2/Ptprj/Epn2/Btbd9/Anxa2/Itgb1/Plscr1	20
GO:0031346	GO:0031346	positive regulation of cell projection organization	23/288	463/28891	3.47215244882237e-10	3.02907560372265e-08	1.80758508491325e-08	Sema5a/Ngf/Zeb2/Magi2/Adamts1/Cobl/Tenm3/Dpysl3/Nrg1/Map1b/Picalm/Smurf1/Agrn/Wasf2/Grip1/Met/Nrp1/Dnm3/Plxna2/Tnik/Iqgap1/Itgb1/Zmynd8	23
GO:0050807	GO:0050807	regulation of synapse organization	19/288	309/28891	3.72127519260399e-10	3.11114111414996e-08	1.85655725069607e-08	Malat1/Farp1/Ptpn13/Nedd4/Adgrl2/Magi2/Asap1/Tanc1/Grid1/Nrg1/App/Picalm/Mycbp2/Agrn/Dnm3/Rock2/Itgb1/Zmynd8/Rhoa	19
GO:0060485	GO:0060485	mesenchyme development	19/288	316/28891	5.419916021964e-10	4.35002459922831e-08	2.59585451578276e-08	Sema5a/Erbb4/Sema3c/Sema6a/Zeb2/Rtn4/Nedd4/Zfp36l1/Ldlrad4/Tgfbr2/Pawr/Clasp1/Lama5/Ext1/Nrp1/Sox4/Smad2/Tead1/Rock2	19
GO:0050803	GO:0050803	regulation of synapse structure or activity	19/288	317/28891	5.71433884579329e-10	4.49640035062127e-08	2.68320348280283e-08	Malat1/Farp1/Ptpn13/Nedd4/Adgrl2/Magi2/Asap1/Tanc1/Grid1/Nrg1/App/Picalm/Mycbp2/Agrn/Dnm3/Rock2/Itgb1/Zmynd8/Rhoa	19
GO:0071560	GO:0071560	cellular response to transforming growth factor beta stimulus	17/288	248/28891	6.12464556132527e-10	4.68421377938016e-08	2.79528016789903e-08	Pdgfd/Nfkbiz/Map3k1/Itgb6/Zeb2/Runx1/Zfp36l1/Ldlrad4/Itgb8/Wwox/Tgfbr2/Smurf1/Stat3/Zeb1/Fermt1/Smad2/Kmt2a	17
GO:0032970	GO:0032970	regulation of actin filament-based process	21/288	402/28891	8.48674731908802e-10	6.08166374848218e-08	3.62920115618896e-08	Sema5a/Fhod3/Map3k1/Myh9/Scin/Zeb2/Cd2ap/Cd47/Ssh2/Tpm1/Clasp1/Wasf2/Fmn1/Akap13/Met/Nrp1/Icam1/F11r/Sptbn1/Rock2/Rhoa	21
GO:0048732	GO:0048732	gland development	23/288	489/28891	9.97521703969804e-10	6.87925915155488e-08	4.10516205746779e-08	Erbb4/Nfkb1/Cd44/Sema3c/Pax8/Arid5b/Pdgfb/Rtn4/Runx1/Cobl/Tgfbr2/Ly6e/Nfib/Lama5/Ext1/Met/Nrp1/Msn/Smad2/Csf1/Eif2ak3/Socs2/Cadm1	23
GO:0007159	GO:0007159	leukocyte cell-cell adhesion	22/288	447/28891	1.01140366294976e-09	6.87925915155488e-08	4.10516205746779e-08	Vcam1/Cd44/Nfat5/Nfkbiz/Arid1b/Cd74/Runx1/B2m/Tgfbr2/Cd47/Pawr/Nt5e/Malt1/Ext1/Tnip1/Msn/Sox4/Icam1/F11r/Itgb1/Zbtb16/Rhoa	22
GO:0030217	GO:0030217	T cell differentiation	19/288	339/28891	1.74301722404034e-09	1.09292626876154e-07	6.52198056692724e-08	Cd44/Nfkbiz/Arid1b/Rora/Cdk6/Cd74/Sh3rf1/Runx1/Zfp36l1/Relb/B2m/Tgfbr2/Stat3/Malt1/Zeb1/Sox4/Zbtb16/Kmt2a/Rhoa	19
GO:0070372	GO:0070372	regulation of ERK1 and ERK2 cascade	19/288	343/28891	2.11479001888597e-09	1.2666645292223e-07	7.5587545843921e-08	Pdgfd/Erbb4/Pkhd1/Cd44/Ngf/Sema6a/Myh9/Cd74/Pdgfb/C3/Mfhas1/Nrg1/App/Ezr/Tnip1/Akap12/Nrp1/Icam1/Gnai2	19
GO:0032956	GO:0032956	regulation of actin cytoskeleton organization	19/288	351/28891	3.0879635898118e-09	1.77028541227354e-07	1.05640859651456e-07	Sema5a/Fhod3/Map3k1/Scin/Cd2ap/Cd47/Ssh2/Tpm1/Clasp1/Wasf2/Fmn1/Akap13/Met/Nrp1/Icam1/F11r/Sptbn1/Rock2/Rhoa	19
GO:1902903	GO:1902903	regulation of supramolecular fiber organization	20/288	393/28891	3.38187306082143e-09	1.91147275958822e-07	1.14066141043273e-07	Sema5a/Fhod3/Map3k1/Scin/Cd47/Map1b/App/Ssh2/Tpm1/Clasp1/Wasf2/Fmn1/Akap13/Met/Nrp1/Icam1/F11r/Sptbn1/Rock2/Rhoa	20
GO:0050920	GO:0050920	regulation of chemotaxis	16/288	243/28891	3.52899442881604e-09	1.95116317428812e-07	1.1643464586162e-07	Il34/Sema5a/Pdgfd/Sema3c/Sema6a/Cd74/Pdgfb/Ano6/St6gal1/App/Mycbp2/Agrn/Ptprj/Met/Nrp1/Csf1	16
GO:0022409	GO:0022409	positive regulation of cell-cell adhesion	19/288	354/28891	3.54933744637511e-09	1.95116317428812e-07	1.1643464586162e-07	Vcam1/Cd44/Nfat5/Nfkbiz/Arid1b/Cd74/Myo10/Runx1/B2m/Tgfbr2/Cd47/Pawr/Malt1/Magi1/Sox4/Icam1/F11r/Zbtb16/Rhoa	19
GO:0007178	GO:0007178	transmembrane receptor protein serine/threonine kinase signaling pathway	20/288	405/28891	5.62860162955868e-09	2.93345173239208e-07	1.75052203790103e-07	Rbpms/Pakap/Map3k1/Gpc3/Itgb6/Zeb2/Bmp6/Magi2/Ldlrad4/Itgb8/Tgfbr2/Smurf1/Stat3/Zeb1/Hivep1/Crim1/Ext1/Fermt1/Smad2/Sptbn1	20
GO:0050767	GO:0050767	regulation of neurogenesis	22/288	494/28891	6.31582928051357e-09	3.24941319265397e-07	1.93907039314013e-07	Il34/Sema5a/Sema3c/Ngf/Sema6a/Zeb2/Rtn4/B2m/Ctnna1/Nrg1/Map1b/Ttc3/Dock7/Picalm/Smurf1/Grip1/Met/Nrp1/Plxna2/Anxa2/Tnik/Itgb1	22
GO:0042060	GO:0042060	wound healing	19/288	370/28891	7.28433740954341e-09	3.65400575306221e-07	2.1805088956199e-07	Cd44/Myof/Map3k1/Myh9/Pdgfb/Itgb6/Ano6/Nrg1/Tpm1/Clasp1/Ptprj/Plat/Ext1/Fermt1/Cd9/F11r/Gnas/Anxa2/Itgb1	19
GO:0050731	GO:0050731	positive regulation of peptidyl-tyrosine phosphorylation	14/288	189/28891	7.63994223932275e-09	3.78507261807434e-07	2.25872236445214e-07	Il34/Erbb4/Cd44/Cd74/Pdgfb/Bmp6/Nrg1/App/Agrn/Ptprj/Nrp1/Icam1/Iqgap1/Itgb1	14
GO:0033674	GO:0033674	positive regulation of kinase activity	20/288	426/28891	1.31398177624364e-08	6.2035398447832e-07	3.70193008167712e-07	Il34/Sash1/Pdgfd/Erbb4/Map3k1/Cd74/Pdgfb/Zeb2/Taok3/Nrg1/App/Agrn/Malt1/Akap13/Met/Ccnd3/Tead1/Csf1/Iqgap1/Rhoa	20
GO:0045765	GO:0045765	regulation of angiogenesis	17/288	307/28891	1.52135483811799e-08	7.04593704454218e-07	4.2046262217093e-07	Sash1/Sema5a/Sema6a/Rtn4/C3/Runx1/Adamts1/Itgb8/Tgfbr2/Adamts9/Anxa3/Stat3/Epn2/Nrp1/Akt3/Rock2/Itgb1	17
GO:0048008	GO:0048008	platelet-derived growth factor receptor signaling pathway	9/288	66/28891	1.93175520230579e-08	8.61348180761459e-07	5.1400503921002e-07	Pdgfd/Arid5b/Pdgfb/Schip1/Ptprj/Plat/Myo1e/Nrp1/Iqgap1	9
GO:0010721	GO:0010721	negative regulation of cell development	17/288	323/28891	3.20123120801779e-08	1.3666532806144e-06	8.15543224886952e-07	Sema5a/Cd44/Sema3c/Cdk6/Sema6a/Cd74/Rtn4/Tmem176b/Runx1/B2m/Ctnna1/Tjp2/Ttc3/Tsc22d1/Cftr/Nrp1/Tmem176a	17
GO:0002685	GO:0002685	regulation of leukocyte migration	15/288	249/28891	3.59334356605161e-08	1.51790397163843e-06	9.05801286733232e-07	Il34/Pdgfd/Cd74/Rtn4/Ano6/Cd47/App/Pawr/Spns2/Ptprj/Msn/Cd9/Icam1/Csf1/Rhoa	15
GO:0016055	GO:0016055	Wnt signaling pathway	20/288	460/28891	4.66346103600682e-08	1.91297219282536e-06	1.14155618940488e-06	Sema5a/Bicc1/Dcdc2a/Nfkb1/Ankrd6/Cd44/Map3k1/Gpc3/Zeb2/Wwox/Grk5/Mcc/App/Cpe/Ext1/Fermt1/Sox4/Ccdc88c/Tnik/Csnk1g1	20
GO:0198738	GO:0198738	cell-cell signaling by wnt	20/288	462/28891	5.00551639402891e-08	2.0290037665897e-06	1.21079742651949e-06	Sema5a/Bicc1/Dcdc2a/Nfkb1/Ankrd6/Cd44/Map3k1/Gpc3/Zeb2/Wwox/Grk5/Mcc/App/Cpe/Ext1/Fermt1/Sox4/Ccdc88c/Tnik/Csnk1g1	20
GO:0007416	GO:0007416	synapse assembly	14/288	222/28891	5.84655703521224e-08	2.32299340418878e-06	1.38623421105866e-06	Erbb4/Farp1/Ptpn13/Pdgfb/Adgrl2/Magi2/Nrg1/App/Dock7/Mycbp2/Agrn/Dnm3/Cadm1/Rhoa	14
GO:0051495	GO:0051495	positive regulation of cytoskeleton organization	13/288	195/28891	9.15484021633088e-08	3.37049300808586e-06	2.0113241421683e-06	Sema5a/Map3k1/Scin/Cd47/Map1b/Tpm1/Wasf2/Fmn1/Met/Nrp1/Icam1/Rock2/Rhoa	13
GO:0150115	GO:0150115	cell-substrate junction organization	10/288	105/28891	1.03903563477682e-07	3.7905909112358e-06	2.26201537714571e-06	Itgav/Actn1/Myh9/Vcl/Clasp1/Ptprj/Fmn1/Nrp1/Map4k4/Iqgap1	10
GO:0001894	GO:0001894	tissue homeostasis	15/288	283/28891	1.90958780712123e-07	6.38597989164791e-06	3.8108002291235e-06	Spp1/Itgav/Tns3/Nfkbiz/Zeb2/Nfib/Tjp2/Nt5e/Ext1/Akt3/Gnas/Csf1/Itgb1/Ankrd11/Kmt2a	15
GO:0060249	GO:0060249	anatomical structure homeostasis	15/288	283/28891	1.90958780712123e-07	6.38597989164791e-06	3.8108002291235e-06	Spp1/Itgav/Tns3/Nfkbiz/Zeb2/Nfib/Tjp2/Nt5e/Ext1/Akt3/Gnas/Csf1/Itgb1/Ankrd11/Kmt2a	15
GO:0010959	GO:0010959	regulation of metal ion transport	19/288	461/28891	2.32019840208924e-07	7.33146156502686e-06	4.37501149171406e-06	Kcnip4/Ngf/Pdgfb/Nedd4/Vmp1/B2m/Ano6/Pawr/Pik3c2a/Agrn/Grip1/Hecw2/Icam1/Akt3/Gnas/Kcnc2/Gnai2/Itgb1/Rhoa	19
GO:0140962	GO:0140962	multicellular organismal-level chemical homeostasis	9/288	88/28891	2.4626671614742e-07	7.48688130226966e-06	4.46775741017049e-06	Erbb4/Nfat5/Itgb6/Bmp6/B2m/Picalm/Ext1/Cftr/Btbd9	9
GO:0016311	GO:0016311	dephosphorylation	16/288	331/28891	2.596338062119e-07	7.71785529132116e-06	4.60558993475301e-06	Tns3/Itga1/Ptpn13/Magi2/Ptprg/Mfhas1/Ptpn14/Ssh2/Pawr/Ptprj/Ppm1h/Rock2/Cttnbp2nl/Gnai2/Iqgap1/Inpp5f	16
GO:0001738	GO:0001738	morphogenesis of a polarized epithelium	9/288	90/28891	2.99168934238129e-07	8.57546380784008e-06	5.1173633488101e-06	Erbb4/Ankrd6/Pkhd1/Gpc3/Myo9a/Fat1/Lama5/Msn/Rhoa	9
GO:0003007	GO:0003007	heart morphogenesis	15/288	294/28891	3.1128393549076e-07	8.85944988031502e-06	5.28683055798043e-06	Sema3c/Rtn4/Nedd4/Adamts1/Tgfbr2/Ly6e/Nrg1/Tpm1/Cpe/Ext1/Nrp1/Sox4/Smad2/Parva/Tead1	15
GO:0150116	GO:0150116	regulation of cell-substrate junction organization	8/288	69/28891	4.36950346207355e-07	1.20101488995214e-05	7.16699378242057e-06	Myh9/Vcl/Clasp1/Ptprj/Fmn1/Nrp1/Map4k4/Iqgap1	8
GO:0043087	GO:0043087	regulation of GTPase activity	16/288	345/28891	4.51583177036281e-07	1.22095161515036e-05	7.2859651513294e-06	Dock10/Tns3/Myo9a/Asap1/Sipa1l3/Tbc1d1/Dock7/Picalm/Agrn/Met/Map4k4/Plxna2/Icam1/Gnas/Iqgap1/Itgb1	16
GO:0061458	GO:0061458	reproductive system development	16/288	347/28891	4.87615397384654e-07	1.29589443026796e-05	7.73318249599225e-06	Itgav/Cd44/Arid5b/Myh9/Bmp6/C3/Runx1/Adamts1/Schip1/Immp2l/Greb1l/Adgrg1/Cftr/Fndc3a/Icam1/Plekha5	16
GO:0050878	GO:0050878	regulation of body fluid levels	16/288	348/28891	5.06590038003461e-07	1.33746435691309e-05	7.98124886743681e-06	Sytl2/Erbb4/Nfat5/Pdgfb/Ano6/Ptprj/Plat/Ext1/Cftr/Cd9/F11r/Gnas/Anxa2/Eif2ak3/Socs2/Gnai2	16
GO:0048872	GO:0048872	homeostasis of number of cells	17/288	401/28891	6.87767945073805e-07	1.76923895101358e-05	1.05578412620979e-05	Dock10/Cd44/Nfkbiz/Cdk6/Cd74/Cadps2/Zfp36l1/B2m/Mfhas1/Spns2/Stat3/Adgrg1/Ext1/Sox4/Akt3/Csf1/Kmt2a	17
GO:0061448	GO:0061448	connective tissue development	15/288	316/28891	7.75457481480595e-07	1.90896193972935e-05	1.13916309176342e-05	Pdgfd/Arid5b/Pdgfb/Bmp6/Runx1/Itgb8/Tgfbr2/Nfib/Sptlc2/Zeb1/Ext1/Gnas/Csf1/Eif2ak3/Zbtb16	15
GO:0006470	GO:0006470	protein dephosphorylation	13/288	235/28891	7.80138943721938e-07	1.90896193972935e-05	1.13916309176342e-05	Itga1/Ptpn13/Magi2/Ptprg/Mfhas1/Ptpn14/Ssh2/Pawr/Ptprj/Ppm1h/Rock2/Cttnbp2nl/Gnai2	13
GO:0035710	GO:0035710	CD4-positive, alpha-beta T cell activation	10/288	131/28891	8.27552747258958e-07	2.0127085907577e-05	1.20107336524027e-05	Cd44/Nfkbiz/Rora/Sh3rf1/Runx1/Relb/Tgfbr2/Stat3/Malt1/Kmt2a	10
GO:0045927	GO:0045927	positive regulation of growth	15/288	324/28891	1.05987538369903e-06	2.44557632704465e-05	1.45938493161084e-05	Sema5a/Erbb4/Ngf/C3/Rims2/Nrg1/Map1b/Picalm/Smurf1/Agrn/Ezr/Nrp1/Tead1/Csf1/Rhoa	15
GO:0051258	GO:0051258	protein polymerization	14/288	282/28891	1.07077634657078e-06	2.44557632704465e-05	1.45938493161084e-05	Fhod3/Map3k1/Scin/Cobl/Map4/Map1b/Ssh2/Tpm1/Clasp1/Fmn1/Met/Icam1/Sptbn1/Rhoa	14
GO:0006909	GO:0006909	phagocytosis	13/288	242/28891	1.08475600850722e-06	2.44557632704465e-05	1.45938493161084e-05	Itgav/Havcr1/Myh9/C3/Dock1/Ano6/Cd47/Anxa3/Ptprj/Met/Xkr4/Itgb1/Plscr1	13
GO:0060348	GO:0060348	bone development	13/288	242/28891	1.08475600850722e-06	2.44557632704465e-05	1.45938493161084e-05	Itgb6/Bmp6/Ano6/Tgfbr2/Tjp2/Spns2/Akap13/Ext1/Gnas/Cadm1/Zbtb16/Ankrd11/Rhoa	13
GO:0060326	GO:0060326	cell chemotaxis	15/288	331/28891	1.38222728806468e-06	3.04773522362832e-05	1.81872011587458e-05	Spp1/Il34/Sema5a/Pdgfd/Vcam1/Itga1/Cd74/Pdgfb/Ano6/App/Ptprj/Met/Nrp1/Parva/Csf1	15
GO:0032874	GO:0032874	positive regulation of stress-activated MAPK cascade	10/288	139/28891	1.42525048990316e-06	3.10976228867182e-05	1.85573444377572e-05	Sash1/Ankrd6/Map3k1/Taok3/Sh3rf1/Mfhas1/App/Met/Map4k4/Tnik	10
GO:1903034	GO:1903034	regulation of response to wounding	11/288	174/28891	1.52464971554494e-06	3.30725368026046e-05	1.97358640276799e-05	Pdgfb/Ano6/Nrg1/Clasp1/Stat3/Plat/Fermt1/Cd9/Anxa2/Itgb1/Inpp5f	11
GO:0050678	GO:0050678	regulation of epithelial cell proliferation	17/288	426/28891	1.57110675459214e-06	3.38970505708508e-05	2.02278883231302e-05	Sema5a/Erbb4/Pkhd1/Cdk6/Gpc3/Col18a1/Pdgfb/Bmp6/Rtn4/Zfp36l1/B2m/Mcc/Nfib/Stat3/Zeb1/Lama5/Akt3	17
GO:0120032	GO:0120032	regulation of plasma membrane bounded cell projection assembly	12/288	212/28891	1.63660689774534e-06	3.47497538658839e-05	2.07367345718221e-05	Dcdc2a/Syne2/Myo10/Cobl/Map4/Dpysl3/Agrn/Wasf2/Nrp1/Dnm3/Icam1/Zmynd8	12
GO:0051494	GO:0051494	negative regulation of cytoskeleton organization	11/288	176/28891	1.70517661392397e-06	3.58265641449051e-05	2.13793154956022e-05	Fhod3/Map3k1/Scin/Map1b/Ssh2/Tpm1/Clasp1/Wasf2/Met/F11r/Sptbn1	11
GO:0032102	GO:0032102	negative regulation of response to external stimulus	18/288	485/28891	2.15762640014884e-06	4.41762997132514e-05	2.63619766935478e-05	Sema5a/Nfkb1/Cd44/Sema3c/Rora/Sema6a/Pdgfb/Mfhas1/Nt5c2/St6gal1/Nt5e/Clasp1/Stat3/Plat/Nrp1/Cd9/Anxa2/Inpp5f	18
GO:0043254	GO:0043254	regulation of protein-containing complex assembly	17/288	437/28891	2.21564374062159e-06	4.51339001579413e-05	2.69334197697788e-05	Fhod3/Map3k1/Scin/Birc2/Stxbp6/Nrg1/Map1b/Ssh2/Tpm1/Unc13b/Fmn1/Met/Fermt1/Msn/Icam1/Sptbn1/Rhoa	17
GO:0071634	GO:0071634	regulation of transforming growth factor beta production	6/288	40/28891	2.6891174344845e-06	5.31597451457453e-05	3.1722800951269e-05	Itgav/Itgb6/Cd2ap/Itgb8/Met/Fermt1	6
GO:0001755	GO:0001755	neural crest cell migration	7/288	62/28891	2.79902568672565e-06	5.5032253817791e-05	3.28402107454653e-05	Sema5a/Erbb4/Sema3c/Sema6a/Zeb2/Lama5/Nrp1	7
GO:0042063	GO:0042063	gliogenesis	16/288	397/28891	2.81757848181505e-06	5.5032253817791e-05	3.28402107454653e-05	Il34/Syne2/Cdk6/Pdgfb/Zeb2/Rtn4/Nrg1/App/Nfib/Ptprj/Stat3/Adgrg1/Cd9/Sox4/Csf1/Rhoa	16
GO:0006869	GO:0006869	lipid transport	17/288	445/28891	2.82497988698354e-06	5.5032253817791e-05	3.28402107454653e-05	Spp1/Itgav/Bmp6/Vmp1/Runx1/Ano6/Nrg1/Osbpl3/Spns2/Abcc4/Esyt2/Cftr/Anxa2/Atp8a1/Slco3a1/Xkr4/Plscr1	17
GO:0045666	GO:0045666	positive regulation of neuron differentiation	9/288	118/28891	2.97023523470686e-06	5.75823864583509e-05	3.43619891124237e-05	Ngf/Bmp6/Map1b/App/Zeb1/Tcf12/Socs2/Itgb1/Rhoa	9
GO:0007389	GO:0007389	pattern specification process	18/288	498/28891	3.11990928211081e-06	5.96959235752044e-05	3.56232313752908e-05	Bicc1/Erbb4/Sema3c/Pax8/Gpc3/Zeb2/C3/Cobl/Tgfbr2/Zeb1/Adgrg1/Lama5/Ext1/Nrp1/Plxna2/Smad2/Zbtb16/Kmt2a	18
GO:0071711	GO:0071711	basement membrane organization	6/288	41/28891	3.12388336675627e-06	5.96959235752044e-05	3.56232313752908e-05	Spint2/Col4a1/Clasp1/Ext1/Fermt1/Itgb1	6
GO:0033627	GO:0033627	cell adhesion mediated by integrin	8/288	90/28891	3.38126507848985e-06	6.40047960376405e-05	3.81945285678472e-05	Itgav/Itga1/Itgb6/Itgb8/Ext1/Fermt1/Icam1/Itgb1	8
GO:0071604	GO:0071604	transforming growth factor beta production	6/288	42/28891	3.61419351433834e-06	6.74593422001849e-05	4.02560109920182e-05	Itgav/Itgb6/Cd2ap/Itgb8/Met/Fermt1	6
GO:0045216	GO:0045216	cell-cell junction organization	12/288	231/28891	3.98196637426182e-06	7.33010599078563e-05	4.37420255984821e-05	Pkhd1/Cdh6/Bmp6/Ctnna1/Tjp2/Vcl/Ext1/Cd9/F11r/Rock2/Itgb1/Rhoa	12
GO:0097028	GO:0097028	dendritic cell differentiation	6/288	43/28891	4.16532131530292e-06	7.63261846498202e-05	4.55472530272249e-05	Itgb6/Tmem176b/Relb/Itgb8/Tgfbr2/Tmem176a	6
GO:0001558	GO:0001558	regulation of cell growth	17/288	459/28891	4.26353402416309e-06	7.77707365407568e-05	4.64092818419667e-05	Sema5a/Cd44/Sema3c/Igfbp7/Ngf/Sema6a/Rtn4/Rims2/Nrg1/Map1b/Ttc3/Picalm/Smurf1/Ptprj/Nrp1/Tead1/Rhoa	17
GO:0050863	GO:0050863	regulation of T cell activation	16/288	411/28891	4.37782926322819e-06	7.91361659159222e-05	4.72240947076536e-05	Vcam1/Cd44/Nfkbiz/Arid1b/Cd74/Sh3rf1/Runx1/B2m/Tgfbr2/Cd47/Pawr/Malt1/Zeb1/Sox4/Zbtb16/Rhoa	16
GO:0042692	GO:0042692	muscle cell differentiation	17/288	468/28891	5.50681136183823e-06	9.65014584936979e-05	5.7586742579554e-05	Fhod3/Actn1/Myof/Rora/Myh9/Pdgfb/C3/Dock1/Tanc1/Nrg1/Tpm1/Zeb1/Akap13/Met/Cd9/Mef2a/Itgb1	17
GO:0051261	GO:0051261	protein depolymerization	9/288	128/28891	5.80704643784899e-06	0.00010132	6.04623828197092e-05	Sema5a/Scin/Map1b/Tpm1/Nckap5/Clasp1/Sptbn1/Mical3/Rhoa	9
GO:0048863	GO:0048863	stem cell differentiation	13/288	284/28891	6.29649933245776e-06	0.000108446	6.47144159988317e-05	Sema5a/Erbb4/Sema3c/Msi2/Cdk6/Sema6a/Zeb2/Nrg1/Stat3/Lama5/Ext1/Nrp1/Itgb1	13
GO:1902946	GO:1902946	protein localization to early endosome	4/288	13/28891	6.44176965841753e-06	0.000110003	6.56440133164608e-05	Ezr/Nrp1/Msn/Rock2	4
GO:0030048	GO:0030048	actin filament-based movement	9/288	130/28891	6.59168780186113e-06	0.000112087	6.68871086049691e-05	Syne2/Myh9/Zeb2/Tpm1/Wipf1/Wasf2/Myo1e/Ccdc88c/Parva	9
GO:0001654	GO:0001654	eye development	16/288	428/28891	7.28558090733546e-06	0.000121316	7.2394394252842e-05	Map3k1/Pdgfb/Zeb2/Bmp6/C3/Clic4/Col4a1/Tenm3/Sipa1l3/Tgfbr2/Nfib/Fat1/Gnb1/Stat3/Zeb1/Nrp1	16
GO:0003018	GO:0003018	vascular process in circulatory system	12/288	247/28891	7.87512558596212e-06	0.000127947	7.63516331048959e-05	Itga1/Pdgfb/Zeb2/Bmp6/Tjp2/Ptprj/Ext1/Cftr/Akap12/Icam1/Rock2/Rhoa	12
GO:0007009	GO:0007009	plasma membrane organization	10/288	169/28891	8.22172367039141e-06	0.00013041	7.78215991268585e-05	Myof/Myh9/Asap1/Ano6/Agrn/Cd9/Sptbn1/Anxa2/Xkr4/Plscr1	10
GO:0071322	GO:0071322	cellular response to carbohydrate stimulus	10/288	169/28891	8.22172367039141e-06	0.00013041	7.78215991268585e-05	Nfkb1/Vcam1/Myh9/Zfp36l1/Tbc1d1/Unc13b/Cftr/Map4k4/Sox4/Icam1	10
GO:0021700	GO:0021700	developmental maturation	15/288	389/28891	9.77326894666742e-06	0.000149695	8.93297985281976e-05	Erbb4/Ngf/Pdgfb/C3/Runx1/Ano6/App/Unc13b/Picalm/Ext1/Cftr/Fermt1/Rock2/Zbtb16/Rhoa	15
GO:0043547	GO:0043547	positive regulation of GTPase activity	12/288	253/28891	1.00288858896547e-05	0.000152447	9.09717519894914e-05	Dock10/Myo9a/Asap1/Sipa1l3/Tbc1d1/Dock7/Picalm/Agrn/Map4k4/Icam1/Gnas/Itgb1	12
GO:0046847	GO:0046847	filopodium assembly	7/288	77/28891	1.20503921942434e-05	0.000177788	0.000106094	Myo10/Dpysl3/Agrn/Ezr/Nrp1/Dnm3/Zmynd8	7
GO:1990778	GO:1990778	protein localization to cell periphery	15/288	400/28891	1.35720661138383e-05	0.000198053	0.000118187	Kcnip4/Sytl2/Erbb4/Magi2/Picalm/Smurf1/Ezr/Grip1/Lama5/F11r/Sptbn1/Anxa2/Rock2/Tnik/Itgb1	15
GO:0030865	GO:0030865	cortical cytoskeleton organization	6/288	53/28891	1.44288245360842e-05	0.000209036	0.000124741	Fhod3/Actn1/Ezr/Fmnl2/Rock2/Iqgap1	6
GO:0050867	GO:0050867	positive regulation of cell activation	16/288	454/28891	1.51049371602666e-05	0.000218044	0.000130116	Vcam1/Havcr1/Nfkbiz/Arid1b/Cd74/Pdgfb/Runx1/B2m/Tgfbr2/Cd47/Ptprj/Malt1/Cftr/Sox4/Zbtb16/Rhoa	16
GO:0009743	GO:0009743	response to carbohydrate	11/288	223/28891	1.63380355846386e-05	0.000231677	0.000138252	Nfkb1/Vcam1/Myh9/Zfp36l1/Tbc1d1/Unc13b/Cftr/Map4k4/Sox4/Icam1/Smad2	11
GO:0140056	GO:0140056	organelle localization by membrane tethering	7/288	81/28891	1.68431232406105e-05	0.00023551	0.00014054	Sytl2/Vmp1/Rims2/Unc13b/Exoc6b/Esyt2/Cftr	7
GO:0051642	GO:0051642	centrosome localization	5/288	33/28891	1.79514828546559e-05	0.000249271	0.000148751	Syne2/Sema6a/Pard3b/Ezr/Plxna2	5
GO:0010324	GO:0010324	membrane invagination	7/288	82/28891	1.82597109823154e-05	0.000251798	0.000150259	Havcr1/Myh9/C3/Ano6/Smurf1/Xkr4/Rhoa	7
GO:0061842	GO:0061842	microtubule organizing center localization	5/288	34/28891	2.08757528149302e-05	0.000282209	0.000168407	Syne2/Sema6a/Pard3b/Ezr/Plxna2	5
GO:0031623	GO:0031623	receptor internalization	9/288	150/28891	2.08861687482445e-05	0.000282209	0.000168407	Nedd4/Magi2/Nrg1/App/Picalm/Ezr/Cd9/Dnm3/Itgb1	9
GO:0035264	GO:0035264	multicellular organism growth	11/288	230/28891	2.17570762698226e-05	0.00029299	0.000174841	Arid5b/Clic4/Zfp36l1/App/Stat3/Ezr/Ext1/Gnas/Csf1/Socs2/Ankrd11	11
GO:0050870	GO:0050870	positive regulation of T cell activation	12/288	277/28891	2.4661613689767e-05	0.00032555	0.00019427	Vcam1/Nfkbiz/Arid1b/Cd74/Runx1/B2m/Tgfbr2/Cd47/Malt1/Sox4/Zbtb16/Rhoa	12
GO:0045862	GO:0045862	positive regulation of proteolysis	14/288	372/28891	2.52759965196703e-05	0.000332566	0.000198457	Ngf/Sh3d19/Myh9/Sh3rf1/App/Pawr/Picalm/Smurf1/Stat3/Malt1/Tnip1/Rock2/Eif2ak3/Rhoa	14
GO:0098814	GO:0098814	spontaneous synaptic transmission	4/288	18/28891	2.65052452714379e-05	0.000345343	0.000206081	Rims2/App/Unc13b/Itgb1	4
GO:0022406	GO:0022406	membrane docking	7/288	87/28891	2.69012352529996e-05	0.000348241	0.000207811	Sytl2/Vmp1/Rims2/Unc13b/Exoc6b/Esyt2/Cftr	7
GO:0002274	GO:0002274	myeloid leukocyte activation	12/288	280/28891	2.74063211656585e-05	0.000353638	0.000211032	Havcr1/Rora/Sbno2/Itgb6/Relb/Itgb8/Mfhas1/Tgfbr2/App/Anxa3/Cftr/Plscr1	12
GO:0001503	GO:0001503	ossification	16/288	484/28891	3.27623736224625e-05	0.000417382	0.000249071	Spp1/Cdk6/Gpc3/Sbno2/Bmp6/Runx1/Wwox/Ano6/Smurf1/Crim1/Ext1/Gnas/Csf1/Eif2ak3/Zbtb16/Rhoa	16
GO:0007189	GO:0007189	adenylate cyclase-activating G protein-coupled receptor signaling pathway	9/288	159/28891	3.31085965024757e-05	0.000420458	0.000250906	Adgrl2/Grk5/App/Adgrg1/Akap13/Gnas/Gnai2/Adgrg3/Adgrg2	9
GO:0045198	GO:0045198	establishment of epithelial cell apical/basal polarity	4/288	19/28891	3.3310381553258e-05	0.000421686	0.000251639	Myo9a/Fat1/Msn/Rhoa	4
GO:0097191	GO:0097191	extrinsic apoptotic signaling pathway	11/288	242/28891	3.46948996574371e-05	0.000433454	0.000258662	Itgav/Nfkbiz/Ngf/Sh3rf1/Wwox/Ctnna1/Nrg1/App/Nrp1/Icam1/Rock2	11
GO:0008037	GO:0008037	cell recognition	9/288	160/28891	3.478004396886e-05	0.000433454	0.000258662	Sema5a/Rtn4/Cd47/App/Ext1/Nrp1/Msn/Cd9/Cadm1	9
GO:0007548	GO:0007548	sex differentiation	13/288	335/28891	3.5876271813476e-05	0.000444356	0.000265167	Itgav/Arid5b/Myh9/Bmp6/Runx1/Adamts1/Schip1/Immp2l/Greb1l/Adgrg1/Cftr/Fndc3a/Icam1	13
GO:1904019	GO:1904019	epithelial cell apoptotic process	9/288	163/28891	4.02294087549985e-05	0.000495217	0.000295518	Sema5a/Pkhd1/Nfkbiz/Ngf/Col18a1/Zfp36l1/Ano6/Tgfbr2/Icam1	9
GO:0002757	GO:0002757	immune response-activating signaling pathway	15/288	440/28891	4.07582309980738e-05	0.000500192	0.000298487	Nfkb1/Nfkbiz/Rtn4/Znrf1/Mfhas1/Cd47/App/Pawr/Ptprj/Malt1/Ezr/Tnip1/Alpk1/Rps6ka3/Plscr1	15
GO:0010171	GO:0010171	body morphogenesis	6/288	64/28891	4.29928635775883e-05	0.000526007	0.000313892	Arid5b/Gpc3/Schip1/Clasp1/Gnas/Ankrd11	6
GO:1901379	GO:1901379	regulation of potassium ion transmembrane transport	7/288	95/28891	4.75401028909169e-05	0.000568291	0.000339125	Kcnip4/Nedd4/Ano6/Agrn/Grip1/Kcnc2/Itgb1	7
GO:0045601	GO:0045601	regulation of endothelial cell differentiation	5/288	41/28891	5.31077977050695e-05	0.000625597	0.000373322	Bmp6/Vcl/Zeb1/F11r/Rock2	5
GO:0014706	GO:0014706	striated muscle tissue development	12/288	301/28891	5.52052097382339e-05	0.000645885	0.000385428	Erbb4/Sema3c/Fhod3/Tgfbr2/Adamts9/Ly6e/Nrg1/Tpm1/Akap13/Met/Mef2a/Itgb1	12
GO:0099072	GO:0099072	regulation of postsynaptic membrane neurotransmitter receptor levels	8/288	133/28891	5.91035599527794e-05	0.000689484	0.000411446	Erbb4/Nedd4/Magi2/Nrg1/Grip1/Dnm3/Tnik/Itgb1	8
GO:0046879	GO:0046879	hormone secretion	14/288	403/28891	6.00847407726865e-05	0.000696879	0.000415859	Spp1/Pax8/Myh9/Bmp6/Runx1/Rims2/Tbc1d1/Nrg1/Cpe/Cftr/Map4k4/Sox4/Smad2/Gnas	14
GO:0000768	GO:0000768	syncytium formation by plasma membrane fusion	6/288	68/28891	6.07084760401758e-05	0.000700066	0.000417761	Cd44/Myh9/Sbno2/Dock1/Tanc1/Cd9	6
GO:0140253	GO:0140253	cell-cell fusion	6/288	68/28891	6.07084760401758e-05	0.000700066	0.000417761	Cd44/Myh9/Sbno2/Dock1/Tanc1/Cd9	6
GO:0001570	GO:0001570	vasculogenesis	7/288	99/28891	6.19164716238409e-05	0.000711951	0.000424853	Rtn4/Zfp36l1/Itgb8/Tgfbr2/Ptprj/Myo1e/Nrp1	7
GO:0010927	GO:0010927	cellular component assembly involved in morphogenesis	8/288	135/28891	6.56817545875898e-05	0.000746688	0.000445582	Fhod3/Tpm1/Clasp1/Akap13/Cd9/Mef2a/Itgb1/AU040320	8
GO:0045926	GO:0045926	negative regulation of growth	11/288	263/28891	7.34814289816529e-05	0.000815266	0.000486506	Sema5a/Sema3c/Sema6a/Gpc3/Rtn4/Tgfbr2/Ttc3/Ptprj/Nrp1/Gnas/Socs2	11
GO:0009914	GO:0009914	hormone transport	14/288	411/28891	7.40533096765402e-05	0.000816417	0.000487193	Spp1/Pax8/Myh9/Bmp6/Runx1/Rims2/Tbc1d1/Nrg1/Cpe/Cftr/Map4k4/Sox4/Smad2/Gnas	14
GO:0034446	GO:0034446	substrate adhesion-dependent cell spreading	7/288	102/28891	7.48817527792019e-05	0.000823289	0.000491293	Itgav/Dock1/St6gal1/Lama5/Nrp1/Parva/Rhoa	7
GO:0002833	GO:0002833	positive regulation of response to biotic stimulus	14/288	413/28891	7.7958826963127e-05	0.000850133	0.000507312	Sash1/Nfkbiz/Cd74/Bmp6/Rtn4/Znrf1/Mfhas1/App/Unc13b/Tnip1/Alpk1/Cadm1/Rps6ka3/Plscr1	14
GO:0051216	GO:0051216	cartilage development	10/288	223/28891	8.78999565453982e-05	0.000948233	0.000565853	Bmp6/Runx1/Itgb8/Tgfbr2/Nfib/Zeb1/Ext1/Gnas/Eif2ak3/Zbtb16	10
GO:1902893	GO:1902893	regulation of miRNA transcription	6/288	73/28891	9.05716065418728e-05	0.000971828	0.000579934	Nfkb1/Pdgfb/App/Nfib/Stat3/Tead1	6
GO:0061351	GO:0061351	neural precursor cell proliferation	10/288	225/28891	9.46282971642222e-05	0.00100728	0.000601087	Rora/Zeb2/Spint2/Ctnna1/Nfib/Dock7/Adgrg1/Gnai2/Itgb1/Rhoa	10
GO:0002237	GO:0002237	response to molecule of bacterial origin	14/288	421/28891	9.54323188280864e-05	0.00101315	0.000604591	Sash1/Itgav/Nfkb1/Havcr1/Nfkbiz/Sbno2/Bmp6/B2m/Litaf/Malt1/Tnip1/Rps6ka3/Rhoa/Plscr1	14
GO:0008038	GO:0008038	neuron recognition	5/288	47/28891	0.000103531	0.00108195	0.000645647	Sema5a/Rtn4/App/Ext1/Nrp1	5
GO:0061614	GO:0061614	miRNA transcription	6/288	75/28891	0.000105367	0.00108992	0.000650406	Nfkb1/Pdgfb/App/Nfib/Stat3/Tead1	6
GO:0030900	GO:0030900	forebrain development	14/288	425/28891	0.00010538	0.00108992	0.000650406	Sema5a/Erbb4/Syne2/Zeb2/Rtn4/B2m/Nrg1/App/Nfib/Dock7/Adgrg1/Ext1/Nrp1/Rhoa	14
GO:0071394	GO:0071394	cellular response to testosterone stimulus	3/288	10/28891	0.000111695	0.00114345	0.000682346	Spp1/Msn/Rock2	3
GO:1902965	GO:1902965	regulation of protein localization to early endosome	3/288	10/28891	0.000111695	0.00114345	0.000682346	Ezr/Msn/Rock2	3
GO:1902966	GO:1902966	positive regulation of protein localization to early endosome	3/288	10/28891	0.000111695	0.00114345	0.000682346	Ezr/Msn/Rock2	3
GO:0043114	GO:0043114	regulation of vascular permeability	5/288	48/28891	0.000114634	0.00116168	0.000693228	Zeb2/Bmp6/Tjp2/Ptprj/Akap12	5
GO:0033002	GO:0033002	muscle cell proliferation	11/288	280/28891	0.000127815	0.0012696	0.00075763	Pdgfd/Erbb4/Pdgfb/Adamts1/Tgfbr2/Nrg1/Tpm1/Abcc4/Stat3/Gnai2/Rhoa	11
GO:0048738	GO:0048738	cardiac muscle tissue development	11/288	280/28891	0.000127815	0.0012696	0.00075763	Erbb4/Fhod3/Tgfbr2/Adamts9/Ly6e/Nrg1/Tpm1/Akap13/Met/Mef2a/Itgb1	11
GO:0051047	GO:0051047	positive regulation of secretion	14/288	437/28891	0.000140821	0.00137964	0.000823295	Spp1/Sytl2/Myh9/Cadps2/Bmp6/Rtn4/Cd2ap/Runx1/Unc13b/Clasp1/Cftr/Sox4/Gnas/Anxa2	14
GO:0062009	GO:0062009	secondary palate development	4/288	27/28891	0.000141643	0.00137964	0.000823295	Itgb6/Itgb8/Tgfbr2/Smad2	4
GO:1903510	GO:1903510	mucopolysaccharide metabolic process	6/288	80/28891	0.000150846	0.0014566	0.00086922	Nfkb1/Cd44/Pdgfb/Ext1/Ccnd3/Chsy3	6
GO:1902959	GO:1902959	regulation of aspartic-type endopeptidase activity involved in amyloid precursor protein catabolic process	3/288	11/28891	0.000152448	0.0014566	0.00086922	App/Picalm/Rock2	3
GO:0043266	GO:0043266	regulation of potassium ion transport	7/288	116/28891	0.000167983	0.00157504	0.000939897	Kcnip4/Nedd4/Ano6/Agrn/Grip1/Kcnc2/Itgb1	7
GO:0043666	GO:0043666	regulation of phosphoprotein phosphatase activity	5/288	52/28891	0.000168433	0.00157558	0.000940218	Itga1/Magi2/Pawr/Rock2/Gnai2	5
GO:0030324	GO:0030324	lung development	10/288	243/28891	0.000177421	0.00164813	0.000983513	Tns3/Gpc3/Itgb6/Tgfbr2/Nfib/Foxp4/Lama5/Ext1/Cftr/Smad2	10
GO:0035051	GO:0035051	cardiocyte differentiation	9/288	198/28891	0.000178321	0.00165266	0.000986217	Vcam1/Sema3c/Fhod3/Pdgfb/Nrg1/Akap13/Met/Mef2a/Itgb1	9
GO:0048844	GO:0048844	artery morphogenesis	6/288	83/28891	0.00018481	0.00170102	0.00101507	Rtn4/Tgfbr2/Adamts9/Nrp1/Sox4/Akt3	6
GO:1902074	GO:1902074	response to salt	12/288	343/28891	0.000188223	0.00172059	0.00102675	Nfat5/Pdgfb/Aoc1/Clic4/B2m/Ly6e/App/Nt5e/Mef2a/Rock2/Gnai2/Iqgap1	12
GO:2000831	GO:2000831	regulation of steroid hormone secretion	4/288	29/28891	0.000188708	0.00172111	0.00102706	Spp1/Bmp6/Runx1/Nrg1	4
GO:0071333	GO:0071333	cellular response to glucose stimulus	8/288	158/28891	0.000195993	0.00177946	0.00106188	Vcam1/Myh9/Tbc1d1/Unc13b/Cftr/Map4k4/Sox4/Icam1	8
GO:0006024	GO:0006024	glycosaminoglycan biosynthetic process	5/288	54/28891	0.000201657	0.0017993	0.00107372	Nfkb1/Pdgfb/Ext1/Ccnd3/Chsy3	5
GO:1901653	GO:1901653	cellular response to peptide	12/288	346/28891	0.000203883	0.00181415	0.00108259	Nfkb1/Vcam1/Zfp36l1/App/Ptprj/Stat3/Icam1/Akt3/Gnas/Rock2/Socs2/Gnai2	12
GO:1902075	GO:1902075	cellular response to salt	9/288	202/28891	0.000207025	0.00183804	0.00109684	Pdgfb/Aoc1/Clic4/B2m/Ly6e/Mef2a/Rock2/Gnai2/Iqgap1	9
GO:0043112	GO:0043112	receptor metabolic process	6/288	85/28891	0.000210617	0.00186579	0.0011134	Nedd4/Nrg1/Smurf1/Agrn/Anxa2/Inpp5f	6
GO:0071456	GO:0071456	cellular response to hypoxia	7/288	121/28891	0.000218078	0.00190664	0.00113778	Rora/Rtn4/Zfp36l1/Gnb1/Stat3/Rock2/Npepps	7
GO:0042593	GO:0042593	glucose homeostasis	11/288	298/28891	0.00021943	0.00191429	0.00114234	Vcam1/Myh9/Tbc1d1/Unc13b/Ptprj/Stat3/Met/Cftr/Map4k4/Sox4/Icam1	11
GO:0071216	GO:0071216	cellular response to biotic stimulus	12/288	349/28891	0.000220642	0.00192068	0.00114616	Sash1/Nfkb1/Nfkbiz/Sbno2/Bmp6/B2m/Litaf/Malt1/Tnip1/Eif2ak3/Rhoa/Plscr1	12
GO:0043954	GO:0043954	cellular component maintenance	6/288	86/28891	0.000224542	0.00192952	0.00115143	Tanc1/Rims2/App/Cadm1/Itgb1/Zmynd8	6
GO:0051098	GO:0051098	regulation of binding	13/288	405/28891	0.000237912	0.00203323	0.00121332	Tns3/Ngf/Zbtb7c/Pdgfb/B2m/App/Nfib/Agrn/Met/Smad2/Anxa2/Eif2ak3/Plscr1	13
GO:0010828	GO:0010828	positive regulation of glucose transmembrane transport	5/288	56/28891	0.000239651	0.00203323	0.00121332	Erbb4/Gpc3/C3/Met/Mef2a	5
GO:0044060	GO:0044060	regulation of endocrine process	5/288	56/28891	0.000239651	0.00203323	0.00121332	Spp1/Bmp6/Runx1/Nrg1/Gnas	5
GO:2000628	GO:2000628	regulation of miRNA metabolic process	6/288	88/28891	0.000254563	0.00212383	0.00126738	Nfkb1/Pdgfb/App/Nfib/Stat3/Tead1	6
GO:1901652	GO:1901652	response to peptide	14/288	464/28891	0.000260093	0.00214719	0.00128132	Nfkb1/Vcam1/Zfp36l1/App/Ptprj/Stat3/Tcf12/Ccnd3/Icam1/Akt3/Gnas/Rock2/Socs2/Gnai2	14
GO:0034113	GO:0034113	heterotypic cell-cell adhesion	5/288	57/28891	0.000260573	0.00214719	0.00128132	Itgav/Vcam1/Cd44/Parva/Itgb1	5
GO:0051293	GO:0051293	establishment of spindle localization	5/288	57/28891	0.000260573	0.00214719	0.00128132	Pkhd1/Myh9/Map4/Clasp1/Itgb1	5
GO:0072593	GO:0072593	reactive oxygen species metabolic process	10/288	257/28891	0.000278	0.00227575	0.00135804	Birc3/Pdgfb/Birc2/Tgfbr2/Immp2l/App/Stat3/Met/Gnai2/Rhoa	10
GO:0060586	GO:0060586	multicellular organismal-level iron ion homeostasis	4/288	32/28891	0.000279077	0.00227575	0.00135804	Bmp6/B2m/Picalm/Btbd9	4
GO:0035303	GO:0035303	regulation of dephosphorylation	7/288	126/28891	0.000279577	0.00227575	0.00135804	Itga1/Magi2/Mfhas1/Pawr/Rock2/Gnai2/Iqgap1	7
GO:0048145	GO:0048145	regulation of fibroblast proliferation	7/288	126/28891	0.000279577	0.00227575	0.00135804	Pdgfd/Cdk6/Cd74/Pdgfb/Pawr/Anxa2/Kmt2a	7
GO:0031644	GO:0031644	regulation of nervous system process	8/288	167/28891	0.000285527	0.00230084	0.00137302	Dlgap4/Rims2/App/Pawr/Unc13b/Rock2/Eif2ak3/Zmynd8	8
GO:0050764	GO:0050764	regulation of phagocytosis	7/288	127/28891	0.000293403	0.00235015	0.00140244	Itgav/Myh9/C3/Ano6/Cd47/Ptprj/Plscr1	7
GO:2000377	GO:2000377	regulation of reactive oxygen species metabolic process	8/288	168/28891	0.000297258	0.00236686	0.00141241	Birc3/Pdgfb/Birc2/Tgfbr2/App/Stat3/Gnai2/Rhoa	8
GO:0030947	GO:0030947	regulation of vascular endothelial growth factor receptor signaling pathway	4/288	33/28891	0.000315094	0.00246968	0.00147377	Myof/Nedd4/Epn2/Nrp1	4
GO:1904035	GO:1904035	regulation of epithelial cell apoptotic process	7/288	129/28891	0.000322702	0.00252437	0.00150641	Sema5a/Pkhd1/Ngf/Col18a1/Zfp36l1/Ano6/Icam1	7
GO:0048070	GO:0048070	regulation of developmental pigmentation	3/288	14/28891	0.00032893	0.00255319	0.0015236	Zeb2/Adamts9/Spns2	3
GO:0036293	GO:0036293	response to decreased oxygen levels	10/288	264/28891	0.000343936	0.00265426	0.00158392	Rora/Zeb2/Rtn4/Zfp36l1/Birc2/Gnb1/Stat3/Plat/Rock2/Npepps	10
GO:0007162	GO:0007162	negative regulation of cell adhesion	11/288	315/28891	0.000351892	0.00270008	0.00161126	Sema5a/Cd44/Sema6a/Cd74/Bmp6/Spint2/Runx1/Pawr/Cd9/Plxna2/Rhoa	11
GO:0048511	GO:0048511	rhythmic process	11/288	317/28891	0.000371166	0.00282101	0.00168342	Ngf/Rora/Myh9/Runx1/Adamts1/Schip1/Relb/Mycbp2/Btbd9/Rock2/Kmt2a	11
GO:0071695	GO:0071695	anatomical structure maturation	11/288	317/28891	0.000371166	0.00282101	0.00168342	Ngf/Pdgfb/C3/Runx1/Ano6/App/Ext1/Cftr/Fermt1/Zbtb16/Rhoa	11
GO:0070661	GO:0070661	leukocyte proliferation	13/288	425/28891	0.000376924	0.00285935	0.0017063	Il34/Vcam1/Cd44/Nfkbiz/Cd74/Sh3rf1/Tgfbr2/St6gal1/Pawr/Malt1/Msn/Ccnd3/Csf1	13
GO:0050890	GO:0050890	cognition	12/288	371/28891	0.000383354	0.00290264	0.00173214	Dcdc2a/Ngf/B2m/Tanc1/Nrg1/App/Picalm/Btbd9/Gnas/Atp8a1/Itgb1/Kmt2a	12
GO:0140747	GO:0140747	regulation of ncRNA transcription	6/288	95/28891	0.000385233	0.0029059	0.00173408	Nfkb1/Pdgfb/App/Nfib/Stat3/Tead1	6
GO:0051653	GO:0051653	spindle localization	5/288	62/28891	0.000386719	0.00291164	0.00173751	Pkhd1/Myh9/Map4/Clasp1/Itgb1	5
GO:1902414	GO:1902414	protein localization to cell junction	7/288	133/28891	0.000388333	0.00291832	0.00174149	Erbb4/Magi2/Tjp2/Vcl/Grip1/F11r/Tnik	7
GO:0007596	GO:0007596	blood coagulation	8/288	175/28891	0.000390871	0.00292643	0.00174633	Pdgfb/Ano6/Ptprj/Plat/Cd9/F11r/Gnas/Anxa2	8
GO:0001678	GO:0001678	intracellular glucose homeostasis	8/288	176/28891	0.00040601	0.00300523	0.00179336	Vcam1/Myh9/Tbc1d1/Unc13b/Cftr/Map4k4/Sox4/Icam1	8
GO:2000650	GO:2000650	negative regulation of sodium ion transmembrane transporter activity	3/288	15/28891	0.000408136	0.00300523	0.00179336	Nedd4/Agrn/Hecw2	3
GO:0050817	GO:0050817	coagulation	8/288	178/28891	0.000437719	0.00319957	0.00190933	Pdgfb/Ano6/Ptprj/Plat/Cd9/F11r/Gnas/Anxa2	8
GO:0099560	GO:0099560	synaptic membrane adhesion	4/288	36/28891	0.000443063	0.00322688	0.00192562	Cdh6/Magi2/Nrg1/Cadm1	4
GO:0042391	GO:0042391	regulation of membrane potential	14/288	491/28891	0.000457587	0.00329676	0.00196732	Dcdc2a/Kcnh8/Nedd4/B2m/Ano6/Rims2/App/Pawr/Unc13b/Agrn/Met/Cftr/Kcnc2/Zmynd8	14
GO:0051656	GO:0051656	establishment of organelle localization	14/288	491/28891	0.000457587	0.00329676	0.00196732	Pkhd1/Syne2/Myh9/Pard3b/Map4/Map1b/Exoc6b/Dock7/Picalm/Clasp1/Ezr/Myo1e/Dnm3/Itgb1	14
GO:0006911	GO:0006911	phagocytosis, engulfment	5/288	65/28891	0.000481785	0.00345251	0.00206026	Havcr1/Myh9/C3/Ano6/Xkr4	5
GO:0120305	GO:0120305	regulation of pigmentation	3/288	16/28891	0.000498626	0.00351667	0.00209856	Zeb2/Adamts9/Spns2	3
GO:0002790	GO:0002790	peptide secretion	11/288	329/28891	0.000506412	0.00356532	0.00212759	Pax8/Myh9/Cd74/Rims2/Tbc1d1/Cpe/Cftr/Map4k4/Sox4/Smad2/Gnas	11
GO:0030193	GO:0030193	regulation of blood coagulation	5/288	66/28891	0.000517076	0.00363402	0.00216858	Pdgfb/Ano6/Plat/Cd9/Anxa2	5
GO:0002028	GO:0002028	regulation of sodium ion transport	6/288	102/28891	0.000563252	0.00387043	0.00230966	Nedd4/Agrn/Grip1/Hecw2/Akt3/Gnas	6
GO:0072089	GO:0072089	stem cell proliferation	7/288	142/28891	0.000575257	0.00394154	0.00235209	Ngf/Zfp36l1/Tgfbr2/Nfib/Tsc22d1/Fermt1/Etv6	7
GO:0034764	GO:0034764	positive regulation of transmembrane transport	10/288	282/28891	0.000575565	0.00394154	0.00235209	Erbb4/Gpc3/C3/Vmp1/Ano6/Met/Cftr/Mef2a/Kcnc2/Itgb1	10
GO:0010586	GO:0010586	miRNA metabolic process	6/288	104/28891	0.000624295	0.00410705	0.00245086	Nfkb1/Pdgfb/App/Nfib/Stat3/Tead1	6
GO:1905952	GO:1905952	regulation of lipid localization	8/288	190/28891	0.000672885	0.00438358	0.00261588	Spp1/Itgav/Bmp6/C3/Runx1/Nrg1/Anxa2/Atp8a1	8
GO:0072091	GO:0072091	regulation of stem cell proliferation	6/288	106/28891	0.000690347	0.00448279	0.00267508	Ngf/Zfp36l1/Tgfbr2/Nfib/Tsc22d1/Fermt1	6
GO:0044772	GO:0044772	mitotic cell cycle phase transition	13/288	454/28891	0.000697545	0.00452221	0.0026986	Arid1b/Cdk6/Taok3/Adamts1/Zfp36l1/Ube2e2/App/Nfib/Clasp1/Hecw2/Ccnd3/Itgb1/Nsmce2	13
GO:0050818	GO:0050818	regulation of coagulation	5/288	71/28891	0.000723467	0.00463407	0.00276536	Pdgfb/Ano6/Plat/Cd9/Anxa2	5
GO:0048660	GO:0048660	regulation of smooth muscle cell proliferation	8/288	193/28891	0.000745266	0.00475478	0.00283739	Pdgfd/Pdgfb/Adamts1/Tgfbr2/Tpm1/Abcc4/Gnai2/Rhoa	8
GO:0048144	GO:0048144	fibroblast proliferation	7/288	150/28891	0.00079582	0.00505321	0.00301548	Pdgfd/Cdk6/Cd74/Pdgfb/Pawr/Anxa2/Kmt2a	7
GO:0031503	GO:0031503	protein-containing complex localization	9/288	244/28891	0.000815169	0.00515974	0.00307905	Erbb4/Nedd4/Magi2/Nrg1/Ezr/Grip1/Dnm3/Tnik/Itgb1	9
GO:0030239	GO:0030239	myofibril assembly	5/288	73/28891	0.000821249	0.00519003	0.00309712	Fhod3/Tpm1/Akap13/Mef2a/Itgb1	5
GO:0016322	GO:0016322	neuron remodeling	3/288	19/28891	0.000843916	0.00527513	0.00314791	Pdgfb/C3/App	3
GO:0033574	GO:0033574	response to testosterone	3/288	19/28891	0.000843916	0.00527513	0.00314791	Spp1/Msn/Rock2	3
GO:0050727	GO:0050727	regulation of inflammatory response	12/288	411/28891	0.000939838	0.00582033	0.00347325	Nfkb1/Cd44/Nfkbiz/Rora/Sbno2/C3/Mfhas1/Cd47/App/Nt5e/Stat3/Tnip1	12
GO:0050886	GO:0050886	endocrine process	6/288	113/28891	0.000964991	0.00594855	0.00354977	Spp1/Bmp6/Runx1/Nrg1/Gnas/Rhoa	6
GO:0042982	GO:0042982	amyloid precursor protein metabolic process	5/288	77/28891	0.00104595	0.0063214	0.00377226	Rtn4/App/Pawr/Picalm/Rock2	5
GO:0032368	GO:0032368	regulation of lipid transport	7/288	158/28891	0.0010784	0.00647846	0.00386599	Spp1/Itgav/Bmp6/Runx1/Nrg1/Anxa2/Atp8a1	7
GO:0000209	GO:0000209	protein polyubiquitination	9/288	254/28891	0.00108039	0.00648075	0.00386736	Sash1/Birc3/Map3k1/Nedd4/Znrf1/Birc2/Ube2e2/Ttc3/Smurf1	9
GO:0032409	GO:0032409	regulation of transporter activity	10/288	307/28891	0.00109881	0.00657156	0.00392155	Nedd4/Vmp1/App/Agrn/Grip1/Hecw2/Cftr/Cttnbp2nl/Kcnc2/Itgb1	10
GO:0072538	GO:0072538	T-helper 17 type immune response	4/288	46/28891	0.00113526	0.00672936	0.00401571	Nfkbiz/Rora/Stat3/Malt1	4
GO:0007492	GO:0007492	endoderm development	5/288	79/28891	0.00117401	0.00690809	0.00412237	Itgav/Myh9/Zfp36l1/Ext1/Smad2	5
GO:0045732	GO:0045732	positive regulation of protein catabolic process	8/288	208/28891	0.00120692	0.00709129	0.00423169	Sh3d19/Gpc3/Nedd4/Sh3rf1/App/Ezr/Msn/Eif2ak3	8
GO:2000772	GO:2000772	regulation of cellular senescence	4/288	47/28891	0.00123123	0.00720251	0.00429806	Cdk6/B2m/Pawr/Akt3	4
GO:0098773	GO:0098773	skin epidermis development	7/288	162/28891	0.00124647	0.00724937	0.00432603	Nfkbiz/Runx1/Lama5/Ext1/Met/Fermt1/Gnas	7
GO:0017121	GO:0017121	plasma membrane phospholipid scrambling	3/288	22/28891	0.00131189	0.00753985	0.00449937	Ano6/Xkr4/Plscr1	3
GO:0000281	GO:0000281	mitotic cytokinesis	5/288	81/28891	0.00131332	0.00753985	0.00449937	Exoc6b/Sptbn1/Rock2/Iqgap1/Rhoa	5
GO:0006814	GO:0006814	sodium ion transport	9/288	262/28891	0.00133951	0.00763558	0.00455649	Nedd4/Ano6/Agrn/Slc13a1/Grip1/Hecw2/Cftr/Akt3/Gnas	9
GO:0071805	GO:0071805	potassium ion transmembrane transport	8/288	212/28891	0.00136221	0.00774301	0.0046206	Kcnip4/Kcnh8/Nedd4/Ano6/Agrn/Grip1/Kcnc2/Itgb1	8
GO:0042886	GO:0042886	amide transport	12/288	432/28891	0.00143429	0.00808183	0.00482279	Pax8/Myh9/Cd74/Rims2/Tbc1d1/Cpe/Cftr/Map4k4/Sox4/Smad2/Gnas/Itgb1	12
GO:0035137	GO:0035137	hindlimb morphogenesis	4/288	49/28891	0.00143995	0.00808183	0.00482279	Gpc3/Fmn1/Gnas/Zbtb16	4
GO:0031099	GO:0031099	regeneration	7/288	167/28891	0.00148464	0.00832105	0.00496554	Erbb4/Rtn4/Nrg1/Nfib/Map4k4/Cd9/Inpp5f	7
GO:0048771	GO:0048771	tissue remodeling	8/288	215/28891	0.00148879	0.00833268	0.00497248	Spp1/Itgav/Nfkb1/Tns3/Sema3c/Klf6/Ext1/Rock2	8
GO:0071800	GO:0071800	podosome assembly	3/288	23/28891	0.00149761	0.00834712	0.0049811	Tns3/Msn/Rhoa	3
GO:0097398	GO:0097398	cellular response to interleukin-17	3/288	24/28891	0.00169902	0.00925123	0.00552062	Nfkb1/Nfkbiz/Stat3	3
GO:0010762	GO:0010762	regulation of fibroblast migration	4/288	52/28891	0.00179744	0.00975319	0.00582016	Pdgfb/Zeb2/Akap12/Itgb1	4
GO:0006809	GO:0006809	nitric oxide biosynthetic process	5/288	87/28891	0.00180464	0.00976014	0.00582431	Rora/Cd47/App/Icam1/Rock2	5
GO:0097120	GO:0097120	receptor localization to synapse	5/288	87/28891	0.00180464	0.00976014	0.00582431	Erbb4/Magi2/Grip1/Tnik/Itgb1	5
GO:0090068	GO:0090068	positive regulation of cell cycle process	9/288	276/28891	0.00191193	0.0102549	0.00611954	Pdgfb/Adamts1/Ube2e2/App/Met/Rock2/Rhoa/Nsmce2/Plscr1	9
GO:0030903	GO:0030903	notochord development	3/288	25/28891	0.00191656	0.0102549	0.00611954	Col18a1/Cobl/Tead1	3
GO:0001935	GO:0001935	endothelial cell proliferation	7/288	175/28891	0.00193795	0.0103418	0.0061714	Sema5a/Col18a1/Pdgfb/Zeb2/Bmp6/Stat3/Akt3	7
GO:0032410	GO:0032410	negative regulation of transporter activity	5/288	89/28891	0.00199488	0.0106173	0.00633583	Nedd4/Agrn/Grip1/Hecw2/Cttnbp2nl	5
GO:0090398	GO:0090398	cellular senescence	5/288	91/28891	0.00219937	0.0114923	0.00685796	Cdk6/B2m/Pawr/Akt3/Nsmce2	5
GO:0022602	GO:0022602	ovulation cycle process	4/288	55/28891	0.0022122	0.0114994	0.00686221	Myh9/Runx1/Adamts1/Schip1	4
GO:0015748	GO:0015748	organophosphate ester transport	6/288	133/28891	0.00222081	0.0115292	0.00688002	Ano6/Cd47/Abcc4/Atp8a1/Xkr4/Plscr1	6
GO:0008544	GO:0008544	epidermis development	11/288	397/28891	0.00228181	0.0117849	0.00703261	Nfkbiz/Clic4/Runx1/Zfp36l1/Flnb/Lama5/Ext1/Met/Fermt1/Gnas/Rock2	11
GO:0031109	GO:0031109	microtubule polymerization or depolymerization	6/288	134/28891	0.00230586	0.0118396	0.00706524	Map4/Map1b/Nckap5/Clasp1/Met/Rhoa	6
GO:2000027	GO:2000027	regulation of animal organ morphogenesis	6/288	134/28891	0.00230586	0.0118396	0.00706524	Ankrd6/Pkhd1/Pax8/Gpc3/Met/Csf1	6
GO:0010463	GO:0010463	mesenchymal cell proliferation	4/288	56/28891	0.00236393	0.0120693	0.00720228	Gpc3/Tgfbr2/Nfib/Zeb1	4
GO:0016082	GO:0016082	synaptic vesicle priming	3/288	27/28891	0.00240181	0.0121852	0.00727144	Cadps2/Rims2/Unc13b	3
GO:0050891	GO:0050891	multicellular organismal-level water homeostasis	3/288	27/28891	0.00240181	0.0121852	0.00727144	Nfat5/Ext1/Cftr	3
GO:0097396	GO:0097396	response to interleukin-17	3/288	27/28891	0.00240181	0.0121852	0.00727144	Nfkb1/Nfkbiz/Stat3	3
GO:0061383	GO:0061383	trabecula morphogenesis	4/288	57/28891	0.00252267	0.012734	0.00759892	Sbno2/Adamts1/Nrg1/Rhoa	4
GO:0043525	GO:0043525	positive regulation of neuron apoptotic process	5/288	94/28891	0.00253416	0.0127598	0.00761436	Itga1/App/Pawr/Agrn/Rhoa	5
GO:2001057	GO:2001057	reactive nitrogen species metabolic process	5/288	94/28891	0.00253416	0.0127598	0.00761436	Rora/Cd47/App/Icam1/Rock2	5
GO:2000177	GO:2000177	regulation of neural precursor cell proliferation	6/288	137/28891	0.00257578	0.0129047	0.00770078	Spint2/Ctnna1/Adgrg1/Gnai2/Itgb1/Rhoa	6
GO:0035296	GO:0035296	regulation of tube diameter	7/288	186/28891	0.00272824	0.0133844	0.00798707	Itga1/Pdgfb/Ext1/Cftr/Icam1/Rock2/Rhoa	7
GO:0071356	GO:0071356	cellular response to tumor necrosis factor	7/288	186/28891	0.00272824	0.0133844	0.00798707	Birc3/Nfkb1/Rora/Zfp36l1/Birc2/Tjp2/Ext1	7
GO:0097746	GO:0097746	blood vessel diameter maintenance	7/288	186/28891	0.00272824	0.0133844	0.00798707	Itga1/Pdgfb/Ext1/Cftr/Icam1/Rock2/Rhoa	7
GO:0002526	GO:0002526	acute inflammatory response	6/288	139/28891	0.00276847	0.0135486	0.00808506	C3/Ano6/Stat3/Ext1/Icam1/Plscr1	6
GO:0007019	GO:0007019	microtubule depolymerization	4/288	59/28891	0.00286183	0.013887	0.00828697	Map1b/Nckap5/Clasp1/Rhoa	4
GO:0097035	GO:0097035	regulation of membrane lipid distribution	4/288	59/28891	0.00286183	0.013887	0.00828697	Ano6/Atp8a1/Xkr4/Plscr1	4
GO:0021675	GO:0021675	nerve development	5/288	99/28891	0.00317208	0.0151003	0.00901104	Vcam1/Ngf/Unc13b/Ext1/Nrp1	5
GO:0046718	GO:0046718	viral entry into host cell	5/288	99/28891	0.00317208	0.0151003	0.00901104	Itgav/Cd74/Ly6e/Nrp1/AU040320	5
GO:0051346	GO:0051346	negative regulation of hydrolase activity	10/288	356/28891	0.00323314	0.0153364	0.00915191	Cd44/Ngf/Gpc3/Spint2/Sh3rf1/App/Picalm/Rock2/Gnai2/Rps6ka3	10
GO:0001778	GO:0001778	plasma membrane repair	3/288	30/28891	0.00326122	0.0153968	0.00918795	Myof/Myh9/Anxa2	3
GO:0046165	GO:0046165	alcohol biosynthetic process	6/288	144/28891	0.00329733	0.015549	0.00927877	Nfkb1/Myh9/Bmp6/Sptlc2/Cftr/Ppip5k1	6
GO:0032801	GO:0032801	receptor catabolic process	3/288	31/28891	0.00358426	0.0166864	0.0099575	Nedd4/Smurf1/Anxa2	3
GO:1902914	GO:1902914	regulation of protein polyubiquitination	3/288	31/28891	0.00358426	0.0166864	0.0099575	Sash1/Birc3/Birc2	3
GO:0006813	GO:0006813	potassium ion transport	8/288	249/28891	0.00368004	0.0169942	0.0101412	Kcnip4/Kcnh8/Nedd4/Ano6/Agrn/Grip1/Kcnc2/Itgb1	8
GO:0019058	GO:0019058	viral life cycle	8/288	250/28891	0.00376972	0.0172989	0.010323	Itgav/Cd74/Nedd4/Ly6e/Nrp1/Icam1/AU040320/Plscr1	8
GO:0048706	GO:0048706	embryonic skeletal system development	6/288	148/28891	0.00377188	0.0172989	0.010323	Etl4/Tgfbr2/Zeb1/Ext1/Smad2/Gnas	6
GO:0043616	GO:0043616	keratinocyte proliferation	4/288	64/28891	0.00384334	0.0175865	0.0104946	Nfkbiz/Zfp36l1/Zeb1/Fermt1	4
GO:0021915	GO:0021915	neural tube development	7/288	198/28891	0.00385029	0.0175922	0.0104981	Sema3c/Zeb2/Spint2/Zfp36l1/Cobl/Plxna2/Rock2	7
GO:0035162	GO:0035162	embryonic hemopoiesis	3/288	32/28891	0.00392618	0.017743	0.010588	Runx1/Tgfbr2/Kmt2a	3
GO:0071354	GO:0071354	cellular response to interleukin-6	3/288	32/28891	0.00392618	0.017743	0.010588	Nfkb1/Sbno2/Stat3	3
GO:0007164	GO:0007164	establishment of tissue polarity	4/288	65/28891	0.00406377	0.0183029	0.0109222	Erbb4/Ankrd6/Pkhd1/Gpc3	4
GO:0016185	GO:0016185	synaptic vesicle budding from presynaptic endocytic zone membrane	2/288	10/28891	0.00422703	0.0187024	0.0111606	Picalm/Dnm3	2
GO:0031666	GO:0031666	positive regulation of lipopolysaccharide-mediated signaling pathway	2/288	10/28891	0.00422703	0.0187024	0.0111606	Sash1/Bmp6	2
GO:0090091	GO:0090091	positive regulation of extracellular matrix disassembly	2/288	10/28891	0.00422703	0.0187024	0.0111606	Sema5a/Clasp1	2
GO:0098828	GO:0098828	modulation of inhibitory postsynaptic potential	2/288	10/28891	0.00422703	0.0187024	0.0111606	Rims2/Unc13b	2
GO:2000807	GO:2000807	regulation of synaptic vesicle clustering	2/288	10/28891	0.00422703	0.0187024	0.0111606	Magi2/Picalm	2
GO:0090594	GO:0090594	inflammatory response to wounding	3/288	33/28891	0.00428729	0.0188264	0.0112346	Cd44/Nfkbiz/Stat3	3
GO:0060688	GO:0060688	regulation of morphogenesis of a branching structure	4/288	66/28891	0.00429259	0.0188264	0.0112346	Pax8/Rtn4/Cpe/Met	4
GO:0070663	GO:0070663	regulation of leukocyte proliferation	9/288	313/28891	0.004394	0.0192502	0.0114874	Il34/Vcam1/Cd44/Cd74/Sh3rf1/Tgfbr2/St6gal1/Pawr/Csf1	9
GO:0010466	GO:0010466	negative regulation of peptidase activity	8/288	257/28891	0.00444579	0.0194134	0.0115849	Cd44/Ngf/Gpc3/Spint2/Sh3rf1/App/Picalm/Rps6ka3	8
GO:1903539	GO:1903539	protein localization to postsynaptic membrane	4/288	67/28891	0.00452994	0.0197165	0.0117657	Erbb4/Magi2/Grip1/Tnik	4
GO:0044319	GO:0044319	wound healing, spreading of cells	3/288	34/28891	0.0046679	0.0201206	0.0120069	Cd44/Clasp1/Fermt1	3
GO:0070741	GO:0070741	response to interleukin-6	3/288	34/28891	0.0046679	0.0201206	0.0120069	Nfkb1/Sbno2/Stat3	3
GO:0034612	GO:0034612	response to tumor necrosis factor	7/288	206/28891	0.00477292	0.0204328	0.0121932	Birc3/Nfkb1/Rora/Zfp36l1/Birc2/Tjp2/Ext1	7
GO:0010656	GO:0010656	negative regulation of muscle cell apoptotic process	4/288	68/28891	0.00477597	0.0204328	0.0121932	Erbb4/Pax8/Nrg1/Cftr	4
GO:0010038	GO:0010038	response to metal ion	9/288	320/28891	0.0050645	0.0214774	0.0128165	Cp/Aoc1/Bmp6/Clic4/B2m/App/Mef2a/Iqgap1/Plscr1	9
GO:0048617	GO:0048617	embryonic foregut morphogenesis	2/288	11/28891	0.00513249	0.0216352	0.0129107	Foxp4/Smad2	2
GO:0099545	GO:0099545	trans-synaptic signaling by trans-synaptic complex	2/288	11/28891	0.00513249	0.0216352	0.0129107	Farp1/Cadm1	2
GO:0051701	GO:0051701	biological process involved in interaction with host	6/288	159/28891	0.00533763	0.0223823	0.0133565	Itgav/Cd74/Ly6e/Nrp1/Icam1/AU040320	6
GO:0055007	GO:0055007	cardiac muscle cell differentiation	6/288	159/28891	0.00533763	0.0223823	0.0133565	Fhod3/Nrg1/Akap13/Met/Mef2a/Itgb1	6
GO:0046651	GO:0046651	lymphocyte proliferation	10/288	383/28891	0.00537481	0.0224913	0.0134215	Vcam1/Cd44/Nfkbiz/Cd74/Sh3rf1/Tgfbr2/Pawr/Malt1/Msn/Ccnd3	10
GO:0098742	GO:0098742	cell-cell adhesion via plasma-membrane adhesion molecules	7/288	211/28891	0.00542858	0.0226454	0.0135135	Vcam1/Cdh6/Magi2/Tenm3/Tgfbr2/Nrg1/Cadm1	7
GO:0008643	GO:0008643	carbohydrate transport	6/288	160/28891	0.00550039	0.02285	0.0136356	Erbb4/Gpc3/C3/Ezr/Met/Mef2a	6
GO:0060271	GO:0060271	cilium assembly	10/288	387/28891	0.00576935	0.0238684	0.0142434	Dcdc2a/Pkhd1/Syne2/Asap1/Map4/Abcc4/Lama5/Spata6/Alpk1/Parva	10
GO:0030705	GO:0030705	cytoskeleton-dependent intracellular transport	7/288	214/28891	0.0058531	0.0241403	0.0144056	Syne2/Myo10/Map1b/App/Myo1e/Ccdc88c/Dync1i2	7
GO:0043516	GO:0043516	regulation of DNA damage response, signal transduction by p53 class mediator	3/288	37/28891	0.00592959	0.0243307	0.0145192	Cd44/Cd74/Sox4	3
GO:0097242	GO:0097242	amyloid-beta clearance	3/288	37/28891	0.00592959	0.0243307	0.0145192	C3/App/Picalm	3
GO:0009416	GO:0009416	response to light stimulus	9/288	329/28891	0.00604028	0.0245051	0.0146233	Sema5a/Dcdc2a/Nedd4/Tanc1/App/Gnb1/Ext1/Itgb1/Kmt2a	9
GO:0002664	GO:0002664	regulation of T cell tolerance induction	2/288	12/28891	0.00611864	0.0245051	0.0146233	Runx1/Tgfbr2	2
GO:0061669	GO:0061669	spontaneous neurotransmitter secretion	2/288	12/28891	0.00611864	0.0245051	0.0146233	Rims2/Unc13b	2
GO:0071281	GO:0071281	cellular response to iron ion	2/288	12/28891	0.00611864	0.0245051	0.0146233	Bmp6/B2m	2
GO:1902166	GO:1902166	negative regulation of intrinsic apoptotic signaling pathway in response to DNA damage by p53 class mediator	2/288	12/28891	0.00611864	0.0245051	0.0146233	Cd44/Cd74	2
GO:1903431	GO:1903431	positive regulation of cell maturation	2/288	12/28891	0.00611864	0.0245051	0.0146233	Ngf/Runx1	2
GO:1901655	GO:1901655	cellular response to ketone	6/288	164/28891	0.00618791	0.0247085	0.0147447	Spp1/Grip1/Cftr/Msn/Gnas/Rock2	6
GO:0098884	GO:0098884	postsynaptic neurotransmitter receptor internalization	3/288	38/28891	0.00639099	0.0252431	0.0150637	Nedd4/Nrg1/Dnm3	3
GO:0007589	GO:0007589	body fluid secretion	5/288	117/28891	0.00643371	0.025296	0.0150952	Sytl2/Erbb4/Anxa2/Eif2ak3/Socs2	5
GO:0032922	GO:0032922	circadian regulation of gene expression	4/288	74/28891	0.00644218	0.025296	0.0150952	Rora/Relb/Mycbp2/Kmt2a	4
GO:0043462	GO:0043462	regulation of ATP-dependent activity	4/288	74/28891	0.00644218	0.025296	0.0150952	Vmp1/Tpm1/Agrn/Plscr1	4
GO:0045428	GO:0045428	regulation of nitric oxide biosynthetic process	4/288	74/28891	0.00644218	0.025296	0.0150952	Cd47/App/Icam1/Rock2	4
GO:0009566	GO:0009566	fertilization	7/288	218/28891	0.00645714	0.0253299	0.0151155	Itgav/Myh9/Clic4/Unc13b/Plat/Fndc3a/Cd9	7
GO:0106027	GO:0106027	neuron projection organization	5/288	118/28891	0.00666495	0.0260941	0.0155715	Dock10/Tanc1/App/Dnm3/Zmynd8	5
GO:0010657	GO:0010657	muscle cell apoptotic process	5/288	119/28891	0.00690195	0.0267868	0.0159849	Erbb4/Pax8/Nrg1/Gnb1/Cftr	5
GO:1904659	GO:1904659	glucose transmembrane transport	5/288	119/28891	0.00690195	0.0267868	0.0159849	Erbb4/Gpc3/C3/Met/Mef2a	5
GO:0046890	GO:0046890	regulation of lipid biosynthetic process	7/288	222/28891	0.00710643	0.0274296	0.0163685	Erbb4/Nfkb1/Igfbp7/Cd74/Pdgfb/Bmp6/C3	7
GO:0035725	GO:0035725	sodium ion transmembrane transport	6/288	169/28891	0.00713277	0.0274296	0.0163685	Nedd4/Ano6/Agrn/Grip1/Hecw2/Cftr	6
GO:0008654	GO:0008654	phospholipid biosynthetic process	7/288	223/28891	0.00727606	0.0277555	0.016563	Erbb4/Pdgfb/Pik3c2a/Sptlc2/Dgkg/Socs2/Plscr1	7
GO:0001756	GO:0001756	somitogenesis	4/288	77/28891	0.00740345	0.0280813	0.0167574	Sema3c/Zeb2/Cobl/Plxna2	4
GO:0140694	GO:0140694	non-membrane-bounded organelle assembly	10/288	402/28891	0.00745399	0.0282463	0.0168558	Tns3/Fhod3/Tpm1/Clasp1/Ezr/Akap13/Msn/Mef2a/Itgb1/Rhoa	10
GO:0022404	GO:0022404	molting cycle process	5/288	122/28891	0.00764822	0.0288733	0.01723	Runx1/Lama5/Ext1/Fermt1/Gnas	5
GO:0022405	GO:0022405	hair cycle process	5/288	122/28891	0.00764822	0.0288733	0.01723	Runx1/Lama5/Ext1/Fermt1/Gnas	5
GO:1901990	GO:1901990	regulation of mitotic cell cycle phase transition	9/288	343/28891	0.00783889	0.0294821	0.0175933	Arid1b/Cdk6/Taok3/Adamts1/Zfp36l1/Ube2e2/App/Hecw2/Nsmce2	9
GO:0044000	GO:0044000	movement in host	5/288	123/28891	0.00790897	0.0294969	0.0176022	Itgav/Cd74/Ly6e/Nrp1/AU040320	5
GO:0002821	GO:0002821	positive regulation of adaptive immune response	6/288	174/28891	0.00817786	0.0304432	0.0181668	Cd44/Nfkbiz/Cd74/C3/B2m/Malt1	6
GO:0032386	GO:0032386	regulation of intracellular transport	9/288	346/28891	0.00827247	0.0304588	0.0181761	Nedd4/Ptpn14/Map1b/Wipf1/Ezr/Fermt1/Msn/Anxa2/Inpp5f	9
GO:0061140	GO:0061140	lung secretory cell differentiation	2/288	14/28891	0.00832625	0.0304588	0.0181761	Nfib/Foxp4	2
GO:1901298	GO:1901298	regulation of hydrogen peroxide-mediated programmed cell death	2/288	14/28891	0.00832625	0.0304588	0.0181761	Pawr/Met	2
GO:1903651	GO:1903651	positive regulation of cytoplasmic transport	2/288	14/28891	0.00832625	0.0304588	0.0181761	Ezr/Msn	2
GO:0010464	GO:0010464	regulation of mesenchymal cell proliferation	3/288	42/28891	0.00844697	0.0307671	0.0183601	Tgfbr2/Nfib/Zeb1	3
GO:0001706	GO:0001706	endoderm formation	3/288	43/28891	0.00901458	0.0323573	0.0193091	Itgav/Myh9/Smad2	3
GO:0038084	GO:0038084	vascular endothelial growth factor signaling pathway	3/288	43/28891	0.00901458	0.0323573	0.0193091	Sema6a/Pdgfb/Nrp1	3
GO:0050892	GO:0050892	intestinal absorption	3/288	43/28891	0.00901458	0.0323573	0.0193091	Tjp2/Ezr/F11r	3
GO:0003014	GO:0003014	renal system process	5/288	128/28891	0.00930581	0.033343	0.0198973	Nfat5/Pdgfb/Myo1e/Gnai2/Rhoa	5
GO:0009169	GO:0009169	purine ribonucleoside monophosphate catabolic process	2/288	15/28891	0.00954443	0.0337461	0.0201378	Nt5c2/Nt5e	2
GO:0046085	GO:0046085	adenosine metabolic process	2/288	15/28891	0.00954443	0.0337461	0.0201378	Nt5c2/Nt5e	2
GO:2000095	GO:2000095	regulation of Wnt signaling pathway, planar cell polarity pathway	2/288	15/28891	0.00954443	0.0337461	0.0201378	Ankrd6/Gpc3	2
GO:0002090	GO:0002090	regulation of receptor internalization	4/288	83/28891	0.00959918	0.0338087	0.0201752	Nedd4/Magi2/Nrg1/App	4
GO:1904888	GO:1904888	cranial skeletal system development	4/288	83/28891	0.00959918	0.0338087	0.0201752	Tgfbr2/Ext1/Smad2/Gnas	4
GO:0044782	GO:0044782	cilium organization	10/288	418/28891	0.00964603	0.033926	0.0202451	Dcdc2a/Pkhd1/Syne2/Asap1/Map4/Abcc4/Lama5/Spata6/Alpk1/Parva	10
GO:0035148	GO:0035148	tube formation	6/288	182/28891	0.0100723	0.0353015	0.021066	Pax8/Zeb2/Spint2/Cobl/Nfib/Rock2	6
GO:0008202	GO:0008202	steroid metabolic process	9/288	358/28891	0.0101916	0.0354622	0.0211619	Spp1/Nfkb1/Igfbp7/Rora/Bmp6/Schip1/App/Cftr/Ugt2b37	9
GO:0006509	GO:0006509	membrane protein ectodomain proteolysis	3/288	45/28891	0.0102154	0.0354622	0.0211619	Sh3d19/Myh9/App	3
GO:0010935	GO:0010935	regulation of macrophage cytokine production	3/288	45/28891	0.0102154	0.0354622	0.0211619	Cd74/Rtn4/Litaf	3
GO:0032781	GO:0032781	positive regulation of ATP-dependent activity	3/288	45/28891	0.0102154	0.0354622	0.0211619	Vmp1/Tpm1/Plscr1	3
GO:1905145	GO:1905145	cellular response to acetylcholine	3/288	45/28891	0.0102154	0.0354622	0.0211619	Ly6e/Rock2/Gnai2	3
GO:0051014	GO:0051014	actin filament severing	2/288	16/28891	0.0108367	0.0368641	0.0219985	Myh9/Scin	2
GO:0060546	GO:0060546	negative regulation of necroptotic process	2/288	16/28891	0.0108367	0.0368641	0.0219985	Birc3/Birc2	2
GO:0072673	GO:0072673	lamellipodium morphogenesis	2/288	16/28891	0.0108367	0.0368641	0.0219985	Cd44/Wasf2	2
GO:0086103	GO:0086103	G protein-coupled receptor signaling pathway involved in heart process	2/288	16/28891	0.0108367	0.0368641	0.0219985	Akap13/Gnai2	2
GO:0090136	GO:0090136	epithelial cell-cell adhesion	2/288	16/28891	0.0108367	0.0368641	0.0219985	Ctnna1/Vcl	2
GO:1902950	GO:1902950	regulation of dendritic spine maintenance	2/288	16/28891	0.0108367	0.0368641	0.0219985	App/Zmynd8	2
GO:0034109	GO:0034109	homotypic cell-cell adhesion	4/288	86/28891	0.0108399	0.0368641	0.0219985	Tjp2/Cd9/F11r/Gnas	4
GO:0001783	GO:0001783	B cell apoptotic process	3/288	46/28891	0.0108489	0.0368641	0.0219985	Cd44/Nfkbiz/Cd74	3
GO:0045840	GO:0045840	positive regulation of mitotic nuclear division	3/288	46/28891	0.0108489	0.0368641	0.0219985	Pdgfb/Met/Nsmce2	3
GO:0007369	GO:0007369	gastrulation	6/288	186/28891	0.0111281	0.037749	0.0225265	Itgav/Myh9/Tgfbr2/Clasp1/Ext1/Smad2	6
GO:0019882	GO:0019882	antigen processing and presentation	5/288	134/28891	0.0111957	0.0379141	0.022625	Cd74/Relb/B2m/Ext1/Icam1	5
GO:0034103	GO:0034103	regulation of tissue remodeling	4/288	87/28891	0.0112753	0.0381194	0.0227476	Spp1/Itgav/Klf6/Rock2	4
GO:0051262	GO:0051262	protein tetramerization	4/288	87/28891	0.0112753	0.0381194	0.0227476	B2m/App/Gls/Trpm6	4
GO:0016331	GO:0016331	morphogenesis of embryonic epithelium	6/288	187/28891	0.0114038	0.0384567	0.0229488	Pax8/Zeb2/Spint2/Cobl/Lama5/Rock2	6
GO:0050714	GO:0050714	positive regulation of protein secretion	6/288	188/28891	0.0116843	0.0392378	0.0234149	Myh9/Cd2ap/Unc13b/Cftr/Sox4/Gnas	6
GO:0046785	GO:0046785	microtubule polymerization	4/288	88/28891	0.0117218	0.0393309	0.0234705	Map4/Map1b/Clasp1/Met	4
GO:0042445	GO:0042445	hormone metabolic process	7/288	246/28891	0.0120619	0.0402668	0.024029	Spp1/Nfkb1/Pax8/Bmp6/Schip1/Cpe/Ugt2b37	7
GO:1905144	GO:1905144	response to acetylcholine	3/288	48/28891	0.0121827	0.0402668	0.024029	Ly6e/Rock2/Gnai2	3
GO:0001921	GO:0001921	positive regulation of receptor recycling	2/288	17/28891	0.0122014	0.0402668	0.024029	Anxa2/Inpp5f	2
GO:0097152	GO:0097152	mesenchymal cell apoptotic process	2/288	17/28891	0.0122014	0.0402668	0.024029	Pax8/Etv6	2
GO:1905155	GO:1905155	positive regulation of membrane invagination	2/288	17/28891	0.0122014	0.0402668	0.024029	C3/Ano6	2
GO:0035592	GO:0035592	establishment of protein localization to extracellular region	10/288	435/28891	0.0124823	0.0411259	0.0245416	Myh9/Cd2ap/Rims2/Tbc1d1/Unc13b/Cftr/Map4k4/Sox4/Smad2/Gnas	10
GO:0002931	GO:0002931	response to ischemia	3/288	49/28891	0.0128834	0.042136	0.0251445	Stat3/Csf1/Rock2	3
GO:0061178	GO:0061178	regulation of insulin secretion involved in cellular response to glucose stimulus	4/288	91/28891	0.013129	0.0428348	0.0255614	Myh9/Tbc1d1/Cftr/Map4k4	4
GO:0003015	GO:0003015	heart process	7/288	252/28891	0.0136154	0.0438508	0.0261677	Tpm1/Agrn/Akap13/Ext1/Met/Mef2a/Gnai2	7
GO:0071692	GO:0071692	protein localization to extracellular region	10/288	441/28891	0.0136202	0.0438508	0.0261677	Myh9/Cd2ap/Rims2/Tbc1d1/Unc13b/Cftr/Map4k4/Sox4/Smad2/Gnas	10
GO:0097581	GO:0097581	lamellipodium organization	4/288	92/28891	0.0136209	0.0438508	0.0261677	Cd44/Vcl/Wasf2/Itgb1	4
GO:0001967	GO:0001967	suckling behavior	2/288	18/28891	0.0136371	0.0438508	0.0261677	App/Gls	2
GO:0071696	GO:0071696	ectodermal placode development	2/288	18/28891	0.0136371	0.0438508	0.0261677	Nrp1/Gnas	2
GO:0080154	GO:0080154	regulation of fertilization	2/288	18/28891	0.0136371	0.0438508	0.0261677	Myh9/Plat	2
GO:0098962	GO:0098962	regulation of postsynaptic neurotransmitter receptor activity	2/288	18/28891	0.0136371	0.0438508	0.0261677	Dlgap4/App	2
GO:0048545	GO:0048545	response to steroid hormone	7/288	253/28891	0.0138877	0.0445849	0.0266058	Spp1/Esrrg/Nedd4/Zfp36l1/Akap13/Tbl1x/Rhoa	7
GO:0003012	GO:0003012	muscle system process	10/288	446/28891	0.0146266	0.0466215	0.0278212	Tpm1/Pawr/Agrn/Akap13/Met/Tead1/Mef2a/Rock2/Inpp5f/Rhoa	10
GO:0030278	GO:0030278	regulation of ossification	5/288	144/28891	0.0148991	0.0474524	0.028317	Bmp6/Ano6/Smurf1/Csf1/Zbtb16	5
GO:0015850	GO:0015850	organic hydroxy compound transport	8/288	318/28891	0.0149485	0.0474748	0.0283303	Spp1/Bmp6/Rtn4/Ly6e/Nrg1/Abcc4/Cftr/Anxa2	8
GO:0007517	GO:0007517	muscle organ development	9/288	382/28891	0.0150124	0.0474748	0.0283303	Arid5b/Ly6e/Flnb/Nrg1/Tpm1/Lama5/Met/Itgb1/Rhoa	9
GO:0010934	GO:0010934	macrophage cytokine production	3/288	52/28891	0.0151212	0.0474748	0.0283303	Cd74/Rtn4/Litaf	3
GO:0044848	GO:0044848	biological phase	3/288	52/28891	0.0151212	0.0474748	0.0283303	Cdk6/Nfib/Fermt1	3
GO:0060043	GO:0060043	regulation of cardiac muscle cell proliferation	3/288	52/28891	0.0151212	0.0474748	0.0283303	Erbb4/Tgfbr2/Nrg1	3
GO:2000319	GO:2000319	regulation of T-helper 17 cell differentiation	2/288	19/28891	0.0151422	0.0474748	0.0283303	Nfkbiz/Malt1	2
GO:0045913	GO:0045913	positive regulation of carbohydrate metabolic process	4/288	95/28891	0.0151664	0.0474748	0.0283303	Nfkb1/Myh9/Pdgfb/App	4
GO:0048644	GO:0048644	muscle organ morphogenesis	4/288	95/28891	0.0151664	0.0474748	0.0283303	Arid5b/Ly6e/Nrg1/Tpm1	4
GO:0061053	GO:0061053	somite development	4/288	95/28891	0.0151664	0.0474748	0.0283303	Sema3c/Zeb2/Cobl/Plxna2	4
GO:0042113	GO:0042113	B cell activation	8/288	320/28891	0.0154653	0.0482976	0.0288213	Dock10/Nfkbiz/Cd74/Zfp36l1/Pawr/Ptprj/Malt1/Adgrg3	8
GO:0070555	GO:0070555	response to interleukin-1	4/288	96/28891	0.0157051	0.0490081	0.0292453	Nfkb1/Rora/Cd47/App	4
GO:0045907	GO:0045907	positive regulation of vasoconstriction	3/288	53/28891	0.0159127	0.0494636	0.0295172	Pdgfb/Icam1/Rhoa	3

## Sheet: GO_injuredLOH
	ID	Description	GeneRatio	BgRatio	pvalue	p.adjust	qvalue	geneID	Count
GO:0007015	GO:0007015	actin filament organization	67/1047	451/16876	2.03091731270262e-11	1.1015695504099e-07	9.06644244544402e-08	Rhob/Map3k1/Plec/Tpm1/Ezr/Flna/Actn1/Cttn/Hip1r/Carmil1/Tmsb4x/Gsn/Myh9/Tagln2/Kank3/S100a10/Marcksl1/Myo1e/Shtn1/Trpv4/Ppp1r9b/Ssh3/Cd2ap/Fam171a1/Baiap2/Pxn/Rhou/Wasf2/Cx3cl1/Fat1/Arhgef10l/Gas2l1/Zyx/Src/Tmod3/Smad3/Arap1/Dbn1/Pik3r2/Vasp/Cfl1/Dbnl/Ssh1/Pfn1/Nrp1/Arhgap17/F11r/Bcar1/Pak2/Shroom3/Capn1/Cd47/Capzb/Capg/Wdr1/Mtss1/Cyfip1/Sptbn1/Rnh1/Arf1/Limch1/Arrb1/Cap1/Flii/Arf6/Itgb5/Tacstd2	67
GO:0032956	GO:0032956	regulation of actin cytoskeleton organization	52/1047	336/16876	8.76908438925214e-10	1.56529646214203e-06	1.28831359570415e-06	Map3k1/Tpm1/Flna/Celsr1/Cttn/Hip1r/Carmil1/Tmsb4x/Gsn/Kank3/S100a10/Ssh3/Cd2ap/Baiap2/Pxn/Wasf2/Akap13/Cx3cl1/Arhgef10l/Bst2/Tmod3/Smad3/Arap1/Dbn1/Pik3r2/Vasp/Cfl1/Dbnl/Ssh1/Efna5/Pfn1/Nrp1/Arhgap17/F11r/Pak2/Dapk3/Capn1/Cd47/Capzb/Capg/Wdr1/Mtss1/Cyfip1/Slc4a2/Sptbn1/Rnh1/Arf1/Limch1/Flii/Arf6/Tacstd2/Myo3b	52
GO:0032970	GO:0032970	regulation of actin filament-based process	57/1047	387/16876	9.24921329068967e-10	1.56529646214203e-06	1.28831359570415e-06	Map3k1/Tpm1/Flna/Celsr1/Cttn/Hip1r/Carmil1/Tmsb4x/Gsn/Myh9/Kank3/S100a10/Trpm4/Ssh3/Cd2ap/Baiap2/Pxn/Wasf2/Akap13/Cx3cl1/Arhgef10l/Bst2/Tmod3/Smad3/Dsg2/Arap1/Dbn1/Pik3r2/Vasp/Cfl1/Jup/Dbnl/Ssh1/Efna5/Pfn1/Nrp1/Arhgap17/F11r/Pak2/Dapk3/Capn1/Dsp/Cd47/Capzb/Capg/Wdr1/Mtss1/Cyfip1/Slc4a2/Sptbn1/Rnh1/Arf1/Limch1/Flii/Arf6/Tacstd2/Myo3b	57
GO:1902903	GO:1902903	regulation of supramolecular fiber organization	56/1047	379/16876	1.15434842340857e-09	1.56529646214203e-06	1.28831359570415e-06	Clu/Map3k1/Tpm1/Flna/Cttn/Hip1r/Carmil1/Tmsb4x/Gsn/Kank3/S100a10/Trpv4/Ssh3/Baiap2/Pxn/Wasf2/Akap13/Cx3cl1/Dysf/Arhgef10l/Gas2l1/Tmod3/Smad3/Arap1/Dbn1/Pik3r2/Vasp/Cfl1/Dctn1/Dbnl/Ssh1/Cdkn1b/Pfn1/Nrp1/F11r/Pak2/Dapk3/Capn1/Cd47/Capzb/Hspg2/Capg/Wdr1/Mtss1/Cyfip1/Git1/Sptbn1/Rnh1/Arf1/Limch1/Arl2/Numa1/Flii/Arf6/Tacstd2/App	56
GO:0042176	GO:0042176	regulation of protein catabolic process	52/1047	351/16876	4.15339219737763e-09	4.50559985571525e-06	3.70832343349021e-06	Clu/Ezr/Flna/Akt1/Timp2/Furin/Csnk1e/Tmem132a/Mylip/Rela/Sh3d19/Dysf/Hsp90ab1/Rhbdf1/Rack1/Dab2ip/Nop53/Rnf19a/Tmem9/Smad3/Anxa2/Chmp6/Msn/Sh3rf1/Gipc1/Ubxn1/Gpx1/Mapk15/Ubqln4/Csnk1d/Rnf41/Vgll4/Gclc/Psme1/Nub1/Oaz1/Gga1/Caml/Vps28/Ppp2ca/Egln2/Cst3/Rab7/Mdm2/Wfs1/Cdk5rap3/Fbxl20/Gsk3a/Eif2ak3/Nupr1/App/Nfe2l1	52
GO:0009611	GO:0009611	response to wounding	64/1047	485/16876	7.79186994231304e-09	5.27149045280648e-06	4.33868789985101e-06	Cd9/Nfkbiz/Cdkn1a/Ptprs/Jun/Map3k1/Plec/Cldn4/Tpm1/Flna/Cldn3/Ddr1/Celsr1/F3/Ahnak/Ptk7/Nbeal2/Stat3/Itgb4/Myh9/S100a10/Eppk1/Bax/Grn/Cx3cl1/Dysf/Zfp36l2/Epb41l4b/Abhd2/Mylk/B4galt1/Tnfrsf12a/Pip5k1c/Nfix/Smad3/Chmp1b/Entpd2/Anxa2/Yap1/Chmp6/Erbb2/Cd24a/Ephb2/Anxa6/Gpx1/Nrp1/F11r/Gnas/Dsp/Evpl/Git1/Srsf6/Scrib/Gna13/Map2k7/Mrtfa/Anxa5/Chmp7/Cd151/Itgb6/Nfe2l2/Ptprf/Zfp36/Tspan9	64
GO:0002064	GO:0002064	epithelial cell development	39/1047	230/16876	8.74694212301961e-09	5.27149045280648e-06	4.33868789985101e-06	Ptprs/Map3k1/Plec/Ezr/Flna/Cldn3/Notch1/Flnb/Fosl2/Myo1e/Col18a1/Tfcp2l1/Tjp3/Fat1/Tjp2/Plod3/Rarg/B4galt1/Src/Rara/Yap1/Msn/Vcl/Ampd2/Gpx1/Ikbkb/Cgn/Spint2/F11r/Map7/Shroom3/Epha2/Tnfrsf1a/Smo/St14/Scrib/Sipa1l3/Rilpl1/Smarca4	39
GO:0001667	GO:0001667	ameboidal-type cell migration	60/1047	455/16876	2.36791485171929e-08	1.07029751297712e-05	8.80905867205395e-06	Lcn2/Rhob/Jun/Plec/Sema3c/Card10/Lama5/Notch1/Akt1/Itgb4/Itga3/Myh9/Itgav/Hdac7/Emc10/Eppk1/Grn/Col18a1/Sema4d/Pxn/Amotl1/Wasf2/Lrp5/Epb41l4b/Arid5b/Dab2ip/Src/Fgfr1/Tgfbr2/Sash1/Pik3r2/Cfl1/Gipc1/Jup/Anxa6/Gpx1/Ptprm/Pfn1/Nrp1/Fndc3b/Bcar1/Sema3f/Ric8a/Sema3b/Megf8/Sema4a/Ephb4/Epha2/Smo/Patz1/Lgmn/Gna13/Hdac5/Plcg1/Map2k3/Cap1/Nus1/Arf6/Tacstd2/Nfe2l2	60
GO:0034329	GO:0034329	cell junction assembly	60/1047	458/16876	3.01490864788437e-08	1.2579126543173e-05	1.03532207090507e-05	Cd9/Ptprs/Plec/Cldn4/Cdh3/Cldn3/Vmp1/Actn1/Cttn/Mmp14/Itgb4/Cldn7/Myh9/Itgav/Hdac7/S100a10/Agrn/Trpv4/Sema4d/Pxn/Nlgn2/Src/Flrt1/Smad3/Srcin1/Flot1/Adgrl2/Pkp3/Adgrl1/Clstn1/Zfp703/Cfl1/Jup/Ephb2/Chd4/Dbnl/Smad7/Dvl1/Bcr/Efna5/Vcl/Ikbkb/Cgn/Ctnnb1/Nrp1/F11r/Pak2/Dapk3/Fkrp/Sema4a/Sdcbp/Wdr1/Pdlim5/Epha2/Lamc1/Limch1/Pdcd6ip/Arf6/Farp1/App	60
GO:0022604	GO:0022604	regulation of cell morphogenesis	40/1047	269/16876	2.31934457525094e-07	8.98580355440077e-05	7.39574461927761e-05	Cldn4/Tpm1/Ezr/Cldn3/Fmnl3/Myh9/Sema4d/Fam171a1/Baiap2/Pxn/Rhou/Sh3d19/Smurf1/Myh14/Src/Myl12a/Arap1/Dbn1/Bcl9l/Msn/Cfl1/Arhgdia/Ephb2/Dbnl/Dvl1/Efna5/F11r/Shroom3/Dapk3/Capzb/Sema4a/Wdr1/Cyfip1/Gna13/Limd1/Myo10/Cul7/Cdc42se1/Ptprf/Fzd4	40
GO:0072659	GO:0072659	protein localization to plasma membrane	43/1047	302/16876	2.84576230492006e-07	0.000102903	8.46938802467789e-05	Ezr/Flna/Lama5/Tspan14/Akt1/Sytl2/Mmp14/Itga3/S100a10/Flot2/Krt18/Ehd2/Ppp1r9b/Lgals3/Smurf1/Rack1/Myl12a/Csk/Flot1/Ldlrap1/Anxa2/Pik3r2/Pkp3/Jup/Ephb2/Ikbkb/F11r/Map7/Tspan33/Epha2/Tnfrsf1a/Stx3/Gga1/Scrib/Golph3/Sptbn1/Arl6ip5/Golga4/Rab7/Rilpl1/Arf6/Nectin3/Stx7	43
GO:0070849	GO:0070849	response to epidermal growth factor	13/1047	39/16876	3.34495763886097e-07	0.000109136	8.98243639998163e-05	Akt1/Zfp36l2/Dab2ip/Mapk3/Cfl1/Erbb2/Grk2/Ncl/Git1/Zpr1/Stat5b/Plcg1/Zfp36	13
GO:0097191	GO:0097191	extrinsic apoptotic signaling pathway	36/1047	235/16876	4.43432198846426e-07	0.000126588	0.000104188	Lcn2/Nfkbiz/Krt8/Cttn/Itgav/Bax/Lmna/Pea15a/Krt18/Lgals3/Rela/Cx3cl1/Tnfrsf12a/Dab2ip/Src/Smad3/Fgfr1/Erbb3/Yap1/Sh3rf1/Itga6/Bok/Gpx1/Jak3/Nrp1/Pak2/Dapk3/Rnf41/Tnfsf10/Gclc/Mcl1/Rbck1/Ltbr/Gsk3a/Mknk2/App	36
GO:0051495	GO:0051495	positive regulation of cytoskeleton organization	31/1047	187/16876	4.84326859813611e-07	0.000131349	0.000108107	Map3k1/Tpm1/Flna/Cttn/Carmil1/Gsn/S100a10/Trpv4/Baiap2/Pxn/Wasf2/Cx3cl1/Arhgef10l/Smad3/Vasp/Cfl1/Dctn1/Cdkn1b/Pfn1/Mapk15/Nrp1/Cd47/Wdr1/Mtss1/Cyfip1/Git1/Limch1/Arl2/Numa1/Arf6/Dync1h1	31
GO:0048705	GO:0048705	skeletal system morphogenesis	38/1047	257/16876	5.34798077179579e-07	0.000138131	0.000113688	Lama5/Hoxb8/Hoxb5/Mmp14/Ski/Hoxb3/Serpinh1/Fosl2/Trpv4/Hoxd3/Hoxd9/Lrp5/Arid5b/Rarg/Scx/Nfix/Rara/Smad3/Foxn3/Tgfbr2/Hoxc8/Anxa6/Flvcr1/Ctnnb1/Ankrd11/Rdh10/Hoxb6/Gnas/Hoxb7/Slc39a1/Hspg2/Megf8/Ltbp3/Pcgf2/Acvr2b/Nab1/Hoxb9/Hoxd4	38
GO:0010632	GO:0010632	regulation of epithelial cell migration	36/1047	240/16876	7.45621290359619e-07	0.000169673	0.000139649	Lcn2/Rhob/Jun/Card10/Notch1/Akt1/Itga3/Hdac7/Emc10/Eppk1/Grn/Col18a1/Amotl1/Epb41l4b/Dab2ip/Src/Fgfr1/Tgfbr2/Sash1/Pik3r2/Jup/Ptprm/Pfn1/Nrp1/Bcar1/Sema4a/Epha2/Patz1/Lgmn/Hdac5/Plcg1/Map2k3/Nus1/Arf6/Tacstd2/Nfe2l2	36
GO:0071364	GO:0071364	cellular response to epidermal growth factor stimulus	12/1047	36/16876	9.51243967002634e-07	0.000195916	0.000161248	Akt1/Zfp36l2/Dab2ip/Cfl1/Erbb2/Grk2/Ncl/Git1/Zpr1/Stat5b/Plcg1/Zfp36	12
GO:0001649	GO:0001649	osteoblast differentiation	32/1047	203/16876	1.00889926032813e-06	0.000195916	0.000161248	Spp1/Pdlim7/Jund/Notch1/Fam20c/Akt1/Ski/Hdac7/Fosl2/Lmna/Trpm4/Sema4d/Junb/Lrp5/Clic1/H3f3a/Smad3/Fgfr1/Yap1/Ctnnb1/Fndc3b/Gnas/Wwtr1/Hdac4/Epha2/Smo/Adar/Acvr2b/Gabbr1/Limd1/Hdac5/Twsg1	32
GO:0043254	GO:0043254	regulation of protein-containing complex assembly	52/1047	415/16876	1.01136464717701e-06	0.000195916	0.000161248	Clu/Map3k1/Tpm1/Cttn/Hip1r/Carmil1/Tmsb4x/Gsn/Cldn7/Kank3/Bax/Abca1/Ssh3/Baiap2/Ppp2r5b/Lgals3/Bmf/Zfp827/Rack1/Dab2ip/Nop53/Src/Tmod3/Dbn1/Mark4/Pik3r2/Vasp/Msn/Cfl1/Dctn1/Cd24a/Dbnl/Ssh1/Nr1h2/Lmo4/Cdkn1b/Pfn1/Mapk15/Abca3/Capn1/Atat1/Capzb/Capg/Cyfip1/Git1/Med25/Sptbn1/Arl2/Ppp2ca/Numa1/Flii/Arf6	52
GO:0060491	GO:0060491	regulation of cell projection assembly	32/1047	205/16876	1.25772228985284e-06	0.000235237	0.000193612	Akt1/Cttn/Agrn/Dcdc2a/Fnbp1l/Wasf2/Tchp/Src/Arap1/Map4/Dbn1/Mark4/Fam110c/Yap1/Cfl1/Ephb2/Pfn1/Mapk15/Nrp1/Capzb/Hdac4/Sh3yl1/Cyfip1/Plekhm1/Epha2/Myo10/Odf2/Rab11fip3/Arf6/Tacstd2/Syne2/Myo3b	32
GO:0060562	GO:0060562	epithelial tube morphogenesis	49/1047	387/16876	1.53073913352532e-06	0.000248013	0.000204127	Lcn2/Rhob/Ddr1/Lama5/Notch1/Celsr1/Ptk7/Mmp14/Ski/Lzts2/Pxn/Lrp5/Col4a1/Tgif1/Rarg/Kdm2b/Src/Rara/Smad3/Tgfbr2/Yap1/Vasp/Cfl1/Pbx1/Esrp1/Dvl1/Lmo4/Ctnnb1/Pfn1/Deaf1/Spint2/Rdh10/Nrp1/Shroom3/Hoxb7/Gatad2a/Brpf1/Megf8/Mtss1/Epha2/Smo/St14/Irx2/Scrib/Gna13/Hdac5/Kat2a/Tacstd2/Spint1	49
GO:0045862	GO:0045862	positive regulation of proteolysis	46/1047	354/16876	1.55808225017975e-06	0.000248013	0.000204127	Clu/Ctsl/Cldn4/Cldn3/Akt1/F3/Mmp14/Hip1r/Stat3/Gsn/Myh9/S100a10/Bax/Grn/Csnk1e/Sh3d19/Smurf1/Rack1/Dab2ip/Nop53/Src/Rnf19a/Smad3/Dap/Tnip1/Cfl1/Sh3rf1/Bok/Csnk1d/Tnfsf10/Gclc/Mtch1/Psme1/Nub1/Fbxw11/Lgmn/Sumo3/Arl6ip5/Ctsd/Arrb1/Mdm2/Wfs1/Gsk3a/Eif2ak3/Nupr1/App	46
GO:0001503	GO:0001503	ossification	50/1047	399/16876	1.62522377967314e-06	0.000248013	0.000204127	Spp1/Pdlim7/Jund/Notch1/Fam20c/Akt1/Sbno2/Mmp14/Ski/Hdac7/Fosl2/Lmna/Atp6v0a4/Trpm4/Sema4d/Junb/Smurf1/Lrp5/Clic1/Scx/H3f3a/Nfix/Smad3/Fgfr1/Mapk3/Yap1/Pbx1/Smad7/Ctnnb1/Sgms2/Fndc3b/Gnas/Wwtr1/Fkrp/Hdac4/Hspg2/Ltbp3/Mtss1/Epha2/Git1/Smo/Adar/Acvr2b/Gabbr1/Limd1/Hdac5/Nab1/Atp2b1/Eif2ak3/Twsg1	50
GO:0051090	GO:0051090	regulation of DNA-binding transcription factor activity	52/1047	425/16876	2.07297836669644e-06	0.00029589	0.000243532	Clu/Sik1/Flna/Jund/Akt1/Crebzf/Stat3/Sphk1/Slco3a1/Flot2/Lrrfip1/Ppp2r5b/Rela/Bhlhe40/Cx3cl1/Lrp5/Arid5b/Dab2ip/Nfix/Dap/Flot1/Mapk3/Rnf220/Pbx1/Jup/Smad7/Pura/Ikbkb/Ctnnb1/Ppp2cb/Tcf3/Trim8/Rnf41/Nfkbia/Hdac4/Prmt2/Zbtb7a/Pim1/Brms1/Smo/Rbck1/Hdac5/Arrb1/Wfs1/Cdk5rap3/Pex14/Lrrfip2/Smarca4/Keap1/Nupr1/App/Fzd4	52
GO:0048706	GO:0048706	embryonic skeletal system development	25/1047	143/16876	2.26307737394688e-06	0.000314742	0.000259048	Hoxb8/Hoxb5/Mmp14/Hoxb3/Etl4/Hoxd3/Hoxd9/Scx/Smad3/Tgfbr2/Pbx1/Hoxc5/Flvcr1/Ctnnb1/Deaf1/Rdh10/Hoxb6/Gnas/Hoxb7/Slc39a1/Hspg2/Megf8/Pcgf2/Hoxb9/Hoxd4	25
GO:0031589	GO:0031589	cell-substrate adhesion	46/1047	361/16876	2.67730951615593e-06	0.000345755	0.000284573	Spp1/Flna/Ddr1/Lama5/Notch1/Actn1/Cttn/Mmp14/Itgb4/Lamc2/Carmil1/Vwa2/Itga3/Myh9/Itgav/S100a10/Triobp/Pxn/Hoxd3/Zyx/Tnfrsf12a/Src/Smad3/Srcin1/Dbn1/Cfl1/Itga6/Jup/Bcr/Efna5/Vcl/Ctnnb1/Nrp1/Fndc3b/Bcar1/Bcam/Dapk3/Adam15/Lamc1/Lamb1/Limch1/Itgb5/Tacstd2/P4hb/Itgb6/Fzd4	46
GO:0090132	GO:0090132	epithelium migration	42/1047	319/16876	3.14244001302893e-06	0.000376572	0.000309936	Lcn2/Rhob/Jun/Card10/Notch1/Akt1/Itga3/Myh9/Itgav/Hdac7/Emc10/Eppk1/Grn/Col18a1/Pxn/Amotl1/Epb41l4b/Dab2ip/Src/Fgfr1/Tgfbr2/Sash1/Pik3r2/Gipc1/Jup/Gpx1/Ptprm/Pfn1/Nrp1/Bcar1/Sema4a/Ephb4/Epha2/Patz1/Lgmn/Hdac5/Plcg1/Map2k3/Nus1/Arf6/Tacstd2/Nfe2l2	42
GO:0034446	GO:0034446	substrate adhesion-dependent cell spreading	20/1047	101/16876	3.23947175965335e-06	0.000376572	0.000309936	Flna/Lama5/Lamc2/Carmil1/Itgav/S100a10/Triobp/Pxn/Src/Srcin1/Dbn1/Efna5/Nrp1/Fndc3b/Bcar1/Lamc1/Lamb1/Tacstd2/P4hb/Fzd4	20
GO:0150105	GO:0150105	protein localization to cell-cell junction	9/1047	23/16876	4.86663623759243e-06	0.000527933	0.000434514	Flna/Tjp3/Tjp2/Vcl/F11r/Pak2/Dsp/Scrib/Jak1	9
GO:0032535	GO:0032535	regulation of cellular component size	48/1047	392/16876	4.98428119053716e-06	0.000530093	0.000436292	Ptprs/Map3k1/Sema3c/Tpm1/Ezr/Akt1/Cttn/Hip1r/Carmil1/Tmsb4x/Gsn/Kank3/Shtn1/Sema4d/Ssh3/Baiap2/Smurf1/Hsp90ab1/Tnfrsf12a/Tmod3/Akt1s1/Dbn1/Rin3/Pik3r2/Vasp/Cfl1/Dbnl/Ssh1/Efna5/Pfn1/Nrp1/Capn1/Sema3f/Sema3b/Capzb/Capg/Megf8/Sema4a/Cdhr5/Wdr1/Cyfip1/Sptbn1/Golga4/Lrrc8a/Flii/Arf6/Chmp3/Myo3b	48
GO:0048704	GO:0048704	embryonic skeletal system morphogenesis	20/1047	105/16876	6.03625386172148e-06	0.000604012	0.000497131	Hoxb8/Hoxb5/Mmp14/Hoxb3/Hoxd3/Hoxd9/Smad3/Tgfbr2/Flvcr1/Ctnnb1/Rdh10/Hoxb6/Gnas/Hoxb7/Slc39a1/Hspg2/Megf8/Pcgf2/Hoxb9/Hoxd4	20
GO:0150115	GO:0150115	cell-substrate junction organization	20/1047	105/16876	6.03625386172148e-06	0.000604012	0.000497131	Plec/Actn1/Cttn/Mmp14/Itgb4/Myh9/Itgav/S100a10/Pxn/Src/Smad3/Cfl1/Bcr/Efna5/Vcl/Nrp1/Dapk3/Lamc1/Limch1/Arf6	20
GO:0051098	GO:0051098	regulation of binding	47/1047	386/16876	7.26162807315147e-06	0.000678231	0.000558217	Cdkn1a/Jun/Akt1/Hip1r/Ski/S100a10/Agrn/Bax/Tmem132a/Smarcd3/Dysf/Hsp90ab1/Rack1/Src/Ckmt1/Rara/Smad3/Flot1/Ldlrap1/Mapk3/Gas8/Anxa2/Rnf220/Mbd2/H1f0/Ctnnb1/Ppp2cb/Cpne1/Hdac4/Zbtb7a/Pbxip1/Eif3d/Adam15/Med25/Smo/Ctbp2/Sumo3/Tle5/Hdac5/Arrb1/Brd4/Pex14/Smarca4/Eif2ak3/Calm1/Ptprf/App	47
GO:0034405	GO:0034405	response to fluid shear stress	9/1047	24/16876	7.35881480904398e-06	0.000678231	0.000558217	Spp1/Plec/Akt1/Abca1/Klf2/Src/Mtss1/Hdac5/Nfe2l2	9
GO:1901653	GO:1901653	cellular response to peptide	42/1047	330/16876	7.43259017488435e-06	0.000678231	0.000558217	Akt1/Stat3/Vwa2/Scnn1a/Ywhag/Gnai2/Pxn/Rela/Stat6/Src/Csk/Pdk4/Mapk3/Pik3r2/Slc39a14/Cfl1/Usf1/Srebf1/Ctnnb1/Grk2/Ncoa5/Ncl/Jak3/Bcar1/Gnas/Cacnb1/Trim41/Nfkb1/Slc27a4/Cyfip1/Lgmn/Stat5b/Ncoa2/Anxa5/Ctsd/Mdm2/Jak1/Atp2b1/Gsk3a/Nfe2l2/Ptprf/App	42
GO:0046847	GO:0046847	filopodium assembly	16/1047	74/16876	9.51969506439109e-06	0.00083282	0.00068545	Ezr/Itgb4/Fmnl3/Agrn/Spata13/Ppp1r9b/Fnbp1l/Arap1/Dbn1/Itga6/Ephb2/Nrp1/Capzb/Myo10/Arf6/Myo3b	16
GO:0008544	GO:0008544	epidermis development	46/1047	379/16876	9.8580569158078e-06	0.000848732	0.000698547	Nfkbiz/Cdkn1a/Ctsl/Plec/Cldn4/Cdh3/Txnip/Lama5/Notch1/Celsr1/Klf7/Akt1/Flnb/Mafg/Fosl2/Triobp/Tprn/Rela/Plod3/Kcnq1/Fgfr1/Foxq1/Yap1/Esrp1/Bcr/Ctnnb1/Gnas/Dsp/Evpl/Irf6/Epha2/Srsf6/Smo/St14/Scrib/Lamc1/Ybx1/Nab1/Numa1/Prss8/Smarca4/Keap1/Krt7/Spint1/Zfp36/Myo3b	46
GO:0043523	GO:0043523	regulation of neuron apoptotic process	39/1047	302/16876	1.10924225794776e-05	0.000940083	0.000773733	Lcn2/Clu/Jun/Clcf1/Agrn/Bax/Grn/Cx3cl1/Hsp90ab1/Kdm2b/Nfix/Akt1s1/Foxq1/Erbb3/Hdgf/Bok/Ucp2/Ctnnb1/Nrp1/Ube2m/Hdac4/Gclc/Mcl1/Tnfrsf1a/Trim2/Smo/Zpr1/Lgmn/Map3k11/Map2k7/Egln2/Arrb1/Wfs1/Gsk3a/Btg2/Nupr1/Ptprf/App/Mt1	39
GO:0070555	GO:0070555	response to interleukin-1	18/1047	92/16876	1.18319634008875e-05	0.000977963	0.00080491	Mapk13/Tnip2/Rela/Cx3cl1/Dab2ip/Src/Mapk3/Yy1/Cfl1/Ikbkb/Cd47/Nfkbia/Hdac4/Nfkb1/Usp10/Map2k7/Tle5/App	18
GO:0009952	GO:0009952	anterior/posterior pattern specification	33/1047	238/16876	1.18999878385546e-05	0.000977963	0.00080491	Sema3c/Notch1/Celsr1/Hoxb8/Hoxb5/Ski/Hoxb3/Bhlhe40/Ets2/Hoxd3/Hoxd9/Lrp5/Rarg/Kdm2b/Smad3/Yy1/Hoxc8/Pbx1/Hoxc5/Ctnnb1/Hoxb6/Celsr2/Hoxb7/Pcgf2/Tcf7l1/Bptf/Smo/Acvr2b/Abi1/Kat2a/Hoxb9/Hoxd4/Btg2	33
GO:1901652	GO:1901652	response to peptide	51/1047	440/16876	1.2092119466051e-05	0.00097892	0.000805698	Notch1/Akt1/Stat3/Vwa2/Scnn1a/Ywhag/Fosl2/Trpv4/Gnai2/Pxn/Rela/Stat6/Src/Kcnq1/Csk/Pdk4/Mapk3/Pik3r2/Slc39a14/Cfl1/Usf1/Srebf1/Ikbkb/Ctnnb1/Grk2/Ncoa5/Ncl/Jak3/Bcar1/Gnas/Tcf12/Capn1/Nfkbia/Cacnb1/Trim41/Scap/Nfkb1/Slc27a4/Cyfip1/Lgmn/Stat5b/Ncoa2/Anxa5/Ctsd/Mdm2/Jak1/Atp2b1/Gsk3a/Nfe2l2/Ptprf/App	51
GO:0045216	GO:0045216	cell-cell junction organization	31/1047	218/16876	1.30344407481952e-05	0.00100998	0.000831264	Cd9/Plec/Cldn4/Cdh3/Flna/Cldn3/Cldn7/Hdac7/Trpv4/Tjp3/Tjp2/Smad3/Csk/Dsg2/Pkp3/Zfp703/Jup/Ephb2/Smad7/Vcl/Ikbkb/Cgn/Ctnnb1/F11r/Pak2/Fkrp/Dsp/Wdr1/Mtss1/Epha2/Pdcd6ip	31
GO:0022411	GO:0022411	cellular component disassembly	51/1047	442/16876	1.37031666704806e-05	0.00104684	0.000861603	Tpm1/Vmp1/Ddr1/Cttn/Carmil1/Gsn/Bax/Trpv4/Smarcd3/Smurf1/Dysf/Ddit4/Gas2l1/Tmod3/Flot1/Plin3/Map4/Chmp1b/Chmp6/Cfl1/Pnpla2/Dctn1/Srebf1/Bok/Cd24a/Smarcd2/Ubqln4/Rnf41/Capzb/Fkbp8/Capg/Pbxip1/Wdr1/Cdc37/Sh3gl1/Arhgef1/Lamc1/Sptbn1/Vps16/Rubcn/Cst3/Cdk5rap3/Pex14/Klc1/Chmp7/Smarca4/Retreg2/Gsk3a/Flii/Arf6/Calm1	51
GO:1901888	GO:1901888	regulation of cell junction assembly	33/1047	240/16876	1.42004364787405e-05	0.00105936	0.000871906	Ptprs/Cldn3/Mmp14/Myh9/S100a10/Agrn/Sema4d/Nlgn2/Src/Flrt1/Smad3/Srcin1/Flot1/Adgrl2/Adgrl1/Clstn1/Cfl1/Ephb2/Chd4/Efna5/Vcl/Ikbkb/Ctnnb1/Nrp1/F11r/Dapk3/Sema4a/Pdlim5/Epha2/Limch1/Arf6/Farp1/App	33
GO:0051494	GO:0051494	negative regulation of cytoskeleton organization	26/1047	168/16876	1.42576543770703e-05	0.00105936	0.000871906	Map3k1/Tpm1/Hip1r/Carmil1/Tmsb4x/Gsn/Kank3/Ssh3/Wasf2/Dysf/Gas2l1/Tmod3/Arap1/Dbn1/Cfl1/Ssh1/Pfn1/F11r/Pak2/Capn1/Capzb/Capg/Sptbn1/Kat2a/Flii/Tacstd2	26
GO:0031647	GO:0031647	regulation of protein stability	38/1047	295/16876	1.51761101806702e-05	0.00111237	0.000915532	Clu/Flna/Sox4/Hip1r/Gsn/Lmna/Flot2/Tspan1/Grn/Mylip/Tnip2/Hsp90ab1/Nop53/Src/Smad3/Flot1/Rassf1/Gipc1/Srebf1/Smad7/Dvl1/Pfn1/Wiz/Tcf3/Pim1/Stx12/Cdc37/Smo/Fbxw11/Cmtm6/Caml/Otud5/Kat2a/Mdm2/Wfs1/Serf2/Ifi30/Ddost	38
GO:0007173	GO:0007173	epidermal growth factor receptor signaling pathway	19/1047	103/16876	1.65455177700325e-05	0.00119657	0.000984836	Akt1/Hip1r/Gprc5a/Mvp/Rhbdf1/Dab2ip/Src/Erbb3/Chmp6/Dgkd/Erbb2/Bcar1/Rnf126/Caml/Kif16b/Plcg1/Rab7/Cblc/Ptprf	19
GO:0007009	GO:0007009	plasma membrane organization	25/1047	161/16876	1.95368624428393e-05	0.00137621	0.00113268	Clu/Cd9/Plec/Akt1/Ahnak/Gsn/Myh9/S100a10/Agrn/Ehd2/Fnbp1l/Baiap2/Dysf/Plscr3/Micall1/Flot1/Ndrg1/Chmp1b/Anxa2/Chmp6/Anxa6/Plscr2/Mtss1/Sptbn1/Chmp7	25
GO:0007097	GO:0007097	nuclear migration	10/1047	33/16876	2.01445510351004e-05	0.00138585	0.00114062	Tacc2/Lmna/Nudc/Dctn1/Sun2/Fbxw11/Cdc42bpa/Clmn/Dync1h1/Syne2	10
GO:0040013	GO:0040013	negative regulation of locomotion	42/1047	345/16876	2.2086608167929e-05	0.00147898	0.00121727	Rhob/Sema3c/Card10/Tpm1/Cldn3/Notch1/Akt1/Stat3/Myh9/Eppk1/Sema4d/Cx3cl1/Abhd2/Bst2/Dab2ip/Ldlrad4/Abr/Dbn1/Rin3/Pik3r2/Cfl1/Jup/Arhgdia/Bcr/Ptprm/Mapk15/Spint2/Nrp1/Rnf41/Sema3f/Sema3b/Sema4a/Brms1/Adam15/Patz1/Gna13/Limch1/Suds3/Brms1l/Hdac5/Tacstd2/Nfe2l2	42
GO:0043588	GO:0043588	skin development	40/1047	325/16876	2.67512534392848e-05	0.00172737	0.00142171	Nfkbiz/Cdkn1a/Ctsl/Plec/Cldn4/Cdh3/Txnip/Lama5/Notch1/Celsr1/Akt1/Itgb4/Flnb/Itga3/Fosl2/Rela/Foxq1/Yap1/Itga6/Jup/Bcr/Ctnnb1/Gnas/Dsp/Evpl/Irf6/Tcf7l1/Slc27a4/Epha2/Srsf6/Smo/St14/Lamc1/Cbx7/Numa1/Prss8/Smarca4/Krt7/Itgb6/Zfp36	40
GO:0021915	GO:0021915	neural tube development	28/1047	195/16876	2.81250102691495e-05	0.00176666	0.00145405	Sema3c/Notch1/Celsr1/Ptk7/Ski/Tgif1/Plod3/Rarg/Kdm2b/Rara/Vasp/Rnf220/Cfl1/Dvl1/Lmo4/Pfn1/Deaf1/Spint2/Shroom3/Gatad2a/Fkbp8/Brpf1/Epha2/Smo/St14/Scrib/Kat2a/Spint1	28
GO:0003158	GO:0003158	endothelium development	22/1047	135/16876	2.83379718622355e-05	0.00176666	0.00145405	Lcn2/Rhob/Ptprs/Ezr/Cldn3/Notch1/Hoxb5/Col18a1/Tjp3/Tjp2/Plod3/Msn/Vcl/Gpx1/Ikbkb/Ctnnb1/F11r/Tnfrsf1a/Acvr2b/Kdm6b/Cul7/Fzd4	22
GO:0098974	GO:0098974	postsynaptic actin cytoskeleton organization	8/1047	22/16876	3.12302083165188e-05	0.00184122	0.00151542	Ezr/Wasf2/Nos1ap/Srcin1/Dbn1/Dbnl/Arf1/Farp1	8
GO:0099188	GO:0099188	postsynaptic cytoskeleton organization	8/1047	22/16876	3.12302083165188e-05	0.00184122	0.00151542	Ezr/Wasf2/Nos1ap/Srcin1/Dbn1/Dbnl/Arf1/Farp1	8
GO:2000209	GO:2000209	regulation of anoikis	8/1047	22/16876	3.12302083165188e-05	0.00184122	0.00151542	Sik1/Notch1/Src/Pdk4/Mcl1/Brms1/Tle5/Mybbp1a	8
GO:0048588	GO:0048588	developmental cell growth	36/1047	283/16876	3.30720907376578e-05	0.00192885	0.00158754	Ptprs/Sema3c/Ddr1/Cttn/Shtn1/Sema4d/Akap13/Smurf1/Hsp90ab1/Rarg/Tnfrsf12a/Jade2/Nfix/Flrt1/Dbn1/Tgfbr2/Yy1/Dbnl/Smad7/Dvl1/Efna5/Vcl/Ctnnb1/Nrp1/Cpne1/Sema3f/Sema3b/Prmt2/Megf8/Sema4a/Pdlim5/Cyfip1/Smo/Golga4/Gsk3a/App	36
GO:0031400	GO:0031400	negative regulation of protein modification process	50/1047	445/16876	3.36579444392231e-05	0.00194214	0.00159847	Cdkn1a/Jun/Plec/Sox4/Akt1/Gprc5a/Bax/Sema4d/Ppp1r9b/Gnai2/Rela/Dysf/Mvp/Dbndd2/Rack1/Dab2ip/Akt1s1/Gadd45b/Srcin1/Cdyl/Hexim1/Chmp6/Ubxn1/Ephb2/Smad7/Cnksr3/Dvl1/Ctdsp1/Cdkn1b/Ikbkb/Ctnnb1/Grk2/Camk2n1/Hmg20b/Mllt1/Wwtr1/Fkbp8/Gclc/Prkag2/Ywhab/Sh3bp5l/Caml/Adar/Mgat5/Vps28/Arrb1/Cdk5rap3/Cblc/Gpd1l/Ywhae	50
GO:0060560	GO:0060560	developmental growth involved in morphogenesis	36/1047	284/16876	3.5669783787083e-05	0.00203656	0.00167618	Ptprs/Sema3c/Ddr1/Notch1/Cttn/Ptk7/Shtn1/Lzts2/Sema4d/Smurf1/Hsp90ab1/Rarg/Tnfrsf12a/Jade2/Nfix/Flrt1/Dbn1/Tgfbr2/Yap1/Cfl1/Dbnl/Dvl1/Efna5/Vcl/Ctnnb1/Rdh10/Nrp1/Cpne1/Sema3f/Sema3b/Megf8/Sema4a/Cyfip1/Smo/Golga4/App	36
GO:0045185	GO:0045185	maintenance of protein location	18/1047	100/16876	3.85941057138503e-05	0.00210808	0.00173505	Flna/Akt1/Tmsb4x/Gsn/Dbn1/Ciz1/Os9/Sun2/Ptprm/Pfn1/Grk2/Fkrp/Nfkbia/Ywhab/Golph3/Rbck1/Arl2/Keap1	18
GO:0071498	GO:0071498	cellular response to fluid shear stress	7/1047	17/16876	3.88657982168227e-05	0.00210808	0.00173505	Spp1/Plec/Klf2/Src/Mtss1/Hdac5/Nfe2l2	7
GO:0060485	GO:0060485	mesenchyme development	38/1047	308/16876	3.99750154514455e-05	0.00214678	0.0017669	Sema3c/Flna/Sox4/Lama5/Notch1/Ptk7/Sema4d/Dab2ip/Scx/Smad3/Ldlrad4/Fgfr1/Mapk3/Tgfbr2/Bcl9l/Erbb3/Yap1/Zfp703/Cfl1/Pofut2/Smad7/Anxa6/Ctnnb1/Rdh10/Nrp1/Wwtr1/Sema3f/Sema3b/Megf8/Sema4a/Sdcbp/Adam15/Mcrip1/Smo/Otud5/Ppp2ca/Mdm2/Cul7	38
GO:0001778	GO:0001778	plasma membrane repair	9/1047	29/16876	4.25157616567165e-05	0.00219624	0.00180761	Ahnak/Myh9/S100a10/Dysf/Chmp1b/Anxa2/Chmp6/Anxa6/Chmp7	9
GO:0042659	GO:0042659	regulation of cell fate specification	9/1047	29/16876	4.25157616567165e-05	0.00219624	0.00180761	Chd3/Fgfr1/Mta1/Chd4/Esrp1/Lmo4/Gatad2a/Mbd3/Gatad2b	9
GO:0045454	GO:0045454	cell redox homeostasis	9/1047	29/16876	4.25157616567165e-05	0.00219624	0.00180761	Gsr/Gpx1/Txnrd1/Gclc/Git1/Chd6/Egln2/Nfe2l2/Nfe2l1	9
GO:0071354	GO:0071354	cellular response to interleukin-6	9/1047	29/16876	4.25157616567165e-05	0.00219624	0.00180761	Sbno2/Stat3/Rela/Src/Entpd2/Yap1/Cfl1/Nfkb1/Jak1	9
GO:0070301	GO:0070301	cellular response to hydrogen peroxide	13/1047	58/16876	4.31761758829724e-05	0.00220058	0.00181118	Lcn2/Rhob/Sphk1/Mapk13/Rela/Stat6/Net1/Src/Cfl1/Capn1/Pcgf2/Kdm6b/Nfe2l2	13
GO:0048638	GO:0048638	regulation of developmental growth	45/1047	390/16876	4.34111473500575e-05	0.00220058	0.00181118	Cdkn1a/Ptprs/Sema3c/Ezr/Notch1/Akt1/Cttn/Stat3/Agrn/Eppk1/Fosl2/Shtn1/Grn/Sema4d/Smurf1/Tnfrsf12a/Fgfr1/Ybx3/Dbn1/Tgfbr2/Yy1/Yap1/Cfl1/Dbnl/Smad7/Efna5/Cdkn1b/Flvcr1/Rai1/Nrp1/Gnas/Vgll4/Sema3f/Sema3b/Megf8/Sema4a/Pim1/Cyfip1/Smo/Lgmn/Stat5b/Golga4/Wwc1/Gsk3a/App	45
GO:0034612	GO:0034612	response to tumor necrosis factor	26/1047	179/16876	4.39698708009784e-05	0.00220826	0.00181751	Krt8/Cd14/Akt1/Cxcl16/Sphk1/Krt18/Rela/Cx3cl1/Zfp36l2/Tnfrsf21/Tjp2/Dab2ip/Ybx3/Dbn1/Mapk3/Cfl1/Ikbkb/Ppp2cb/Cpne1/Nfkbia/Txndc17/Nfkb1/Tnfrsf1a/Map2k7/Nfe2l2/Zfp36	26
GO:0034504	GO:0034504	protein localization to nucleus	39/1047	321/16876	4.48697341951818e-05	0.00223278	0.00183769	Cdkn1a/Card10/Flna/Txnip/Notch1/Akt1/Stat3/Lmna/Lzts2/Cd2ap/Hsp90ab1/Nop53/Src/Yap1/Ciz1/Pik3r2/Cfl1/Hdgf/Jup/Sun2/Grk2/Trim8/Wwtr1/Nfkbia/Zbtb7a/Tnfrsf1a/Smo/Zpr1/Adar/Sumo3/Arl2/Agap3/Mdm2/Cdk5rap3/Otud7b/Jak1/Eif2ak3/Ywhae/App	39
GO:0051348	GO:0051348	negative regulation of transferase activity	32/1047	243/16876	4.53463607832142e-05	0.00223599	0.00184032	Cdkn1a/Plec/Akt1/Gprc5a/Setd7/Mvp/Dbndd2/Dab2ip/Src/Akt1s1/Gadd45b/Csk/Srcin1/Parp3/Hexim1/Chmp6/Ephb2/Smad7/Cdkn1b/Camk2n1/Mllt1/Wwtr1/Midn/Prkag2/Sh3bp5l/Adar/Rubcn/Xrcc1/Cdk5rap3/Gsk3a/Cblc/Zfp36	32
GO:0007264	GO:0007264	small GTPase mediated signal transduction	47/1047	415/16876	4.72230073078465e-05	0.00230755	0.00189922	Rhob/Notch1/Celsr1/Nucb1/Timp2/Itga3/Itgav/Shtn1/Abca1/Cd2ap/Baiap2/Cyth2/Rhou/Wasf2/Akap13/Vav2/Net1/Dab2ip/Src/Rgl2/Nfix/Flot1/Rtkn/Rassf1/Rab4b/Arhgdia/Erbb2/Ephb2/Dbnl/Bcr/Nrp1/Arhgap17/F11r/Ppp2cb/Sdcbp/Cyfip1/Rab35/Git1/Cdc42bpa/Gna13/Sipa1l3/Arhgef3/Ralbp1/Arrb1/Rap1b/Cdc42se1/Arf6	47
GO:0016032	GO:0016032	viral process	38/1047	311/16876	4.94346487068423e-05	0.00237286	0.00195298	Ly6e/Jun/Map3k1/Notch1/Nectin2/Gsn/Itgav/Furin/Bst2/Chmp1b/Hexim1/Chmp6/Cfl1/Usf1/Pfn1/Grk2/Plscr2/Nrp1/Trim8/Larp1/Pcbp1/Eif3d/Vapb/Stau1/Adar/Vps16/Pdcd6ip/Rab7/Brd4/Ptbp1/Chmp7/Smarca4/Igf2r/Spint1/Eif3g/P4hb/Nectin3/Zfp36	38
GO:0098876	GO:0098876	vesicle-mediated transport to the plasma membrane	23/1047	150/16876	5.07647346991047e-05	0.00241533	0.00198793	Krt18/Ehd2/Rab11fip4/Rack1/Csk/Micall1/Clstn1/Steap2/Atp9a/Hgs/Stx12/Rab35/Stx6/Stx3/Gga1/Scrib/Golph3/Sptbn1/Cmtm6/Golga4/Rab7/Rab11fip3/Arf6	23
GO:0051258	GO:0051258	protein polymerization	34/1047	267/16876	5.30478667736286e-05	0.00250201	0.00205928	Map3k1/Tpm1/Cttn/Hip1r/Carmil1/Tmsb4x/Gsn/Kank3/Trpv4/Ssh3/Baiap2/Tmod3/Map4/Dbn1/Pik3r2/Vasp/Cfl1/Dctn1/Dbnl/Ssh1/Cdkn1b/Pfn1/Csnk1d/Capn1/Capzb/Capg/Mtss1/Cyfip1/Git1/Sptbn1/Arl2/Numa1/Flii/Arf6	34
GO:0060606	GO:0060606	tube closure	19/1047	112/16876	5.5629264426961e-05	0.00257892	0.00212257	Celsr1/Ptk7/Ski/Tgif1/Rarg/Kdm2b/Rara/Vasp/Dvl1/Lmo4/Pfn1/Deaf1/Spint2/Shroom3/Gatad2a/St14/Scrib/Kat2a/Spint1	19
GO:0030865	GO:0030865	cortical cytoskeleton organization	12/1047	52/16876	6.23455555186642e-05	0.0028417	0.00233885	Plec/Ezr/Actn1/Fmnl3/Trpv4/Ehd2/Rtkn/Ikbkb/Wdr1/Pdcd6ip/Epb41l1/Arf6	12
GO:0072001	GO:0072001	renal system development	40/1047	338/16876	6.50718937699426e-05	0.00294125	0.00242079	Spp1/Sox4/Adamts1/Lama5/Notch1/Ptk7/Itga3/Arg2/Bax/Myo1e/Lzts2/Arid5b/Col4a1/Anks6/Rara/Smad3/Fgfr1/Pdgfd/Yap1/Pbx1/Cd24a/Smad7/Prom1/Ampd2/Ctnnb1/Rdh10/Nrp1/Hoxb7/Wwtr1/Pcnt/Mtss1/Smo/Irx2/Pou3f3/Acvr2b/Bicc1/Hdac5/Wfs1/Tacstd2/Col4a4	40
GO:0031345	GO:0031345	negative regulation of cell projection organization	29/1047	215/16876	6.56631789159833e-05	0.00294345	0.0024226	Ptprs/Sema3c/Flna/Akt1/H2-K1/Itga3/Trpv4/Sema4d/Mylip/Cyth2/Tchp/H2-D1/Map4/Yap1/Cfl1/Ephb2/Nrp1/Dync1i2/Sema3f/Prkcsh/Sema3b/Capzb/Sema4a/Mdm2/Gsk3a/Arf6/Tacstd2/Ptprf/App	29
GO:0016055	GO:0016055	Wnt signaling pathway	48/1047	433/16876	6.73152209139399e-05	0.00297215	0.00244622	Map3k1/Sdc1/Cdh3/Sox4/Notch1/Celsr1/Ptk7/Itga3/Dcdc2a/Csnk1e/Trpm4/Lzts2/Tmem132a/Tle3/Amotl1/Lrp5/Dab2ip/Src/Tmem9/Smad3/Bcl9l/Yap1/Zfp703/Rnf220/Jup/Dvl1/Mbd2/Csnk1g2/Ctnnb1/Celsr2/Calcoco1/Csnk1d/Dapk3/Wwtr1/Vgll4/Pbxip1/Tcf7l1/Nfkb1/Fbxw11/Limd1/Otud5/Bicc1/Tle5/Lrrfip2/Smarca4/Gsk3a/App/Fzd4	48
GO:0009913	GO:0009913	epidermal cell differentiation	31/1047	237/16876	6.73993085437848e-05	0.00297215	0.00244622	Nfkbiz/Cdkn1a/Plec/Cdh3/Txnip/Notch1/Klf7/Flnb/Mafg/Fosl2/Triobp/Tprn/Kcnq1/Fgfr1/Yap1/Esrp1/Bcr/Dsp/Evpl/Irf6/Epha2/Srsf6/St14/Scrib/Lamc1/Numa1/Smarca4/Keap1/Krt7/Zfp36/Myo3b	31
GO:0030099	GO:0030099	myeloid cell differentiation	49/1047	446/16876	7.10568101626017e-05	0.00303474	0.00249774	Jun/Flna/Il34/Actn1/Fam20c/Sbno2/Hoxb8/Nbeal2/Stat3/Myh9/Fosl2/Sh3pxd2a/Klf2/Junb/Wasf2/Tjp2/Gas2l1/Rarg/Src/Tmod3/Nfix/Rara/Kcnq1/Tgfbr2/Klf13/Ucp2/Clec2d/Flvcr1/Ctnnb1/Gnas/Tcf3/Hoxb7/Rnf41/Nfkbia/Zbtb7a/Brd1/Wdr1/Epha2/Slc4a2/Adar/Stat5b/Abi1/Cdk5rap3/Ltbr/Smarca4/Itgb6/Zfp36/App/Nfe2l1	49
GO:0042692	GO:0042692	muscle cell differentiation	49/1047	446/16876	7.10568101626017e-05	0.00303474	0.00249774	Cd9/Sik1/Plec/Krt8/Tpm1/Notch1/Krt19/Actn1/Akt1/Atp11a/Mmp14/Ski/Tmsb4x/Myh9/Chrnb1/Lmna/Ehd2/Smarcd3/Tanc1/Akap13/Dysf/H3f3a/Tmod3/Rara/Flot1/Ptgfrn/Yy1/Gpx1/Hdgfl2/Ctnnb1/Dmpk/Fkrp/Hdac4/Wdr1/Pdlim5/Smo/Pld3/Lamc1/Lamb1/Mrtfa/Ybx1/Hdac5/Kdm6b/Kat2a/Mdm2/Ptbp1/Smarca4/Gsk3a/Flii	49
GO:0198738	GO:0198738	cell-cell signaling by wnt	48/1047	435/16876	7.54323057408711e-05	0.00316641	0.00260611	Map3k1/Sdc1/Cdh3/Sox4/Notch1/Celsr1/Ptk7/Itga3/Dcdc2a/Csnk1e/Trpm4/Lzts2/Tmem132a/Tle3/Amotl1/Lrp5/Dab2ip/Src/Tmem9/Smad3/Bcl9l/Yap1/Zfp703/Rnf220/Jup/Dvl1/Mbd2/Csnk1g2/Ctnnb1/Celsr2/Calcoco1/Csnk1d/Dapk3/Wwtr1/Vgll4/Pbxip1/Tcf7l1/Nfkb1/Fbxw11/Limd1/Otud5/Bicc1/Tle5/Lrrfip2/Smarca4/Gsk3a/App/Fzd4	48
GO:0043276	GO:0043276	anoikis	9/1047	31/16876	7.64749055327519e-05	0.00316641	0.00260611	Sik1/Notch1/Bmf/Src/Pdk4/Mcl1/Brms1/Tle5/Mybbp1a	9
GO:0070741	GO:0070741	response to interleukin-6	9/1047	31/16876	7.64749055327519e-05	0.00316641	0.00260611	Sbno2/Stat3/Rela/Src/Entpd2/Yap1/Cfl1/Nfkb1/Jak1	9
GO:0048863	GO:0048863	stem cell differentiation	33/1047	261/16876	7.81683218989568e-05	0.00317331	0.00261179	Sema3c/Lama5/Notch1/Stat3/Chd3/Sema4d/Zfp36l2/Fgfr1/Mapk3/Yap1/Cfl1/Ap2a2/Mta1/Chd4/Anxa6/Ctnnb1/Rdh10/Nrp1/Gatad2a/Sema3f/Sema3b/Sema4a/Ltbp3/Tcf7l1/Mbd3/Smo/Gatad2b/Otud5/Pum1/Hoxd4/Tacstd2/Nfe2l2/Zfp36	33
GO:0048771	GO:0048771	tissue remodeling	28/1047	207/16876	8.28909069485437e-05	0.00329987	0.00271595	Spp1/Sema3c/Elf3/Flna/Klf6/Mmp14/Itgav/Fosl2/Bax/Lrp5/Src/Csk/Abr/Pdk4/Cd24a/Bcr/Ctnnb1/Capn1/Fkrp/Ltbp3/Nfkb1/Plekhm1/Epha2/Slc4a2/Acvr2b/Cst3/Rab7/Mdm2	28
GO:0030856	GO:0030856	regulation of epithelial cell differentiation	24/1047	165/16876	8.33483918279671e-05	0.00329987	0.00271595	Notch1/Klf7/Mafg/Eppk1/Foxp4/Yap1/Cd24a/Esrp1/Prom1/Vcl/Cdkn1b/Ikbkb/Ctnnb1/F11r/Wwtr1/Tnfrsf1a/Srsf6/Smo/Stat5b/Cul7/Numa1/Keap1/Zfp36/Nfe2l1	24
GO:0051402	GO:0051402	neuron apoptotic process	41/1047	355/16876	9.16524961301601e-05	0.00353241	0.00290734	Lcn2/Clu/Jun/Clcf1/Agrn/Bax/Grn/Cx3cl1/Tnfrsf21/Hsp90ab1/Kdm2b/Nfix/Akt1s1/Foxq1/Erbb3/Hdgf/Bok/Ucp2/Gpx1/Ctnnb1/Nrp1/Ube2m/Hdac4/Gclc/Mcl1/Tnfrsf1a/Trim2/Smo/Zpr1/Lgmn/Map3k11/Map2k7/Egln2/Arrb1/Wfs1/Gsk3a/Btg2/Nupr1/Ptprf/App/Mt1	41
GO:2000736	GO:2000736	regulation of stem cell differentiation	15/1047	80/16876	0.000103515	0.00386984	0.00318506	Notch1/Stat3/Chd3/Zfp36l2/Yap1/Ap2a2/Mta1/Chd4/Gatad2a/Ltbp3/Mbd3/Gatad2b/Tacstd2/Nfe2l2/Zfp36	15
GO:0072160	GO:0072160	nephron tubule epithelial cell differentiation	6/1047	14/16876	0.000109582	0.00404336	0.00332788	Yap1/Cd24a/Prom1/Ctnnb1/Wwtr1/Mtss1	6
GO:0007034	GO:0007034	vacuolar transport	23/1047	158/16876	0.000114814	0.00420778	0.00346321	Clu/Rhob/Grn/Smurf1/Vps37d/Vps37c/Chmp1b/Chmp6/Hook2/Gnptab/Hgs/Plekhm1/Arf1/Vps16/Pxk/Vps28/Ap3d1/Rab7/Chmp7/Igf2r/Chmp3/Ubxn6/Stx7	23
GO:0031346	GO:0031346	positive regulation of cell projection organization	48/1047	443/16876	0.000117618	0.00428163	0.00352398	Lcn2/Flna/Adamts1/Ddr1/Ptk7/Sphk1/Carmil1/Itga3/Agrn/Shtn1/Grn/Sema4d/Fnbp1l/Baiap2/Ppp2r5b/Wasf2/Smurf1/Cx3cl1/Tnfrsf12a/Dab2ip/Src/Arap1/Fgfr1/Dbn1/Mark4/Cfl1/Itga6/Tubb2b/Cd24a/Ephb2/Dbnl/Dvl1/Efna5/Ikbkb/Pfn1/Nrp1/Hdac4/Megf8/Cyfip1/Plekhm1/Golga4/Kat2a/Cul7/Ptbp1/Nfe2l2/Ptprf/Myo3b/Fzd4	48
GO:0140747	GO:0140747	regulation of ncRNA transcription	16/1047	90/16876	0.000119268	0.00431272	0.00354957	Jun/Stat3/Rela/Nop53/Rara/Smad3/Yy1/Srebf1/Cc2d1a/Nr1h2/Ncl/Hdac4/Nfkb1/Mrtfa/Smarca4/App	16
GO:1902115	GO:1902115	regulation of organelle assembly	29/1047	223/16876	0.000126662	0.00446114	0.00367173	Ptprs/Sdc1/Ezr/Akt1/Gsn/Dcdc2a/Tchp/Src/Map4/Chmp1b/Mark4/Yap1/Chmp6/Msn/Ephb2/Eml3/Mapk15/Sdcbp/Usp10/Ehmt2/Odf2/Pdcd6ip/Kat2a/Numa1/Rab11fip3/Chmp7/Dync1h1/Syne2/Nupr1	29
GO:0001558	GO:0001558	regulation of cell growth	47/1047	433/16876	0.000132317	0.00460057	0.00378649	Cdkn1a/Ptprs/Sema3c/Ddr1/Akt1/Cxcl16/Cttn/Mmp14/Sphk1/Shtn1/Sema4d/Ppp1r9b/Smurf1/Gas2l1/Bst2/Cyba/Kdm2b/Tchp/Rack1/Tnfrsf12a/Dab2ip/Smad3/Sh3bp4/Dbn1/Igfbp7/Yy1/Yap1/Clstn1/Cfl1/Erbb2/Dbnl/Smad7/Efna5/Cdkn1b/Hdgfl2/Nrp1/Vgll4/Sema3f/Sema3b/Megf8/Sema4a/Sdcbp/Cyfip1/Adam15/Golga4/Smarca4/Gsk3a	47
GO:0071356	GO:0071356	cellular response to tumor necrosis factor	23/1047	160/16876	0.000139272	0.004751	0.0039103	Krt8/Akt1/Sphk1/Krt18/Rela/Cx3cl1/Zfp36l2/Tnfrsf21/Tjp2/Dab2ip/Ybx3/Dbn1/Mapk3/Cfl1/Ikbkb/Ppp2cb/Cpne1/Nfkbia/Txndc17/Nfkb1/Tnfrsf1a/Nfe2l2/Zfp36	23
GO:0043161	GO:0043161	proteasome-mediated ubiquitin-dependent protein catabolic process	46/1047	423/16876	0.00014882	0.00494244	0.00406786	Clu/Akt1/Fbxl19/Csnk1e/Cd2ap/Znrf1/Smurf1/Rack1/Nop53/Rnf19a/Dtx4/Os9/Sh3rf1/Gipc1/Ubxn1/Mta1/Ctnnb1/Ppp2cb/Man1b1/Ubqln4/Csnk1d/Fbxl14/Wwtr1/Klhdc3/Gclc/Nub1/Rnf187/Trim3/Trim2/Rnf126/Fbxw11/Caml/Rbck1/Otud5/Agap3/Arrb1/Mdm2/Hectd3/Wfs1/Psmb5/Rnf10/Fbxl20/Gsk3a/Eif2ak3/Psmc4/Nfe2l2	46
GO:1900182	GO:1900182	positive regulation of protein localization to nucleus	17/1047	101/16876	0.000148884	0.00494244	0.00406786	Card10/Flna/Akt1/Cd2ap/Hsp90ab1/Src/Yap1/Pik3r2/Jup/Trim8/Wwtr1/Tnfrsf1a/Smo/Zpr1/Cdk5rap3/Jak1/Eif2ak3	17
GO:0060537	GO:0060537	muscle tissue development	50/1047	472/16876	0.000149439	0.00494244	0.00406786	Ly6e/Sik1/Plec/Sema3c/Tpm1/Notch1/Ski/Flnb/Hdac7/Fosl2/Lmna/Akap13/Hoxd9/Dysf/Mylk/Myh14/Scx/Nfix/Rara/Smad3/Flot1/Dsg2/Fgfr1/Ybx3/Tgfbr2/Bcl9l/Yy1/Erbb3/Yap1/Smad7/Gpx1/Ctnnb1/Hmg20b/Fkrp/Vgll4/Dsp/Lemd2/Hdac4/Hspg2/Gpc1/Pim1/Vrk3/Pdlim5/Smo/Hdac5/Kdm6b/Kat2a/Gsk3a/Btg2/Nupr1	50
GO:0002237	GO:0002237	response to molecule of bacterial origin	35/1047	294/16876	0.000162128	0.00520345	0.00428269	Nfkbiz/Cd14/Akt1/Cxcl16/Sbno2/Itgav/Fosl2/Abca1/Tnip2/Rela/Cx3cl1/Dab2ip/Tap2/Rara/Hnrnpa0/Plscr3/Abr/Mapk3/Tnip1/Sash1/Cd24a/Bcr/Plscr2/Ncl/Tcf3/Nfkbia/Mapkapk2/Trim41/Nfkb1/Git1/Stat5b/Map2k7/Otud5/Map2k3/Zfp36	35
GO:0098760	GO:0098760	response to interleukin-7	6/1047	15/16876	0.000173066	0.00548954	0.00451815	Fosl2/Gipc1/Hdgf/Ybx1/Jak1/P4hb	6
GO:0048145	GO:0048145	regulation of fibroblast proliferation	19/1047	122/16876	0.000180559	0.0056605	0.00465886	Cdkn1a/Jun/Ski/Sphk1/Fosl2/Bax/Lzts2/Zmiz1/Tgif1/Dab2ip/Pdgfd/Anxa2/Grk2/Fndc3b/Fth1/Brpf1/Med25/Ifi30/Nupr1	19
GO:0007178	GO:0007178	transmembrane receptor protein serine/threonine kinase signaling pathway	41/1047	367/16876	0.000189212	0.00579824	0.00477222	Jun/Map3k1/Notch1/Stat3/Ski/Itga3/Furin/Pmepa1/Pxn/Smurf1/Zmiz1/Tgif1/Zyx/Scx/Jade2/Src/Smad3/Ldlrad4/Mapk3/Tgfbr2/Bcl9l/Zfp703/Gipc1/Smad7/Stoml1/Wwtr1/Lemd2/Fkbp8/Zbtb7a/Megf8/Sdcbp/Ltbp3/Brms1/Sptbn1/Acvr2b/Suds3/Brms1l/Numa1/Itgb5/Itgb6/Twsg1	41
GO:0051647	GO:0051647	nucleus localization	10/1047	42/16876	0.000192208	0.00585693	0.00482053	Tacc2/Lmna/Nudc/Dctn1/Sun2/Fbxw11/Cdc42bpa/Clmn/Dync1h1/Syne2	10
GO:0048144	GO:0048144	fibroblast proliferation	21/1047	143/16876	0.000197653	0.00598921	0.00492941	Cdkn1a/Jun/Ski/Sphk1/Fosl2/Bax/Lzts2/Zmiz1/Tgif1/Dab2ip/Pdgfd/Anxa2/Gpx1/Grk2/Fndc3b/Fth1/Brpf1/Med25/Kat2a/Ifi30/Nupr1	21
GO:0071216	GO:0071216	cellular response to biotic stimulus	29/1047	229/16876	0.00020161	0.00604161	0.00497253	Nfkbiz/Txnip/Cd14/Notch1/Akt1/Cxcl16/Sbno2/Abca1/Tnip2/Rela/Cx3cl1/Dab2ip/Rara/Plscr3/Mapk3/Tnip1/Sash1/Bcr/Plscr2/Ncl/Nfkbia/Trim41/Nfkb1/Git1/Mus81/Map2k7/Map2k3/Eif2ak3/Zfp36	29
GO:0071407	GO:0071407	cellular response to organic cyclic compound	49/1047	466/16876	0.000206889	0.00616576	0.00507471	Spp1/Ezr/Flna/Akt1/Itpr3/Aoc1/Stat3/Scnn1a/Trpm4/Ppp1r9b/Akap13/Zfp36l2/Ddit4/Zmiz1/Abhd2/Src/Kcnq1/Flot1/Yap1/Zfp703/Msn/Jup/Ssh1/Efna5/Cdkn1b/Ctnnb1/Calcoco1/Pak2/Gnas/Larp1/Nfkbia/Prmt2/Zbtb7a/Pim1/Nfkb1/Gramd1a/Smo/Ehmt2/Golph3/Arl6ip5/Ncoa2/Pak4/Klf9/Rap1b/Smarca4/Gsk3a/Zfp36/App/Nfe2l1	49
GO:0006898	GO:0006898	receptor-mediated endocytosis	32/1047	265/16876	0.000234818	0.00675513	0.0055598	Clu/Cd9/Sdc1/Ezr/Cd14/Cxcl16/Cttn/Hip1r/Itgav/Cd2ap/Fnbp1l/Clta/Pip5k1c/Arhgap27/Micall1/Flot1/Ldlrap1/Rin3/Tgfbr2/Anxa2/Ap2a2/Dgkd/Grk2/Cltb/Hgs/Hspg2/Sdcbp/Scrib/Arf1/Arrb1/Cap1/App	32
GO:0009895	GO:0009895	negative regulation of catabolic process	38/1047	335/16876	0.000235822	0.00675513	0.0055598	Flna/Akt1/Stat3/Timp2/Furin/Tmem132a/Rela/Bmf/Dysf/Ddit4/Hsp90ab1/Dab2ip/Nop53/Smad3/Hnrnpa0/Dap/Anxa2/Pkp3/Gipc1/Ubxn1/Ubqln4/Larp1/Rnf41/Hdac4/Mapkapk2/Mcl1/Git1/Ehmt2/Caml/Rubcn/Ybx1/Thrap3/Ppp2ca/Cst3/Cdk5rap3/Ptbp1/Nupr1/Zfp36	38
GO:0014037	GO:0014037	Schwann cell differentiation	11/1047	51/16876	0.000238375	0.00675513	0.0055598	Plec/Akt1/Itgb4/Ski/Rela/Ndrg1/Mapk3/Erbb3/Erbb2/Gpc1/Nab1	11
GO:0060541	GO:0060541	respiratory system development	31/1047	255/16876	0.000259103	0.00708826	0.00583398	Lama5/Notch1/Celsr1/Ptk7/Mmp14/Ski/Hs6st1/Itga3/Fosl2/Foxp4/Klf2/Plod3/Rarg/Rara/Fgfr1/Mapk3/Tgfbr2/Yap1/Esrp1/Ctnnb1/Rdh10/Abca3/Fndc3b/Fkrp/Ltbp3/Srsf6/Cic/Acvr2b/Man2a1/Numa1/Itgb6	31
GO:0001570	GO:0001570	vasculogenesis	16/1047	96/16876	0.000259407	0.00708826	0.00583398	Notch1/Hdac7/Myo1e/Junb/Zmiz1/Fgfr1/Tgfbr2/Yap1/Ctnnb1/Nrp1/Brpf1/Epha2/Smo/Cul7/Smarca4/Fzd4	16
GO:0007346	GO:0007346	regulation of mitotic cell cycle	50/1047	483/16876	0.00026006	0.00708826	0.00583398	Sik1/Cdkn1a/Muc1/Adamts1/Akt1/Sphk1/Timp2/Smarcd3/Tjp3/Zwint/Zfp36l2/Cdc25b/Trim35/Nop53/Tmod3/Usp22/Foxn3/Fgfr1/Heca/Pbx1/Ctdsp1/Cdkn1b/E4f1/Smarcd2/Ctnnb1/Tcf3/Dapk3/Prmt2/Sdcbp/Bcl7c/Bcl7a/Cdk11b/Psme1/Scrib/Lgmn/Mus81/Syf2/Trrap/Stat5b/Ppp2ca/Mdm2/Brd4/Cdk5rap3/Cul7/Smarca4/Ints3/Ywhae/Btg2/App/Nfe2l1	50
GO:0043010	GO:0043010	camera-type eye development	40/1047	361/16876	0.000267419	0.0072524	0.00596907	Jun/Map3k1/Notch1/Stat3/Ski/Bax/Grn/Smarcd3/Lrp5/Fat1/Col4a1/Tgif1/Rarg/Kdm2b/Nfix/Rara/Smad3/Tgfbr2/Yy1/Gnb1/Ephb2/Prom1/Cdkn1b/Ptprm/Ctnnb1/Rdh10/Nrp1/Casz1/Fkrp/Pcnt/Fkbp8/Epha2/Scrib/Acvr2b/Grcc10/Man2a1/Smarca4/Nectin3/Twsg1/Fzd4	40
GO:0071347	GO:0071347	cellular response to interleukin-1	14/1047	78/16876	0.000281441	0.00751989	0.00618922	Mapk13/Tnip2/Rela/Cx3cl1/Dab2ip/Mapk3/Yy1/Cfl1/Ikbkb/Cd47/Nfkbia/Nfkb1/Usp10/Map2k7	14
GO:0034248	GO:0034248	regulation of amide metabolic process	45/1047	423/16876	0.000286369	0.00761405	0.00626672	Clu/Sox4/Akt1/Sphk1/Bzw2/Csnk1e/Ifngr1/Rela/Zfp36l2/Rack1/Rara/Dap/Pdk4/Mapk3/Eef2/Erbb2/Ctif/Ncl/Samd4b/Larp1/Dapk3/Poldip3/Pcif1/Cyfip1/Grb7/Eif3d/Trim3/Trim2/Scrib/Ago1/Limd1/Ybx1/Pum1/Wfs1/Serbp1/Khsrp/Ptbp1/Gsk3a/Eif2ak3/Eif3k/Nfe2l2/Btg2/Zfp36/Mknk2/App	45
GO:0061448	GO:0061448	connective tissue development	35/1047	303/16876	0.000290297	0.00768083	0.00632169	Notch1/Klf7/Hoxb3/Serpinh1/Fosl2/Lmna/Trpv4/Trpm4/Rela/Hoxd3/Lrp5/Arid5b/Rarg/Scx/Rara/Smad3/Fgfr1/Pdgfd/Mapk3/Tgfbr2/Slc39a14/Zfp219/Smad7/Anxa6/Ctnnb1/Gnas/Fkrp/Hspg2/Zbtb7a/Ltbp3/Pbxip1/Ncoa2/Kat2a/Eif2ak3/Twsg1	35
GO:0097576	GO:0097576	vacuole fusion	5/1047	11/16876	0.000306887	0.00796438	0.00655507	Chmp1b/Chmp6/Vps16/Chmp7/Chmp3	5
GO:0042542	GO:0042542	response to hydrogen peroxide	15/1047	88/16876	0.000311077	0.0080291	0.00660833	Lcn2/Rhob/Sphk1/Mapk13/Rela/Stat6/Net1/Src/Cfl1/Gpx1/Ppp2cb/Capn1/Pcgf2/Kdm6b/Nfe2l2	15
GO:0006338	GO:0006338	chromatin remodeling	46/1047	437/16876	0.000312341	0.0080291	0.00660833	Nfkbiz/Chd3/Lmna/Setd7/Smarcd3/Klf2/Zfp827/Kdm2b/H3f3a/Kcnq1/Cdyl/Ino80b/Tspyl1/Yy1/Hdgf/Mta1/Chd4/Mbd2/H1f0/Gpx1/Hdgfl2/Smarcd2/Hmg20b/Gnas/Tcf3/Gatad2a/Hdac4/Zbtb7a/Brpf1/Pcgf2/Bcl7c/Mbd3/Bcl7a/Bptf/Rere/Gatad2b/Suds3/Kdm6b/Chd6/Mybbp1a/Kat2a/Brd4/Cggbp1/Smarca4/Gsk3a/Ddx21	46
GO:0008333	GO:0008333	endosome to lysosome transport	13/1047	70/16876	0.000325164	0.00831929	0.00684717	Rhob/Chmp1b/Chmp6/Hook2/Hgs/Vps16/Pxk/Ap3d1/Rab7/Chmp7/Chmp3/Ubxn6/Stx7	13
GO:0030048	GO:0030048	actin filament-based movement	19/1047	128/16876	0.000340109	0.00862032	0.00709494	Tpm1/Flna/Gsn/Myh9/Myo1e/Shtn1/Trpm4/Fnbp1l/Wasf2/Myh14/Kcnq1/Dsg2/Dbn1/Jup/Sun2/Dsp/Limch1/Gpd1l/Syne2	19
GO:0030323	GO:0030323	respiratory tube development	28/1047	225/16876	0.00034424	0.00868446	0.00714773	Lama5/Notch1/Celsr1/Ptk7/Mmp14/Hs6st1/Itga3/Fosl2/Foxp4/Klf2/Plod3/Fgfr1/Mapk3/Tgfbr2/Yap1/Esrp1/Ctnnb1/Rdh10/Abca3/Fndc3b/Traf4/Ltbp3/Srsf6/Cic/Acvr2b/Man2a1/Numa1/Itgb6	28
GO:0048675	GO:0048675	axon extension	20/1047	139/16876	0.000365554	0.00902755	0.0074301	Ptprs/Sema3c/Cttn/Shtn1/Sema4d/Smurf1/Hsp90ab1/Tnfrsf12a/Dbn1/Dbnl/Dvl1/Vcl/Nrp1/Sema3f/Sema3b/Megf8/Sema4a/Cyfip1/Smo/Golga4	20
GO:0032801	GO:0032801	receptor catabolic process	8/1047	30/16876	0.000366482	0.00902755	0.0074301	Furin/Mylip/Smurf1/Anxa2/Capn1/Git1/Lgmn/Kif16b	8
GO:0010586	GO:0010586	miRNA metabolic process	16/1047	99/16876	0.000371918	0.00908687	0.00747893	Jun/Stat3/Rela/Rara/Smad3/Yy1/Srebf1/Nr1h2/Hdac4/Nfkb1/Ago1/Mrtfa/Khsrp/Smarca4/Elob/App	16
GO:0007369	GO:0007369	gastrulation	24/1047	182/16876	0.000380693	0.00921821	0.00758702	Myh9/Itgav/Ets2/Lrp5/Tgif1/Rack1/Scx/Smad3/Fgfr1/Tgfbr2/Pofut2/Dvl1/Ctnnb1/Txnrd1/Tcf3/Ric8a/Megf8/Hsbp1/Epha2/Syf2/Acvr2b/Kif16b/Kdm6b/Twsg1	24
GO:1903541	GO:1903541	regulation of exosomal secretion	6/1047	17/16876	0.000384348	0.00926535	0.00762582	Sdc1/Atp9a/Hgs/Sdcbp/Pdcd6ip/Rab7	6
GO:0006942	GO:0006942	regulation of striated muscle contraction	15/1047	90/16876	0.000399821	0.00955343	0.00786293	Arg2/Agrn/Trpv4/Trpm4/Kcnq1/Dsg2/Jup/Smad7/Grk2/Dmpk/Dsp/Hdac4/Calm3/Grcc10/Calm1	15
GO:1904019	GO:1904019	epithelial cell apoptotic process	22/1047	162/16876	0.000435559	0.0102271	0.00841743	Nfkbiz/Krt8/Gsn/Bax/Krt18/Col18a1/Tnip2/Angptl4/Tgfbr2/Yap1/Bok/Cast/Cdkn1b/Srsf6/Adar/Plcg1/Pak4/Wfs1/Arf6/Nfe2l2/Nupr1/Zfp36	22
GO:0006941	GO:0006941	striated muscle contraction	23/1047	173/16876	0.000443982	0.0103373	0.00850807	Tpm1/Flna/Gsn/Chrnb1/Arg2/Agrn/Trpv4/Trpm4/Myh14/Kcnq1/Dsg2/Jup/Smad7/Grk2/Dmpk/Dsp/Hdac4/Calm3/Grcc10/Map2k3/Gaa/Gpd1l/Calm1	23
GO:0010563	GO:0010563	negative regulation of phosphorus metabolic process	43/1047	407/16876	0.000447873	0.0103373	0.00850807	Cdkn1a/Jun/Plec/Akt1/Gprc5a/Bax/Sema4d/Ppp1r9b/Gnai2/Mvp/Dbndd2/Rack1/Dab2ip/Akt1s1/Gadd45b/Csk/Srcin1/Hexim1/Chmp6/Ephb2/Smad7/Cnksr3/Dvl1/Ctdsp1/Cdkn1b/Ikbkb/Grk2/Camk2n1/Mllt1/Wwtr1/Midn/Fkbp8/Prkag2/Ywhab/Sh3bp5l/Adar/Rubcn/Mgat5/Arrb1/Cdk5rap3/Cblc/Gpd1l/Ywhae	43
GO:0045936	GO:0045936	negative regulation of phosphate metabolic process	43/1047	407/16876	0.000447873	0.0103373	0.00850807	Cdkn1a/Jun/Plec/Akt1/Gprc5a/Bax/Sema4d/Ppp1r9b/Gnai2/Mvp/Dbndd2/Rack1/Dab2ip/Akt1s1/Gadd45b/Csk/Srcin1/Hexim1/Chmp6/Ephb2/Smad7/Cnksr3/Dvl1/Ctdsp1/Cdkn1b/Ikbkb/Grk2/Camk2n1/Mllt1/Wwtr1/Midn/Fkbp8/Prkag2/Ywhab/Sh3bp5l/Adar/Rubcn/Mgat5/Arrb1/Cdk5rap3/Cblc/Gpd1l/Ywhae	43
GO:0010608	GO:0010608	post-transcriptional regulation of gene expression	48/1047	471/16876	0.000487654	0.0110671	0.00910874	Sox4/Akt1/Stat3/Bzw2/Zfp36l2/Rack1/Rara/Hnrnpa0/Dap/Mapk3/Zc3h7b/Eef2/Erbb2/Ctif/Ncl/Samd4b/Larp1/Dapk3/Poldip3/Pcif1/Mapkapk2/Nfkb1/Cyfip1/Grb7/Cdc37/Brf1/Eif3d/Trim3/Trim2/Scrib/Adar/Ago1/Limd1/Ybx1/Thrap3/Pum1/Wfs1/Serbp1/Khsrp/Ptbp1/Eif2ak3/Eif3k/Alkbh5/Elob/Btg2/Zfp36/Mknk2/App	48
GO:0007440	GO:0007440	foregut morphogenesis	5/1047	12/16876	0.000499265	0.0111441	0.00917212	Notch1/Foxp4/Smad3/Ctnnb1/Acvr2b	5
GO:0097581	GO:0097581	lamellipodium organization	15/1047	92/16876	0.00050943	0.0113244	0.0093205	Cttn/Carmil1/Spata13/Pxn/Wasf2/Vav2/Src/Cfl1/Vcl/Capzb/Hdac4/Cyfip1/Epha2/Golph3/Abi1	15
GO:0014910	GO:0014910	regulation of smooth muscle cell migration	16/1047	102/16876	0.00052415	0.011604	0.00955069	Tpm1/Adamts1/F3/Tmsb4x/Myh9/Abhd2/Src/Pdgfd/Ssh1/Hdac4/Smo/S100a11/Stat5b/Gna13/Mdm2/Nfe2l2	16
GO:0045927	GO:0045927	positive regulation of growth	34/1047	301/16876	0.000529867	0.0116356	0.00957668	Ezr/Notch1/Akt1/Cxcl16/Mmp14/Sphk1/Agrn/Shtn1/Sema4d/Tfcp2l1/Smurf1/Cyba/Kdm2b/Tnfrsf12a/Fgfr1/Ybx3/Dbn1/Yap1/Cfl1/Erbb2/Dbnl/Smad7/Efna5/Hdgfl2/Nrp1/Megf8/Sdcbp/Pim1/Cyfip1/Smo/Zpr1/Stat5b/Golga4/Wfs1	34
GO:2000146	GO:2000146	negative regulation of cell motility	35/1047	314/16876	0.000564763	0.0123023	0.0101254	Rhob/Card10/Tpm1/Cldn3/Notch1/Akt1/Stat3/Myh9/Eppk1/Cx3cl1/Abhd2/Bst2/Dab2ip/Ldlrad4/Abr/Rin3/Pik3r2/Cfl1/Jup/Arhgdia/Bcr/Ptprm/Mapk15/Spint2/Rnf41/Brms1/Adam15/Patz1/Gna13/Limch1/Suds3/Brms1l/Hdac5/Tacstd2/Nfe2l2	35
GO:0061614	GO:0061614	miRNA transcription	13/1047	74/16876	0.000569745	0.0123612	0.0101738	Jun/Stat3/Rela/Rara/Smad3/Yy1/Srebf1/Nr1h2/Hdac4/Nfkb1/Mrtfa/Smarca4/App	13
GO:2000628	GO:2000628	regulation of miRNA metabolic process	14/1047	84/16876	0.000617158	0.0133365	0.0109766	Jun/Stat3/Rela/Rara/Smad3/Yy1/Srebf1/Nr1h2/Hdac4/Nfkb1/Mrtfa/Khsrp/Smarca4/App	14
GO:0007517	GO:0007517	muscle organ development	38/1047	352/16876	0.000624119	0.0133958	0.0110254	Ly6e/Plec/Tpm1/Lama5/Notch1/Ski/Flnb/Hdac7/Lmna/Hoxd9/Dysf/Arid5b/Mylk/Myh14/Scx/Nfix/Zfhx3/Smad3/Flot1/Ybx3/Bcl9l/Erbb3/Smad7/Gpx1/Hdgfl2/Ctnnb1/Hmg20b/Fkrp/Dsp/Lemd2/Hdac4/Gpc1/Vrk3/Mtss1/Smo/Hdac5/Btg2/Nupr1	38
GO:0006998	GO:0006998	nuclear envelope organization	10/1047	49/16876	0.000723089	0.0150847	0.0124155	Lmna/Tmem43/Chmp1b/Chmp6/Dctn1/Sun2/Dmpk/Lemd2/Chmp7/Reep3	10
GO:0045022	GO:0045022	early endosome to late endosome transport	9/1047	41/16876	0.000758923	0.0155924	0.0128333	Ezr/Flna/Src/Mapk3/Msn/Hook2/Pxk/Kif16b/Rab7	9
GO:0046777	GO:0046777	protein autophosphorylation	28/1047	237/16876	0.000793408	0.0160576	0.0132162	Sik1/Jun/Map3k1/Ddr1/Fam20c/Ppp2r5b/Mvp/Src/Csk/Fgfr1/Pdgfd/Map3k9/Mapk3/Erbb2/Bcr/Csnk1g2/Mapk15/Pak2/Dapk3/Mapkapk2/Pim1/Ephb4/Map3k11/Ppp2ca/Brd4/Eif2ak3/Myo3b/Mknk2	28
GO:0030100	GO:0030100	regulation of endocytosis	36/1047	333/16876	0.000834849	0.0167093	0.0137525	Clu/Cd14/Hip1r/Sphk1/Myh9/Itgav/Cd2ap/Lgals3/Dysf/Cyba/Rack1/Pip5k1c/Src/Epn2/Csk/Abr/Flot1/Ldlrap1/Rin3/Anxa2/Rab4b/Dgkd/Bcr/Nr1h2/Plscr2/Cd47/Arhgap21/Sdcbp/Sh3gl1/Scrib/Arf1/Rubcn/Vps28/Arrb1/Cd151/App	36
GO:0016052	GO:0016052	carbohydrate catabolic process	21/1047	159/16876	0.000841617	0.016773	0.013805	Stat3/Ddit4/Pygb/Pgd/Ucp2/Fkrp/Hdac4/Zbtb7a/Prkag2/Naga/Man2c1/Git1/Ppp1cb/Arl2/Ppp2ca/Gaa/Ldha/Glb1/Pgam1/Nupr1/App	21
GO:0032507	GO:0032507	maintenance of protein location in cell	12/1047	68/16876	0.000880243	0.0171779	0.0141383	Akt1/Tmsb4x/Gsn/Dbn1/Ciz1/Os9/Sun2/Pfn1/Grk2/Fkrp/Golph3/Arl2	12
GO:0150116	GO:0150116	regulation of cell-substrate junction organization	12/1047	69/16876	0.00100652	0.0188904	0.0155477	Mmp14/Myh9/S100a10/Src/Smad3/Cfl1/Efna5/Vcl/Nrp1/Dapk3/Limch1/Arf6	12
GO:0003015	GO:0003015	heart process	28/1047	241/16876	0.00102915	0.0191825	0.0157881	Tpm1/Flna/Gsn/Agrn/Trpm4/Gnai2/Akap13/Nos1ap/Src/Kcnq1/Dsg2/Yap1/Srebf1/Jup/Smad7/Gpx1/Grk2/Dmpk/Wwtr1/Dsp/Hdac4/Calm3/Map2k3/Gaa/Mdm2/Gsk3a/Gpd1l/Calm1	28
GO:0016358	GO:0016358	dendrite development	34/1047	313/16876	0.00105723	0.0195527	0.0160928	Ptprs/Klf7/Grn/Dcdc2a/Sema4d/Ppp1r9b/Baiap2/Cyth2/Nlgn2/Dab2ip/Flrt1/Srcin1/Dbn1/Cfl1/Ephb2/Dbnl/Dvl1/Nrp1/Celsr2/Pak2/Pdlim5/Cyfip1/Git1/Rere/Arf1/Abi1/Pak4/Cul7/Gsk3a/Arf6/Farp1/Ptprf/App/Fzd4	34
GO:0006914	GO:0006914	autophagy	48/1047	489/16876	0.00110087	0.0199703	0.0164365	Clu/Vmp1/Akt1/Cttn/Stat3/Itgb4/Fnbp1l/Bmf/Smurf1/Dap/Sh3bp4/Chmp1b/Mapk3/Pik3r2/Chmp6/Mtcl1/Srebf1/Bok/Ephb2/Mapk15/Ubqln4/Trim8/Larp1/Rnf41/Fkbp8/Mcl1/Stx12/Plekhm1/Cdc37/Gramd1a/Usp10/Smo/Ehmt2/Vps16/Rubcn/Ctsd/Pdcd6ip/Rab7/Gaa/Chmp7/Tbc1d17/Retreg2/Gsk3a/Keap1/Ubxn6/Calm1/Nupr1/Eva1a	48
GO:0061919	GO:0061919	process utilizing autophagic mechanism	48/1047	489/16876	0.00110087	0.0199703	0.0164365	Clu/Vmp1/Akt1/Cttn/Stat3/Itgb4/Fnbp1l/Bmf/Smurf1/Dap/Sh3bp4/Chmp1b/Mapk3/Pik3r2/Chmp6/Mtcl1/Srebf1/Bok/Ephb2/Mapk15/Ubqln4/Trim8/Larp1/Rnf41/Fkbp8/Mcl1/Stx12/Plekhm1/Cdc37/Gramd1a/Usp10/Smo/Ehmt2/Vps16/Rubcn/Ctsd/Pdcd6ip/Rab7/Gaa/Chmp7/Tbc1d17/Retreg2/Gsk3a/Keap1/Ubxn6/Calm1/Nupr1/Eva1a	48
GO:0045920	GO:0045920	negative regulation of exocytosis	8/1047	35/16876	0.00111794	0.0202124	0.0166357	Notch1/Gnai2/Cbarp/Abr/Bcr/Atp9a/Rab7/Rap1b	8
GO:0097212	GO:0097212	lysosomal membrane organization	5/1047	14/16876	0.0011369	0.0204191	0.0168059	Chmp1b/Chmp6/Arf1/Chmp7/Chmp3	5
GO:0098761	GO:0098761	cellular response to interleukin-7	5/1047	14/16876	0.0011369	0.0204191	0.0168059	Gipc1/Hdgf/Ybx1/Jak1/P4hb	5
GO:0090224	GO:0090224	regulation of spindle organization	9/1047	44/16876	0.00129916	0.0224416	0.0184705	Parp3/Chmp1b/Chmp6/Dctn1/Eml3/Mapk15/Numa1/Chmp7/Dync1h1	9
GO:0006997	GO:0006997	nucleus organization	18/1047	132/16876	0.0013291	0.022885	0.0188354	Plec/Golm1/Nectin2/Lmna/Tmem43/Chmp1b/Chmp6/Dctn1/Sun2/Dmpk/Map7/Lemd2/Zpr1/Agap3/Serbp1/Chmp7/Reep3/Nfe2l1	18
GO:0010810	GO:0010810	regulation of cell-substrate adhesion	26/1047	222/16876	0.00136148	0.0230247	0.0189504	Spp1/Flna/Ddr1/Notch1/Mmp14/Carmil1/Itga3/Myh9/S100a10/Triobp/Src/Smad3/Dbn1/Cfl1/Itga6/Jup/Efna5/Vcl/Nrp1/Bcar1/Dapk3/Adam15/Limch1/Tacstd2/P4hb/Fzd4	26
GO:0044000	GO:0044000	movement in host	17/1047	122/16876	0.00140632	0.0235429	0.0193769	Ly6e/Nectin2/Gsn/Itgav/Furin/Chmp1b/Chmp6/Grk2/Nrp1/Trim8/Vapb/Vps16/Rab7/Chmp7/Spint1/P4hb/Nectin3	17
GO:0042552	GO:0042552	myelination	21/1047	166/16876	0.00146599	0.0244662	0.0201368	Clu/Cd9/Plec/Akt1/Itgb4/Ski/Tnfrsf21/Rarg/Rara/Ndrg1/Mapk3/Erbb3/Erbb2/Ctnnb1/Mal2/Gpc1/Cyfip1/Zpr1/Nab1/Rnf10/Eif2ak3	21
GO:0034763	GO:0034763	negative regulation of transmembrane transport	19/1047	144/16876	0.00147251	0.0244998	0.0201645	Akt1/Slc6a9/Agrn/Pea15a/Dysf/Cttnbp2nl/Cbarp/Kcnq1/Gsto1/Ephb2/Grk2/Stoml1/Calm3/Oaz1/Arl6ip5/Sestd1/Gsk3a/Ywhae/Calm1	19
GO:0043043	GO:0043043	peptide biosynthetic process	48/1047	497/16876	0.00154479	0.0255456	0.0210253	Sox4/Akt1/Furin/Bzw2/Zfp36l2/Rack1/Rara/Dap/Mapk3/Eef2/Erbb2/Ctif/Ncl/Gtpbp2/Fau/Samd4b/Larp1/Dapk3/Eif4b/Poldip3/Gclc/Pcif1/Lrrc47/Cyfip1/Grb7/Eif3d/Usp10/Trim3/Trim2/Scrib/Ago1/Limd1/Ybx1/Pum1/Wfs1/Eif1a/Serbp1/Khsrp/Ptbp1/Abtb1/Eif2ak3/Eif3k/Eif3g/Nfe2l2/Btg2/Zfp36/Mknk2/App	48
GO:1903078	GO:1903078	positive regulation of protein localization to plasma membrane	11/1047	63/16876	0.00156011	0.0257205	0.0211692	Ezr/Akt1/Itga3/Ppp1r9b/Lgals3/Rack1/Ephb2/Epha2/Stx3/Sptbn1/Arf6	11
GO:0010988	GO:0010988	regulation of low-density lipoprotein particle clearance	5/1047	15/16876	0.00161882	0.0261324	0.0215082	Mylip/Csk/Ldlrap1/Anxa2/Khsrp	5
GO:0032388	GO:0032388	positive regulation of intracellular transport	23/1047	190/16876	0.00162444	0.0261453	0.0215188	Ezr/Flna/Ehd2/Hsp90ab1/Ldlrap1/Anxa2/Pik3r2/Mtcl1/Msn/Jup/Erbb2/Pcnt/Tnfrsf1a/Oaz1/Smo/Zpr1/Arf1/Ergic3/Mdm2/Numa1/Gsk3a/Ywhae/Dync1h1	23
GO:0007163	GO:0007163	establishment or maintenance of cell polarity	26/1047	225/16876	0.00165116	0.0263409	0.0216798	Ezr/Ptk7/Gsn/Myh9/Lmna/Flot2/Shtn1/Rhou/Amotl1/Fat1/Hsp90ab1/Map4/Mtcl1/Msn/Cfl1/Dctn1/Spint2/Rnf41/Wdr1/Fbxw11/Scrib/Golph3/Sipa1l3/Pdcd6ip/Numa1/Arf6	26
GO:0034109	GO:0034109	homotypic cell-cell adhesion	13/1047	83/16876	0.00171965	0.0268163	0.0220711	Cd9/Tjp2/Pip5k1c/Dsg2/Zfp703/Jup/Cd24a/F11r/Gnas/Dsp/Cdhr5/Jak1/Tspan9	13
GO:0043112	GO:0043112	receptor metabolic process	13/1047	83/16876	0.00171965	0.0268163	0.0220711	Agrn/Furin/Mylip/Smurf1/Arap1/Anxa2/Capn1/Git1/Scrib/Lgmn/Caml/Kif16b/Ctsd	13
GO:0045820	GO:0045820	negative regulation of glycolytic process	6/1047	22/16876	0.0017735	0.027279	0.0224519	Stat3/Ddit4/Hdac4/Git1/Ppp2ca/Nupr1	6
GO:0097734	GO:0097734	extracellular exosome biogenesis	6/1047	22/16876	0.0017735	0.027279	0.0224519	Sdc1/Atp9a/Hgs/Sdcbp/Pdcd6ip/Rab7	6
GO:0006417	GO:0006417	regulation of translation	37/1047	361/16876	0.00186507	0.0281056	0.0231322	Sox4/Akt1/Bzw2/Zfp36l2/Rack1/Rara/Dap/Mapk3/Eef2/Erbb2/Ctif/Ncl/Samd4b/Larp1/Dapk3/Poldip3/Pcif1/Cyfip1/Grb7/Eif3d/Trim3/Trim2/Scrib/Ago1/Limd1/Ybx1/Pum1/Wfs1/Serbp1/Khsrp/Ptbp1/Eif2ak3/Eif3k/Btg2/Zfp36/Mknk2/App	37
GO:0061138	GO:0061138	morphogenesis of a branching epithelium	26/1047	227/16876	0.00187244	0.0281332	0.023155	Sema3c/Ddr1/Lama5/Notch1/Celsr1/Mmp14/Pxn/Lrp5/Col4a1/Src/Fgfr1/Tgfbr2/Yap1/Pbx1/Esrp1/Ctnnb1/Spint2/Rdh10/Nrp1/Hoxb7/Epha2/Smo/St14/Gna13/Tacstd2/Spint1	26
GO:2000036	GO:2000036	regulation of stem cell population maintenance	12/1047	74/16876	0.00188506	0.0282447	0.0232467	Kdm2b/Yap1/Tead3/Brms1/Tcf7l1/Bcl7c/Bcl7a/Smo/Suds3/Brms1l/Kat2a/Smarca4	12
GO:0008637	GO:0008637	apoptotic mitochondrial changes	16/1047	115/16876	0.00194882	0.0290395	0.0239009	Jun/Map3k1/Akt1/Hip1r/Bax/Lmna/Bmf/Plscr3/Bok/Cd24a/Gpx1/Ppp2cb/Tnfsf10/Gclc/Mcl1/Gsk3a	16
GO:0090287	GO:0090287	regulation of cellular response to growth factor stimulus	33/1047	313/16876	0.00203401	0.0298174	0.0245412	Notch1/Fam20c/Ski/Itga3/Furin/Pmepa1/Ppp2r5b/Smurf1/Dab2ip/Epn2/Smad3/Ldlrad4/Fgfr1/Bcl9l/Zfp703/Gipc1/Smad7/Ctnnb1/Nrp1/Lemd2/Hgs/Fkbp8/Zbtb7a/Sdcbp/Gpc1/Brms1/Cyfip1/Suds3/Brms1l/Numa1/Twsg1/Ptprf/Fzd4	33
GO:0050807	GO:0050807	regulation of synapse organization	32/1047	301/16876	0.00206693	0.0302184	0.0248712	Rhob/Ptprs/Akt1/Agrn/Sema4d/Baiap2/Nlgn2/Tanc1/Dab2ip/Flrt1/Srcin1/Adgrl2/Dbn1/Adgrl1/Clstn1/Cfl1/Dctn1/Ephb2/Chd4/Dbnl/Dvl1/Efna5/Ctnnb1/Dmpk/Sema3f/Sema4a/Pdlim5/Cyfip1/Arf6/Farp1/Ptprf/App	32
GO:0006623	GO:0006623	protein targeting to vacuole	9/1047	47/16876	0.00211336	0.0306661	0.0252397	Clu/Smurf1/Vps37d/Vps37c/Gnptab/Hgs/Pxk/Ap3d1/Rab7	9
GO:2000116	GO:2000116	regulation of cysteine-type endopeptidase activity	26/1047	229/16876	0.00211865	0.0306661	0.0252397	Akt1/F3/Hip1r/Gsn/Bax/Rack1/Src/Smad3/Dap/Sh3rf1/Bok/Cast/Gpx1/Grk2/Pak2/Tnfsf10/Mtch1/Lgmn/Arl6ip5/Mrtfa/Ctsd/Cst3/Arrb1/Mdm2/Eif2ak3/App	26
GO:0021987	GO:0021987	cerebral cortex development	16/1047	116/16876	0.00213365	0.0307791	0.0253326	Ptprs/Ccdc141/Tacc2/Bax/Zmiz1/Dab2ip/Nfix/Fgfr1/Tubb2b/Sun2/Ctnnb1/Smo/Pou3f3/Lamb1/Ywhae/Syne2	16
GO:0051014	GO:0051014	actin filament severing	5/1047	16/16876	0.00223537	0.0318232	0.026192	Gsn/Myh9/Cfl1/Capg/Flii	5
GO:0045926	GO:0045926	negative regulation of growth	28/1047	254/16876	0.00226319	0.0320454	0.0263749	Cdkn1a/Ptprs/Sema3c/Sema4d/Ppp1r9b/Gas2l1/Bst2/Tchp/Rack1/Dab2ip/Smad3/Sh3bp4/Tgfbr2/Yy1/Cfl1/Cdkn1b/Rai1/Nrp1/Gnas/Vgll4/Sema3f/Sema3b/Sema4a/Adam15/Lgmn/Wwc1/Smarca4/Gsk3a	28
GO:0000910	GO:0000910	cytokinesis	21/1047	172/16876	0.00228141	0.0320454	0.0263749	Rhob/Plec/Myh9/Rab11fip4/Cdc25b/Rtkn/Chmp1b/Chmp6/Cfl1/Gipc1/Calm3/Rab35/Git1/Sptbn1/Arf1/Pdcd6ip/Cul7/Rab11fip3/Chmp7/Chmp3/Calm1	21
GO:0051469	GO:0051469	vesicle fusion with vacuole	4/1047	10/16876	0.00228642	0.0320454	0.0263749	Chmp1b/Chmp6/Chmp7/Chmp3	4
GO:0062197	GO:0062197	cellular response to chemical stress	31/1047	291/16876	0.0023312	0.0325284	0.0267724	Lcn2/Rhob/Jun/Plec/Akt1/Sphk1/Mapk13/Trpv4/Rela/Stat6/Dysf/Gsr/Mylk/Net1/Rack1/Src/Ybx3/Mapk3/Cfl1/Capn1/Pcgf2/Arl6ip5/Map2k7/Agap3/Kdm6b/Cst3/Pex14/Keap1/Nfe2l2/Efhd1/Nfe2l1	31
GO:1904035	GO:1904035	regulation of epithelial cell apoptotic process	17/1047	128/16876	0.00237841	0.0327358	0.0269431	Gsn/Bax/Col18a1/Tnip2/Angptl4/Yap1/Bok/Cast/Cdkn1b/Srsf6/Adar/Plcg1/Pak4/Wfs1/Nfe2l2/Nupr1/Zfp36	17
GO:0034103	GO:0034103	regulation of tissue remodeling	13/1047	86/16876	0.00238402	0.0327358	0.0269431	Spp1/Klf6/Itgav/Src/Csk/Abr/Pdk4/Cd24a/Bcr/Ltbp3/Plekhm1/Slc4a2/Cst3	13
GO:0010821	GO:0010821	regulation of mitochondrion organization	18/1047	139/16876	0.00239	0.0327358	0.0269431	Akt1/Cttn/Hip1r/Bax/Lmna/Bmf/Vat1/Plscr3/Srebf1/Bok/Gpx1/Rnf41/Tnfsf10/Fkbp8/Gclc/Golph3/Ralbp1/Gsk3a	18
GO:0051963	GO:0051963	regulation of synapse assembly	18/1047	140/16876	0.00258781	0.0349161	0.0287376	Ptprs/Agrn/Sema4d/Nlgn2/Flrt1/Srcin1/Adgrl2/Adgrl1/Clstn1/Ephb2/Chd4/Efna5/Ctnnb1/Sema4a/Pdlim5/Arf6/Farp1/App	18
GO:0010035	GO:0010035	response to inorganic substance	45/1047	472/16876	0.00273266	0.0365973	0.0301214	Lcn2/Rhob/Jun/Plec/Krt8/Jund/Akt1/Itpr3/Aoc1/Sphk1/Gsn/Mapk13/Itgav/Junb/Rela/Stat6/Cp/Mylk/Net1/Src/Fgfr1/Selenow/Mapk3/Cfl1/S100a16/Ucp2/Cdkn1b/Gpx1/Plscr2/Ppp2cb/Bcar1/Capn1/Cpne1/Calm3/Cpne8/Pcgf2/Lgmn/Anxa5/Kdm6b/Gsk3a/Calm1/Nfe2l2/App/Nfe2l1/Mt1	45
GO:1900024	GO:1900024	regulation of substrate adhesion-dependent cell spreading	10/1047	58/16876	0.00277006	0.0367957	0.0302846	Flna/Carmil1/S100a10/Triobp/Dbn1/Efna5/Nrp1/Bcar1/Tacstd2/P4hb	10
GO:0071634	GO:0071634	regulation of transforming growth factor beta production	8/1047	40/16876	0.0027746	0.0367957	0.0302846	Cdh3/Itgav/Furin/Cd2ap/Cx3cl1/Smad3/Cd24a/Itgb6	8
GO:0007162	GO:0007162	negative regulation of cell adhesion	32/1047	307/16876	0.00281801	0.0372802	0.0306834	Cd9/Muc1/Notch1/Akt1/Mmp14/Cldn7/Arg2/Trpv4/Sema4d/Lgals3/Tnfrsf21/Src/Srcin1/Erbb3/Zfp703/Cfl1/Erbb2/Cd24a/Ephb2/Smad7/Efna5/Jak3/Spint2/Bcar1/Hspg2/Adam15/Scrib/Slc4a2/Lamb1/Tacstd2/Twsg1/Fzd4	32
GO:0001763	GO:0001763	morphogenesis of a branching structure	27/1047	246/16876	0.00285353	0.0375669	0.0309193	Sema3c/Ddr1/Lama5/Notch1/Celsr1/Mmp14/Pxn/Lrp5/Col4a1/Src/Fgfr1/Tgfbr2/Yap1/Pbx1/Esrp1/Ctnnb1/Spint2/Rdh10/Nrp1/Hoxb7/Epha2/Smo/St14/Rere/Gna13/Tacstd2/Spint1	27
GO:0061097	GO:0061097	regulation of protein tyrosine kinase activity	11/1047	68/16876	0.00292887	0.0383725	0.0315824	Il34/Gprc5a/Agrn/Mvp/Srcin1/Erbb3/Chmp6/Sh3bp5l/Abi1/Cblc/App	11
GO:0050803	GO:0050803	regulation of synapse structure or activity	32/1047	308/16876	0.00296354	0.038485	0.031675	Rhob/Ptprs/Akt1/Agrn/Sema4d/Baiap2/Nlgn2/Tanc1/Dab2ip/Flrt1/Srcin1/Adgrl2/Dbn1/Adgrl1/Clstn1/Cfl1/Dctn1/Ephb2/Chd4/Dbnl/Dvl1/Efna5/Ctnnb1/Dmpk/Sema3f/Sema4a/Pdlim5/Cyfip1/Arf6/Farp1/Ptprf/App	32
GO:0048011	GO:0048011	neurotrophin TRK receptor signaling pathway	7/1047	32/16876	0.00296778	0.038485	0.031675	Ppp2r5b/Ddit4/Src/Akt1s1/Bcar1/Cyfip1/Ptprf	7
GO:0060706	GO:0060706	cell differentiation involved in embryonic placenta development	7/1047	32/16876	0.00296778	0.038485	0.031675	Krt8/Krt19/Akt1/Itgav/Spint2/St14/Erf	7
GO:0060048	GO:0060048	cardiac muscle contraction	17/1047	131/16876	0.00304388	0.0391232	0.0322003	Tpm1/Flna/Gsn/Agrn/Trpm4/Kcnq1/Dsg2/Jup/Smad7/Grk2/Dsp/Hdac4/Calm3/Map2k3/Gaa/Gpd1l/Calm1	17
GO:0071322	GO:0071322	cellular response to carbohydrate stimulus	19/1047	154/16876	0.00320268	0.0407778	0.0335621	Sox4/Klf7/Mapk13/Myh9/Trpm4/Rab11fip5/Lrp5/Rack1/Slc39a14/Ucp2/Efna5/Gpx1/Grk2/Camk2n1/Nfkb1/Ccdc186/Arrb1/Smarca4/Keap1	19
GO:0043242	GO:0043242	negative regulation of protein-containing complex disassembly	13/1047	89/16876	0.00324559	0.0412273	0.0339321	Tpm1/Carmil1/Gsn/Dysf/Gas2l1/Tmod3/Cfl1/Ubqln4/Capzb/Capg/Sptbn1/Rubcn/Flii	13
GO:0035265	GO:0035265	organ growth	24/1047	213/16876	0.00339365	0.042516	0.0349927	Ly6e/Notch1/Akt1/Fosl2/Akap13/Rarg/Rara/Fgfr1/Ybx3/Tgfbr2/Yy1/Yap1/Anxa6/Flvcr1/Ctnnb1/Map7/Vgll4/Pim1/Pdlim5/Smo/Ehmt2/Acvr2b/Wwc1/Gsk3a	24
GO:0045647	GO:0045647	negative regulation of erythrocyte differentiation	4/1047	11/16876	0.00341759	0.042516	0.0349927	Gas2l1/Klf13/Stat5b/Zfp36	4
GO:0061299	GO:0061299	retina vasculature morphogenesis in camera-type eye	4/1047	11/16876	0.00341759	0.042516	0.0349927	Lrp5/Col4a1/Nrp1/Fzd4	4
GO:0061517	GO:0061517	macrophage proliferation	4/1047	11/16876	0.00341759	0.042516	0.0349927	Clu/Il34/Cx3cl1/Mapk3	4
GO:0070669	GO:0070669	response to interleukin-2	4/1047	11/16876	0.00341759	0.042516	0.0349927	Stat3/Jak3/Stat5b/Jak1	4
GO:0070672	GO:0070672	response to interleukin-15	4/1047	11/16876	0.00341759	0.042516	0.0349927	Stat3/Jak3/Stat5b/Jak1	4
GO:0006749	GO:0006749	glutathione metabolic process	10/1047	60/16876	0.0035789	0.0439391	0.0361639	Gsr/Gsto1/Gpx1/Gclc/Arl6ip5/Gstt3/Eif2ak3/Oplah/Nfe2l2/Nfe2l1	10
GO:0046782	GO:0046782	regulation of viral transcription	6/1047	25/16876	0.00358868	0.0439391	0.0361639	Map3k1/Notch1/Hexim1/Pfn1/Trim8/Zfp36	6
GO:0060216	GO:0060216	definitive hemopoiesis	6/1047	25/16876	0.00358868	0.0439391	0.0361639	Hoxb3/Zfp36l2/Bcr/Adar/Cdk5rap3/Smarca4	6
GO:1903706	GO:1903706	regulation of hemopoiesis	41/1047	428/16876	0.00378667	0.0460514	0.0379025	Tsc22d1/Nfkbiz/Jun/Sox4/Tmem176b/Il34/Tmem176a/Hoxb8/Mmp14/Stat3/Smarcd3/Zfp36l2/Zmiz1/Tjp2/Gas2l1/Rarg/Rara/Tgfbr2/Sh3rf1/Klf13/Erbb2/Cd24a/Smad7/Clec2d/Smarcd2/Ctnnb1/Jak3/Gnas/Rnf41/Nfkbia/Zbtb7a/Brpf1/Brd1/Slc4a2/Stat5b/Ap3d1/Kat2a/Sart1/Sox12/Smarca4/Zfp36	41
GO:0071604	GO:0071604	transforming growth factor beta production	8/1047	42/16876	0.00381614	0.0460996	0.0379422	Cdh3/Itgav/Furin/Cd2ap/Cx3cl1/Smad3/Cd24a/Itgb6	8
GO:0060856	GO:0060856	establishment of blood-brain barrier	5/1047	18/16876	0.00395286	0.0472254	0.0388688	Cldn3/Mxra8/Lrp5/Ctnnb1/Fzd4	5
GO:0048872	GO:0048872	homeostasis of number of cells	36/1047	365/16876	0.00403028	0.0479392	0.0394562	Nfkbiz/Sox4/Notch1/Akt1/Stat3/Fosl2/Bax/Tsc22d3/Klf2/Gas2l1/Tmod3/Nfix/Kcnq1/Klf13/Cd24a/Bcr/Flvcr1/Ikbkb/Jak3/Hoxb6/Rpa1/Map7/Tcf3/Zbtb7a/Brd1/Smo/Caml/Adar/Stat5b/Ppp2ca/Cdk5rap3/Smarca4/Zfp36/Tspan9/Nfe2l1/Spns2	36
GO:0003007	GO:0003007	heart morphogenesis	29/1047	277/16876	0.00406369	0.0482308	0.0396963	Ly6e/Jun/Sema3c/Tpm1/Flna/Sox4/Adamts1/Notch1/Smarcd3/Zmiz1/Smad3/Tgfbr2/Yap1/Smad7/Dvl1/Ctnnb1/Nrp1/Fkrp/Dsp/Lemd2/Megf8/Pim1/Ephb4/Adam15/Smo/Gaa/Mdm2/Smarca4/Gsk3a	29
GO:0042246	GO:0042246	tissue regeneration	11/1047	71/16876	0.00413156	0.0487164	0.040096	Cd9/Cdkn1a/Eppk1/Dysf/Nfix/Ptgfrn/Yap1/Cdkn1b/Gpx1/Hdgfl2/Fkrp	11
GO:0043470	GO:0043470	regulation of carbohydrate catabolic process	11/1047	71/16876	0.00413156	0.0487164	0.040096	Stat3/Ddit4/Hdac4/Zbtb7a/Prkag2/Git1/Ppp1cb/Arl2/Ppp2ca/Nupr1/App	11
GO:0030198	GO:0030198	extracellular matrix organization	32/1047	315/16876	0.00417343	0.0489972	0.040327	Elf3/Adamts1/Ddr1/Notch1/Mmp14/Serpinh1/Mmp15/Myo1e/Col18a1/Lgals3/Col4a1/Plod3/B4galt1/Nfkb2/Scx/Col4a2/Smad3/Flot1/Anxa2/Spint2/Fkrp/Ric8a/Hspg2/Pbxip1/Tnfrsf1a/Lamc1/Lamb1/Cst3/Smarca4/Spint1/App/Col4a4	32
GO:0045765	GO:0045765	regulation of angiogenesis	30/1047	290/16876	0.00418388	0.0490137	0.0403406	Rhob/Adamts1/F3/Stat3/Sphk1/Emc10/Grn/Klf2/Pxn/Lgals3/Tnfrsf12a/Dab2ip/Col4a2/Epn2/Tgfbr2/Sash1/Jup/Ptprm/Ctnnb1/Nrp1/Hgs/Sema4a/Epha2/Tnfrsf1a/Rnh1/Ago1/Plcg1/Pak4/Jak1/Nfe2l2	30

## Sheet: GO_injuredCD
	ID	Description	GeneRatio	BgRatio	pvalue	p.adjust	qvalue	geneID	Count
GO:0007015	GO:0007015	actin filament organization	61/924	451/16876	5.18856728776915e-11	2.76187436727952e-07	2.2125143245003e-07	Ccn2/Flna/Sirpa/Emp2/Tagln2/Plec/Rhob/Samd14/Cdc42ep1/Ezr/Smad3/Myh9/Cobl/Cnn2/Tpm1/Arpc1b/Svil/Ssh3/Map3k1/Hip1/Arhgef2/Ppp1r9b/Arhgef10l/Swap70/Aif1l/Wasf2/Arap1/Nf2/Zyx/Vasp/Pxn/Cdc42ep4/Cx3cl1/Rhou/Carmil1/Srf/Ssh1/Trpv4/Pfn1/Sdc4/Fam171a1/Arhgap17/Fat1/Hip1r/Cttn/Cfl1/Tacstd2/Trim27/Capg/Src/Flii/Myo1e/Tjp1/Rnh1/Myo5b/Arf6/Pik3r2/Wnt4/Pak2/Scin/Nrp1	61
GO:0009611	GO:0009611	response to wounding	63/924	485/16876	1.38137139036997e-10	3.67651995546969e-07	2.94522921178356e-07	Ptprs/Cldn3/Zfp36l2/Pdgfb/Flna/Serpine1/Tnfrsf12a/Cldn4/Ccn1/Plec/Pdpn/Celsr1/Nfkbiz/Plpp3/Ptk7/Itgb4/Ephb2/Bax/Smad3/Pear1/Myh9/Hbegf/Ddr1/Nfix/Itgb6/Cnn2/Stat3/F3/Tpm1/Ahnak/Map3k1/Cd24a/Grn/Erbb2/Srsf6/Cx3cl1/B4galt1/Srf/Nbeal2/Myof/Map2k7/Ajuba/Mrtfa/Sdc4/Thbs1/Anxa2/Stk24/Itgb1/Ddit3/Scrib/Cadm4/Git1/Gpx1/Chmp1b/Anxa5/Plaur/Abhd2/Chmp7/Igf1r/Cd151/Wnt4/Zfp36/Nrp1	63
GO:0001667	GO:0001667	ameboidal-type cell migration	60/924	455/16876	2.10578150200812e-10	3.73635831172975e-07	2.99316521566137e-07	Lcn2/Card10/Pdgfb/Serpine1/Notch1/Emp2/Amotl1/Plec/Akap12/Tpbg/Rhob/Cd63/Efnb2/Plpp3/Itgb4/Sema4d/Akt1/Lrp5/Col18a1/Myh9/Sema3f/Hbegf/Emc10/Epha2/Smo/Lama5/Arid5b/Itga3/Itgav/Amotl2/Lgmn/Ephb4/Fndc3b/Wasf2/Grn/Pkn1/Plcg1/Pxn/Itga2/Hdac7/Gna12/Marveld3/Srf/Pfn1/Phactr4/Sdc4/Efnb1/Thbs1/Itgb1/Nus1/Cfl1/Tacstd2/Gpx1/Src/Fgfr1/Map2k3/Arf6/Pik3r2/Zfand5/Nrp1	60
GO:0002064	GO:0002064	epithelial cell development	37/924	230/16876	3.29366234811206e-09	4.38304116975012e-06	3.51121741373735e-06	Ptprs/Cldn3/Pdgfb/Flna/Rara/Notch1/Plec/Ezr/Col18a1/Fosl2/Epha2/Smo/Vcl/Tjp2/Map3k1/Ikbkb/Plod3/Rarg/Ampd2/Grhl2/B4galt1/Smarca4/Map7/Spint2/Sipa1l3/St14/Tnfrsf1a/Fat1/Scrib/Cgn/Gpx1/Src/Myo1e/Sidt2/Tjp1/Dnase1l2/Fasn	37
GO:0031589	GO:0031589	cell-substrate adhesion	48/924	361/16876	1.07305846543025e-08	1.14237804229704e-05	9.15149440727985e-06	Muc4/Spp1/Ccn2/Vwa2/Pdgfb/Flna/Sirpa/Efna5/Serpine1/Tnfrsf12a/Notch1/Emp2/Ccn1/Mmp14/Pdpn/Cd63/Itgb4/Lamb1/Smad3/Myh9/Lamc2/Ddr1/Itgb6/Vcl/St6gal1/Lama5/Itga3/Itgav/Fndc3b/Zyx/Pxn/Itga2/Ctnnb1/Carmil1/Srf/Ajuba/Sdc4/Thbs1/Itgb1/Cttn/Cfl1/Tacstd2/Triobp/Bcr/Src/Rsu1/Wnt4/Nrp1	48
GO:0051090	GO:0051090	regulation of DNA-binding transcription factor activity	53/924	425/16876	1.71510152413417e-08	1.52158090216103e-05	1.2189256621522e-05	Clu/Bhlhe40/Flna/Il18r1/Jund/Sik1/Plpp3/Akt1/Lrp5/Nupr1/App/Trim14/Nfix/Crebzf/Smo/Stat3/Smad7/Arid5b/Glis2/Arhgef2/Trim8/Cys1/Ikbkb/Lrrfip1/Flot2/Rela/Rnf220/Hdac4/Flot1/Rnf41/Cx3cl1/Ctnnb1/Srf/Slco3a1/Smarca4/Tcf7l2/Trib1/Pura/Pim1/Hsf1/Npm1/Ddit3/Trim27/Rbck1/Ppp2cb/Zbtb7a/Igf1r/Egln1/Irak1/Prmt2/Pex14/Cops5/Dap	53
GO:1902905	GO:1902905	positive regulation of supramolecular fiber organization	30/924	175/16876	2.29376625303353e-08	1.74424539498535e-05	1.39730031444193e-05	Ccn2/Flna/Cdc42ep1/Smad3/App/Fes/Tpm1/Map3k1/Arhgef10l/Swap70/Wasf2/Nf2/Vasp/Pxn/Cdc42ep4/Cx3cl1/Carmil1/Trpv4/Pfn1/Sdc4/Cttn/Cfl1/Trim27/Colgalt1/Git1/Dctn1/Arf6/Wnt4/Scin/Nrp1	30
GO:0034329	GO:0034329	cell junction assembly	55/924	458/16876	3.42412597068596e-08	2.27832781774517e-05	1.82514925095379e-05	Ptprs/Cldn3/Pdgfb/Efna5/Cldn4/Vmp1/Plec/Mmp14/Nlgn2/Tpbg/Cdh3/Agrn/Efnb2/Itgb4/Sema4d/Ephb2/Smad3/Myh9/App/Epha2/Cldn7/Lrfn4/Vcl/Dlg5/Smad7/Dvl1/Itgav/Farp1/Plxnb1/Ikbkb/Pxn/Itga2/Flot1/Hdac7/Grhl2/Ctnnb1/Marveld3/Srf/Trpv4/Chd4/Ajuba/Sdc4/Efnb1/Itgb1/Cttn/Cfl1/Cgn/Bcr/Src/Tjp1/Arf6/Wnt4/Pak2/Lsr/Nrp1	55
GO:0097191	GO:0097191	extrinsic apoptotic signaling pathway	35/924	235/16876	6.49815774423844e-08	3.27338866085261e-05	2.6222841225494e-05	Lcn2/Jak3/Serpine1/Tnfrsf12a/Krt18/Nfkbiz/Krt8/Bax/Smad3/App/Itgav/Bok/Pea15a/Rela/Dele1/Rnf41/Mcl1/Cx3cl1/Lmna/Timp3/Foxo3/Tcf7l2/Thbs1/Erbb3/Cttn/Gpx1/Src/Fgfr1/Rbck1/Stx4a/Lgals3/Ltbr/Bid/Pak2/Nrp1	35
GO:0048705	GO:0048705	skeletal system morphogenesis	37/924	257/16876	6.76447027416471e-08	3.27338866085261e-05	2.6222841225494e-05	Ccn2/Serpinh1/Rara/Ltbp3/Myc/Mmp14/Hoxb9/Lrp5/Smad3/Hoxb8/Fosl2/Dhrs3/Scx/Nfix/Hoxb3/Lama5/Arid5b/Hoxb7/Hspg2/Hoxb5/Rarg/Ski/Hoxd9/Grhl2/Hoxb6/Wnt9b/Ctnnb1/Trpv4/Thbs1/Ankrd11/Foxn3/Rdh10/Ext2/Hoxb2/Zfand5/Por/Slc39a1	37
GO:0090132	GO:0090132	epithelium migration	42/924	319/16876	1.17971577527827e-07	4.48544790843301e-05	3.59325459071598e-05	Lcn2/Card10/Pdgfb/Serpine1/Notch1/Emp2/Amotl1/Rhob/Cd63/Efnb2/Plpp3/Akt1/Col18a1/Myh9/Hbegf/Emc10/Epha2/Itga3/Itgav/Lgmn/Ephb4/Grn/Pkn1/Plcg1/Pxn/Itga2/Hdac7/Grhl2/Marveld3/Srf/Pfn1/Thbs1/Itgb1/Nus1/Tacstd2/Gpx1/Src/Fgfr1/Map2k3/Arf6/Pik3r2/Nrp1	42
GO:0032231	GO:0032231	regulation of actin filament bundle assembly	22/924	113/16876	1.72679213569238e-07	5.40689090487678e-05	4.33141482457574e-05	Ccn2/Flna/Smad3/Tpm1/Map3k1/Arhgef10l/Swap70/Wasf2/Arap1/Nf2/Pxn/Cx3cl1/Carmil1/Pfn1/Sdc4/Cfl1/Tacstd2/Tjp1/Pik3r2/Wnt4/Pak2/Nrp1	22
GO:0016331	GO:0016331	morphogenesis of embryonic epithelium	29/924	182/16876	2.01523323337519e-07	5.49045292585116e-05	4.39835565670784e-05	Rara/Celsr1/Ptk7/Tgif1/Cobl/Kat2a/Lama5/Dvl1/Wnt7b/Kdm2b/Rarg/Spint1/Vasp/Ski/Grhl2/Wnt9b/Ctnnb1/Llgl2/Pfn1/Phactr4/Sdc4/Spint2/St14/Cfl1/Brd2/Scrib/Rdh10/Gatad2a/Wnt4	29
GO:0001649	GO:0001649	osteoblast differentiation	31/924	203/16876	2.0629167483942e-07	5.49045292585116e-05	4.39835565670784e-05	Spp1/Pdlim7/Cebpb/Notch1/Mapk11/Ccn1/Jund/Junb/Sema4d/Akt1/Lrp5/Smad3/Fosl2/Epha2/Smo/Tcirg1/Fam20c/Wnt7b/Fndc3b/Ski/Hdac4/Hdac7/Ctnnb1/Lmna/Cbfb/Clic1/H3f3a/Fgfr1/Wwtr1/Limd1/Wnt4	31
GO:0060537	GO:0060537	muscle tissue development	54/924	472/16876	2.26906904484681e-07	5.75154977415217e-05	4.60751814570146e-05	Ly6e/Rara/Notch1/Myc/Mapk11/Plec/Sik1/Efnb2/Nupr1/Smad3/Fosl2/Scx/Ncam1/Nfix/Smo/Tpm1/Kat2a/Smad7/Svil/Hspg2/Lemd2/Selenon/Ski/Hoxd9/Hdac4/Flot1/Gpc1/Hdac7/Csrp1/Yy1/Ctnnb1/Lmna/Zbtb18/Srf/Hmg20b/Akap13/Slc9a1/Tcf7l2/Itgb1/Pim1/Ybx3/Sorbs2/Erbb3/Trip10/Kdm6b/Ube4b/Gpx1/Rxrb/Fgfr1/Vrk3/Egln1/Zfand5/Slc25a4/Btg2	54
GO:0043491	GO:0043491	phosphatidylinositol 3-kinase/protein kinase B signal transduction	39/924	294/16876	2.73500445010398e-07	5.83710521293709e-05	4.67605588807423e-05	Gdf15/Pdgfb/Rara/Tpbg/Clcf1/Sema4d/Akt1/Pear1/Hbegf/Vav2/Epha2/Ddr1/Rack1/Stat3/F3/Plxnb1/Lemd2/Pde3b/Maz/Erbb2/Nop53/Rnf41/Cx3cl1/Hsp90ab1/Pik3ip1/Nedd4/Tcf7l2/Thbs1/Itgb1/Erbb3/Ddit3/Gpx1/Src/Fgfr1/Cpne1/Igf1r/Pik3r2/Mydgf/Fam110c	39
GO:0021915	GO:0021915	neural tube development	30/924	195/16876	2.7414546369233e-07	5.83710521293709e-05	4.67605588807423e-05	Rara/Notch1/Celsr1/Ptk7/Tgif1/Epha2/Cobl/Smo/Kat2a/Dvl1/Dzip1l/Kdm2b/Plod3/Rarg/Spint1/Vasp/Rnf220/Ski/Grhl2/Pfn1/Phactr4/Sdc4/Tcf7l2/Spint2/St14/Fkbp8/Cfl1/Brd2/Scrib/Gatad2a	30
GO:0140747	GO:0140747	regulation of ncRNA transcription	19/924	90/16876	3.17440404976519e-07	6.49898182957697e-05	5.20627967838008e-05	Pdgfb/Rara/Myc/Smad3/App/Stat3/Rela/Nr1h2/Nop53/Cc2d1a/Hdac4/Yy1/Srf/Foxo3/Smarca4/Ncl/Mrtfa/Ncor2/Nfkb1	19
GO:0070555	GO:0070555	response to interleukin-1	19/924	92/16876	4.55741481876824e-07	7.82552228396882e-05	6.26896007838035e-05	Sirpa/Cebpb/Serpine1/Mapk13/Mapk11/App/Ikbkb/Rela/Usp10/Hdac4/Yy1/Cx3cl1/Irf1/Tnip2/Map2k7/Cfl1/Src/Irak1/Nfkb1	19
GO:0001503	GO:0001503	ossification	47/924	399/16876	6.01562398530211e-07	9.3242730347829e-05	7.46959669832119e-05	Spp1/Ccn2/Pdlim7/Cebpb/Notch1/Ltbp3/Mapk11/Ccn1/Mmp14/Jund/Junb/Sema4d/Akt1/Lrp5/Smad3/Sbno2/Fosl2/Dhrs3/Scx/Epha2/Nfix/Smo/Tcirg1/Smad7/Fam20c/Plxnb1/Hspg2/Wnt7b/Fndc3b/Ski/Hdac4/Hdac7/P2ry2/Ctnnb1/Lmna/Tcf7l2/Cbfb/Git1/Ext2/Clic1/H3f3a/Rxrb/Fgfr1/Wwtr1/Mesd/Limd1/Wnt4	47
GO:0032970	GO:0032970	regulation of actin filament-based process	46/924	387/16876	6.13093286149542e-07	9.3242730347829e-05	7.46959669832119e-05	Ccn2/Flna/Efna5/Pdpn/Celsr1/Cdc42ep1/Smad3/Myh9/Bst2/Cnn2/Tpm1/Svil/Ssh3/Map3k1/Arhgef10l/Swap70/Wasf2/Arap1/Nf2/Vasp/Pxn/Cdc42ep4/Cx3cl1/Carmil1/Ssh1/Myo3b/Akap13/Pfn1/Sdc4/Arhgap17/Hip1r/Cttn/Cfl1/Tacstd2/Trim27/Capg/Flii/Slc4a2/Tjp1/Rnh1/Arf6/Pik3r2/Wnt4/Pak2/Scin/Nrp1	46
GO:0060606	GO:0060606	tube closure	21/924	112/16876	6.32271797453831e-07	9.34884104957428e-05	7.48927792832008e-05	Rara/Celsr1/Ptk7/Tgif1/Cobl/Kat2a/Dvl1/Kdm2b/Rarg/Spint1/Vasp/Ski/Grhl2/Pfn1/Phactr4/Sdc4/Spint2/St14/Brd2/Scrib/Gatad2a	21
GO:1905897	GO:1905897	regulation of response to endoplasmic reticulum stress	17/924	78/16876	8.19392195604818e-07	0.000114149	9.14438562493088e-05	Clu/Bax/Nupr1/App/Bok/Nr1h2/Hyou1/Atf6b/Ern1/Ubxn1/Tmem259/Erp29/Txndc12/Pdia6/Cops5/Ubqln2/Manf	17
GO:0001822	GO:0001822	kidney development	40/924	322/16876	1.08347516012893e-06	0.000137318	0.000110004	Spp1/Basp1/Pdgfb/Rara/Notch1/Myc/Sox4/Efnb2/Ptk7/Bax/Bicc1/Smad3/Smo/Dlg5/Col4a3/Smad7/Lama5/Arid5b/Itga3/Glis2/Hoxb7/Wnt7b/Pou3f3/Cys1/Cd24a/Fras1/Ampd2/Lzts2/Wnt9b/Ctnnb1/Rdh10/Tacstd2/Hs3st3b1/Fgfr1/Myo1e/Wwtr1/Wnt4/Nrp1/Col4a4/Gcnt3	40
GO:0016055	GO:0016055	Wnt signaling pathway	49/924	433/16876	1.13667928789665e-06	0.000137512	0.00011016	Dcdc2a/Notch1/Amotl1/Myc/Sox4/Tpbg/Cdh3/Celsr1/Plpp3/Ptk7/Lrp5/Bicc1/Tmem132a/Smad3/App/Celsr2/Dvl1/Csnk1e/Itga3/Amotl2/Map3k1/Wnt7b/Sox13/Tle3/Cdk14/Rnf220/Tcf7l1/Lzts2/Lrrk1/Wnt9b/Gpc5/Ctnnb1/Mbd2/Foxo3/Smarca4/Csnk1d/Tcf7l2/Rbms3/Csnk1g2/Rnf213/Ddit3/Src/Wwtr1/Otud5/Mesd/Limd1/Wnt4/Nfkb1/Calcoco1	49
GO:0051495	GO:0051495	positive regulation of cytoskeleton organization	28/924	187/16876	1.18900542673095e-06	0.000140646	0.00011267	Ccn2/Flna/Cdc42ep1/Smad3/Fes/Tpm1/Map3k1/Arhgef10l/Swap70/Wasf2/Nf2/Vasp/Pxn/Cdc42ep4/Cx3cl1/Carmil1/Trpv4/Pfn1/Sdc4/Cttn/Cfl1/Trim27/Git1/Dctn1/Arf6/Wnt4/Scin/Nrp1	28
GO:0198738	GO:0198738	cell-cell signaling by wnt	49/924	435/16876	1.29939659875349e-06	0.000144712	0.000115928	Dcdc2a/Notch1/Amotl1/Myc/Sox4/Tpbg/Cdh3/Celsr1/Plpp3/Ptk7/Lrp5/Bicc1/Tmem132a/Smad3/App/Celsr2/Dvl1/Csnk1e/Itga3/Amotl2/Map3k1/Wnt7b/Sox13/Tle3/Cdk14/Rnf220/Tcf7l1/Lzts2/Lrrk1/Wnt9b/Gpc5/Ctnnb1/Mbd2/Foxo3/Smarca4/Csnk1d/Tcf7l2/Rbms3/Csnk1g2/Rnf213/Ddit3/Src/Wwtr1/Otud5/Mesd/Limd1/Wnt4/Nfkb1/Calcoco1	49
GO:0061614	GO:0061614	miRNA transcription	16/924	74/16876	1.92347070209697e-06	0.000208952	0.000167389	Pdgfb/Rara/Myc/Smad3/App/Stat3/Rela/Nr1h2/Hdac4/Yy1/Srf/Foxo3/Smarca4/Mrtfa/Ncor2/Nfkb1	16
GO:0007163	GO:0007163	establishment or maintenance of cell polarity	31/924	225/16876	2.019861360949e-06	0.000213845	0.00017131	Amotl1/Ptk7/Ezr/Myh9/Mtcl1/Dlg5/Tcirg1/Llgl1/Amotl2/Stk25/Arhgef2/Wnt7b/Flot2/Rnf41/Lmna/Hsp90ab1/Rhou/Plekhg3/Llgl2/Fam89b/Spint2/Itgb1/Sipa1l3/Fat1/Cfl1/Scrib/Dctn1/Igf1r/Map4/Arf6/Golph3	31
GO:2000628	GO:2000628	regulation of miRNA metabolic process	17/924	84/16876	2.44789775558987e-06	0.000241279	0.000193287	Pdgfb/Rara/Myc/Smad3/App/Stat3/Rela/Nr1h2/Hdac4/Yy1/Srf/Foxo3/Smarca4/Mrtfa/Khsrp/Ncor2/Nfkb1	17
GO:0042692	GO:0042692	muscle cell differentiation	49/924	446/16876	2.65709835930278e-06	0.000252567	0.000202329	Gdf15/Pdgfb/Rara/Notch1/Myc/Plec/Mmp14/Atp11a/Chrnb1/Sik1/Efnb2/Krt8/Akt1/Lamb1/Myh9/Smo/Tpm1/Kat2a/Svil/Ptgfrn/Capn2/Wnt7b/Selenon/Ski/Hdac4/Ybx1/Flot1/Csrp1/Yy1/Ctnnb1/Lmna/Srf/Myof/Smarca4/Akap13/Mrtfa/Slc9a1/Itgb1/Sorbs2/Trip10/Kdm6b/Hdgfl2/Gpx1/H3f3a/Rxrb/Ptbp1/Flii/Wnt4/Slc25a4	49
GO:0010632	GO:0010632	regulation of epithelial cell migration	32/924	240/16876	2.84424040512417e-06	0.000261033	0.000209111	Lcn2/Card10/Pdgfb/Serpine1/Notch1/Emp2/Amotl1/Rhob/Cd63/Plpp3/Akt1/Col18a1/Hbegf/Emc10/Epha2/Itga3/Lgmn/Grn/Plcg1/Itga2/Hdac7/Marveld3/Pfn1/Thbs1/Nus1/Tacstd2/Src/Fgfr1/Map2k3/Arf6/Pik3r2/Nrp1	32
GO:0045216	GO:0045216	cell-cell junction organization	30/924	218/16876	3.01477141280656e-06	0.000271994	0.000217892	Cldn3/Flna/Cldn4/Plec/Cdh3/Efnb2/Ephb2/Smad3/Epha2/Kifc3/Cldn7/Vcl/Dlg5/Smad7/Tjp2/Ikbkb/Nf2/Hdac7/Grhl2/Csk/Ctnnb1/Marveld3/Plekha7/Srf/Trpv4/Itgb1/Cgn/Tjp1/Pak2/Lsr	30
GO:0150115	GO:0150115	cell-substrate junction organization	19/924	105/16876	3.72406583891827e-06	0.000323111	0.000258842	Efna5/Plec/Mmp14/Itgb4/Smad3/Myh9/Vcl/Itgav/Pxn/Itga2/Ajuba/Sdc4/Cttn/Cfl1/Bcr/Src/Arf6/Wnt4/Nrp1	19
GO:0072659	GO:0072659	protein localization to plasma membrane	37/924	302/16876	3.78079439529982e-06	0.000323111	0.000258842	Flna/Emp2/Mmp14/Tpbg/Krt18/Ezr/Akt1/Ephb2/Epha2/Rack1/Lama5/Tspan14/Itga3/Ppp1r9b/Ikbkb/Flot2/Ldlrap1/Myl12a/Flot1/Csk/Ttc7/Map7/Anxa2/Itgb1/Tnfrsf1a/Scrib/Tspan15/Arhgef16/Gga1/Stx4a/Lgals3/Myo5b/Arf6/Pik3r2/Golph3/Sqstm1/Ehd4	37
GO:0002011	GO:0002011	morphogenesis of an epithelial sheet	14/924	61/16876	3.97732377516768e-06	0.000323111	0.000258842	Flna/Notch1/Ccn1/Pdpn/Hbegf/Ddr1/Dvl1/Map3k1/Srf/Phactr4/Ajuba/Mrtfa/Cd151/Hoxb2	14
GO:0071347	GO:0071347	cellular response to interleukin-1	16/924	78/16876	4.00280468873315e-06	0.000323111	0.000258842	Sirpa/Cebpb/Serpine1/Mapk13/Mapk11/Ikbkb/Rela/Usp10/Yy1/Cx3cl1/Irf1/Tnip2/Map2k7/Cfl1/Irak1/Nfkb1	16
GO:0045862	GO:0045862	positive regulation of proteolysis	41/924	354/16876	4.78239525085583e-06	0.000374363	0.000299899	Clu/Ccn2/Cldn3/Cldn4/Myc/Ccn1/Mmp14/Ctsl/Akt1/Bax/Nupr1/Smad3/Myh9/Mbp/App/Rack1/Stat3/F3/Col4a3/Csnk1e/Hip1/Bok/Lgmn/Grn/Gramd4/Nop53/Csnk1d/Trib1/Ern1/Hsf1/Tmem259/Hip1r/Cfl1/Psme1/Src/Sh3d19/Rnf40/Bid/Tbc1d10a/Ubqln2/Dap	41
GO:0007162	GO:0007162	negative regulation of cell adhesion	37/924	307/16876	5.54779224159139e-06	0.000415928	0.000333197	Muc4/Jak3/Cebpb/Efna5/Serpine1/Notch1/Mmp14/Sema4d/Akt1/Lamb1/Ephb2/Mbp/Cldn7/Dlg5/Smad7/Plxnb1/Hspg2/Plxna1/Cd24a/Swap70/Pde3b/Nf2/Erbb2/Tnfrsf21/Irf1/Trpv4/Sdc4/Thbs1/Spint2/Erbb3/Cbfb/Cfl1/Scrib/Tacstd2/Src/Slc4a2/Lgals3	37
GO:1903078	GO:1903078	positive regulation of protein localization to plasma membrane	14/924	63/16876	5.96313014600414e-06	0.000436193	0.00034943	Ezr/Akt1/Ephb2/Epha2/Rack1/Itga3/Ppp1r9b/Itgb1/Arhgef16/Stx4a/Lgals3/Myo5b/Arf6/Sqstm1	14
GO:0060485	GO:0060485	mesenchyme development	37/924	308/16876	5.98198076784961e-06	0.000436193	0.00034943	Flna/Notch1/Emp2/Myc/Ldlrad4/Sox4/Pdpn/Ptk7/Sema4d/Smad3/Sema3f/Scx/Ncam1/Smo/Dlg5/Smad7/Lama5/Wnt7b/Pofut2/Ctnnb1/Nedd4/Timp3/Phactr4/Tcf7l2/Efnb1/Thbs1/Phldb1/Erbb3/Cfl1/Trip10/Rdh10/Plaur/Fgfr1/Wwtr1/Otud5/Wnt4/Nrp1	37
GO:0010586	GO:0010586	miRNA metabolic process	18/924	99/16876	6.21920041648445e-06	0.000447362	0.000358378	Pdgfb/Rara/Myc/Smad3/App/Stat3/Rela/Nr1h2/Hdac4/Yy1/Srf/Foxo3/Smarca4/Mrtfa/Khsrp/Ncor2/Snd1/Nfkb1	18
GO:0043523	GO:0043523	regulation of neuron apoptotic process	36/924	302/16876	9.47466597536733e-06	0.000630421	0.000505025	Lcn2/Clu/Cebpb/Clcf1/Agrn/Nrbp2/Bax/Nupr1/App/Nfix/Smo/Nsmf/Bok/Kdm2b/Grik5/Lgmn/Akt1s1/Grn/Hdgf/Hdac4/Hyou1/Ube2m/Mcl1/Cx3cl1/Ctnnb1/Hsp90ab1/Map2k7/Erbb3/Npm1/Tnfrsf1a/Ddit3/Zpr1/Egln1/Oxr1/Nrp1/Btg2	36
GO:0031400	GO:0031400	negative regulation of protein modification process	47/924	445/16876	1.213717310415e-05	0.000760073	0.000608888	Sirpa/Sox4/Plec/Camk2n1/Plpp3/Sema4d/Akt1/Ephb2/Bax/Rack1/Gnai2/Smad7/Dvl1/Gprc5a/Cdyl/Ppp1r9b/Ikbkb/Swap70/Rela/Akt1s1/Mllt1/Pkn1/Nf2/Vps28/Lrrk1/Prkag2/Ctnnb1/Irf1/Grk2/Noc2l/Ivns1abp/Hmg20b/Trib1/Ubxn1/Npm1/Fkbp8/Crtap/Hexim1/Trim27/Cadm4/Gps2/Ctdsp1/Wwtr1/Caml/Oxr1/Sqstm1/Mvp	47
GO:0001763	GO:0001763	morphogenesis of a branching structure	31/924	246/16876	1.29387438881965e-05	0.000791643	0.000634178	Pdgfb/Notch1/Myc/Mmp14/Celsr1/Lrp5/Tgm2/Epha2/Ddr1/Smo/Dlg5/Lama5/Hoxb7/Plxna1/Spint1/Pxn/Grhl2/Wnt9b/Ctnnb1/Llgl2/Srf/Rere/Spint2/St14/Rdh10/Tacstd2/Hs3st3b1/Src/Fgfr1/Wnt4/Nrp1	31
GO:0003158	GO:0003158	endothelium development	21/924	135/16876	1.38434042907459e-05	0.000837369	0.000670809	Lcn2/Ptprs/Cldn3/Pdgfb/Notch1/Rhob/Pdpn/Ezr/Col18a1/Vcl/Tjp2/Hoxb5/Ikbkb/Plod3/Ctnnb1/Tnfrsf1a/Kdm6b/Gpx1/Tjp1/Slc40a1/Fasn	21
GO:0034976	GO:0034976	response to endoplasmic reticulum stress	32/924	259/16876	1.41729987364838e-05	0.000847673	0.000679063	Clu/Cebpb/Man1c1/Bax/Nupr1/App/Bok/Nr1h2/Flot1/Hyou1/Atf6b/Thbs1/Ern1/Ubxn1/Tmem259/Ddit3/H13/Ube4b/Erp29/Ppp2cb/Man1b1/Man1a/Bid/Os9/Pik3r2/Txndc12/Pdia6/Hspa5/Cops5/Erlin2/Ubqln2/Manf	32
GO:0030100	GO:0030100	regulation of endocytosis	38/924	333/16876	1.48419644690546e-05	0.000868173	0.000695486	Clu/Cd14/Sirpa/Serpine1/Cd63/Efnb2/Cyba/Myh9/Tgm2/App/Rack1/Cnn2/Itgav/Hap1/Hip1/Nr1h2/Ldlrap1/Vps28/Itga2/Flot1/Arfgap1/Csk/Nedd4/Anxa2/Itgb1/Hip1r/Scrib/Epn2/Sh3gl1/Bcr/Src/Abca2/Lgals3/Cd151/Lman2/Pld2/Ehd4/Ubqln2	38
GO:0071364	GO:0071364	cellular response to epidermal growth factor stimulus	10/924	36/16876	1.59079644779083e-05	0.000910517	0.000729408	Zfp36l2/Akt1/Plcg1/Erbb2/Grk2/Ncl/Cfl1/Git1/Zpr1/Zfp36	10
GO:0150105	GO:0150105	protein localization to cell-cell junction	8/924	23/16876	1.83789559827064e-05	0.00102073	0.000817699	Flna/Vcl/Dlg5/Tjp2/Scrib/Tjp1/Pak2/Lsr	8
GO:1903034	GO:1903034	regulation of response to wounding	24/924	171/16876	2.06283988669772e-05	0.00112046	0.00089759	Ptprs/Cldn3/Pdgfb/Flna/Serpine1/Tnfrsf12a/Cldn4/Ephb2/Smad3/Hbegf/Stat3/Cd24a/Grn/Srsf6/Thbs1/Anxa2/Stk24/Itgb1/Cadm4/Git1/Anxa5/Plaur/Igf1r/Wnt4	24
GO:0042176	GO:0042176	regulation of protein catabolic process	39/924	351/16876	2.12774205879604e-05	0.00114044	0.0009136	Clu/Flna/Ier3/Ezr/Rhbdf1/Akt1/Nupr1/Tmem132a/Smad3/App/Rack1/Furin/Csnk1e/Rela/Vps28/Nop53/Gna12/Rnf41/Hsp90ab1/Nedd4/Timp3/Alad/Csnk1d/Anxa2/Trib1/Oaz1/Ern1/Ubxn1/Tmem259/Gpx1/Psme1/Gga1/Abca2/Sh3d19/Rnf40/Cul4a/Caml/Snx1/Ubqln2	39
GO:2000116	GO:2000116	regulation of cysteine-type endopeptidase activity	29/924	229/16876	2.22131608553411e-05	0.00115376	0.000924266	Ccn2/Myc/Ccn1/Akt1/Bax/Smad3/App/Rack1/F3/Col4a3/Hip1/Bok/Lgmn/Gramd4/Dele1/Grk2/Mrtfa/Thbs1/Hsf1/Hip1r/Gpx1/Src/Plaur/Ints1/Bid/Tbc1d10a/Pak2/Por/Dap	29
GO:0050821	GO:0050821	protein stabilization	25/924	183/16876	2.23558047322147e-05	0.00115376	0.000924266	Clu/Flna/Sox4/Plpp3/Smad3/Smo/Smad7/Dvl1/Hip1/Flot2/Grn/Nop53/Flot1/Hsp90ab1/Tnip2/Ifi30/Pfn1/Pim1/Npm1/Ncor2/Hip1r/Crtap/Ppib/Caml/Cdc37	25
GO:0033002	GO:0033002	muscle cell proliferation	32/924	265/16876	2.25678779210433e-05	0.00115376	0.000924266	Pdgfb/Notch1/Myc/Mapk11/Cyba/Akt1/Tgm2/Hbegf/Ncam1/Gnai2/Stat3/Tpm1/Ldlrap1/Selenon/Itga2/Hdac4/Gna12/Cx3cl1/Ctnnb1/Grk2/Timp3/Tcf7l2/Thbs1/Trib1/Ern1/Pim1/Ddit3/Rxrb/Src/Fgfr1/Igf1r/Irak1	32
GO:0031346	GO:0031346	positive regulation of cell projection organization	46/924	443/16876	2.30872981490379e-05	0.00115937	0.000928765	Lcn2/Flna/Efna5/Tnfrsf12a/Cdc42ep1/Agrn/Ptk7/Sema4d/Ephb2/Ddr1/Fes/Cobl/Kat2a/Dvl1/Itga3/Hap1/Stk25/Plxnb1/Plxna1/Ikbkb/Cd24a/Wasf2/Grn/Arap1/Trak1/Itga2/Hdac4/Cdc42ep4/P2ry2/Cx3cl1/Carmil1/Srf/Myo3b/Pfn1/Stk24/Itgb1/Fnbp1l/Cfl1/Scarb2/Ptbp1/Src/Fgfr1/Igf1r/Myo5b/Hspa5/Nrp1	46
GO:0018212	GO:0018212	peptidyl-tyrosine modification	36/924	317/16876	2.74399105699083e-05	0.00135243	0.00108342	Jak3/Pdgfb/Efna5/Clcf1/Agrn/Tpst2/Plpp3/Sema4d/Ephb2/Hbegf/App/Ddr1/Fes/Gprc5a/Arhgef2/Cd24a/Nf2/Erbb2/Pxn/Lrrk1/Irf1/Ncl/Itgb1/Hsf1/Erbb3/Tnfrsf1a/Cadm4/Src/Fgfr1/Igf1r/Tgfa/Prmt2/Pak2/Mvp/Nrp1/Ehd4	36
GO:0010810	GO:0010810	regulation of cell-substrate adhesion	28/924	222/16876	3.29406050119827e-05	0.00159403	0.00127696	Muc4/Spp1/Pdgfb/Flna/Efna5/Serpine1/Notch1/Emp2/Ccn1/Mmp14/Pdpn/Smad3/Myh9/Ddr1/Vcl/St6gal1/Itga3/Carmil1/Sdc4/Thbs1/Itgb1/Cfl1/Tacstd2/Triobp/Src/Rsu1/Wnt4/Nrp1	28
GO:0070849	GO:0070849	response to epidermal growth factor	10/924	39/16876	3.42525556372644e-05	0.00164258	0.00131586	Zfp36l2/Akt1/Plcg1/Erbb2/Grk2/Ncl/Cfl1/Git1/Zpr1/Zfp36	10
GO:0097581	GO:0097581	lamellipodium organization	16/924	92/16876	3.57367687512751e-05	0.00169845	0.00136062	Pdpn/Vav2/Epha2/Vcl/Wasf2/Pxn/Hdac4/Carmil1/Ajuba/Itgb1/Cttn/Cfl1/Spata13/Src/Golph3/Snx1	16
GO:0014910	GO:0014910	regulation of smooth muscle cell migration	17/924	102/16876	3.63535634846052e-05	0.00171248	0.00137185	Pdgfb/Serpine1/Myc/Myh9/Smo/F3/Tpm1/Plxna1/Itga2/Hdac4/P2ry2/Gna12/Ssh1/Trib1/Src/Abhd2/S100a11	17
GO:0046782	GO:0046782	regulation of viral transcription	8/924	25/16876	3.67582005594001e-05	0.00171635	0.00137495	Notch1/Trim14/Map3k1/Trim8/Pfn1/Hexim1/Trim27/Zfp36	8
GO:0007173	GO:0007173	epidermal growth factor receptor signaling pathway	17/924	103/16876	4.13566181546169e-05	0.00189777	0.00152029	Rhbdf1/Akt1/Hbegf/Gprc5a/Hap1/Hip1/Rnf126/Plcg1/Erbb2/Mvb12b/Erbb3/Hip1r/Src/Plaur/Tgfa/Caml/Mvp	17
GO:0099173	GO:0099173	postsynapse organization	29/924	239/16876	4.92837705734689e-05	0.00213283	0.00170859	Ptprs/Nlgn2/Chrnb1/Agrn/Ezr/Akt1/Ephb2/Sema3f/App/Lrfn4/Nos1ap/Dlg5/Lama5/Dvl1/Itga3/Farp1/Lgmn/Wasf2/Ssh1/Itgb1/Sorbs2/Hip1r/Cttn/Cfl1/Igf1r/Mesd/Myo5b/Arf6/Nrp1	29
GO:0007517	GO:0007517	muscle organ development	38/924	352/16876	5.08877987026214e-05	0.00218448	0.00174997	Ly6e/Notch1/Myc/Plec/Nupr1/Smad3/Scx/Nfix/Smo/Tpm1/Smad7/Lama5/Svil/Arid5b/Lemd2/Selenon/Ski/Hoxd9/Hdac4/Flot1/Gpc1/Hdac7/Ctnnb1/Lmna/Zbtb18/Hmg20b/Tcf7l2/Zfhx3/Itgb1/Ybx3/Erbb3/Chkb/Ube4b/Hdgfl2/Gpx1/Vrk3/Egln1/Btg2	38
GO:0006898	GO:0006898	receptor-mediated endocytosis	31/924	265/16876	5.55852026720748e-05	0.00232976	0.00186635	Clu/Cd14/Serpine1/Cd63/Cxcl16/Efnb2/Ezr/App/Arhgap27/Itgav/Hap1/Hip1/Hspg2/Ldlrap1/Flot1/Grk2/Micall1/Nedd4/Anxa2/Itgb1/Fnbp1l/Hip1r/Cttn/Scarb2/Clta/Scrib/Abca2/Hgs/Snx1/Pld2/Ubqln2	31
GO:0071216	GO:0071216	cellular response to biotic stimulus	28/924	229/16876	5.76665904455822e-05	0.00237953	0.00190622	Cd14/Sirpa/Cebpb/Serpine1/Rara/Notch1/Cxcl16/Nfkbiz/Akt1/Sbno2/Rela/Cx3cl1/Tnip2/Map2k7/Ncl/Trib1/Ddit3/Trim41/Git1/Bcr/Abca1/Map2k3/Bid/Plscr3/Irak1/Nfkb1/Zfp36/Hspa5	28
GO:0051402	GO:0051402	neuron apoptotic process	38/924	355/16876	6.11028721331086e-05	0.00246402	0.00197391	Lcn2/Clu/Cebpb/Clcf1/Agrn/Nrbp2/Bax/Nupr1/App/Nfix/Smo/Nsmf/Bok/Kdm2b/Grik5/Lgmn/Akt1s1/Grn/Hdgf/Hdac4/Hyou1/Ube2m/Tnfrsf21/Mcl1/Cx3cl1/Ctnnb1/Hsp90ab1/Map2k7/Erbb3/Npm1/Tnfrsf1a/Ddit3/Gpx1/Zpr1/Egln1/Oxr1/Nrp1/Btg2	38
GO:0034248	GO:0034248	regulation of amide metabolic process	43/924	423/16876	6.94160020017424e-05	0.00275747	0.00220899	Clu/Zfp36l2/Rara/Ccn1/Sox4/Ifngr1/Akt1/App/Rack1/Csnk1e/Hap1/Gcn1/Rela/Erbb2/Itga2/Pum3/Ybx1/Dus3l/Plekhn1/Pum1/Ncl/Zfp598/Ajuba/Khsrp/Thbs1/Rbms3/Ern1/Npm1/Eef2/Pan2/Scrib/Pkm/Poldip3/Grb7/Ptbp1/Samd4b/Abca2/Bzw2/Limd1/Eif3d/Zfp36/Btg2/Dap	43
GO:0042063	GO:0042063	gliogenesis	40/924	384/16876	7.23970151511108e-05	0.00285459	0.00228679	Clu/Pdgfb/Notch1/Myc/Sox4/Plec/Mxra8/Clcf1/Ifngr1/Plpp3/Itgb4/Akt1/Lamb1/App/Adgrg1/Nfix/Smo/Stat3/Sox13/Rela/Grn/Nf2/Erbb2/Spint1/Ski/Gpc1/Tnfrsf21/Cx3cl1/Ctnnb1/Grk2/Smarca4/Tcf7l2/Erbb3/Scrib/Zmiz1/Mboat7/Abca2/B4galt6/Rras2/Rnf10	40
GO:0040013	GO:0040013	negative regulation of locomotion	37/924	345/16876	7.30589680362678e-05	0.00285951	0.00229073	Card10/Cldn3/Pdgfb/Serpine1/Notch1/Ldlrad4/Rhob/Cd63/Sema4d/Akt1/Myh9/Sema3f/Nbl1/Adgrg1/Bst2/Cnn2/Stat3/Tpm1/Dlg5/St6gal1/Gna12/Rnf41/Cx3cl1/Marveld3/Srf/Thbs1/Trib1/Spint2/Nisch/Stk24/Cfl1/Tacstd2/Bcr/Abhd2/Pik3r2/Wnt4/Nrp1	37
GO:0002237	GO:0002237	response to molecule of bacterial origin	33/924	294/16876	7.36145328985684e-05	0.00286022	0.0022913	Cd14/Sirpa/Cebpb/Serpine1/Rara/Cxcl16/Nfkbiz/Akt1/Mgst1/Sbno2/Fosl2/Tap2/Itgav/Cd24a/Hnrnpa0/Rela/Cx3cl1/Tnip2/Map2k7/Ncl/Trib1/Hsf1/Trim41/Git1/Bcr/Abca1/Map2k3/Otud5/Plscr3/Irak1/Mapkapk2/Nfkb1/Zfp36	33
GO:0042542	GO:0042542	response to hydrogen peroxide	15/924	88/16876	7.90019609086203e-05	0.00300377	0.00240629	Lcn2/Sirpa/Mapk13/Rhob/Stat6/Stk25/Rela/Stk24/Hsf1/Cfl1/Kdm6b/Gpx1/Src/Ppp2cb/Pld2	15
GO:0071322	GO:0071322	cellular response to carbohydrate stimulus	21/924	154/16876	0.0001015	0.0037782	0.00302668	Efna5/Mapk13/Sox4/Camk2n1/Gpr27/Klf7/Lrp5/Myh9/Rack1/Pde3b/Grk2/Smarca4/Tcf7l2/Ern1/Cdk16/Gpx1/Stx4a/Nadk/Sidt2/Igf1r/Nfkb1	21
GO:0030323	GO:0030323	respiratory tube development	27/924	225/16876	0.000107002	0.00390117	0.00312519	Ccn2/Notch1/Ltbp3/Mmp14/Pdpn/Celsr1/Ptk7/Fosl2/Itgb6/Hs6st1/Dlg5/Lama5/Foxp4/Itga3/Wnt7b/Traf4/Fndc3b/Plod3/Selenon/Srsf6/Grhl2/Ctnnb1/Srf/Man2a1/Ncor2/Rdh10/Fgfr1	27
GO:0048562	GO:0048562	embryonic organ morphogenesis	35/924	326/16876	0.000110968	0.00393686	0.00315379	Notch1/Myc/Mmp14/Celsr1/Ptk7/Hoxb9/Ephb2/Smad3/Hoxb8/Epha2/Smo/Hoxb3/Dvl1/Hoxb7/Hspg2/Hoxb5/Kdm2b/Rarg/Hoxd9/Grhl2/Hoxb6/Wnt9b/Ctnnb1/Srf/Myo3b/Smarca4/Phactr4/Tcf7l2/Scrib/Rdh10/Triobp/Bcr/Fgfr1/Hoxb2/Slc39a1	35
GO:0009952	GO:0009952	anterior/posterior pattern specification	28/924	238/16876	0.000113482	0.00393686	0.00315379	Bhlhe40/Notch1/Celsr1/Hoxb9/Ets2/Lrp5/Smad3/Hoxb8/Celsr2/Cobl/Smo/Kat2a/Hoxb3/Hoxb7/Hoxb5/Kdm2b/Rarg/Ski/Hoxd9/Tcf7l1/Hoxb6/Yy1/Ctnnb1/Srf/Ddit3/Hoxb2/Pofut1/Btg2	28
GO:0002042	GO:0002042	cell migration involved in sprouting angiogenesis	11/924	53/16876	0.000114387	0.00393686	0.00315379	Card10/Notch1/Efnb2/Akt1/Ephb4/Hdac7/Srf/Thbs1/Itgb1/Pik3r2/Nrp1	11
GO:0030099	GO:0030099	myeloid cell differentiation	44/924	446/16876	0.000114828	0.00393686	0.00315379	Flna/Cebpb/Rara/Myc/Junb/Sbno2/Myh9/Hoxb8/Fosl2/App/Epha2/Fes/Nfix/Itgb6/Stat3/Tcirg1/Fam20c/Tjp2/Hoxb7/Prxl2a/Wasf2/Rarg/Sh3pxd2a/Klf13/Lrrk1/Rnf41/Ctnnb1/Srf/Nbeal2/Foxo3/Smarca4/Trib1/Hsf1/Cbfb/Brd1/Src/Slc4a2/Zbtb7a/Ltbr/Cul4a/Pabpc4/Zfp36/Scin/Fasn	44
GO:0008544	GO:0008544	epidermis development	39/924	379/16876	0.000115126	0.00393686	0.00315379	Notch1/Cldn4/Plec/Ctsl/Cdh3/Celsr1/Nfkbiz/Klf7/Tnfrsf19/Akt1/Fosl2/Mafg/Epha2/Krt7/Smo/Lama5/Rela/Plod3/Spint1/Ybx1/Srsf6/Grhl2/Ctnnb1/Srf/Myo3b/Smarca4/St14/Ncor2/Scrib/Triobp/Bcr/Fgfr1/Slc39a7/Irf6/Igf1r/Zfp36/Lsr/Dnase1l2/Slc4a7	39
GO:0048661	GO:0048661	positive regulation of smooth muscle cell proliferation	17/924	112/16876	0.000121787	0.00401933	0.00321985	Pdgfb/Myc/Cyba/Akt1/Tgm2/Hbegf/Gnai2/Ldlrap1/Itga2/Hdac4/Cx3cl1/Grk2/Thbs1/Ern1/Src/Igf1r/Irak1	17
GO:0051494	GO:0051494	negative regulation of cytoskeleton organization	22/924	168/16876	0.000128552	0.00417246	0.00334252	Tpm1/Kat2a/Svil/Mid1ip1/Ssh3/Map3k1/Arhgef2/Swap70/Wasf2/Arap1/Carmil1/Ssh1/Pfn1/Npm1/Hip1r/Cfl1/Tacstd2/Capg/Flii/Tjp1/Pak2/Scin	22
GO:1901888	GO:1901888	regulation of cell junction assembly	28/924	240/16876	0.000131088	0.00420929	0.00337202	Ptprs/Cldn3/Efna5/Mmp14/Nlgn2/Tpbg/Agrn/Sema4d/Ephb2/Smad3/Myh9/App/Epha2/Lrfn4/Vcl/Dlg5/Farp1/Ikbkb/Flot1/Ctnnb1/Chd4/Sdc4/Cfl1/Src/Tjp1/Arf6/Wnt4/Nrp1	28
GO:0051014	GO:0051014	actin filament severing	6/924	16/16876	0.000132059	0.00420929	0.00337202	Myh9/Svil/Cfl1/Capg/Flii/Scin	6
GO:0019083	GO:0019083	viral transcription	11/924	54/16876	0.000136631	0.00427815	0.00342719	Notch1/Trim14/Map3k1/Trim8/Smarca4/Pfn1/Brd4/Hexim1/Trim27/Usf1/Zfp36	11
GO:0060491	GO:0060491	regulation of cell projection assembly	25/924	205/16876	0.000147103	0.00454525	0.00364116	Dcdc2a/Cdc42ep1/Agrn/Akt1/Ephb2/Epha2/Cobl/Hap1/Wasf2/Arap1/Hdac4/Cdc42ep4/Srf/Myo3b/Pfn1/Fnbp1l/Cttn/Cfl1/Tacstd2/Src/Map4/Arf6/Rab11fip3/Nrp1/Fam110c	25
GO:0061035	GO:0061035	regulation of cartilage development	13/924	73/16876	0.000147723	0.00454525	0.00364116	Ccn2/Rara/Ltbp3/Ccn1/Smad3/Scx/Kat2a/Smad7/Zfp219/Rela/Rarg/Ctnnb1/Por	13
GO:0016197	GO:0016197	endosomal transport	27/924	230/16876	0.00015482	0.00470917	0.00377248	Arl4c/Atp9a/Rab11fip4/Als2cl/Rnf126/Vps28/Micall1/Stx6/Scrib/Vps16/Trim27/Chmp1b/Dctn1/Gga1/Abca1/Plekhj1/Chmp7/Tbc1d17/Tbc1d10a/Myo5b/Arf6/Hgs/Cmtm6/Rab11fip3/Snx1/Ap1s1/Ehd4	27
GO:0060541	GO:0060541	respiratory system development	29/924	255/16876	0.000156939	0.00474653	0.0038024	Ccn2/Rara/Notch1/Ltbp3/Mmp14/Pdpn/Celsr1/Ptk7/Fosl2/Itgb6/Hs6st1/Dlg5/Lama5/Foxp4/Itga3/Wnt7b/Fndc3b/Plod3/Rarg/Selenon/Ski/Srsf6/Grhl2/Ctnnb1/Srf/Man2a1/Ncor2/Rdh10/Fgfr1	29
GO:0008637	GO:0008637	apoptotic mitochondrial changes	17/924	115/16876	0.000169497	0.00504017	0.00403763	Ier3/Akt1/Bax/Bmf/Map3k1/Bok/Cd24a/Mcl1/Lmna/Hip1r/Gpx1/Plaur/Ppp2cb/Timm50/Bid/Plscr3/Slc25a4	17
GO:0046847	GO:0046847	filopodium assembly	13/924	74/16876	0.000170364	0.00504017	0.00403763	Agrn/Ezr/Itgb4/Ephb2/Fgd3/Ppp1r9b/Arap1/Srf/Myo3b/Fnbp1l/Spata13/Arf6/Nrp1	13
GO:0061351	GO:0061351	neural precursor cell proliferation	26/924	220/16876	0.000182629	0.00522653	0.00418693	Flna/Notch1/Tead3/Adgrg1/Nfix/Gnai2/Smo/Arhgef2/Wnt7b/Pou3f3/Kdm2b/Cd24a/Grn/Nf2/Spint1/Cx3cl1/Ctnnb1/Foxo3/Rere/Spint2/Itgb1/Ncor2/Tacc1/Fgfr1/Rsu1/Btg2	26
GO:0035264	GO:0035264	multicellular organism growth	25/924	208/16876	0.000185153	0.00527041	0.00422208	Gdf15/Plac8/Rara/Plec/Ezr/Ercc1/Fosl2/App/Rai1/Nfix/Smo/Stat3/Kat2a/Arid5b/Lgmn/Rarg/Grhl2/Llgl2/Tcf7l2/Ankrd11/Hsf1/Fkbp8/Ppib/H3f3a/Wwtr1	25
GO:0048588	GO:0048588	developmental cell growth	31/924	283/16876	0.000187445	0.00530728	0.00425162	Ptprs/Efna5/Tnfrsf12a/Sema4d/Sema3f/App/Ddr1/Cobl/Nfix/Smo/Vcl/Smad7/Dvl1/Plxna1/Rarg/Yy1/Ctnnb1/Hsp90ab1/Srf/Akap13/Itgb1/Sorbs2/Kmt2d/Cttn/Trip10/Cpne1/Myo5b/Prmt2/Slc25a4/Jade2/Nrp1	31
GO:0008360	GO:0008360	regulation of cell shape	19/924	139/16876	0.000206917	0.00576659	0.00461957	Pdpn/Cdc42ep1/Ezr/Sema4d/Myh9/Fes/Tpm1/Plxnb1/Plxna1/Arap1/Nf2/Pxn/Myl12a/Cdc42ep4/Gna12/Rhou/Fam171a1/Cfl1/Limd1	19
GO:0006412	GO:0006412	translation	45/924	472/16876	0.000210461	0.00582629	0.00466739	Zfp36l2/Rara/Sox4/Akt1/App/Rack1/Gcn1/Erbb2/Itga2/Usp10/Pum3/Ybx1/Dus3l/Plekhn1/Pum1/Ncl/Zfp598/Ajuba/Fau/Khsrp/Thbs1/Rbms3/Ern1/Gtpbp2/Npm1/Eef2/Pan2/Eef1b2/Eef1g/Scrib/Pkm/Poldip3/Grb7/Ptbp1/Eif4b/Samd4b/Eif4a1/Bzw2/Abtb1/Lrrc47/Limd1/Eif3d/Zfp36/Btg2/Dap	45
GO:0048863	GO:0048863	stem cell differentiation	29/924	261/16876	0.000234272	0.00633011	0.005071	Zfp36l2/Notch1/Ltbp3/Sema4d/Sema3f/Smo/Stat3/Lama5/Mta1/Wnt7b/Mbd3/Tcf7l1/Chd3/Ctnnb1/Srf/Pum1/Chd4/Phactr4/Slc9a1/Efnb1/Itgb1/Cfl1/Rdh10/Tacstd2/Fgfr1/Gatad2a/Otud5/Zfp36/Nrp1	29
GO:0006914	GO:0006914	autophagy	46/924	489/16876	0.000243568	0.00651514	0.00521922	Clu/Vmp1/Nrbp2/Itgb4/Akt1/Ephb2/Nupr1/Bmf/Mtcl1/Smo/Stat3/Gramd1a/Tcirg1/Hap1/Bok/Trim8/Soga1/Sh3bp4/Usp10/Rnf41/Mcl1/Tpcn1/Foxo3/Efnb1/Cdk16/Rnf213/Rab24/Fnbp1l/Ddit3/Fkbp8/Cttn/Vps16/Trim27/Zkscan3/Chmp1b/Chmp7/Rab43/Retreg2/Bid/Tbc1d17/Pik3r2/Slc25a4/Sqstm1/Cdc37/Ubqln2/Dap	46
GO:0061919	GO:0061919	process utilizing autophagic mechanism	46/924	489/16876	0.000243568	0.00651514	0.00521922	Clu/Vmp1/Nrbp2/Itgb4/Akt1/Ephb2/Nupr1/Bmf/Mtcl1/Smo/Stat3/Gramd1a/Tcirg1/Hap1/Bok/Trim8/Soga1/Sh3bp4/Usp10/Rnf41/Mcl1/Tpcn1/Foxo3/Efnb1/Cdk16/Rnf213/Rab24/Fnbp1l/Ddit3/Fkbp8/Cttn/Vps16/Trim27/Zkscan3/Chmp1b/Chmp7/Rab43/Retreg2/Bid/Tbc1d17/Pik3r2/Slc25a4/Sqstm1/Cdc37/Ubqln2/Dap	46
GO:0031334	GO:0031334	positive regulation of protein-containing complex assembly	24/924	200/16876	0.000253055	0.00670634	0.00537239	Clu/Cdc42ep1/Bax/Bmf/Fes/Rack1/Map3k1/Cd24a/Atat1/Nr1h2/Vasp/Cdc42ep4/Carmil1/Pfn1/Ajuba/Hip1r/Cttn/Git1/Dctn1/Abca1/Src/Lgals3/Bid/Arf6	24
GO:0045927	GO:0045927	positive regulation of growth	32/924	301/16876	0.000256828	0.00670634	0.00537239	Efna5/Serpine1/Tnfrsf12a/Notch1/Mmp14/Agrn/Cxcl16/Cyba/Ezr/Sema4d/Akt1/Hbegf/Ncam1/Smo/Smad7/Kdm2b/Erbb2/Srf/Slc9a1/Pim1/Ybx3/Hsf1/Cfl1/Trip10/Ppib/Hdgfl2/Fgfr1/Zpr1/Igf1r/Myo5b/Slc25a4/Nrp1	32
GO:0061180	GO:0061180	mammary gland epithelium development	13/924	77/16876	0.000257015	0.00670634	0.00537239	Cebpb/Lrp5/Bax/Epha2/Ddr1/Smo/Stat6/Scrib/Gpx1/Src/Irf6/Orai1/Wnt4	13
GO:0006338	GO:0006338	chromatin remodeling	42/924	437/16876	0.000285507	0.00728928	0.00583938	Myc/Jdp2/Nfkbiz/Kat2a/Mta1/Cdyl/Kdm2b/Bcl7c/Nfat5/Mbd3/Hdgf/Mybbp1a/Hdac4/Zfp827/Yy1/Chd3/Lmna/Mbd2/Brd3/Noc2l/Bcl7a/Rere/Hmg20b/Smarca4/Chd4/Ehmt1/Brd4/Npm1/Smarcd2/Kmt2d/Ddx23/Brd2/Kdm6b/Trim27/Hdgfl2/Gpx1/H3f3a/Ddx21/Dnmt3a/Gatad2a/Zbtb7a/Phf2	42
GO:0071407	GO:0071407	cellular response to organic cyclic compound	44/924	466/16876	0.000304353	0.00764183	0.00612181	Spp1/Zfp36l2/Pdgfb/Flna/Efna5/Ezr/Akt1/Scnn1a/Tgm2/App/Fes/Smo/Stat3/Gramd1a/Ppp1r9b/Itpr3/Safb2/Selenon/Flot1/Ctnnb1/Nedd4/Ssh1/Smarca4/Akap13/Slc9a1/Pim1/Hsf1/Npm1/Ncor2/Kmt2d/Gramd1b/Nrip1/Zmiz1/Src/Dnmt3a/Zbtb7a/Ces1d/Abhd2/Prmt2/Golph3/Pak2/Nfkb1/Zfp36/Calcoco1	44
GO:0034612	GO:0034612	response to tumor necrosis factor	22/924	179/16876	0.000321836	0.00793117	0.00635359	Cd14/Zfp36l2/Krt18/Cxcl16/Krt8/Akt1/Tjp2/Ikbkb/Rela/Tnfrsf21/Cx3cl1/Irf1/Map2k7/Ybx3/Tnfrsf1a/Cfl1/Gps2/Cpne1/Ppp2cb/Nfkb1/Zfp36/Txndc17	22
GO:0071333	GO:0071333	cellular response to glucose stimulus	19/924	145/16876	0.000358587	0.00855944	0.0068569	Efna5/Sox4/Camk2n1/Gpr27/Klf7/Lrp5/Myh9/Rack1/Pde3b/Grk2/Smarca4/Tcf7l2/Ern1/Cdk16/Gpx1/Stx4a/Nadk/Sidt2/Igf1r	19
GO:0035924	GO:0035924	cellular response to vascular endothelial growth factor stimulus	11/924	60/16876	0.000362363	0.0085727	0.00686752	Pdgfb/Notch1/Cd63/Akt1/Rela/Ern1/Nus1/Cadm4/Map2k3/Mapkapk2/Nrp1	11
GO:0060711	GO:0060711	labyrinthine layer development	11/924	60/16876	0.000362363	0.0085727	0.00686752	Ccn1/Junb/Akt1/Hs6st1/Wnt7b/Spint1/Grhl2/Llgl2/Spint2/St14/Egln1	11
GO:0048738	GO:0048738	cardiac muscle tissue development	29/924	268/16876	0.00036594	0.00858104	0.0068742	Ly6e/Rara/Notch1/Mapk11/Plec/Sik1/Efnb2/Ncam1/Tpm1/Kat2a/Smad7/Hspg2/Yy1/Ctnnb1/Lmna/Srf/Akap13/Slc9a1/Itgb1/Pim1/Sorbs2/Erbb3/Trip10/Kdm6b/Ube4b/Rxrb/Fgfr1/Egln1/Slc25a4	29
GO:0006417	GO:0006417	regulation of translation	36/924	361/16876	0.000380658	0.00882283	0.0070679	Zfp36l2/Rara/Sox4/Akt1/App/Rack1/Gcn1/Erbb2/Itga2/Pum3/Ybx1/Dus3l/Plekhn1/Pum1/Ncl/Zfp598/Ajuba/Khsrp/Thbs1/Rbms3/Ern1/Npm1/Eef2/Pan2/Scrib/Pkm/Poldip3/Grb7/Ptbp1/Samd4b/Bzw2/Limd1/Eif3d/Zfp36/Btg2/Dap	36
GO:0034446	GO:0034446	substrate adhesion-dependent cell spreading	15/924	101/16876	0.00038183	0.00882283	0.0070679	Flna/Efna5/Pdpn/Lamb1/Lamc2/St6gal1/Lama5/Itgav/Fndc3b/Pxn/Carmil1/Tacstd2/Triobp/Src/Nrp1	15
GO:0010608	GO:0010608	post-transcriptional regulation of gene expression	44/924	471/16876	0.000382881	0.00882283	0.0070679	Zfp36l2/Rara/Sox4/Akt1/App/Rack1/Stat3/Hnrnpa0/Gcn1/Erbb2/Itga2/Pum3/Ybx1/Dus3l/Zc3h7b/Plekhn1/Pum1/Ncl/Zfp598/Ajuba/Khsrp/Thbs1/Rbms3/Ern1/Npm1/Eef2/Pan2/Scrib/Pkm/Tbrg4/Poldip3/Grb7/Ptbp1/Samd4b/Bzw2/Limd1/Mapkapk2/Eif3d/Pabpc4/Nfkb1/Zfp36/Cdc37/Btg2/Dap	44
GO:0044319	GO:0044319	wound healing, spreading of cells	8/924	34/16876	0.00039774	0.00900923	0.00721722	Flna/Ccn1/Pdpn/Hbegf/Ddr1/Ajuba/Mrtfa/Cd151	8
GO:0030902	GO:0030902	hindbrain development	21/924	171/16876	0.000440621	0.00965195	0.0077321	Ptprs/Flna/Nav2/Ephb2/Nfix/Smo/Kat2a/Hoxb3/Hap1/Kdm2b/Ctnnb1/Zbtb18/Rere/Smarca4/Itgb1/Scrib/Samd4b/Igf1r/Hoxb2/Hspa5/Slc4a7	21
GO:0060324	GO:0060324	face development	11/924	62/16876	0.000486377	0.0104816	0.00839671	Rara/Scx/Hoxb3/Arid5b/Rarg/Ski/Grhl2/Srf/Tcf7l2/Ankrd11/Zfand5	11
GO:0010563	GO:0010563	negative regulation of phosphorus metabolic process	39/924	407/16876	0.000492278	0.0104816	0.00839671	Pdgfb/Sirpa/Plec/Camk2n1/Plpp3/Sema4d/Akt1/Midn/Ephb2/Bax/Rack1/Gnai2/Smad7/Dvl1/Gprc5a/Ppp1r9b/Ikbkb/Swap70/Akt1s1/Mllt1/Pkn1/Nf2/Lrrk1/Prkag2/Csk/Irf1/Grk2/Pik3ip1/Ajuba/Trib1/Npm1/Fkbp8/Hexim1/Trim27/Cadm4/Ctdsp1/Wwtr1/Abca2/Mvp	39
GO:0045936	GO:0045936	negative regulation of phosphate metabolic process	39/924	407/16876	0.000492278	0.0104816	0.00839671	Pdgfb/Sirpa/Plec/Camk2n1/Plpp3/Sema4d/Akt1/Midn/Ephb2/Bax/Rack1/Gnai2/Smad7/Dvl1/Gprc5a/Ppp1r9b/Ikbkb/Swap70/Akt1s1/Mllt1/Pkn1/Nf2/Lrrk1/Prkag2/Csk/Irf1/Grk2/Pik3ip1/Ajuba/Trib1/Npm1/Fkbp8/Hexim1/Trim27/Cadm4/Ctdsp1/Wwtr1/Abca2/Mvp	39
GO:0050673	GO:0050673	epithelial cell proliferation	45/924	491/16876	0.000498647	0.0105749	0.00847146	Pdgfb/Cebpb/Notch1/Myc/Ctsl/Cdh3/Nfkbiz/Efnb2/Cyba/Akt1/Bax/Nupr1/Col18a1/Smad3/Emc10/Epha2/Smo/Stat3/F3/Col4a3/Lama5/Stat6/Hspg2/Grn/Plcg1/Erbb2/Srsf6/Ctnnb1/B4galt1/Marveld3/Tcf7l2/Thbs1/Ern1/Pura/Hsf1/Npm1/Tacstd2/Gpx1/Fgfr1/Irf6/Sidt2/Tgfa/Bid/Zfp36/Mydgf	45
GO:0090287	GO:0090287	regulation of cellular response to growth factor stimulus	32/924	313/16876	0.00051268	0.0108293	0.0086753	Pmepa1/Pdgfb/Notch1/Ldlrad4/Ccn1/Cd63/Smad3/Nbl1/Furin/Smad7/Fam20c/Itga3/Lemd2/Ski/Gpc1/Ctnnb1/Nedd4/Myof/Zfp451/Fam89b/Tcf7l2/Thbs1/Fkbp8/Epn2/Cadm4/Fgfr1/Zbtb7a/Hgs/Wnt4/Snx1/Hspa5/Nrp1	32
GO:0098876	GO:0098876	vesicle-mediated transport to the plasma membrane	19/924	150/16876	0.00055122	0.0114615	0.00918171	Arl4c/Krt18/Rack1/Llgl1/Atp9a/Rab11fip4/Csk/Micall1/Stx6/Scrib/Gga1/Stx4a/Myo5b/Arf6/Golph3/Hgs/Cmtm6/Rab11fip3/Ehd4	19
GO:0001678	GO:0001678	intracellular glucose homeostasis	20/924	162/16876	0.00055753	0.0115028	0.00921483	Efna5/Sox4/Camk2n1/Gpr27/Klf7/Lrp5/Myh9/Rack1/Pde3b/Grk2/Smarca4/Tcf7l2/Ern1/Cdk16/Gpx1/Stx4a/Nadk/Sidt2/Igf1r/Pik3r2	20
GO:1904019	GO:1904019	epithelial cell apoptotic process	20/924	162/16876	0.00055753	0.0115028	0.00921483	Serpine1/Myc/Krt18/Nfkbiz/Krt8/Bax/Nupr1/Col18a1/Col4a3/Bok/Plcg1/Srsf6/Tnip2/Foxo3/Tcf7l2/Thbs1/Igf1r/Bid/Arf6/Zfp36	20
GO:0070661	GO:0070661	leukocyte proliferation	38/924	397/16876	0.000590313	0.0120392	0.00964452	Clu/Jak3/Cebpb/Emp2/Myc/Clcf1/Junb/Nfkbiz/H2-K1/Ephb6/Ephb2/Bax/Fosl2/Nfix/Cnn2/Dlg5/Tcirg1/St6gal1/Stat6/Cd24a/Cfb/Slc7a1/Pkn1/Erbb2/Tnfrsf21/Cx3cl1/H2-D1/Ctnnb1/Irf1/Sdc4/Efnb1/Pura/Scrib/Slc4a2/Lgals3/Bid/Cd151/Wnt4	38
GO:0033687	GO:0033687	osteoblast proliferation	8/924	36/16876	0.000601503	0.0121741	0.0097526	Ccn1/Junb/Lrp5/Smad3/Itgav/Plxnb1/Nf2/Igf1r	8
GO:0001836	GO:0001836	release of cytochrome c from mitochondria	11/924	64/16876	0.000644029	0.0128878	0.0103243	Akt1/Bax/Bmf/Bok/Mcl1/Lmna/Gpx1/Plaur/Timm50/Bid/Plscr3	11
GO:0032680	GO:0032680	regulation of tumor necrosis factor production	23/924	201/16876	0.000663738	0.0131831	0.0105609	Clu/Cd14/Sirpa/Rara/Ccn1/Akap12/Ifngr1/Cyba/H2-K1/Ephb2/App/Stat3/Arhgef2/Cd24a/Cx3cl1/H2-D1/Ncl/Thbs1/Hsf1/Tnfrsf1a/Trim27/Mapkapk2/Zfp36	23
GO:0022411	GO:0022411	cellular component disassembly	41/924	442/16876	0.000687442	0.0135528	0.010857	Ccn2/Myc/Vmp1/Pdpn/Bax/Ddr1/Tpm1/Svil/Mid1ip1/Bok/Arhgef2/Cd24a/Swap70/Flot1/Rnf41/Carmil1/Pnpla2/Trpv4/Smarca4/Itgb1/Hsf1/Smarcd2/Fkbp8/Cttn/Cfl1/Vps16/Sh3gl1/Capg/Chmp1b/Dctn1/Flii/Chmp7/Igf1r/Retreg2/Map4/Arf6/Pex14/Slc25a4/Scin/Sqstm1/Cdc37	41
GO:0062014	GO:0062014	negative regulation of small molecule metabolic process	16/924	118/16876	0.000698374	0.0136671	0.0109486	Ier3/Sik1/Akt1/Nupr1/Stat3/Kat2a/Soga1/Isyna1/Hdac4/Tcf7l2/Git1/Acadl/Wnt4/Nfkb1/Etfbkmt/Erlin2	16
GO:0060416	GO:0060416	response to growth hormone	6/924	21/16876	0.000706867	0.0137826	0.0110411	Jak3/Gdf15/Stat3/Stat6/Pxn/Irf1	6
GO:0021545	GO:0021545	cranial nerve development	10/924	55/16876	0.000711659	0.0138079	0.0110614	Nav2/Ephb2/Sema3f/Hoxb3/Tcirg1/Plxna1/Ctnnb1/Erbb3/Hoxb2/Nrp1	10
GO:0051099	GO:0051099	positive regulation of binding	22/924	190/16876	0.000733956	0.0141041	0.0112987	Rara/Myc/Agrn/Ephb6/Tmem132a/App/Itga2/Ski/Zfp618/Flot1/Ctnnb1/Mbd2/Hsp90ab1/Smarca4/Brd4/Tcf7l2/Anxa2/Hsf1/Hip1r/Plaur/Ppp2cb/Eif3d	22
GO:0001783	GO:0001783	B cell apoptotic process	7/924	29/16876	0.000778276	0.0147956	0.0118526	Myc/Nfkbiz/Bax/Cd24a/Pkn1/Tnfrsf21/Noc2l	7
GO:0048638	GO:0048638	regulation of developmental growth	37/924	390/16876	0.000816423	0.0153563	0.0123018	Ptprs/Gdf15/Plac8/Efna5/Serpine1/Tnfrsf12a/Notch1/Mapk11/Agrn/Ezr/Sema4d/Akt1/Sema3f/Fosl2/App/Ncam1/Rai1/Smo/Stat3/Smad7/Lgmn/Grn/Yy1/Srf/Tcf7l2/Pim1/Ybx3/Hsf1/Cttn/Cfl1/Trip10/Ppib/Fgfr1/Igf1r/Myo5b/Slc25a4/Nrp1	37
GO:0045598	GO:0045598	regulation of fat cell differentiation	18/924	143/16876	0.000821468	0.0153967	0.0123342	Zfp36l2/Cebpb/Jdp2/Akt1/Smad3/Trio/Sox13/Atat1/Fndc3b/Trpv4/Tcf7l2/Pim1/Ncor2/Ddit3/Gps2/Wwtr1/Metrnl/Zfp36	18
GO:0010721	GO:0010721	negative regulation of cell development	31/924	310/16876	0.000899185	0.0165047	0.0132218	Jak3/Ptprs/Tsc22d1/Rara/Notch1/Myc/Tmem176b/Sema4d/Ephb2/Sema3f/Mbp/Smad7/Tjp2/Arhgef2/Wnt7b/Cd24a/Tmem176a/Nf2/Erbb2/Ski/Ctnnb1/Irf1/Trib1/Cbfb/Cfl1/Ctdsp1/Slc4a2/Cul4a/Rnf10/Nrp1/Btg2	31
GO:2000209	GO:2000209	regulation of anoikis	6/924	22/16876	0.000927314	0.0169044	0.013542	Notch1/Sik1/Mybbp1a/Mcl1/Itgb1/Src	6
GO:0060560	GO:0060560	developmental growth involved in morphogenesis	29/924	284/16876	0.000936154	0.0170073	0.0136244	Ptprs/Efna5/Tnfrsf12a/Notch1/Ptk7/Sema4d/Sema3f/App/Ddr1/Cobl/Nfix/Smo/Vcl/Dvl1/Wnt7b/Plxna1/Rarg/Lzts2/Ctnnb1/Hsp90ab1/Srf/Itgb1/Cttn/Cfl1/Rdh10/Cpne1/Myo5b/Jade2/Nrp1	29
GO:0009743	GO:0009743	response to carbohydrate	23/924	207/16876	0.000995757	0.0179675	0.0143936	Efna5/Mapk13/Sox4/Camk2n1/Gpr27/Klf7/Lrp5/Myh9/Rack1/Pde3b/Grk2/Smarca4/Tcf7l2/Thbs1/Ern1/Cdk16/Gpx1/Stx4a/Nadk/Sidt2/Igf1r/Nfkb1/Pfkl	23
GO:0007369	GO:0007369	gastrulation	21/924	182/16876	0.00100287	0.0179741	0.0143989	Plpp3/Ets2/Lrp5/Smad3/Myh9/Scx/Tgif1/Mbp/Epha2/Rack1/Txnrd1/Dvl1/Itgav/Pofut2/Nf2/Ctnnb1/Srf/Phldb1/Kdm6b/Ext2/Fgfr1	21
GO:0032640	GO:0032640	tumor necrosis factor production	23/924	208/16876	0.00106316	0.0189905	0.0152132	Clu/Cd14/Sirpa/Rara/Ccn1/Akap12/Ifngr1/Cyba/H2-K1/Ephb2/App/Stat3/Arhgef2/Cd24a/Cx3cl1/H2-D1/Ncl/Thbs1/Hsf1/Tnfrsf1a/Trim27/Mapkapk2/Zfp36	23
GO:0070301	GO:0070301	cellular response to hydrogen peroxide	10/924	58/16876	0.00109464	0.019294	0.0154562	Lcn2/Sirpa/Mapk13/Rhob/Stat6/Rela/Hsf1/Cfl1/Kdm6b/Src	10
GO:0030198	GO:0030198	extracellular matrix organization	31/924	315/16876	0.00116697	0.0202339	0.0162092	Ccn2/Serpinh1/Elf3/Notch1/Ccn1/Mmp14/Pdpn/Lamb1/Col18a1/Smad3/Scx/App/Ddr1/Col4a3/Hspg2/Plod3/Nfkb2/Spint1/Flot1/B4galt1/Smarca4/Anxa2/Spint2/Itgb1/Phldb1/Tnfrsf1a/Crtap/Colgalt1/Myo1e/Lgals3/Col4a4	31
GO:0033688	GO:0033688	regulation of osteoblast proliferation	7/924	31/16876	0.00119165	0.0203306	0.0162867	Ccn1/Lrp5/Smad3/Itgav/Plxnb1/Nf2/Igf1r	7
GO:0043276	GO:0043276	anoikis	7/924	31/16876	0.00119165	0.0203306	0.0162867	Notch1/Sik1/Bmf/Mybbp1a/Mcl1/Itgb1/Src	7
GO:0048668	GO:0048668	collateral sprouting	7/924	31/16876	0.00119165	0.0203306	0.0162867	Ptprs/Efna5/Sema4d/App/Cobl/Nfix/Dvl1	7
GO:0060561	GO:0060561	apoptotic process involved in morphogenesis	7/924	31/16876	0.00119165	0.0203306	0.0162867	Notch1/Ccn1/Lrp5/Bax/Wnt7b/Tnfrsf1a/Scrib	7
GO:0098727	GO:0098727	maintenance of cell number	23/924	210/16876	0.00120983	0.0204668	0.0163958	Zfp36l2/Myc/Sox4/Lrp5/Tead3/Nfix/Smo/Stat3/Kat2a/Trim8/Kdm2b/Bcl7c/Selenon/Ski/Tcf7l1/Wnt9b/Bcl7a/Foxo3/Smarca4/Tcf7l2/Med15/Fgfr1/Cul4a	23
GO:0071356	GO:0071356	cellular response to tumor necrosis factor	19/924	160/16876	0.00121501	0.0204668	0.0163958	Zfp36l2/Krt18/Krt8/Akt1/Tjp2/Ikbkb/Rela/Tnfrsf21/Cx3cl1/Irf1/Ybx3/Tnfrsf1a/Cfl1/Gps2/Cpne1/Ppp2cb/Nfkb1/Zfp36/Txndc17	19
GO:0150116	GO:0150116	regulation of cell-substrate junction organization	11/924	69/16876	0.00123159	0.0205604	0.0164708	Efna5/Mmp14/Smad3/Myh9/Vcl/Sdc4/Cfl1/Src/Arf6/Wnt4/Nrp1	11
GO:0050678	GO:0050678	regulation of epithelial cell proliferation	38/924	413/16876	0.00123216	0.0205604	0.0164708	Pdgfb/Notch1/Myc/Ctsl/Cdh3/Efnb2/Cyba/Akt1/Bax/Nupr1/Col18a1/Smad3/Emc10/Smo/Stat3/F3/Col4a3/Lama5/Hspg2/Grn/Plcg1/Erbb2/Srsf6/Ctnnb1/B4galt1/Marveld3/Tcf7l2/Thbs1/Hsf1/Npm1/Tacstd2/Gpx1/Fgfr1/Irf6/Tgfa/Bid/Zfp36/Mydgf	38
GO:1901653	GO:1901653	cellular response to peptide	32/924	330/16876	0.00125093	0.0207435	0.0166175	Jak3/Vwa2/Gdf15/Akt1/Scnn1a/App/Gnai2/Stat3/Stat6/Arhgef2/Ywhag/Lgmn/Rela/Soga1/Pde3b/Pxn/Csk/Ctnnb1/Irf1/Grk2/Ncl/Slc9a1/Hsf1/Cfl1/Trim41/Pkm/Anxa5/Usf1/Src/Igf1r/Pik3r2/Nfkb1	32
GO:0061448	GO:0061448	connective tissue development	30/924	303/16876	0.00126385	0.0208281	0.0166852	Ccn2/Serpinh1/Pdgfb/Rara/Notch1/Ltbp3/Ccn1/Klf7/Lrp5/Smad3/Fosl2/Scx/Kat2a/Hoxb3/Smad7/Arid5b/Hspg2/Wnt7b/Zfp219/Rela/Rarg/Ctnnb1/Lmna/Srf/Trpv4/Thbs1/Ext2/Fgfr1/Zbtb7a/Por	30
GO:1903706	GO:1903706	regulation of hemopoiesis	39/924	428/16876	0.00128037	0.0210337	0.0168499	Jak3/Zfp36l2/Tsc22d1/Cebpb/Rara/Myc/Sox4/Mmp14/Tmem176b/Nfkbiz/Hoxb8/Fes/Stat3/Kat2a/Smad7/Tjp2/Prxl2a/Sox13/Cd24a/Tmem176a/Rarg/Erbb2/Klf13/Rnf41/Ctnnb1/Irf1/Foxo3/Smarca4/Trib1/Hsf1/Cbfb/Smarcd2/Brd1/Zmiz1/Slc4a2/Zbtb7a/Cul4a/Zfp36/Scin	39
GO:0010763	GO:0010763	positive regulation of fibroblast migration	6/924	24/16876	0.00152296	0.0234977	0.0188238	Pdgfb/Akap12/Akt1/Thbs1/Itgb1/Fgfr1	6
GO:0140112	GO:0140112	extracellular vesicle biogenesis	6/924	24/16876	0.00152296	0.0234977	0.0188238	Arrdc1/Atp9a/Sdc4/Myo5b/Hgs/Cops5	6
GO:1900101	GO:1900101	regulation of endoplasmic reticulum unfolded protein response	6/924	24/16876	0.00152296	0.0234977	0.0188238	Bax/Bok/Atf6b/Ern1/Pdia6/Cops5	6
GO:0043406	GO:0043406	positive regulation of MAP kinase activity	16/924	127/16876	0.00154941	0.023768	0.0190404	Pdgfb/App/Map3k1/Cd24a/Erbb2/Csk/Magi3/Map2k7/Akap13/Ajuba/Thbs1/Ern1/Erp29/Src/Fgfr1/Irak1	16
GO:0010821	GO:0010821	regulation of mitochondrion organization	17/924	139/16876	0.00155899	0.0238096	0.0190737	Ier3/Akt1/Bax/Bmf/Bok/Rnf41/Lmna/Fkbp8/Hip1r/Cttn/Gpx1/Vat1/Plaur/Bid/Plscr3/Golph3/Slc25a4	17
GO:0043470	GO:0043470	regulation of carbohydrate catabolic process	11/924	71/16876	0.00156554	0.0238096	0.0190737	Myc/Ier3/Nupr1/App/Stat3/Hdac4/Prkag2/Scarb2/Git1/Zbtb7a/Ppp1cb	11
GO:0048332	GO:0048332	mesoderm morphogenesis	11/924	71/16876	0.00156554	0.0238096	0.0190737	Smad3/Scx/Epha2/Txnrd1/Pofut2/Nf2/Tcf7l1/Srf/Kdm6b/Ext2/Fgfr1	11
GO:0060148	GO:0060148	positive regulation of post-transcriptional gene silencing	5/924	17/16876	0.0017332	0.0254155	0.0203601	Pum1/Ajuba/Limd1/Nfkb1/Zfp36	5
GO:0062099	GO:0062099	negative regulation of programmed necrotic cell death	5/924	17/16876	0.0017332	0.0254155	0.0203601	Nupr1/Bok/Ybx3/Rbck1/Slc25a4	5
GO:1900370	GO:1900370	positive regulation of post-transcriptional gene silencing by RNA	5/924	17/16876	0.0017332	0.0254155	0.0203601	Pum1/Ajuba/Limd1/Nfkb1/Zfp36	5
GO:2000637	GO:2000637	positive regulation of miRNA-mediated gene silencing	5/924	17/16876	0.0017332	0.0254155	0.0203601	Pum1/Ajuba/Limd1/Nfkb1/Zfp36	5
GO:0032366	GO:0032366	intracellular sterol transport	7/924	33/16876	0.00175974	0.0254469	0.0203853	Gramd1a/Ldlrap1/Anxa2/Nus1/Gramd1b/Abca1/Abca2	7
GO:0040036	GO:0040036	regulation of fibroblast growth factor receptor signaling pathway	7/924	33/16876	0.00175974	0.0254469	0.0203853	Pdgfb/Fam20c/Gpc1/Ctnnb1/Tcf7l2/Thbs1/Wnt4	7
GO:0001894	GO:0001894	tissue homeostasis	27/924	269/16876	0.00177358	0.0254469	0.0203853	Muc4/Spp1/Ccn2/Notch1/Ltbp3/Cdh3/Nfkbiz/Bax/Fosl2/Scx/Mbp/Nfix/Smo/Tcirg1/Tjp2/Itgav/Lrrk1/Csk/Ctnnb1/Srf/Ankrd11/Itgb1/Src/Slc4a2/Wwtr1/Tjp1/Lsr	27
GO:0060249	GO:0060249	anatomical structure homeostasis	27/924	269/16876	0.00177358	0.0254469	0.0203853	Muc4/Spp1/Ccn2/Notch1/Ltbp3/Cdh3/Nfkbiz/Bax/Fosl2/Scx/Mbp/Nfix/Smo/Tcirg1/Tjp2/Itgav/Lrrk1/Csk/Ctnnb1/Srf/Ankrd11/Itgb1/Src/Slc4a2/Wwtr1/Tjp1/Lsr	27
GO:0099054	GO:0099054	presynapse assembly	9/924	52/16876	0.00186693	0.0264745	0.0212085	Ptprs/Nlgn2/Efnb2/App/Lrfn4/Dvl1/Farp1/Efnb1/Arf6	9
GO:0042593	GO:0042593	glucose homeostasis	27/924	270/16876	0.00187101	0.0264745	0.0212085	Efna5/Sox4/Camk2n1/Gpr27/Klf7/Akt1/Lrp5/Myh9/Fosl2/Rack1/Stat3/Pde3b/Grk2/Trpv4/Foxo3/Smarca4/Tcf7l2/Ern1/Cdk16/Ncor2/Gpx1/Stx4a/Nadk/Sidt2/Igf1r/Plscr3/Pik3r2	27
GO:0042552	GO:0042552	myelination	19/924	166/16876	0.00187505	0.0264745	0.0212085	Clu/Rara/Plec/Itgb4/Akt1/Mbp/Rarg/Erbb2/Ski/Gpc1/Tnfrsf21/Ctnnb1/Tcf7l2/Erbb3/Rxrb/Zpr1/Abca2/B4galt6/Rnf10	19
GO:0019827	GO:0019827	stem cell population maintenance	22/924	205/16876	0.00198325	0.0272786	0.0218527	Zfp36l2/Myc/Sox4/Lrp5/Tead3/Nfix/Smo/Stat3/Kat2a/Trim8/Kdm2b/Bcl7c/Ski/Tcf7l1/Wnt9b/Bcl7a/Foxo3/Smarca4/Tcf7l2/Med15/Fgfr1/Cul4a	22
GO:0043954	GO:0043954	cellular component maintenance	12/924	84/16876	0.00200219	0.0274682	0.0220045	Cldn3/App/Kifc3/Itga3/Grn/Plekha7/Itgb1/Cttn/Cfl1/Igf1r/Tjp1/Arf6	12
GO:0099010	GO:0099010	modification of postsynaptic structure	7/924	34/16876	0.00211285	0.0286669	0.0229648	Rhob/Pfn1/Cttn/Cfl1/Stau1/Egln1/Myo5b	7
GO:0048144	GO:0048144	fibroblast proliferation	17/924	143/16876	0.00212188	0.0286669	0.0229648	Pdgfb/Serpine1/Myc/Bax/Nupr1/Fosl2/Tgif1/Kat2a/Fndc3b/Ski/Lzts2/Grk2/Ifi30/Fth1/Anxa2/Gpx1/Zmiz1	17
GO:0048706	GO:0048706	embryonic skeletal system development	17/924	143/16876	0.00212188	0.0286669	0.0229648	Mmp14/Hoxb9/Smad3/Hoxb8/Scx/Hoxb3/Hoxb7/Hspg2/Hoxb5/Hoxd9/Grhl2/Hoxb6/Wnt9b/Ctnnb1/Rdh10/Hoxb2/Slc39a1	17
GO:0006513	GO:0006513	protein monoubiquitination	9/924	53/16876	0.00214166	0.0288609	0.0231202	Rnf126/Rnf220/Nedd4/Zfp598/Trim41/Ube4b/Mgrn1/Rnf40/Rnf10	9
GO:0030948	GO:0030948	negative regulation of vascular endothelial growth factor receptor signaling pathway	4/924	11/16876	0.00216094	0.0289012	0.0231525	Nedd4/Epn2/Cadm4/Hgs	4
GO:0001570	GO:0001570	vasculogenesis	13/924	96/16876	0.00216932	0.0289406	0.0231841	Notch1/Emp2/Junb/Epha2/Smo/Wnt7b/Hdac7/Ctnnb1/Smarca4/Zmiz1/Fgfr1/Myo1e/Nrp1	13
GO:0061178	GO:0061178	regulation of insulin secretion involved in cellular response to glucose stimulus	12/924	85/16876	0.00221786	0.0292944	0.0234675	Efna5/Camk2n1/Gpr27/Klf7/Lrp5/Myh9/Pde3b/Tcf7l2/Cdk16/Stx4a/Nadk/Sidt2	12
GO:0060856	GO:0060856	establishment of blood-brain barrier	5/924	18/16876	0.00229268	0.0299117	0.023962	Cldn3/Mxra8/Lrp5/Ctnnb1/Lsr	5
GO:0006997	GO:0006997	nucleus organization	16/924	132/16876	0.00231817	0.0301699	0.0241688	Golm1/Plec/Lemd2/Nectin2/Reep3/Lmna/Map7/Pom121/Tmem43/Chmp1b/Dctn1/Zpr1/Chmp7/Phf2/Tor1b/Seh1l	16
GO:0051347	GO:0051347	positive regulation of transferase activity	42/924	486/16876	0.00233598	0.0301699	0.0241688	Clu/Card10/Pdgfb/Emp2/Myc/Ccn1/Agrn/Akt1/Camkk2/App/Serinc2/Epha2/Ddr1/Map3k1/Cd24a/Traf4/Ephb4/Erbb2/Pxn/Grhl2/Prkag2/Csk/Ctnnb1/Hsp90ab1/Magi3/Map2k7/Akap13/Ajuba/Sdc4/Thbs1/Trib1/Ern1/Pim1/Erbb3/Npm1/Erp29/Src/Fgfr1/Map2k3/Igf1r/Irak1/Parm1	42
GO:0061136	GO:0061136	regulation of proteasomal protein catabolic process	20/924	182/16876	0.00235325	0.0301699	0.0241688	Clu/Rhbdf1/Akt1/Nupr1/Rack1/Csnk1e/Nop53/Gna12/Hsp90ab1/Alad/Csnk1d/Trib1/Ern1/Ubxn1/Tmem259/Gpx1/Psme1/Rnf40/Caml/Ubqln2	20
GO:0032878	GO:0032878	regulation of establishment or maintenance of cell polarity	6/924	26/16876	0.00237223	0.0301699	0.0241688	Llgl1/Flot2/Rnf41/Plekhg3/Llgl2/Cfl1	6
GO:1902993	GO:1902993	positive regulation of amyloid precursor protein catabolic process	6/924	26/16876	0.00237223	0.0301699	0.0241688	Clu/Ifngr1/App/Csnk1e/Rela/Abca2	6
GO:1902991	GO:1902991	regulation of amyloid precursor protein catabolic process	8/924	44/16876	0.00239183	0.0301699	0.0241688	Clu/Ifngr1/App/Csnk1e/Hap1/Flot2/Rela/Abca2	8
GO:2000177	GO:2000177	regulation of neural precursor cell proliferation	16/924	134/16876	0.00270385	0.0332392	0.0266277	Flna/Notch1/Adgrg1/Gnai2/Smo/Kdm2b/Cd24a/Nf2/Spint1/Cx3cl1/Ctnnb1/Foxo3/Spint2/Itgb1/Rsu1/Btg2	16
GO:0048145	GO:0048145	regulation of fibroblast proliferation	15/924	122/16876	0.0027245	0.0333391	0.0267077	Pdgfb/Serpine1/Myc/Bax/Nupr1/Fosl2/Tgif1/Fndc3b/Ski/Lzts2/Grk2/Ifi30/Fth1/Anxa2/Zmiz1	15
GO:0098773	GO:0098773	skin epidermis development	18/924	159/16876	0.00274976	0.0335711	0.0268935	Notch1/Cldn4/Plec/Ctsl/Cdh3/Celsr1/Nfkbiz/Tnfrsf19/Akt1/Smo/Lama5/Rela/Ctnnb1/Srf/Ncor2/Slc39a7/Lsr/Dnase1l2	18
GO:0043010	GO:0043010	camera-type eye development	33/924	361/16876	0.00277191	0.033764	0.0270481	Pdgfb/Rcn1/Rara/Notch1/Ephb2/Lrp5/Bax/Smad3/Tgif1/Epha2/Nfix/Stat3/Tcirg1/Map3k1/Kdm2b/Grn/Nf2/Rarg/Ski/Grhl2/Yy1/Ctnnb1/Srf/Man2a1/Smarca4/Phactr4/Fkbp8/Fat1/Scrib/Rdh10/Gnb1/Slc4a7/Nrp1	33
GO:0034504	GO:0034504	protein localization to nucleus	30/924	321/16876	0.00304881	0.035994	0.0288345	Card10/Flna/Notch1/Akt1/Nuak2/App/Smo/Stat3/Glis2/Trim8/Nf2/Hdgf/Nop53/Lzts2/Lmna/Hsp90ab1/Grk2/Tcf7l2/Pom121/Npm1/Tnfrsf1a/Cfl1/Src/Zpr1/Wwtr1/Zbtb7a/Tor1b/Pik3r2/Otud7b/Sqstm1	30
GO:0009895	GO:0009895	negative regulation of catabolic process	31/924	335/16876	0.00304965	0.035994	0.0288345	Flna/Ier3/Nrbp2/Akt1/Nupr1/Tmem132a/Smad3/Bmf/Stat3/Furin/Hnrnpa0/Rela/Pde3b/Nop53/Hdac4/Ybx1/Rnf41/Mcl1/Hsp90ab1/Timp3/Alad/Anxa2/Ubxn1/Trim27/Git1/Ptbp1/Mapkapk2/Caml/Zfp36/Etfbkmt/Dap	31
GO:0007440	GO:0007440	foregut morphogenesis	4/924	12/16876	0.0031019	0.0363688	0.0291347	Notch1/Smad3/Foxp4/Ctnnb1	4
GO:0051258	GO:0051258	protein polymerization	26/924	267/16876	0.00323424	0.0375892	0.0301124	Cdc42ep1/Fes/Cobl/Tpm1/Svil/Mid1ip1/Ssh3/Map3k1/Vasp/Cdc42ep4/Carmil1/Ssh1/Trpv4/Csnk1d/Pfn1/Hip1r/Cttn/Cfl1/Capg/Git1/Dctn1/Flii/Map4/Arf6/Pik3r2/Scin	26
GO:0045995	GO:0045995	regulation of embryonic development	12/924	89/16876	0.00327841	0.0380196	0.0304572	Notch1/Scx/Tgif1/Kat2a/Lama5/Yy1/Ctnnb1/Ehmt1/Phldb1/Cfl1/Wnt4/Hspa5	12
GO:0006475	GO:0006475	internal protein amino acid acetylation	10/924	67/16876	0.00333985	0.0384805	0.0308264	App/Smo/Kat2a/Atat1/Mbd3/Mybbp1a/Noc2l/Smarca4/Ddx21/Por	10
GO:0018393	GO:0018393	internal peptidyl-lysine acetylation	10/924	67/16876	0.00333985	0.0384805	0.0308264	App/Smo/Kat2a/Atat1/Mbd3/Mybbp1a/Noc2l/Smarca4/Ddx21/Por	10
GO:0007159	GO:0007159	leukocyte cell-cell adhesion	37/924	423/16876	0.00337889	0.0387031	0.0310047	Jak3/Sirpa/Cebpb/Rara/Sox4/Nfkbiz/Efnb2/H2-K1/Sema4d/Ephb6/Akt1/Dlg5/Smad7/Sox13/Cd24a/Flot2/Ephb4/Rela/Slc7a1/Nfat5/Erbb2/Tnfrsf21/H2-D1/Irf1/Smarca4/Sdc4/Efnb1/Thbs1/Itgb1/Cbfb/Smarcd2/Scrib/Zmiz1/Slc4a2/Lgals3/Irak1/Golph3	37
GO:0033674	GO:0033674	positive regulation of kinase activity	36/924	409/16876	0.00343848	0.0391928	0.031397	Clu/Card10/Pdgfb/Emp2/Ccn1/Agrn/Akt1/Camkk2/App/Epha2/Ddr1/Map3k1/Cd24a/Traf4/Ephb4/Erbb2/Pxn/Prkag2/Csk/Hsp90ab1/Magi3/Map2k7/Akap13/Ajuba/Sdc4/Thbs1/Ern1/Pim1/Erbb3/Npm1/Erp29/Src/Fgfr1/Map2k3/Igf1r/Irak1	36
GO:0009411	GO:0009411	response to UV	17/924	150/16876	0.00351416	0.0397655	0.0318558	Mapk13/Mapk11/Akt1/Bax/Ercc1/Bmf/Crip1/Rela/Yy1/Noc2l/Nedd4/Map2k7/Npm1/Ube4b/Gpx1/Usf1/Cul4a	17
GO:0043162	GO:0043162	ubiquitin-dependent protein catabolic process via the multivesicular body sorting pathway	6/924	28/16876	0.00353571	0.0397655	0.0318558	Rnf126/Vps28/Nedd4/Vps37c/Chmp1b/Chmp7	6
GO:0060445	GO:0060445	branching involved in salivary gland morphogenesis	6/924	28/16876	0.00353571	0.0397655	0.0318558	Pdgfb/Tgm2/Lama5/Plxna1/Fgfr1/Nrp1	6
GO:0006110	GO:0006110	regulation of glycolytic process	9/924	57/16876	0.00357775	0.0397655	0.0318558	Myc/Ier3/Nupr1/App/Stat3/Hdac4/Prkag2/Git1/Zbtb7a	9
GO:0031641	GO:0031641	regulation of myelination	9/924	57/16876	0.00357775	0.0397655	0.0318558	Rara/Akt1/Rarg/Tnfrsf21/Ctnnb1/Tcf7l2/Rxrb/Zpr1/Rnf10	9
GO:0061383	GO:0061383	trabecula morphogenesis	9/924	57/16876	0.00357775	0.0397655	0.0318558	Notch1/Sema4d/Sbno2/Plxnb1/Srf/Smarca4/Ube4b/Slc40a1/Egln1	9
GO:0070509	GO:0070509	calcium ion import	9/924	57/16876	0.00357775	0.0397655	0.0318558	Pdgfb/Serpine1/Trpv6/Ctnnb1/Trpv4/Slc30a1/Trim27/Lgals3/Orai1	9
GO:0071214	GO:0071214	cellular response to abiotic stimulus	27/924	283/16876	0.00361903	0.0397655	0.0318558	Mapk13/Mapk11/Plec/Rhob/Akt1/Bax/Scnn1a/Ercc1/Bmf/Scx/Itgb6/Cnn2/Nsmf/Crip1/Tnks1bp1/Yy1/Ctnnb1/Noc2l/Nedd4/Trpv4/Map2k7/Slc9a1/Ybx3/Hsf1/Npm1/Cul4a/Tmem109	27
GO:0104004	GO:0104004	cellular response to environmental stimulus	27/924	283/16876	0.00361903	0.0397655	0.0318558	Mapk13/Mapk11/Plec/Rhob/Akt1/Bax/Scnn1a/Ercc1/Bmf/Scx/Itgb6/Cnn2/Nsmf/Crip1/Tnks1bp1/Yy1/Ctnnb1/Noc2l/Nedd4/Trpv4/Map2k7/Slc9a1/Ybx3/Hsf1/Npm1/Cul4a/Tmem109	27
GO:0090559	GO:0090559	regulation of membrane permeability	10/924	68/16876	0.00372809	0.0405821	0.0325099	Cldn3/Ier3/Bax/Stat3/Tjp2/Bok/Slc9a1/Hip1r/Bid/Slc25a4	10
GO:0006979	GO:0006979	response to oxidative stress	33/924	368/16876	0.00373652	0.0405908	0.032517	Lcn2/Sirpa/Mapk13/Rhob/Akt1/Ercc1/Mgst1/App/Rack1/Txnrd1/Stat6/Stk25/Gsr/Rela/Selenon/Rbpms/Grk2/Foxo3/Stk24/Hsf1/Cfl1/Kdm6b/Gpx1/Src/Ppp2cb/Atox1/Stx4a/Oxr1/Pex14/Nfkb1/Psmb5/Pld2/Sqstm1	33
GO:0010035	GO:0010035	response to inorganic substance	40/924	472/16876	0.0041115	0.043771	0.0350646	Lcn2/Sirpa/Mapk13/Plec/Rhob/Cp/Trpv6/Jund/Junb/Krt8/Akt1/App/Ncam1/Tcirg1/Crip1/Stat6/Itgav/Stk25/Itpr3/Slc41a1/Lgmn/Rela/Nfat5/Alad/Thbs1/Stk24/Hsf1/Slc30a1/Cfl1/Kdm6b/Gpx1/Anxa5/Src/Fgfr1/Cpne1/Ppp2cb/S100a16/Slc40a1/Egln1/Pld2	40
GO:0032371	GO:0032371	regulation of sterol transport	10/924	69/16876	0.00415123	0.0440179	0.0352624	Furin/Nr1h2/Ldlrap1/Anxa2/Nus1/Gps2/Abca1/Abca2/Ces1d/Irak1	10
GO:0032374	GO:0032374	regulation of cholesterol transport	10/924	69/16876	0.00415123	0.0440179	0.0352624	Furin/Nr1h2/Ldlrap1/Anxa2/Nus1/Gps2/Abca1/Abca2/Ces1d/Irak1	10
GO:0001818	GO:0001818	negative regulation of cytokine production	28/924	300/16876	0.00419157	0.0442742	0.0354677	Jak3/Ptprs/Sirpa/Rara/Cdh3/Ezr/Ephb2/Epha2/Bst2/Furin/Smad7/Cd24a/Hdac7/Tnfrsf21/Yy1/Cx3cl1/Csk/Thbs1/Hsf1/Tnfrsf1a/Ddit3/Trim27/Git1/Fgfr1/Otud5/Otud7b/Nfkb1/Zfp36	28
GO:0001778	GO:0001778	plasma membrane repair	6/924	29/16876	0.00425503	0.0444074	0.0355744	Myh9/Ahnak/Myof/Anxa2/Chmp1b/Chmp7	6
GO:0042659	GO:0042659	regulation of cell fate specification	6/924	29/16876	0.00425503	0.0444074	0.0355744	Mta1/Mbd3/Chd3/Chd4/Fgfr1/Gatad2a	6
GO:0071354	GO:0071354	cellular response to interleukin-6	6/924	29/16876	0.00425503	0.0444074	0.0355744	Sbno2/Stat3/Rela/Cfl1/Src/Nfkb1	6
GO:0071340	GO:0071340	skeletal muscle acetylcholine-gated channel clustering	4/924	13/16876	0.00428807	0.0444074	0.0355744	Agrn/Dvl1/Sorbs2/Mesd	4
GO:0007498	GO:0007498	mesoderm development	14/924	116/16876	0.00439837	0.0453731	0.036348	Ets2/Smad3/Scx/Epha2/Smo/Txnrd1/Pofut2/Nf2/Tcf7l1/Srf/Kdm6b/Ext2/Fgfr1/Mesd	14
GO:0046578	GO:0046578	regulation of Ras protein signal transduction	20/924	193/16876	0.00461934	0.0473772	0.0379535	Notch1/Ephb2/Adgrg1/Itga3/Arhgef2/Erbb2/Cyth2/Flot1/Arfgap1/Akap13/Itgb1/Arhgap17/Cadm4/Git1/Bcr/Abca1/Src/Ppp2cb/Arf6/Nrp1	20
GO:1990182	GO:1990182	exosomal secretion	5/924	21/16876	0.00474998	0.0485471	0.0388907	Atp9a/Sdc4/Myo5b/Hgs/Cops5	5
GO:0006998	GO:0006998	nuclear envelope organization	8/924	49/16876	0.00478403	0.0486854	0.0390015	Lemd2/Reep3/Lmna/Tmem43/Chmp1b/Dctn1/Chmp7/Tor1b	8
GO:0050708	GO:0050708	regulation of protein secretion	29/924	317/16876	0.00478741	0.0486854	0.0390015	Efna5/Sox4/Camk2n1/Gpr27/Nlgn2/Klf7/Rhbdf1/Midn/Lrp5/Tmem132a/Myh9/Tcirg1/Llgl1/Nr1h2/Pde3b/Llgl2/Tcf7l2/Cdk16/Erp29/Anxa5/Ptbp1/Stx4a/Nadk/Sidt2/Orai1/Arf6/Golph3/Rab11fip3/Pfkl	29
GO:0048771	GO:0048771	tissue remodeling	21/924	207/16876	0.00481368	0.0488061	0.0390982	Spp1/Flna/Elf3/Ltbp3/Mmp14/Lrp5/Bax/Tgm2/Fosl2/Epha2/Tcirg1/Itgav/Cd24a/Lrrk1/Csk/Ctnnb1/Klf6/Bcr/Src/Slc4a2/Nfkb1	21
