# Supplementary material for: Permanent defects in renal medullary structure and function after reversal of urinary obstruction
Source: JCI Insight. 2025 Jan 23;10(5):e187008. doi: 10.1172/jci.insight.187008 (PMC11949033; doi:10.1172/jci.insight.187008)
Supplement: Supplemental table 4 [file jciinsight-10-187008-s252.xlsx]

## Sheet: Li_DEG_FR PTECs
Failed Repair
Dock10
Kcnip4
Cp
Spp1
Il34
Sytl2
Sash1
Sema5a
Pdgfd
Sorcs1
Bicc1
Malat1
Itgav
Etl4
Dcdc2a
Erbb4
Birc3
Esrrg
St3gal3
Rbpms
Nfkb1
Tns3
Parp8
Psd3
Ankrd6
9430076C15Rik
Pakap
Prickle2
Ldhb
Pkhd1
Vcam1
Cd44
Havcr1
Sema3c
Mast4
Igfbp7
Nfat5
Syne2
Samd4
Mapk4
Itga1
Kcnh8
Fhod3
Ypel2
Msi2
Actn1
Nfkbiz
Myof
Ngf
Map3k1
Cdh6
Arid1b
Sh3d19
Lpp
Rora
Pax8
Cdk6
Arid5b
Farp1
Sema6a
Ptpn13
Gpc3
Col18a1
Myh9
Sbno2
Cd74
Cadps2
Zbtb7c
Scin
Pdgfb
Klf6
Aoc1
Myo10
Itgb6
Zeb2
Arl15
Bmp6
Rtn4
C3
Tmem176b
Myo9a
Arhgef3
Cd2ap
Nedd4
Vmp1
Spint2
Clic4
Taok3
Sh3rf1
Runx1
Adgrl2
Magi2
Dlgap4
Kansl1l
Adamts1
Fam13b
Zfp36l1
Ldlrad4
Schip1
Cobl
Relb
Asap1
Col4a1
Itgb8
Ptprg
Znrf1
Wwox
B2m
Pard3b
Dock1
Glis3
Birc2
Mfhas1
Nt5c2
Tenm3
Tanc1
Srgap1
1700024P16Rik
Grk5
Arhgap26
Arhgef28
Map4
Ano6
Sipa1l3
Tgfbr2
Immp2l
Adamts9
Ly6e
Stxbp6
Lrrc16a
St6gal1
Cd47
Ctnna1
Rims2
Gxylt2
Ube2e2
Akap2
Tbc1d1
Gmds
Mcc
Ptpn14
Dpysl3
Gng12
Litaf
Flnb
Grid1
Nrg1
Map1b
Ppfibp1
Mkl2
Osbpl3
App
Nfib
Ssh2
Tjp2
Greb1l
1700112E06Rik
Ccdc50
Utrn
Tpm1
Ttc3
Pawr
Large
Pik3c2a
Igsf5
Nbeal1
Unc13b
Fat1
Anxa3
Gm42418
Sptlc2
1700025G04Rik
Exoc6b
Jazf1
Dock7
Nt5e
Spns2
Picalm
Abcc4
Ston2
Frk
Vcl
Esyt2
Nckap5
Gnb1
Mycbp2
Gls
Smurf1
Clasp1
Agrn
Slc13a1
Ptprj
Cpe
Wipf1
Stat3
Plat
Wasf2
Malt1
Foxp4
Ezr
St5
2610035D17Rik
Arhgef17
Zeb1
Grip1
Tcf12
Hecw2
Magi1
Adgrg1
Hivep1
Lama5
Trio
Crim1
Fmn1
Mbnl2
Akap13
Ext1
Met
Tnip1
Epn2
Tsc22d1
Tbl1x
Cftr
Akap12
Zfand3
Fermt1
Myo1e
Nrp1
Fndc3a
Map4k4
Btbd9
Tmem176a
Msn
Cd9
Etv6
Sox4
Ccnd3
Dnm3
Chsy3
Plxna2
Icam1
F11r
Spata6
Ccdc88c
Alpk1
Smad2
Dgkg
Ugt2b37
Akt3
Plekha5
Ppm1h
Thsd7a
Fmnl2
Sptbn1
Mical3
Ppip5k1
Parva
Tead1
Dennd2a
Paqr5
Gnas
Mef2a
Anxa2
Atp8a1
Csf1
Sept11
Sbf2
Rock2
Eif2ak3
Slco3a1
Cttnbp2nl
Ktn1
Tnik
Kcnc2
Socs2
Sh2d4b
Xkr4
Ccdc148
Csnk1g1
Gnai2
Fam129a
Iqgap1
Cadm1
Adgrg3
Itgb1
Trpm6
Rps6ka3
Zbtb16
Inpp5f
Ankrd11
Dync1i2
Npepps
Adgrg2
Zmynd8
AU040320
Kmt2a
Hivep2
Rhoa
Nsmce2
Plscr1

## Sheet: Canella_DEG_PapPC1
p_val	avg_log2FC	pct.1	pct.2	p_val_adj	genes
0	2.05583	0.35	0.759	0	RHEX
0	1.95731	0.09	0.559	0	FOS
0	1.7923	0.703	0.958	0	CLU
0	1.70066	0.921	0.966	0	AQP2
0	1.65994	0.082	0.384	0	AL049779.4
0	1.60949	0.296	0.57	0	MUC1
0	1.52882	0.165	0.548	0	IER2
0	1.52508	0.062	0.492	0	EGR1
0	1.47931	0.518	0.825	0	SLPI
0	1.47632	0.192	0.513	0	NR4A1
0	1.44177	0.307	0.592	0	MMP7
0	1.41543	0.111	0.415	0	ATF3
0	1.39869	0.227	0.512	0	SLC5A3
0	1.38246	0.176	0.533	0	JUNB
0	1.30572	0.786	0.924	0	FXYD4
0	1.29832	0.92	0.993	0	S100A6
1.58E-214	1.27646	0.199	0.399	5.87E-210	JDP2
0	1.27593	0.352	0.761	0	KRT18
0	1.17961	0.084	0.366	0	NIBAN2
0	1.14319	0.437	0.711	0	AKR1C1
0	1.13336	0.006	0.259	0	FOSB
3.29E-299	1.12917	0.167	0.42	1.22E-294	SOD2
0	1.10692	0.078	0.412	0	LCN2
0	1.10313	0.448	0.717	0	SAT1
0	1.06719	0.415	0.696	0	RDH10
0	1.06718	0.717	0.938	0	S100A11
0	1.05966	0.409	0.651	0	DUSP1
0	1.04937	0.402	0.639	0	AOC1
5.73E-239	1.04753	0.3	0.534	2.12E-234	SNHG14
0	1.04373	0.529	0.801	0	TACSTD2
1.23E-302	1.04198	0.161	0.408	4.56E-298	EPHA2
2.08E-145	1.03007	0.321	0.486	7.72E-141	CD55
1.19E-231	1.02153	0.42	0.641	4.43E-227	LINC00472
2.49E-222	1.01714	0.236	0.464	9.25E-218	AL049828.1
1.47E-283	0.996594	0.535	0.729	5.44E-279	UGT2B7
0	0.992634	0.631	0.899	0	RPL41
0	0.990668	0.357	0.634	0	KRT7
3.41E-215	0.956523	0.508	0.665	1.26E-210	ANXA11
0	0.952684	0.267	0.549	0	CLDN4
0.000978238	0.948877	0.445	0.439	1	ACER2
0	0.941585	0.659	0.877	0	CD24
0	0.937698	0.239	0.548	0	JUND
0	0.928732	0.426	0.708	0	TMBIM6
9.76E-285	0.926918	0.556	0.738	3.62E-280	TPM4
2.72E-237	0.926857	0.192	0.417	1.01E-232	UTY
0	0.926022	0.369	0.697	0	SF1
0	0.909426	0.046	0.306	0	AL589935.1
9.81E-223	0.899091	0.306	0.524	3.64E-218	ARF4
2.65E-225	0.898167	0.454	0.658	9.81E-221	TSPAN5
8.32E-274	0.894396	0.224	0.467	3.08E-269	ZFP36
3.65E-232	0.886202	0.211	0.433	1.35E-227	LAMB3
0	0.883551	0.378	0.674	0	EIF1
5.08E-247	0.882774	0.136	0.356	1.88E-242	AC091151.5
3.20E-147	0.872391	0.426	0.596	1.19E-142	CCSER1
3.87E-191	0.87186	0.619	0.735	1.43E-186	ACTN4
0	0.871052	0.594	0.792	0	H3F3B
0	0.867709	0.455	0.769	0	RPL10
0	0.865442	0.886	0.944	0	ATP1B1
0	0.862362	0.028	0.298	0	ADAMTSL4-AS1
0	0.860681	0.177	0.474	0	PWRN1
2.30E-276	0.860431	0.343	0.587	8.53E-272	ZFP36L2
9.29E-93	0.857351	0.189	0.322	3.44E-88	PCDH11Y
3.71E-185	0.853782	0.859	0.906	1.38E-180	PTGR1
1.87E-226	0.850566	0.563	0.718	6.92E-222	KLF6
3.63E-116	0.847009	0.334	0.491	1.34E-111	LMNA
6.40E-223	0.844727	0.126	0.339	2.37E-218	AC093865.1
1.19E-65	0.841588	0.277	0.384	4.41E-61	GPRC5A
0	0.841537	0.036	0.256	0	DUSP5
5.99E-152	0.839004	0.456	0.597	2.22E-147	MIDN
1.19E-220	0.837126	0.121	0.329	4.42E-216	AC002460.2
2.22E-216	0.836615	0.346	0.561	8.23E-212	WFDC2
7.43E-258	0.835585	0.084	0.286	2.75E-253	ID1
2.80E-269	0.835034	0.502	0.709	1.04E-264	SPAG16
2.44E-181	0.830813	0.269	0.474	9.04E-177	MSC-AS1
0	0.828004	0.041	0.287	0	AC006460.2
0	0.826644	0.178	0.474	0	CEBPD
1.56E-132	0.819009	0.301	0.454	5.79E-128	C6orf132
1.34E-202	0.815975	0.226	0.439	4.97E-198	ISYNA1
1.10E-156	0.81529	0.25	0.428	4.08E-152	HES1
2.49E-122	0.806643	0.145	0.295	9.22E-118	RARRES1
5.24E-238	0.805696	0.209	0.447	1.94E-233	RPS21
2.54E-74	0.803556	0.2	0.311	9.40E-70	DHFR
8.25E-303	0.802854	0.453	0.698	3.06E-298	UBC
0	0.797224	0.553	0.767	0	HNRNPH1
6.11E-155	0.794162	0.261	0.452	2.27E-150	LINC02532
3.63E-220	0.788653	0.547	0.74	1.34E-215	S100A4
5.91E-159	0.781916	0.778	0.814	2.19E-154	YWHAZ
0	0.781565	0.718	0.858	0	ACTG1
1.21E-68	0.77051	0.195	0.309	4.47E-64	SLC20A1
3.35E-245	0.767253	0.348	0.578	1.24E-240	RASD1
7.86E-290	0.766576	0.844	0.928	2.91E-285	KRT19
5.33E-71	0.765248	0.227	0.344	1.97E-66	ITGB6
0	0.764997	0.267	0.584	0	CD63
5.51E-87	0.75306	0.469	0.568	2.04E-82	PIK3C2G
1.24E-224	0.743479	0.197	0.427	4.59E-220	RABGEF1
2.50E-305	0.74099	0.697	0.846	9.28E-301	ACTB
8.67E-78	0.740495	0.38	0.496	3.22E-73	DOCK8
9.17E-140	0.738527	0.29	0.457	3.40E-135	RDH10-AS1
2.76E-281	0.736219	0.151	0.393	1.02E-276	MCL1
1.06E-161	0.731429	0.685	0.769	3.93E-157	BTG2
0	0.726346	0.295	0.6	0	FAU
8.92E-301	0.726061	0.428	0.706	3.31E-296	RPS24
2.35E-299	0.725377	0.304	0.595	8.71E-295	RPL36
6.73E-91	0.723793	0.468	0.573	2.50E-86	PPL
9.80E-284	0.723603	0.088	0.309	3.63E-279	AC021517.2
3.03E-253	0.722477	0.229	0.489	1.12E-248	AHR
5.10E-240	0.720248	0.106	0.31	1.89E-235	USP9Y
0	0.718301	0.153	0.434	0	RPS26
5.55E-206	0.71389	0.299	0.521	2.06E-201	IER3
0	0.707182	0.826	0.948	0	TMSB4X
1.95E-183	0.706791	0.732	0.825	7.24E-179	CYSTM1
3.16E-87	0.70608	0.25	0.398	1.17E-82	HIF1A-AS3
0	0.706055	0.699	0.919	0	RPLP1
0	0.70451	0.327	0.662	0	RPS18
3.52E-301	0.703469	0.487	0.745	1.30E-296	MYL6
1.95E-85	0.701719	0.436	0.569	7.25E-81	INPP4B
1.98E-169	0.700906	0.281	0.503	7.35E-165	PAX8-AS1
3.87E-232	0.69951	0.266	0.524	1.43E-227	RPS28
3.64E-187	0.698533	0.149	0.338	1.35E-182	AC020916.1
6.13E-282	0.697435	0.332	0.634	2.27E-277	RPS27
1.82E-87	0.696331	0.299	0.426	6.76E-83	PDLIM1
3.89E-214	0.693521	0.131	0.331	1.44E-209	FLRT3
3.78E-292	0.692984	0.301	0.592	1.40E-287	RPL18
0	0.689542	0.123	0.385	0	TUBB4B
1.91E-261	0.686053	0.426	0.682	7.09E-257	RPS6
5.75E-205	0.683502	0.156	0.369	2.13E-200	CTSD
1.34E-227	0.682883	0.089	0.28	4.97E-223	JUN
1.50E-189	0.68165	0.086	0.257	5.56E-185	HRH1
1.69E-239	0.678447	0.462	0.687	6.26E-235	HSPB1
5.02E-143	0.674514	0.168	0.343	1.86E-138	LINC00278
1.76E-194	0.672611	0.28	0.494	6.51E-190	TES
1.04E-271	0.672399	0.311	0.573	3.85E-267	SFPQ
0	0.67228	0.713	0.926	0	EEF1A1
3.80E-133	0.671847	0.686	0.757	1.41E-128	CTNND1
2.58E-198	0.66701	0.535	0.705	9.56E-194	PRKCI
1.48E-293	0.664355	0.368	0.665	5.47E-289	RPL28
9.55E-258	0.663891	0.43	0.69	3.54E-253	RPS27A
5.23E-238	0.662186	0.479	0.706	1.94E-233	FTH1
1.01E-137	0.659409	0.217	0.401	3.74E-133	TJP2
4.97E-197	0.659407	0.189	0.405	1.84E-192	CALM2
5.68E-245	0.658524	0.224	0.472	2.11E-240	BCAM
1.44E-167	0.651206	0.312	0.498	5.35E-163	CLDN7
9.59E-60	0.650828	0.204	0.312	3.56E-55	ADIRF
3.31E-258	0.650542	0.341	0.619	1.23E-253	RPL32
1.40E-258	0.6483	0.129	0.36	5.19E-254	MUC20
3.82E-186	0.647957	0.194	0.391	1.42E-181	B3GNT3
5.03E-182	0.647926	0.105	0.286	1.87E-177	HULC
3.99E-201	0.647567	0.673	0.811	1.48E-196	GSTP1
2.38E-252	0.641461	0.328	0.593	8.82E-248	RPS8
1.58E-148	0.641324	0.801	0.87	5.87E-144	MRPS6
8.52E-265	0.638722	0.377	0.66	3.16E-260	RPS14
5.87E-193	0.637246	0.445	0.649	2.18E-188	PRDX1
1.37E-245	0.636721	0.299	0.565	5.06E-241	RPLP2
1.02E-230	0.636332	0.388	0.641	3.80E-226	RPS23
1.10E-108	0.63547	0.499	0.61	4.07E-104	SKIL
5.54E-246	0.635214	0.256	0.505	2.05E-241	SRSF3
8.73E-238	0.632649	0.313	0.574	3.24E-233	RPL37
5.01E-145	0.631426	0.134	0.3	1.86E-140	SPP1
7.42E-163	0.629693	0.282	0.482	2.75E-158	PER1
1.11E-173	0.628342	0.274	0.473	4.11E-169	TPM3
1.87E-301	0.628018	0.159	0.422	6.92E-297	PPP1R10
8.27E-254	0.625283	0.245	0.502	3.07E-249	SRSF7
4.21E-230	0.624908	0.286	0.544	1.56E-225	RPL7A
1.05E-244	0.623338	0.606	0.812	3.88E-240	PTMA
1.10E-226	0.62169	0.385	0.637	4.08E-222	RPL19
2.89E-182	0.617761	0.573	0.739	1.07E-177	S100A10
6.68E-240	0.616829	0.559	0.782	2.48E-235	RPL13
9.86E-126	0.616521	0.36	0.53	3.66E-121	PIM3
8.53E-253	0.615774	0.314	0.598	3.16E-248	RPL34
1.70E-215	0.612276	0.247	0.484	6.30E-211	TMA7
1.96E-232	0.610476	0.672	0.812	7.26E-228	HNRNPA2B1
4.47E-116	0.609585	0.163	0.301	1.66E-111	LRP4
6.31E-172	0.607035	0.338	0.542	2.34E-167	IVNS1ABP
2.97E-118	0.603778	0.338	0.499	1.10E-113	NFKBIZ
8.17E-182	0.600233	0.48	0.677	3.03E-177	SERF2
3.03E-234	0.600088	0.265	0.526	1.12E-229	RPL35A
1.52E-114	0.599994	0.205	0.358	5.62E-110	RCAN1
1.81E-07	0.596666	0.6	0.586	0.00671942	EZR
3.57E-118	0.596627	0.58	0.703	1.32E-113	SLC4A11
7.43E-188	0.595735	0.319	0.535	2.76E-183	AGFG2
1.39E-202	0.592224	0.282	0.509	5.15E-198	CD81
3.43E-120	0.591876	0.456	0.594	1.27E-115	FOSL2
8.64E-194	0.591661	0.306	0.524	3.20E-189	SKP1
4.42E-191	0.58987	0.375	0.593	1.64E-186	PABPC1
3.21E-150	0.589838	0.147	0.313	1.19E-145	OOEP
8.33E-153	0.588496	0.415	0.596	3.09E-148	ETF1
1.82E-248	0.585207	0.077	0.277	6.76E-244	AC023421.1
1.07E-187	0.584742	0.287	0.518	3.97E-183	ATP5F1E
1.44E-240	0.581102	0.381	0.663	5.33E-236	RPS12
7.97E-220	0.581061	0.368	0.625	2.95E-215	RPS15
6.48E-189	0.580746	0.462	0.677	2.40E-184	RPS19
2.34E-200	0.579798	0.131	0.334	8.68E-196	TMEM14B
7.99E-253	0.579004	0.068	0.261	2.96E-248	AGR2
6.62E-117	0.576686	0.162	0.307	2.45E-112	GADD45B
9.15E-49	0.573494	0.309	0.393	3.39E-44	AP000317.1
6.34E-87	0.573185	0.236	0.388	2.35E-82	SPINK1
2.05E-132	0.572944	0.26	0.433	7.59E-128	SPINT2
1.21E-109	0.572371	0.414	0.56	4.47E-105	CCNL1
4.77E-28	0.571088	0.245	0.314	1.77E-23	LAMC2
1.16E-179	0.570679	0.407	0.626	4.28E-175	RPS9
0	0.570459	0.058	0.279	0	MIR22HG
1.15E-191	0.569342	0.346	0.582	4.26E-187	RPL8
4.70E-199	0.56876	0.252	0.484	1.74E-194	RPS7
4.73E-240	0.568196	0.143	0.371	1.75E-235	NFKBIA
1.49E-187	0.565582	0.42	0.631	5.53E-183	MYL12B
4.20E-189	0.565553	0.396	0.624	1.56E-184	RPL30
1.40E-113	0.565145	0.494	0.637	5.20E-109	SYNE1
1.91E-146	0.561141	0.404	0.569	7.07E-142	DDX24
8.40E-175	0.559286	0.897	0.911	3.11E-170	THSD7A
8.88E-152	0.559036	0.389	0.581	3.29E-147	MPZL2
3.16E-229	0.55734	0.168	0.398	1.17E-224	F11R
3.21E-208	0.557333	0.268	0.515	1.19E-203	RPS13
6.35E-92	0.556548	0.478	0.603	2.35E-87	LIPH
2.90E-163	0.553448	0.304	0.511	1.08E-158	PPDPF
3.59E-161	0.552483	0.46	0.653	1.33E-156	GAPDH
3.80E-87	0.547914	0.569	0.656	1.41E-82	PIP5K1A
7.24E-184	0.546895	0.38	0.607	2.68E-179	RPL11
6.14E-187	0.54561	0.348	0.566	2.28E-182	FUS
2.31E-108	0.544774	0.547	0.686	8.57E-104	ADGRF1
1.67E-135	0.542532	0.744	0.827	6.20E-131	PKM
1.33E-116	0.541573	0.729	0.791	4.93E-112	MACC1
3.03E-257	0.5387	0.062	0.259	1.12E-252	ARL6IP1
1.21E-145	0.537307	0.173	0.347	4.50E-141	ARL4D
2.11E-149	0.533515	0.167	0.35	7.81E-145	SLC35A3
6.14E-170	0.531187	0.21	0.409	2.28E-165	ARPC1B
1.07E-54	0.529874	0.353	0.458	3.95E-50	ITGA3
3.18E-144	0.52935	0.172	0.353	1.18E-139	RPL39
3.41E-110	0.528808	0.23	0.388	1.26E-105	PERP
1.24E-129	0.527291	0.239	0.407	4.58E-125	NECTIN2
5.16E-150	0.525199	0.295	0.489	1.91E-145	KRT8
9.35E-179	0.523286	0.246	0.457	3.46E-174	EIF5
1.52E-101	0.522728	0.281	0.43	5.62E-97	AC025159.1
6.47E-140	0.522364	0.207	0.385	2.40E-135	PTMS
6.71E-160	0.521016	0.188	0.379	2.49E-155	CYBA
4.44E-202	0.520844	0.904	0.939	1.65E-197	ITM2B
3.86E-163	0.520417	0.319	0.532	1.43E-158	RPLP0
6.30E-52	0.519867	0.561	0.615	2.33E-47	RIOK3
7.53E-162	0.517743	0.38	0.578	2.79E-157	PCBP2
8.31E-161	0.516823	0.28	0.485	3.08E-156	RPL6
8.98E-191	0.515597	0.163	0.371	3.33E-186	SNHG25
8.42E-178	0.51402	0.104	0.281	3.12E-173	SEPTIN10
9.95E-129	0.513714	0.379	0.552	3.69E-124	WTAP
5.86E-121	0.512542	0.379	0.541	2.17E-116	CAMK2N1
1.37E-126	0.509502	0.576	0.713	5.08E-122	CALM1
2.26E-204	0.507565	0.112	0.31	8.39E-200	EIF4A1
7.78E-122	0.507246	0.155	0.307	2.88E-117	LATS2
1.43E-134	0.506662	0.398	0.582	5.29E-130	RPL15
1.89E-149	0.500617	0.167	0.345	7.02E-145	TOB1
4.97E-83	0.497999	0.19	0.329	1.84E-78	PIK3R3
6.40E-215	0.496578	0.119	0.325	2.37E-210	ATF4
5.35E-172	0.494896	0.117	0.296	1.98E-167	DEFB1
6.54E-131	0.4944	0.375	0.555	2.43E-126	MYL12A
1.10E-68	0.494223	0.678	0.723	4.06E-64	FAM20A
1.31E-169	0.492494	0.256	0.467	4.84E-165	EIF4A2
6.90E-73	0.492381	0.372	0.49	2.56E-68	YBX3
1.11E-114	0.490775	0.226	0.384	4.12E-110	YWHAG
6.42E-140	0.490617	0.143	0.307	2.38E-135	MEF2D
1.18E-142	0.490101	0.176	0.353	4.38E-138	LSR
7.48E-102	0.488528	0.355	0.51	2.77E-97	TINAGL1
1.96E-141	0.4885	0.419	0.601	7.25E-137	SON
7.76E-97	0.487537	0.567	0.679	2.88E-92	C4orf19
3.00E-174	0.486271	0.128	0.313	1.11E-169	PCSK1N
2.82E-102	0.484333	0.456	0.595	1.05E-97	BAG1
2.10E-139	0.483347	0.208	0.389	7.80E-135	TMEM176A
1.91E-133	0.481579	0.137	0.298	7.09E-129	PROM2
1.29E-72	0.480456	0.517	0.618	4.79E-68	ITGB1
1.13E-152	0.48045	0.299	0.511	4.21E-148	RPS2
5.08E-134	0.478902	0.291	0.476	1.88E-129	RPSA
4.04E-145	0.476056	0.232	0.426	1.50E-140	RPL10A
4.17E-156	0.473144	0.215	0.417	1.55E-151	PFN1
7.03E-115	0.47262	0.424	0.58	2.61E-110	ACTR2
2.25E-140	0.472431	0.222	0.405	8.35E-136	PNPLA2
1.60E-193	0.470731	0.079	0.255	5.93E-189	ATP6V0C
1.87E-166	0.469227	0.322	0.556	6.94E-162	RPL3
2.78E-137	0.465947	0.762	0.837	1.03E-132	CAPN8
3.04E-135	0.463771	0.307	0.501	1.13E-130	RPS25
9.88E-123	0.461684	0.366	0.553	3.66E-118	RPL29
7.95E-108	0.459873	0.424	0.586	2.95E-103	SRP14
1.59E-128	0.459722	0.533	0.687	5.88E-124	RSRP1
1.19E-134	0.458278	0.161	0.336	4.40E-130	LINC01578
3.85E-123	0.457418	0.533	0.677	1.43E-118	TRA2A
3.39E-118	0.455902	0.373	0.54	1.26E-113	GPATCH2
1.17E-149	0.454896	0.234	0.434	4.32E-145	RPS16
4.23E-104	0.454526	0.164	0.306	1.57E-99	ETV3
6.70E-114	0.452427	0.318	0.486	2.48E-109	PTTG1IP
2.51E-126	0.452137	0.326	0.514	9.32E-122	RPL14
7.99E-113	0.449665	0.362	0.531	2.96E-108	EIF4G2
2.31E-94	0.449522	0.228	0.388	8.58E-90	MIF
2.56E-150	0.448837	0.203	0.394	9.48E-146	TMED4
9.94E-74	0.448071	0.165	0.288	3.69E-69	NTM
2.87E-60	0.447856	0.32	0.436	1.06E-55	HS3ST1
7.17E-77	0.445568	0.29	0.422	2.66E-72	AC113414.1
1.23E-115	0.443414	0.274	0.457	4.55E-111	LUC7L2
4.63E-139	0.44102	0.211	0.397	1.72E-134	EEF2
1.91E-118	0.439588	0.452	0.629	7.08E-114	TPT1
7.63E-67	0.439475	0.249	0.376	2.83E-62	TTTY14
8.22E-130	0.439176	0.262	0.457	3.05E-125	RPL24
1.69E-116	0.437981	0.193	0.366	6.26E-112	ANKHD1
4.26E-138	0.435531	0.209	0.392	1.58E-133	LAMP1
1.01E-55	0.434946	0.284	0.397	3.74E-51	GLUL
6.62E-47	0.434659	0.291	0.391	2.45E-42	TNFRSF10B
1.68E-110	0.433948	0.16	0.314	6.21E-106	PACRG
4.12E-124	0.433323	0.263	0.447	1.53E-119	PFDN5
2.12E-98	0.432758	0.433	0.578	7.85E-94	EPCAM
2.21E-16	0.430368	0.609	0.617	8.19E-12	KLF3
7.54E-29	0.429987	0.259	0.329	2.80E-24	MMP28
1.38E-108	0.429843	0.215	0.382	5.11E-104	ZNF10
2.35E-38	0.429349	0.659	0.699	8.70E-34	AQP3
7.29E-103	0.428388	0.568	0.69	2.70E-98	HNRNPU
1.26E-109	0.426016	0.428	0.589	4.67E-105	STAU2
1.21E-51	0.425854	0.39	0.497	4.48E-47	FAM241A
1.58E-86	0.42541	0.209	0.342	5.87E-82	CDV3
2.50E-121	0.425235	0.165	0.327	9.26E-117	METTL7A
1.60E-158	0.424323	0.108	0.276	5.95E-154	AL390719.2
1.74E-120	0.423659	0.186	0.35	6.44E-116	TOB2
1.84E-147	0.422094	0.186	0.379	6.82E-143	RPL38
7.75E-122	0.421589	0.278	0.459	2.87E-117	SF3B1
2.12E-73	0.421304	0.207	0.331	7.85E-69	CREB3L1
5.64E-146	0.42048	0.162	0.344	2.09E-141	BSG
2.64E-113	0.420028	0.352	0.526	9.80E-109	YWHAB
3.38E-108	0.41928	0.364	0.526	1.25E-103	CD164
1.66E-115	0.418139	0.189	0.354	6.16E-111	PER2
1.02E-110	0.417837	0.288	0.465	3.79E-106	COX7C
2.15E-119	0.417262	0.197	0.364	7.96E-115	GPX4
1.54E-64	0.41582	0.484	0.588	5.71E-60	CDH16
3.67E-51	0.413934	0.444	0.535	1.36E-46	BAIAP2
3.00E-54	0.413368	0.677	0.724	1.11E-49	CRYAB
2.13E-94	0.413214	0.474	0.613	7.88E-90	CDC42
9.96E-106	0.41301	0.308	0.479	3.69E-101	PPIA
1.53E-128	0.412589	0.245	0.43	5.69E-124	PABPC4
3.81E-107	0.412127	0.305	0.473	1.41E-102	TMEM59
3.78E-123	0.411921	0.832	0.875	1.40E-118	DDX5
2.36E-107	0.411667	0.318	0.487	8.74E-103	TMED5
2.68E-132	0.411108	0.266	0.467	9.94E-128	RPS3A
2.85E-72	0.410876	0.369	0.499	1.06E-67	DDX3X
5.10E-156	0.410666	0.13	0.307	1.89E-151	TUBA1C
1.41E-118	0.410568	0.226	0.401	5.21E-114	CFL1
2.29E-104	0.409843	0.664	0.766	8.48E-100	RTN3
4.27E-61	0.409266	0.224	0.342	1.58E-56	PALM2-AKAP2
1.35E-95	0.409171	0.287	0.446	5.00E-91	S100A13
2.09E-82	0.407383	0.245	0.382	7.76E-78	YPEL5
1.46E-98	0.407261	0.324	0.485	5.42E-94	CSTB
6.39E-130	0.406601	0.169	0.34	2.37E-125	SPINT1
2.12E-147	0.406267	0.162	0.344	7.85E-143	SRSF2
8.62E-162	0.405952	0.107	0.281	3.20E-157	SSR4
3.28E-77	0.4057	0.498	0.619	1.22E-72	BBS9
1.59E-122	0.405514	0.283	0.477	5.89E-118	RPL35
4.66E-80	0.405155	0.492	0.617	1.73E-75	ASAH1
7.23E-87	0.404282	0.391	0.536	2.68E-82	SRSF5
7.40E-71	0.403753	0.51	0.624	2.75E-66	CTSH
9.22E-103	0.403295	0.283	0.45	3.42E-98	RPL5
4.17E-127	0.402053	0.206	0.385	1.55E-122	CST3
4.55E-110	0.401682	0.134	0.276	1.69E-105	JOSD1
5.12E-86	0.401535	0.328	0.476	1.90E-81	ZNF846
3.78E-71	0.400787	0.75	0.787	1.40E-66	TXNIP
3.53E-130	0.400725	0.162	0.335	1.31E-125	UBL5
1.53E-123	0.399276	0.22	0.402	5.66E-119	CPAMD8
2.13E-103	0.398216	0.286	0.449	7.90E-99	RASSF7
3.77E-123	0.397992	0.199	0.374	1.40E-118	OST4
1.78E-114	0.397795	0.218	0.387	6.59E-110	COX5B
6.90E-122	0.397768	0.144	0.303	2.56E-117	ELOB
4.81E-38	0.397713	0.36	0.446	1.78E-33	GDF15
8.58E-136	0.395777	0.191	0.374	3.18E-131	ORMDL1
2.08E-81	0.395643	0.331	0.471	7.72E-77	SERINC1
5.46E-89	0.395017	0.218	0.361	2.03E-84	HSPA2
9.30E-58	0.394781	0.21	0.32	3.45E-53	FHL2
6.08E-31	0.394696	0.363	0.426	2.26E-26	AC006460.1
3.49E-128	0.393594	0.133	0.296	1.30E-123	TLE5
7.28E-78	0.393008	0.386	0.527	2.70E-73	RPS3
3.30E-25	0.392529	0.331	0.381	1.22E-20	APOO
1.36E-18	0.390025	0.775	0.759	5.06E-14	ANXA2
1.69E-87	0.389827	0.186	0.325	6.25E-83	VASP
4.13E-160	0.389781	0.109	0.279	1.53E-155	LRP10
0.0242163	0.388153	0.381	0.343	1	TIMP3
2.57E-88	0.387666	0.199	0.349	9.52E-84	IFT80
0.00898469	0.386558	0.269	0.236	1	TNFRSF21
9.60E-33	0.385082	0.479	0.538	3.56E-28	POLR2A
2.20E-55	0.384793	0.359	0.475	8.17E-51	NDFIP2
1.17E-90	0.38385	0.298	0.453	4.33E-86	CHCHD2
5.94E-149	0.383707	0.106	0.269	2.20E-144	SELENOS
2.94E-78	0.382452	0.167	0.301	1.09E-73	AL096854.1
8.18E-67	0.382214	0.527	0.646	3.03E-62	LINC00513
5.32E-97	0.381705	0.161	0.309	1.97E-92	LINC01278
2.01E-120	0.38138	0.312	0.512	7.44E-116	RPL21
4.97E-89	0.381301	0.384	0.541	1.84E-84	RPL37A
8.78E-37	0.38101	0.251	0.338	3.25E-32	PLEC
6.70E-74	0.3809	0.256	0.39	2.48E-69	SCARA3
2.14E-135	0.380511	0.106	0.258	7.95E-131	KIF12
1.77E-126	0.377839	0.143	0.306	6.56E-122	CALR
2.86E-73	0.377729	0.295	0.43	1.06E-68	NDEL1
4.00E-152	0.376393	0.108	0.274	1.48E-147	KDELR1
4.85E-104	0.37604	0.214	0.377	1.80E-99	RPL4
7.36E-109	0.375528	0.231	0.405	2.73E-104	UBA52
6.00E-91	0.375465	0.287	0.442	2.22E-86	HNRNPDL
4.70E-90	0.374714	0.156	0.29	1.74E-85	AGPAT2
1.03E-40	0.374384	0.238	0.329	3.80E-36	ARHGEF38
8.12E-58	0.373948	0.269	0.38	3.01E-53	SH2D3A
4.52E-46	0.373859	0.393	0.495	1.68E-41	ITGB8
2.81E-115	0.373013	0.183	0.349	1.04E-110	RPL36AL
6.81E-97	0.372192	0.176	0.328	2.52E-92	LINC01138
1.61E-49	0.371059	0.542	0.626	5.97E-45	ARPC2
3.45E-129	0.370576	0.172	0.353	1.28E-124	RPS15A
2.02E-95	0.37043	0.208	0.361	7.50E-91	ARMC7
1.60E-115	0.369688	0.146	0.299	5.93E-111	SPCS1
3.80E-96	0.369563	0.23	0.388	1.41E-91	UBB
2.33E-82	0.369395	0.308	0.453	8.66E-78	HSP90AB1
1.26E-93	0.368885	0.18	0.321	4.68E-89	AC022217.3
2.85E-123	0.367696	0.154	0.316	1.06E-118	SLC25A3
2.41E-27	0.366713	0.525	0.57	8.93E-23	SCN2A
1.42E-124	0.366442	0.104	0.253	5.25E-120	AC079781.5
3.08E-38	0.366202	0.683	0.734	1.14E-33	DLG2
1.97E-122	0.365797	0.111	0.257	7.30E-118	PNRC1
6.07E-36	0.364729	0.297	0.383	2.25E-31	MAP3K8
6.32E-57	0.364126	0.394	0.505	2.34E-52	CHP1
4.64E-70	0.363718	0.26	0.391	1.72E-65	RPL7
2.22E-87	0.362555	0.311	0.466	8.24E-83	LENG8
8.20E-73	0.362549	0.488	0.611	3.04E-68	TMEM245
3.69E-109	0.362454	0.168	0.323	1.37E-104	AKIRIN1
8.22E-81	0.362361	0.332	0.477	3.05E-76	SARAF
3.75E-95	0.361433	0.198	0.348	1.39E-90	HSP90B1
1.16E-51	0.360649	0.175	0.274	4.29E-47	WEE1
2.06E-48	0.360531	0.26	0.363	7.66E-44	CATSPERB
8.86E-60	0.360055	0.446	0.566	3.28E-55	LINC01473
9.61E-110	0.359366	0.134	0.281	3.56E-105	CCNO
2.00E-90	0.359183	0.124	0.255	7.42E-86	AC068587.4
7.99E-64	0.357986	0.402	0.527	2.96E-59	FTL
8.52E-118	0.357582	0.112	0.26	3.16E-113	COX6A1
6.14E-110	0.35699	0.128	0.274	2.28E-105	CHMP3
4.12E-89	0.356169	0.225	0.375	1.53E-84	COX6C
6.51E-79	0.353605	0.233	0.371	2.41E-74	GRN
2.48E-118	0.352638	0.146	0.306	9.21E-114	COX7A2
7.89E-78	0.352625	0.352	0.494	2.93E-73	HNRNPK
1.18E-70	0.352431	0.277	0.412	4.37E-66	ATP5IF1
1.35E-18	0.351896	0.386	0.444	5.01E-14	BIRC3
1.32E-45	0.351758	0.671	0.729	4.88E-41	ARL15
3.55E-76	0.351691	0.31	0.452	1.32E-71	LAPTM4A
2.51E-68	0.351576	0.366	0.5	9.29E-64	HINT1
3.38E-31	0.351192	0.23	0.307	1.25E-26	CASP9
2.38E-60	0.350506	0.454	0.562	8.81E-56	MORF4L1
5.46E-91	0.350255	0.314	0.48	2.02E-86	RPL13A
1.16E-74	0.349439	0.17	0.292	4.29E-70	IGFBP2
3.19E-67	0.349327	0.273	0.404	1.18E-62	CROT
7.34E-50	0.348492	0.343	0.453	2.72E-45	SERINC2
9.07E-53	0.347798	0.222	0.329	3.36E-48	LAMA5
2.41E-94	0.347411	0.166	0.309	8.93E-90	DHRS7
4.37E-88	0.347329	0.153	0.288	1.62E-83	ATP5ME
2.88E-122	0.346639	0.14	0.3	1.07E-117	TUBA1B
1.10E-73	0.346518	0.137	0.253	4.06E-69	VGLL3
5.01E-110	0.34645	0.159	0.315	1.86E-105	HNRNPA1
8.10E-67	0.346069	0.314	0.445	3.00E-62	C12orf75
5.23E-57	0.345622	0.285	0.401	1.94E-52	GNAI3
8.65E-68	0.345557	0.253	0.379	3.21E-63	SPSB3
3.14E-69	0.345337	0.374	0.507	1.17E-64	PCNX4
1.44E-81	0.344836	0.257	0.406	5.35E-77	RACK1
9.28E-39	0.344717	0.803	0.818	3.44E-34	NEDD9
2.75E-41	0.344684	0.599	0.661	1.02E-36	JUP
4.50E-73	0.344269	0.691	0.768	1.67E-68	SLC16A5
7.68E-77	0.343585	0.169	0.301	2.85E-72	LINC02649
2.96E-87	0.343564	0.201	0.346	1.10E-82	BRD2
1.61E-68	0.343397	0.407	0.539	5.95E-64	CIRBP
2.08E-57	0.343366	0.377	0.493	7.70E-53	ZNF562
0.000210668	0.343252	0.523	0.471	1	MDM2
7.81E-104	0.343049	0.12	0.256	2.89E-99	LAMB2
4.37E-63	0.342115	0.36	0.485	1.62E-58	RSRC2
4.64E-115	0.341891	0.122	0.269	1.72E-110	RABAC1
2.55E-71	0.341668	0.217	0.343	9.45E-67	CD151
6.73E-89	0.341539	0.15	0.285	2.50E-84	HSPA1A
1.42E-56	0.340887	0.342	0.461	5.26E-52	CAPN1
2.41E-96	0.340447	0.184	0.335	8.94E-92	EDF1
2.83E-65	0.339814	0.331	0.464	1.05E-60	RPS29
2.09E-85	0.339653	0.195	0.335	7.76E-81	SET
5.98E-62	0.338691	0.514	0.625	2.22E-57	ABO
1.19E-59	0.338582	0.192	0.303	4.40E-55	CCND1
1.26E-73	0.338007	0.235	0.369	4.66E-69	XBP1
6.46E-64	0.337323	0.289	0.416	2.39E-59	NDUFA4
9.49E-20	0.337311	0.499	0.538	3.52E-15	OXSR1
6.25E-66	0.336902	0.236	0.359	2.32E-61	SVOPL
1.60E-66	0.334604	0.182	0.3	5.92E-62	CHD4
1.67E-78	0.334161	0.22	0.361	6.20E-74	RPL23
2.84E-64	0.333499	0.357	0.486	1.05E-59	BTG1
5.13E-104	0.333416	0.127	0.266	1.90E-99	BCAP31
8.22E-87	0.333378	0.805	0.862	3.05E-82	CYB5A
1.27E-105	0.333183	0.873	0.901	4.70E-101	N4BP2L2
2.66E-69	0.333174	0.28	0.416	9.85E-65	LDHA
1.60E-81	0.332936	0.168	0.299	5.95E-77	PTBP1
1.67E-98	0.332383	0.156	0.3	6.20E-94	TUBB
4.86E-31	0.331974	0.177	0.251	1.80E-26	EBF1
1.77E-97	0.331073	0.185	0.341	6.57E-93	RPS5
8.95E-97	0.330204	0.18	0.329	3.32E-92	AC007038.1
1.64E-67	0.330187	0.19	0.312	6.08E-63	SDC4
4.82E-39	0.329897	0.296	0.391	1.79E-34	TFPI2
4.47E-45	0.329611	0.397	0.494	1.66E-40	TRA2B
2.16E-117	0.329604	0.925	0.928	8.00E-113	PATJ
7.23E-61	0.329412	0.788	0.836	2.68E-56	CD9
1.25E-66	0.329181	0.421	0.554	4.63E-62	WDR26
1.44E-100	0.328894	0.149	0.291	5.36E-96	NCL
2.77E-71	0.328654	0.261	0.397	1.03E-66	SDCBP
1.01E-56	0.328636	0.528	0.634	3.75E-52	ENO1
5.43E-72	0.328571	0.206	0.334	2.01E-67	BLCAP
5.04E-12	0.328467	0.271	0.317	1.87E-07	ZNF331
5.26E-76	0.328055	0.23	0.367	1.95E-71	YBX1
8.84E-67	0.326996	0.299	0.433	3.28E-62	CAB39L
2.18E-66	0.32694	0.25	0.378	8.09E-62	RPS27L
1.24E-39	0.326839	0.681	0.712	4.58E-35	ZFP36L1
9.52E-75	0.325429	0.298	0.44	3.53E-70	PTS
2.43E-55	0.324859	0.599	0.679	9.01E-51	CHD2
9.43E-34	0.324604	0.522	0.598	3.50E-29	SLC20A2
5.80E-85	0.324135	0.172	0.309	2.15E-80	MAPKAPK2
7.68E-57	0.323769	0.329	0.452	2.85E-52	NME3
1.78E-78	0.323678	0.184	0.318	6.61E-74	UQCR10
3.98E-66	0.323663	0.731	0.8	1.48E-61	KTN1
2.32E-93	0.323485	0.147	0.286	8.59E-89	UQCRQ
2.36E-57	0.323318	0.412	0.537	8.74E-53	TSPAN1
7.27E-67	0.322774	0.77	0.823	2.70E-62	PCDH7
6.77E-82	0.322146	0.189	0.329	2.51E-77	COX6B1
5.14E-52	0.321161	0.306	0.417	1.91E-47	FAM110C
2.49E-66	0.320253	0.827	0.877	9.24E-62	FAM107B
7.88E-52	0.320138	0.624	0.699	2.92E-47	TMEM165
1.02E-83	0.319859	0.165	0.3	3.78E-79	SH3BGRL3
7.77E-100	0.319751	0.155	0.299	2.88E-95	ARF1
2.56E-29	0.319263	0.205	0.278	9.50E-25	NUAK2
4.26E-55	0.319177	0.315	0.437	1.58E-50	VIM
9.34E-54	0.318824	0.53	0.628	3.46E-49	KIZ
3.04E-52	0.318777	0.232	0.341	1.13E-47	MKNK2
2.79E-94	0.318443	0.125	0.255	1.03E-89	LCN12
3.87E-58	0.317545	0.31	0.429	1.43E-53	CD82
3.34E-109	0.317514	0.119	0.26	1.24E-104	PPIB
9.30E-11	0.316914	0.362	0.404	3.45E-06	ITGA2
8.27E-54	0.316886	0.381	0.497	3.07E-49	ARPC3
1.07E-64	0.316564	0.288	0.425	3.96E-60	H3F3A
3.57E-99	0.316496	0.121	0.258	1.32E-94	SMIM22
1.19E-69	0.31645	0.252	0.386	4.40E-65	COX4I1
5.86E-11	0.316205	0.371	0.391	2.17E-06	LINC00310
9.63E-64	0.31565	0.757	0.8	3.57E-59	HNRNPC
1.57E-50	0.315539	0.764	0.808	5.80E-46	AFF4
1.19E-78	0.315402	0.243	0.39	4.41E-74	NACA
9.14E-21	0.314825	0.314	0.38	3.39E-16	ETS2
3.09E-62	0.314784	0.651	0.736	1.15E-57	HSP90AA1
5.19E-46	0.314502	0.381	0.488	1.93E-41	RHOA
3.67E-64	0.314375	0.594	0.693	1.36E-59	CDK13
1.83E-70	0.313545	0.218	0.361	6.78E-66	CCDC18-AS1
3.23E-84	0.312956	0.136	0.263	1.20E-79	NDUFC1
5.99E-82	0.312113	0.196	0.339	2.22E-77	SUMO2
1.79E-78	0.311671	0.195	0.331	6.65E-74	TMEM50A
8.59E-70	0.310202	0.643	0.734	3.18E-65	BRAF
1.90E-56	0.309366	0.553	0.648	7.04E-52	SEC62
3.18E-47	0.307984	0.625	0.702	1.18E-42	SRRM2
3.15E-86	0.306095	0.181	0.321	1.17E-81	LRPAP1
1.69E-91	0.306051	0.134	0.266	6.27E-87	TRIR
8.19E-22	0.306025	0.753	0.777	3.04E-17	EXOC6B
7.55E-73	0.305487	0.197	0.329	2.80E-68	PRDX5
3.17E-68	0.30534	0.169	0.29	1.18E-63	ATP6V0B
6.03E-51	0.304753	0.412	0.521	2.24E-46	SLC44A4
1.67E-55	0.304752	0.354	0.477	6.20E-51	JPT1
1.53E-82	0.304681	0.286	0.448	5.65E-78	RPS11
1.50E-51	0.304654	0.506	0.6	5.55E-47	IP6K2
1.62E-81	0.304443	0.162	0.3	6.01E-77	SEPTIN2
2.57E-73	0.304346	0.176	0.3	9.54E-69	L1CAM
4.08E-57	0.303148	0.367	0.493	1.51E-52	RAC1
5.77E-73	0.303103	0.21	0.342	2.14E-68	GTF2IRD2B
1.70E-50	0.30293	0.274	0.384	6.31E-46	FUCA1
1.64E-53	0.302859	0.373	0.493	6.09E-49	RFX3
1.26E-37	0.302698	0.634	0.684	4.68E-33	JAK1
1.51E-28	0.30269	0.608	0.67	5.60E-24	LITAF
5.98E-27	0.302562	0.704	0.734	2.22E-22	EGFR
3.55E-101	0.302418	0.13	0.272	1.32E-96	HSPA8
1.16E-23	0.302369	0.569	0.616	4.29E-19	ALDH1A3
1.02E-53	0.301827	0.449	0.558	3.79E-49	GSPT1
3.54E-48	0.301515	0.314	0.426	1.31E-43	DAZAP2
1.68E-54	0.300687	0.69	0.751	6.24E-50	RBM39
1.56E-30	0.300629	0.394	0.472	5.80E-26	MPZL3
1.56E-50	0.300623	0.176	0.274	5.78E-46	STEAP1B
4.28E-50	0.30041	0.459	0.562	1.59E-45	NUP98
3.75E-52	0.299957	0.539	0.63	1.39E-47	YWHAE
9.15E-82	0.299678	0.162	0.296	3.39E-77	RPL27
1.27E-61	0.29959	0.215	0.338	4.72E-57	ATP5MG
5.61E-59	0.29902	0.187	0.3	2.08E-54	GATA3-AS1
4.59E-45	0.298797	0.39	0.495	1.70E-40	ACADVL
2.89E-38	0.298602	0.441	0.527	1.07E-33	BCLAF1
8.15E-77	0.298095	0.19	0.324	3.02E-72	SPCS2
1.73E-25	0.297994	0.238	0.313	6.41E-21	SEMA3C
8.98E-45	0.297719	0.399	0.504	3.33E-40	KIAA0232
7.07E-51	0.297716	0.258	0.392	2.62E-46	MIR31HG
1.84E-59	0.296702	0.215	0.332	6.82E-55	AK9
2.98E-41	0.296406	0.385	0.485	1.11E-36	DNAJB6
5.60E-42	0.296341	0.534	0.624	2.08E-37	UBE2D2
3.80E-53	0.296262	0.36	0.479	1.41E-48	KPNA4
3.46E-06	0.295639	0.254	0.276	0.128098	MIR222HG
7.62E-87	0.29491	0.145	0.279	2.82E-82	NDUFA1
1.13E-49	0.294559	0.487	0.595	4.20E-45	ULK4
2.50E-79	0.294518	0.136	0.26	9.28E-75	ATP5F1D
1.49E-47	0.293423	0.426	0.533	5.52E-43	CCNI
2.47E-65	0.292766	0.234	0.364	9.14E-61	ATP6V1G1
1.24E-45	0.292111	0.325	0.434	4.59E-41	C9orf16
9.61E-54	0.292024	0.2	0.307	3.56E-49	ZNF195
2.44E-58	0.291791	0.351	0.477	9.03E-54	RBMX
2.32E-56	0.291362	0.226	0.341	8.60E-52	PLXNB1
1.32E-83	0.29105	0.127	0.256	4.90E-79	TMBIM4
4.41E-34	0.290488	0.816	0.838	1.64E-29	TMTC2
5.17E-79	0.290409	0.189	0.324	1.92E-74	AL592183.1
2.33E-22	0.290351	0.443	0.503	8.62E-18	KCNJ3
2.47E-44	0.290081	0.239	0.338	9.17E-40	AGRN
3.66E-54	0.289895	0.413	0.533	1.36E-49	SRRM1
7.20E-76	0.289872	0.137	0.258	2.67E-71	TAGLN2
3.01E-37	0.289554	0.311	0.406	1.11E-32	CAP1
1.05E-41	0.289388	0.402	0.495	3.87E-37	MAPK1IP1L
2.18E-18	0.288862	0.341	0.409	8.07E-14	PLA2R1
1.53E-14	0.288845	0.716	0.71	5.65E-10	SNX2
4.48E-65	0.288692	0.172	0.292	1.66E-60	ATP5MD
1.84E-61	0.288673	0.27	0.397	6.82E-57	TMED10
5.91E-42	0.288618	0.43	0.529	2.19E-37	PSEN1
2.01E-55	0.288612	0.205	0.316	7.45E-51	CDC42SE1
2.50E-64	0.287752	0.202	0.323	9.25E-60	CFAP44
7.09E-58	0.287641	0.228	0.346	2.63E-53	ATP5MC2
1.72E-69	0.287482	0.176	0.3	6.36E-65	VCP
1.05E-47	0.287343	0.333	0.444	3.89E-43	EIF3A
6.31E-53	0.286263	0.194	0.31	2.34E-48	AL050309.1
2.08E-72	0.286207	0.277	0.422	7.70E-68	PABPN1
1.20E-34	0.285719	0.399	0.49	4.46E-30	IL6ST
4.06E-15	0.284858	0.484	0.52	1.51E-10	SCN3A
1.14E-53	0.284542	0.338	0.46	4.24E-49	ARMC8
3.42E-34	0.28448	0.323	0.416	1.27E-29	NFKB1
1.36E-35	0.28435	0.472	0.551	5.03E-31	MDM4
7.37E-07	0.284031	0.549	0.558	0.0273373	BAIAP2L1
4.77E-65	0.283976	0.197	0.32	1.77E-60	BTF3
4.12E-15	0.28378	0.466	0.518	1.53E-10	NCEH1
1.01E-49	0.283549	0.297	0.41	3.73E-45	PRMT2
1.72E-71	0.283338	0.245	0.399	6.39E-67	MRTFA
6.04E-55	0.283304	0.183	0.29	2.24E-50	CCDC47
4.51E-69	0.283064	0.174	0.296	1.67E-64	ERP29
1.02E-11	0.282956	0.469	0.508	3.80E-07	SQSTM1
1.31E-54	0.2825	0.291	0.41	4.87E-50	TAPBP
4.45E-80	0.282408	0.13	0.254	1.65E-75	DBI
2.65E-59	0.282289	0.195	0.31	9.82E-55	TP53I3
3.29E-32	0.281639	0.422	0.5	1.22E-27	LINC00271
2.55E-54	0.28101	0.191	0.3	9.46E-50	COX17
7.59E-77	0.28081	0.142	0.266	2.81E-72	ATP6AP1
1.15E-50	0.280701	0.285	0.399	4.25E-46	TGOLN2
1.31E-33	0.280624	0.503	0.582	4.84E-29	TMEM176B
1.39E-57	0.280488	0.182	0.292	5.17E-53	SELENOM
3.39E-37	0.279351	0.397	0.493	1.26E-32	KLF5
2.63E-56	0.279166	0.831	0.853	9.75E-52	ITPR2
2.78E-38	0.278143	0.367	0.465	1.03E-33	TMEM232
1.50E-62	0.27775	0.222	0.346	5.57E-58	SUPT6H
2.31E-66	0.277578	0.15	0.265	8.55E-62	SNRPG
3.86E-50	0.277363	0.472	0.587	1.43E-45	SLC38A2
6.98E-43	0.277281	0.45	0.55	2.59E-38	KIF5B
8.34E-50	0.276932	0.204	0.31	3.09E-45	DDX21
1.76E-70	0.276744	0.138	0.259	6.53E-66	NDUFA13
4.79E-18	0.276733	0.53	0.569	1.77E-13	AC005699.1
7.62E-27	0.276627	0.278	0.352	2.83E-22	LGALS3
1.35E-58	0.276011	0.161	0.27	5.01E-54	CMTM6
6.19E-63	0.275718	0.178	0.296	2.30E-58	IQCA1
2.01E-50	0.275168	0.361	0.479	7.46E-46	WDR33
7.79E-58	0.274979	0.157	0.262	2.89E-53	TP53I11
9.80E-43	0.274971	0.31	0.416	3.64E-38	SEM1
4.07E-53	0.273949	0.337	0.461	1.51E-48	RPL23A
8.98E-53	0.273868	0.771	0.817	3.33E-48	FBXL17
1.99E-24	0.273069	0.785	0.789	7.39E-20	OXR1
6.20E-50	0.272839	0.16	0.257	2.30E-45	EPS8L1
3.85E-41	0.272626	0.236	0.333	1.43E-36	TRIM8
1.82E-30	0.272488	0.339	0.421	6.73E-26	POU5F1
3.55E-66	0.272374	0.188	0.31	1.32E-61	STRAP
1.06E-68	0.271013	0.146	0.263	3.93E-64	SAP18
1.24E-43	0.270605	0.418	0.521	4.59E-39	CSDE1
1.69E-50	0.269856	0.908	0.915	6.26E-46	NAALADL2
3.99E-70	0.269501	0.202	0.335	1.48E-65	RBX1
5.44E-55	0.269038	0.167	0.273	2.02E-50	P4HB
1.80E-64	0.268851	0.141	0.255	6.66E-60	ASB3
5.14E-56	0.268713	0.194	0.307	1.91E-51	CAPNS1
5.02E-18	0.26869	0.279	0.34	1.86E-13	SLC22A5
1.66E-82	0.268612	0.138	0.267	6.16E-78	RPN1
2.09E-38	0.267909	0.357	0.453	7.75E-34	RIC3
2.59E-51	0.267246	0.198	0.305	9.59E-47	PPM1D
8.15E-31	0.266964	0.813	0.834	3.02E-26	MYO3B
1.01E-31	0.266696	0.187	0.266	3.73E-27	PPP1R13L
5.39E-42	0.266381	0.352	0.457	2.00E-37	ARRDC1
2.02E-51	0.266217	0.224	0.341	7.47E-47	RPL12
1.00E-32	0.265494	0.368	0.461	3.72E-28	FBXO33
5.26E-78	0.264839	0.137	0.261	1.95E-73	SEC61A1
2.27E-35	0.264749	0.368	0.459	8.43E-31	GIPC1
4.32E-65	0.26431	0.178	0.298	1.60E-60	IDS
3.91E-30	0.263672	0.285	0.367	1.45E-25	NAB1
7.89E-17	0.263437	0.836	0.807	2.93E-12	NLK
1.06E-68	0.263435	0.138	0.252	3.92E-64	USP11
1.38E-38	0.262581	0.358	0.457	5.10E-34	MORF4L2
8.78E-34	0.26233	0.2	0.28	3.26E-29	LRIF1
1.35E-19	0.262209	0.512	0.565	5.02E-15	TC2N
6.80E-59	0.262169	0.382	0.525	2.52E-54	RPS4X
5.96E-32	0.260918	0.713	0.761	2.21E-27	MACROD2
1.16E-56	0.259957	0.173	0.282	4.30E-52	NAIP
2.11E-19	0.259383	0.363	0.421	7.81E-15	TRMT11
2.67E-44	0.258936	0.33	0.44	9.90E-40	EFCAB2
6.12E-71	0.258891	0.167	0.292	2.27E-66	GTF2IRD2
1.03E-73	0.25888	0.144	0.27	3.84E-69	TPT1-AS1
1.81E-37	0.258865	0.255	0.366	6.73E-33	FXYD2
1.28E-19	0.258802	0.33	0.383	4.76E-15	LINC00486
3.39E-41	0.258497	0.218	0.314	1.26E-36	TMBIM1
6.12E-12	0.258108	0.664	0.661	2.27E-07	CREM
7.45E-63	0.258076	0.159	0.279	2.76E-58	RPL18A
2.46E-52	0.258067	0.221	0.333	9.13E-48	MRPS21
1.42E-68	0.257937	0.156	0.282	5.28E-64	CERT1
3.68E-59	0.257659	0.155	0.268	1.37E-54	MTAP
1.41E-38	0.257339	0.305	0.403	5.24E-34	ZDHHC3
6.36E-38	0.256989	0.263	0.358	2.36E-33	CAPS
1.51E-28	0.256725	0.32	0.402	5.59E-24	KLC1
1.94E-34	0.256053	0.438	0.528	7.18E-30	PCNX2
1.06E-64	0.255432	0.141	0.254	3.91E-60	LGALS3BP
1.44E-50	0.255262	0.166	0.266	5.32E-46	MFSD10
8.40E-55	0.254843	0.198	0.312	3.11E-50	GNG5
6.32E-58	0.254825	0.172	0.284	2.34E-53	DGCR2
1.51E-53	0.254746	0.275	0.402	5.61E-49	RPS20
3.76E-82	0.254644	0.137	0.265	1.39E-77	SCAMP2
8.65E-34	0.254624	0.702	0.759	3.21E-29	NBEAL1
2.15E-43	0.254367	0.272	0.379	7.98E-39	EEF1D
4.03E-47	0.254208	0.244	0.37	1.49E-42	SEPTIN11
5.45E-37	0.253923	0.216	0.304	2.02E-32	TRAF4
4.93E-41	0.253843	0.206	0.3	1.83E-36	PAQR7
1.76E-27	0.252889	0.484	0.556	6.53E-23	EMX2
1.97E-34	0.252832	0.408	0.497	7.31E-30	ENSA
1.79E-44	0.252602	0.235	0.339	6.65E-40	AC058791.1
3.81E-31	0.252512	0.344	0.431	1.41E-26	PSAP
3.27E-38	0.252318	0.269	0.367	1.21E-33	TMEM259
5.64E-53	0.252053	0.174	0.28	2.09E-48	DCDC1
2.45E-45	0.251953	0.837	0.837	9.08E-41	BICC1
1.82E-59	0.251818	0.158	0.27	6.74E-55	DNAJA1
3.74E-48	0.250858	0.22	0.329	1.39E-43	TOMM7
1.26E-14	0.250279	0.334	0.387	4.69E-10	RUSC2
1.62E-33	0.249909	0.344	0.437	6.02E-29	EFCAB14
1.13E-58	0.249024	0.191	0.316	4.20E-54	SEPTIN7
3.46E-21	0.248836	0.522	0.577	1.28E-16	TGS1
1.58E-51	0.248402	0.172	0.278	5.87E-47	ATP5MPL
1.10E-50	0.248307	0.333	0.459	4.06E-46	RPL27A
8.67E-47	0.248031	0.251	0.365	3.22E-42	RPL22
3.36E-48	0.247689	0.204	0.308	1.25E-43	DDX18
4.51E-47	0.24753	0.254	0.367	1.67E-42	CDC37
6.85E-20	0.247238	0.281	0.346	2.54E-15	SLC2A1
2.84E-58	0.247138	0.225	0.359	1.05E-53	MIR3936HG
2.78E-60	0.246787	0.145	0.256	1.03E-55	POLR2L
8.10E-30	0.246624	0.176	0.25	3.00E-25	MAP3K14
2.83E-31	0.246488	0.322	0.409	1.05E-26	FAM177A1
9.84E-58	0.246475	0.207	0.335	3.65E-53	UBE2W
8.46E-41	0.246386	0.3	0.406	3.14E-36	NDUFB2
4.96E-57	0.246247	0.171	0.281	1.84E-52	CLASRP
5.81E-36	0.245824	0.452	0.55	2.15E-31	NUTM2A-AS1
1.91E-64	0.245519	0.149	0.262	7.10E-60	SAR1A
1.29E-43	0.244807	0.208	0.309	4.79E-39	SUB1
3.41E-38	0.243803	0.497	0.59	1.26E-33	SRSF4
1.99E-27	0.243196	0.433	0.512	7.37E-23	HLA-C
7.96E-53	0.242735	0.2	0.313	2.95E-48	HMGN2
1.39E-28	0.242216	0.331	0.415	5.15E-24	LINC00894
1.88E-41	0.241886	0.258	0.364	6.96E-37	NPM1
4.33E-36	0.241336	0.567	0.646	1.61E-31	HMGB1
1.21E-50	0.240255	0.151	0.25	4.49E-46	TRIP6
2.07E-61	0.239997	0.147	0.259	7.66E-57	PSMB1
6.25E-48	0.239469	0.193	0.299	2.32E-43	ILF3
9.23E-41	0.238999	0.244	0.347	3.42E-36	ZMAT3
9.96E-38	0.238293	0.354	0.453	3.69E-33	KHDRBS1
1.54E-44	0.238236	0.195	0.295	5.71E-40	DAD1
3.88E-46	0.23792	0.218	0.333	1.44E-41	RPL26
3.10E-38	0.237903	0.19	0.279	1.15E-33	H2AFZ
3.38E-47	0.237332	0.183	0.285	1.25E-42	SHISA5
2.03E-33	0.237267	0.598	0.664	7.52E-29	TCF25
3.33E-38	0.237218	0.276	0.377	1.23E-33	PRPF38B
7.56E-36	0.237002	0.529	0.608	2.80E-31	TAX1BP1
3.37E-05	0.236788	0.596	0.594	1	AL139807.1
1.79E-27	0.236242	0.294	0.376	6.63E-23	DNAH7
5.69E-38	0.235878	0.275	0.376	2.11E-33	TRAM1
2.54E-22	0.235846	0.644	0.687	9.43E-18	GNAS
3.82E-32	0.235701	0.285	0.372	1.42E-27	PLEKHB2
0.000130134	0.235691	0.59	0.599	1	TOP1
8.75E-24	0.234555	0.348	0.423	3.25E-19	EML6
7.07E-46	0.234204	0.215	0.32	2.62E-41	RBBP6
7.82E-31	0.233959	0.383	0.474	2.90E-26	HMGN3
2.03E-54	0.233324	0.156	0.26	7.53E-50	PNRC2
7.39E-40	0.232938	0.262	0.363	2.74E-35	CSNK1D
3.08E-43	0.232305	0.198	0.296	1.14E-38	RBM23
9.30E-52	0.231999	0.162	0.267	3.45E-47	CLIC1
6.13E-16	0.231743	0.269	0.325	2.27E-11	ERRFI1
2.09E-38	0.231627	0.278	0.378	7.73E-34	PURA
1.65E-12	0.231358	0.75	0.742	6.11E-08	RAP1B
1.77E-39	0.231305	0.96	0.954	6.55E-35	GLS
4.69E-38	0.231159	0.272	0.371	1.74E-33	SYNCRIP
9.49E-56	0.230314	0.186	0.3	3.52E-51	SERINC3
1.61E-39	0.230195	0.197	0.292	5.95E-35	SNU13
1.77E-07	0.230192	0.654	0.651	0.0065789	UNC13C
6.54E-17	0.229772	0.355	0.419	2.42E-12	ODC1
9.63E-36	0.228753	0.355	0.456	3.57E-31	EPC2
1.12E-57	0.228353	0.144	0.252	4.17E-53	PCBP1
3.15E-27	0.228107	0.692	0.737	1.17E-22	HERC4
3.09E-59	0.227784	0.143	0.256	1.15E-54	LINC00174
2.41E-48	0.22759	0.168	0.274	8.95E-44	RAPGEF6
3.12E-28	0.227405	0.227	0.307	1.16E-23	SYAP1
1.22E-39	0.227194	0.226	0.325	4.52E-35	CRK
5.36E-06	0.226959	0.499	0.499	0.198755	PTP4A2
2.63E-34	0.226723	0.258	0.351	9.74E-30	MXD4
4.30E-28	0.226719	0.486	0.571	1.59E-23	ATG7
6.04E-46	0.226004	0.157	0.253	2.24E-41	TXN
1.57E-33	0.225866	0.269	0.361	5.82E-29	TUSC3
1.34E-37	0.225575	0.166	0.257	4.98E-33	PRRG1
2.38E-30	0.224555	0.248	0.336	8.82E-26	ZBTB7A
7.80E-19	0.224377	0.192	0.253	2.89E-14	SEMA4A
1.09E-24	0.224203	0.575	0.633	4.05E-20	TM9SF3
1.73E-29	0.224034	0.469	0.551	6.40E-25	HACD3
2.67E-40	0.223611	0.181	0.273	9.89E-36	UFM1
1.24E-28	0.223338	0.32	0.407	4.60E-24	DYNC1LI2
3.21E-27	0.223061	0.398	0.483	1.19E-22	MCPH1
1.67E-21	0.222918	0.593	0.654	6.17E-17	EPS8L2
1.60E-29	0.222547	0.342	0.432	5.94E-25	CLDN8
1.21E-36	0.222505	0.237	0.332	4.49E-32	PAIP2
0.00021874	0.22201	0.388	0.413	1	NRP1
1.45E-21	0.221935	0.698	0.737	5.39E-17	NFE2L2
1.73E-20	0.221598	0.575	0.63	6.40E-16	TTC28
1.25E-34	0.221334	0.245	0.339	4.64E-30	ARL6IP6
1.65E-38	0.22094	0.222	0.318	6.12E-34	ARL6IP4
2.43E-21	0.220576	0.234	0.3	9.03E-17	H1F0
3.85E-29	0.220358	0.384	0.471	1.43E-24	HNRNPM
2.55E-45	0.220154	0.156	0.252	9.44E-41	ATP5PF
7.48E-37	0.22013	0.206	0.298	2.77E-32	TMEM219
1.07E-49	0.220044	0.239	0.37	3.96E-45	AOPEP
5.87E-22	0.219645	0.606	0.65	2.18E-17	DSTN
8.01E-41	0.219079	0.326	0.433	2.97E-36	IST1
1.42E-31	0.21901	0.302	0.394	5.25E-27	DSE
1.07E-34	0.218465	0.304	0.403	3.96E-30	DYNLT1
1.79E-26	0.2182	0.558	0.623	6.62E-22	CAPZA1
1.89E-37	0.217783	0.259	0.358	7.00E-33	TMC4
1.98E-31	0.217693	0.179	0.261	7.35E-27	DAB1
2.38E-25	0.217672	0.568	0.636	8.84E-21	PEBP1
1.65E-15	0.216285	0.219	0.273	6.10E-11	CLDN1
7.32E-29	0.215996	0.623	0.683	2.71E-24	SRSF11
8.08E-12	0.215848	0.551	0.586	3.00E-07	CPLANE1
0.0510408	0.215585	0.285	0.264	1	NAMPT
7.02E-24	0.215547	0.357	0.44	2.60E-19	NPAS3
5.84E-37	0.215032	0.199	0.289	2.17E-32	CCNK
5.55E-62	0.214395	0.148	0.267	2.06E-57	TASOR2
7.59E-51	0.214105	0.155	0.257	2.81E-46	SYNGR2
4.81E-10	0.213981	0.514	0.546	1.78E-05	B4GALT5
8.75E-26	0.213585	0.349	0.432	3.25E-21	DPY19L2
2.20E-22	0.213194	0.317	0.393	8.15E-18	CTSB
3.27E-38	0.212286	0.171	0.26	1.21E-33	RNPS1
9.62E-24	0.212099	0.424	0.502	3.57E-19	MRPL33
3.85E-37	0.212016	0.183	0.271	1.43E-32	ATF6B
4.69E-36	0.211461	0.222	0.314	1.74E-31	SUCLA2
8.57E-29	0.211344	0.272	0.356	3.18E-24	ZNF274
5.67E-24	0.211061	0.236	0.312	2.10E-19	ATXN7
0.0010875	0.210969	0.796	0.719	1	HS3ST5
2.39E-33	0.210264	0.283	0.377	8.84E-29	PCF11
2.06E-35	0.210258	0.208	0.298	7.63E-31	PITPNB
1.47E-31	0.20993	0.289	0.382	5.47E-27	SYPL1
1.42E-32	0.2098	0.303	0.399	5.27E-28	YLPM1
5.25E-28	0.209743	0.237	0.316	1.95E-23	ANKMY1
2.06E-25	0.209708	0.252	0.329	7.65E-21	ZFAS1
5.21E-09	0.209703	0.601	0.621	0.000192984	CPEB4
3.12E-27	0.209651	0.189	0.263	1.16E-22	RHPN1
5.50E-26	0.209431	0.438	0.515	2.04E-21	UBXN4
6.45E-12	0.209335	0.55	0.584	2.39E-07	NCOA7
6.04E-38	0.209253	0.186	0.277	2.24E-33	H2AFJ
1.21E-31	0.209136	0.19	0.272	4.49E-27	HELLS
6.47E-26	0.208602	0.468	0.546	2.40E-21	DAP
7.12E-32	0.208051	0.261	0.353	2.64E-27	SELENOI
8.67E-27	0.20779	0.497	0.574	3.21E-22	HNRNPA3
5.13E-40	0.207206	0.198	0.294	1.90E-35	TIAM2
2.76E-17	0.206319	0.827	0.834	1.02E-12	EFNA5
1.32E-45	0.206259	0.184	0.286	4.90E-41	SRP9
2.37E-31	0.206095	0.188	0.269	8.77E-27	ACOT9
4.85E-24	0.205988	0.209	0.28	1.80E-19	UBN1
2.96E-41	0.205971	0.206	0.313	1.10E-36	RPL17
2.56E-62	0.205917	0.461	0.628	9.50E-58	TMSB10
0.167202	0.205706	0.349	0.356	1	PTK2B
1.10E-34	0.205407	0.202	0.291	4.09E-30	MOB1A
3.42E-20	0.205391	0.664	0.696	1.27E-15	NSMCE2
2.22E-46	0.205324	0.261	0.397	8.23E-42	SEPTIN9
1.26E-17	0.205024	0.336	0.394	4.68E-13	MFSD4B
1.27E-34	0.205019	0.189	0.274	4.70E-30	ZNF791
2.39E-40	0.204289	0.19	0.286	8.85E-36	RPN2
1.14E-19	0.203559	0.402	0.465	4.22E-15	DNM3
3.66E-21	0.203019	0.478	0.544	1.36E-16	ADNP
1.79E-19	0.20214	0.319	0.386	6.65E-15	MYO1C
5.69E-22	0.20202	0.391	0.468	2.11E-17	CEP112
4.05E-40	0.201884	0.186	0.281	1.50E-35	RBM4
1.07E-27	0.200939	0.335	0.423	3.96E-23	INO80D
2.42E-43	0.200856	0.172	0.269	8.98E-39	SAP30BP
2.34E-15	0.200844	0.607	0.646	8.69E-11	ACTR3C
2.71E-21	0.200755	0.681	0.72	1.00E-16	SGMS1
3.92E-27	0.200302	0.209	0.287	1.45E-22	COMMD6
7.57E-33	0.200294	0.181	0.264	2.81E-28	SRSF9
3.64E-17	0.200088	0.359	0.421	1.35E-12	DYNC2LI1
3.53E-22	0.200004	0.595	0.644	1.31E-17	ZNF721
1.74E-29	0.199817	0.231	0.314	6.44E-25	GSTK1
1.49E-24	0.199365	0.468	0.548	5.53E-20	NSRP1
1.20E-31	0.199238	0.212	0.297	4.46E-27	NDUFV1
3.23E-13	0.199218	0.387	0.439	1.20E-08	BACH1
6.63E-20	0.198987	0.485	0.549	2.46E-15	RAB1A
1.34E-20	0.198803	0.534	0.595	4.97E-16	NUCKS1
2.45E-33	0.198591	0.224	0.324	9.08E-29	DISP1
1.67E-26	0.198296	0.22	0.298	6.20E-22	ATP5F1B
9.99E-27	0.198174	0.189	0.263	3.70E-22	AKR1C3
1.77E-30	0.197557	0.809	0.828	6.58E-26	EHMT1
1.05E-29	0.197456	0.261	0.346	3.88E-25	ATP6V1D
0.290371	0.19738	0.624	0.592	1	KIF26B
9.77E-14	0.197298	0.324	0.379	3.62E-09	GALNT3
7.44E-23	0.196384	0.327	0.405	2.76E-18	PDIA3
5.28E-17	0.196221	0.617	0.651	1.96E-12	C11orf49
5.32E-19	0.195906	0.38	0.449	1.97E-14	CEP95
7.61E-38	0.195597	0.165	0.252	2.82E-33	PPM1G
1.82E-26	0.195411	0.278	0.361	6.74E-22	PIGL
4.53E-06	0.195177	0.485	0.501	0.168106	VPS37B
0.000269636	0.19507	0.643	0.652	1	RAB10
1.71E-28	0.195053	0.305	0.393	6.34E-24	CBX5
7.91E-27	0.19499	0.356	0.443	2.93E-22	RBM5
2.82E-10	0.194347	0.765	0.754	1.04E-05	PHACTR1
5.17E-32	0.193957	0.179	0.26	1.92E-27	FAM228B
8.08E-37	0.19382	0.164	0.25	3.00E-32	SSU72
3.26E-22	0.193781	0.214	0.283	1.21E-17	GSTM3
7.05E-39	0.193719	0.177	0.269	2.61E-34	ARMCX3
1.54E-34	0.193198	0.211	0.301	5.69E-30	RHOC
2.27E-20	0.191728	0.566	0.624	8.42E-16	VAPA
1.70E-17	0.191709	0.426	0.494	6.30E-13	FEZ2
2.35E-16	0.191597	0.319	0.384	8.71E-12	PROM1
4.79E-31	0.191224	0.227	0.316	1.78E-26	EIF2S2
2.50E-41	0.190916	0.191	0.296	9.27E-37	MRTFB
1.16E-30	0.190802	0.222	0.307	4.30E-26	NHLRC3
4.02E-08	0.19067	0.373	0.409	0.0014891	PALLD
2.31E-20	0.190356	0.382	0.455	8.58E-16	AKAP8L
1.22E-08	0.190306	0.305	0.344	0.000450807	FREM2
3.40E-18	0.190186	0.588	0.643	1.26E-13	SGK1
1.37E-20	0.189976	0.395	0.467	5.07E-16	MECP2
2.70E-17	0.18979	0.406	0.47	1.00E-12	NUFIP2
2.92E-28	0.189647	0.244	0.328	1.08E-23	TMEM30A
2.35E-42	0.189409	0.163	0.256	8.71E-38	CREBZF
6.70E-20	0.188863	0.292	0.361	2.48E-15	BEX3
3.36E-20	0.188442	0.592	0.643	1.25E-15	RCOR3
0.23081	0.188337	0.61	0.531	1	LINGO1
6.00E-10	0.188252	0.775	0.766	2.22E-05	NT5C2
7.07E-11	0.187644	0.296	0.34	2.62E-06	PTPN21
4.42E-14	0.187457	0.623	0.652	1.64E-09	PPP4R1
1.69E-34	0.187293	0.168	0.252	6.27E-30	RER1
1.11E-16	0.18729	0.714	0.73	4.10E-12	PRKD1
5.77E-39	0.18714	0.161	0.25	2.14E-34	MBOAT7
5.81E-16	0.186635	0.231	0.29	2.16E-11	RASSF6
1.46E-18	0.186548	0.64	0.681	5.41E-14	CDR2
1.57E-23	0.186499	0.398	0.477	5.81E-19	HNRNPD
6.28E-24	0.186243	0.309	0.39	2.33E-19	ZXDC
4.59E-21	0.185832	0.285	0.358	1.70E-16	ZMYM5
9.43E-12	0.185497	0.231	0.28	3.50E-07	B3GNT5
3.92E-24	0.18524	0.205	0.278	1.45E-19	COX7B
5.86E-17	0.185191	0.41	0.471	2.17E-12	SPG7
5.37E-47	0.184082	0.158	0.263	1.99E-42	RAD50
2.83E-12	0.183999	0.693	0.708	1.05E-07	LPIN2
1.00E-21	0.183874	0.225	0.295	3.71E-17	AC021231.1
1.40E-24	0.183792	0.262	0.341	5.20E-20	DGUOK
2.88E-27	0.183197	0.591	0.668	1.07E-22	CD46
2.22E-14	0.183144	0.245	0.302	8.24E-10	NMRK1
3.82E-20	0.182813	0.268	0.339	1.42E-15	TMCO1
4.76E-12	0.182619	0.447	0.49	1.77E-07	DCUN1D1
1.40E-26	0.182366	0.376	0.466	5.20E-22	STAU1
3.17E-23	0.182352	0.279	0.356	1.17E-18	XRCC6
3.46E-19	0.182178	0.345	0.415	1.28E-14	PTPN2
1.72E-21	0.181755	0.371	0.445	6.37E-17	TSPAN3
3.57E-07	0.181474	0.394	0.429	0.0132348	SNRK
1.43E-22	0.181314	0.287	0.363	5.31E-18	QRICH1
3.51E-33	0.181306	0.168	0.251	1.30E-28	ZCCHC10
1.03E-17	0.180797	0.359	0.427	3.81E-13	TUT7
3.14E-27	0.180786	0.217	0.298	1.17E-22	HNRNPL
1.34E-23	0.180662	0.269	0.348	4.97E-19	TRIM13
1.31E-18	0.180358	0.507	0.572	4.84E-14	DPH6
2.50E-26	0.180147	0.21	0.288	9.26E-22	SSR1
2.85E-16	0.180105	0.206	0.261	1.06E-11	HYDIN
2.92E-20	0.18008	0.439	0.507	1.08E-15	CREBBP
2.28E-19	0.179883	0.397	0.47	8.45E-15	MGST3
4.84E-26	0.179855	0.215	0.293	1.80E-21	EIF4EBP2
3.29E-20	0.179763	0.438	0.509	1.22E-15	REEP5
2.84E-24	0.179413	0.27	0.351	1.05E-19	EIF3J
7.46E-16	0.179351	0.367	0.429	2.77E-11	RALY
5.99E-21	0.178879	0.253	0.324	2.22E-16	NAPA
9.78E-13	0.178831	0.295	0.345	3.63E-08	AL139383.1
1.08E-18	0.178683	0.471	0.535	4.00E-14	TTC19
1.15E-12	0.17858	0.285	0.337	4.27E-08	CD36
0.000193851	0.178579	0.377	0.401	1	CACNA1D
9.17E-18	0.178102	0.25	0.312	3.40E-13	PXN
4.59E-16	0.177934	0.472	0.53	1.70E-11	ZFHX4
3.97E-14	0.177678	0.388	0.449	1.47E-09	LRRC28
1.21E-21	0.177561	0.264	0.338	4.50E-17	BROX
2.66E-12	0.177313	0.478	0.526	9.87E-08	DNM1L
1.26E-16	0.177183	0.724	0.747	4.68E-12	RBM6
1.94E-18	0.177129	0.356	0.423	7.18E-14	YTHDF3
1.62E-17	0.177124	0.372	0.44	6.00E-13	TBCA
2.53E-27	0.177107	0.226	0.308	9.40E-23	UBE4A
1.87E-12	0.176941	0.342	0.398	6.93E-08	NSUN6
2.29E-33	0.176655	0.179	0.265	8.49E-29	ARPC5
6.71E-18	0.176579	0.282	0.348	2.49E-13	CLK1
1.40E-29	0.176528	0.192	0.273	5.19E-25	SELENOT
2.48E-21	0.176085	0.23	0.3	9.21E-17	MTCH1
2.42E-17	0.176009	0.361	0.427	8.98E-13	EWSR1
1.13E-24	0.175595	0.241	0.32	4.20E-20	ADCY6
1.68E-21	0.175432	0.29	0.364	6.23E-17	YIPF4
2.79E-31	0.175421	0.17	0.251	1.03E-26	GNL1
4.90E-15	0.175188	0.481	0.53	1.82E-10	DIAPH1
2.75E-25	0.175076	0.241	0.32	1.02E-20	BCAP29
8.26E-24	0.175023	0.243	0.32	3.06E-19	OSBP
1.20E-08	0.17495	0.466	0.495	0.000446327	RBMS2
0.908156	0.174655	0.33	0.323	1	LOXL4
1.86E-10	0.174492	0.383	0.425	6.89E-06	WASHC1
3.99E-24	0.174442	0.183	0.252	1.48E-19	SPPL2B
4.58E-19	0.17433	0.275	0.342	1.70E-14	HDHD3
2.64E-21	0.174323	0.268	0.342	9.78E-17	RRBP1
1.15E-21	0.174215	0.552	0.618	4.26E-17	ZRANB2
5.82E-16	0.174114	0.274	0.336	2.16E-11	IRF3
3.69E-16	0.174093	0.569	0.618	1.37E-11	PHF3
5.49E-22	0.174064	0.232	0.304	2.04E-17	EFCAB13
1.51E-17	0.173996	0.526	0.584	5.60E-13	PPP6R2
1.09E-22	0.173918	0.881	0.898	4.03E-18	MAML2
7.53E-21	0.17378	0.512	0.58	2.79E-16	MFSD14C
1.42E-22	0.173638	0.327	0.407	5.26E-18	CRYZ
8.34E-23	0.173565	0.327	0.408	3.09E-18	ARID1A
5.17E-05	0.172764	0.541	0.556	1	ZNF483
8.29E-09	0.172529	0.354	0.396	0.000307226	PTPRS
2.29E-19	0.17224	0.378	0.45	8.49E-15	FREM1
1.23E-19	0.172186	0.21	0.275	4.55E-15	CASP4
3.19E-25	0.172172	0.337	0.422	1.18E-20	CCSER2
8.37E-06	0.172073	0.252	0.283	0.310361	IGFBP3
1.28E-27	0.172016	0.189	0.267	4.76E-23	MAGT1
2.64E-25	0.171915	0.206	0.29	9.79E-21	SHB
2.84E-19	0.171687	0.333	0.405	1.05E-14	RAB5A
3.57E-27	0.171231	0.184	0.26	1.32E-22	TBRG1
1.62E-30	0.170273	0.218	0.306	6.00E-26	ZNF280D
3.75E-23	0.170218	0.207	0.277	1.39E-18	PGP
1.76E-12	0.1699	0.326	0.378	6.54E-08	ARMC9
5.93E-12	0.169501	0.569	0.606	2.20E-07	PHLDB2
4.32E-27	0.169487	0.184	0.262	1.60E-22	HEATR5A
7.92E-25	0.1688	0.313	0.396	2.94E-20	UBE2G2
8.17E-17	0.168761	0.52	0.582	3.03E-12	RBM25
2.10E-24	0.168532	0.198	0.274	7.77E-20	URGCP
7.69E-23	0.168227	0.222	0.296	2.85E-18	WHAMM
5.84E-15	0.168084	0.545	0.596	2.17E-10	GOLGB1
7.45E-27	0.167509	0.2	0.278	2.76E-22	MRPL19
8.82E-26	0.16748	0.203	0.28	3.27E-21	C16orf72
4.71E-09	0.167248	0.466	0.511	0.000174473	RAPGEF3
1.43E-14	0.16701	0.354	0.413	5.32E-10	STXBP3
1.73E-27	0.166942	0.203	0.284	6.41E-23	RAD21
9.06E-20	0.166445	0.288	0.36	3.36E-15	CNBP
1.26E-17	0.16604	0.196	0.255	4.66E-13	TIGAR
2.04E-14	0.166015	0.399	0.459	7.55E-10	GOLPH3
3.02E-20	0.165889	0.377	0.451	1.12E-15	PAPOLA
2.33E-13	0.165763	0.509	0.557	8.63E-09	CHD3
1.41E-17	0.165375	0.42	0.487	5.24E-13	KIAA0825
3.30E-31	0.164766	0.185	0.268	1.22E-26	TOR1AIP1
3.23E-27	0.164664	0.199	0.278	1.20E-22	ATG14
0.00347088	0.164628	0.743	0.708	1	MCU
3.85E-16	0.164596	0.216	0.273	1.43E-11	FBP1
5.67E-15	0.164433	0.469	0.524	2.10E-10	ICA1L
5.71E-13	0.164359	0.364	0.419	2.12E-08	DMKN
1.89E-11	0.164102	0.452	0.499	7.02E-07	CENPC
5.77E-07	0.163962	0.384	0.422	0.02141	CLIP1
3.26E-06	0.163893	0.284	0.316	0.120937	GOT1
2.25E-08	0.163855	0.417	0.453	0.000832484	ANKRD44
0.0068431	0.163739	0.419	0.434	1	HOMER1
2.38E-18	0.162573	0.237	0.303	8.82E-14	SUMO1
1.74E-14	0.162564	0.528	0.579	6.45E-10	ODF2L
9.11E-30	0.162512	0.172	0.252	3.38E-25	EIF4G1
0.000160645	0.162494	0.401	0.425	1	COL4A5
5.83E-15	0.16248	0.226	0.281	2.16E-10	GTF2B
9.89E-11	0.162363	0.491	0.531	3.67E-06	CEP70
0.000693218	0.162114	0.427	0.447	1	ABCC3
1.52E-30	0.161995	0.212	0.304	5.63E-26	RPL9
8.47E-23	0.161732	0.595	0.663	3.14E-18	AGO3
2.86E-16	0.161285	0.367	0.435	1.06E-11	KPNB1
2.12E-38	0.161076	0.198	0.303	7.85E-34	RELCH
2.47E-15	0.160788	0.287	0.347	9.17E-11	PON2
1.70E-07	0.160668	0.361	0.396	0.00632051	CCNYL1
1.62E-10	0.160659	0.614	0.645	6.02E-06	STRN3
8.50E-11	0.160658	0.536	0.574	3.15E-06	ANKRD10
1.33E-18	0.160655	0.231	0.298	4.94E-14	CLHC1
0.42661	0.160541	0.603	0.584	1	PTPRM
3.84E-06	0.160193	0.501	0.526	0.142516	PBX1
0.000207443	0.159928	0.551	0.565	1	BCAR3
1.28E-07	0.159713	0.514	0.541	0.00473192	HNRNPLL
6.89E-28	0.159669	0.873	0.883	2.56E-23	DDX17
1.05E-19	0.15964	0.199	0.264	3.88E-15	OTUD5
7.33E-21	0.159544	0.236	0.307	2.72E-16	WSB2
3.97E-24	0.159191	0.182	0.254	1.47E-19	C1orf43
7.03E-17	0.158842	0.253	0.316	2.61E-12	UCP2
1.51E-17	0.15872	0.21	0.27	5.60E-13	SP1
5.65E-11	0.158473	0.49	0.533	2.10E-06	RIN2
1.23E-14	0.15834	0.677	0.704	4.57E-10	GTF2I
9.54E-19	0.158296	0.228	0.294	3.54E-14	UQCRH
5.40E-12	0.158095	0.387	0.439	2.00E-07	HECTD2
1.64E-08	0.158016	0.263	0.303	0.000607689	SNED1
3.99E-24	0.157942	0.211	0.286	1.48E-19	DHX30
4.68E-20	0.15793	0.231	0.301	1.74E-15	LMAN1
7.51E-21	0.157726	0.208	0.279	2.79E-16	SMAD4
1.87E-11	0.157537	0.461	0.505	6.92E-07	SGPP1
7.70E-17	0.157348	0.28	0.345	2.85E-12	VAMP8
3.77E-17	0.157103	0.638	0.683	1.40E-12	PIAS1
1.87E-16	0.15679	0.251	0.313	6.94E-12	FIGN
4.20E-16	0.156714	0.575	0.633	1.56E-11	KCP
7.84E-19	0.1566	0.61	0.509	2.91E-14	SNAPC1
0.00083129	0.156299	0.263	0.285	1	CDC37L1
2.48E-14	0.155803	0.206	0.258	9.19E-10	BDNF-AS
2.52E-12	0.155738	0.419	0.474	9.33E-08	CLTA
5.60E-06	0.15526	0.716	0.728	0.207775	DGKH
4.84E-23	0.155112	0.191	0.262	1.79E-18	SLC30A5
3.46E-14	0.154223	0.219	0.272	1.28E-09	FGL2
7.08E-21	0.154145	0.198	0.266	2.63E-16	CCDC32
4.13E-12	0.153672	0.289	0.343	1.53E-07	COMT
8.87E-07	0.15362	0.218	0.253	0.0328894	ATF7IP2
5.61E-13	0.15339	0.324	0.383	2.08E-08	THEM4
2.46E-35	0.153012	0.181	0.277	9.12E-31	AC002463.1
3.82E-10	0.1529	0.394	0.441	1.42E-05	SLC16A4
8.51E-15	0.152864	0.343	0.402	3.16E-10	ZKSCAN1
0.372526	0.152386	0.339	0.332	1	PROSER2
2.35E-09	0.152129	0.543	0.583	8.72E-05	RC3H1
2.43E-06	0.151752	0.482	0.51	0.0899119	ATP2B1
6.20E-12	0.151735	0.296	0.345	2.30E-07	DYNLRB1
1.18E-13	0.151726	0.373	0.433	4.39E-09	PPP4R3A
2.84E-09	0.151454	0.312	0.361	0.000105395	TNFRSF11B
1.67E-19	0.151143	0.502	0.58	6.21E-15	HS6ST1
1.69E-12	0.150871	0.316	0.373	6.27E-08	RAB21
6.48E-07	0.150783	0.364	0.401	0.0240402	PHF8
7.53E-11	0.150281	0.534	0.573	2.79E-06	AF117829.1
5.24E-12	0.150201	0.412	0.467	1.94E-07	HNRNPF
6.73E-21	0.149747	0.206	0.276	2.49E-16	SERBP1
3.06E-19	0.149364	0.28	0.349	1.13E-14	NUP88
0.000161225	0.149109	0.834	0.818	1	CSNK1A1
4.31E-12	0.148725	0.44	0.495	1.60E-07	CSRNP3
3.47E-12	0.148554	0.651	0.69	1.28E-07	ARGLU1
6.93E-08	0.148285	0.711	0.693	0.00257098	STK33
3.23E-12	0.147382	0.321	0.372	1.20E-07	ARHGAP35
2.01E-16	0.146835	0.271	0.338	7.47E-12	COPB1
3.48E-13	0.146756	0.29	0.348	1.29E-08	SMARCA1
5.61E-07	0.146344	0.644	0.655	0.0207859	SIK2
8.26E-12	0.145487	0.62	0.652	3.06E-07	EPC1
0.0770157	0.145476	0.628	0.614	1	MPRIP
9.93E-11	0.145122	0.426	0.474	3.68E-06	HNRNPH3
7.84E-18	0.145098	0.285	0.353	2.91E-13	ERICH1
3.04E-09	0.144834	0.33	0.372	0.00011261	RNF114
9.64E-11	0.144756	0.422	0.475	3.58E-06	ZNF131
0.00593845	0.144453	0.614	0.58	1	KDM5B
2.51E-08	0.14439	0.633	0.662	0.000929074	ESR2
4.36E-11	0.144063	0.267	0.316	1.62E-06	SELENOW
1.82E-16	0.143875	0.204	0.264	6.76E-12	CEP128
6.21E-15	0.143627	0.253	0.314	2.30E-10	VPS4B
3.40E-15	0.143033	0.225	0.283	1.26E-10	COX20
2.49E-16	0.142958	0.283	0.35	9.24E-12	IFNAR1
2.66E-11	0.142807	0.228	0.278	9.85E-07	KCNK1
4.73E-20	0.142797	0.202	0.268	1.75E-15	SAR1B
4.20E-18	0.142633	0.285	0.354	1.56E-13	SUGP2
6.86E-11	0.142606	0.407	0.459	2.54E-06	SMARCA5
2.44E-23	0.142457	0.2	0.274	9.04E-19	PRKACB
2.83E-17	0.14242	0.272	0.34	1.05E-12	CRIP2
3.14E-25	0.142385	0.18	0.255	1.17E-20	DCTN2
1.98E-19	0.142343	0.223	0.292	7.34E-15	GUK1
2.82E-18	0.14229	0.277	0.347	1.05E-13	IPO7
1.06E-13	0.142285	0.616	0.67	3.93E-09	SRSF10
3.22E-12	0.142108	0.209	0.259	1.19E-07	TCEAL9
6.84E-05	0.141612	0.69	0.679	1	IQGAP1
1.71E-10	0.141611	0.315	0.365	6.35E-06	RAB3IP
9.23E-16	0.141285	0.221	0.281	3.42E-11	WDR45B
1.57E-10	0.141227	0.335	0.385	5.83E-06	GOSR1
2.83E-10	0.141216	0.212	0.256	1.05E-05	PLEKHM1
2.06E-06	0.14098	0.755	0.75	0.0765433	PPP2R3A
1.73E-12	0.140807	0.628	0.686	6.42E-08	SORBS2
9.46E-12	0.140611	0.588	0.625	3.51E-07	MED13
3.48E-13	0.140558	0.811	0.808	1.29E-08	CAMKMT
9.93E-21	0.140083	0.199	0.267	3.68E-16	ZNF862
8.52E-16	0.139783	0.206	0.264	3.16E-11	NOL7
4.14E-18	0.139687	0.213	0.277	1.53E-13	EIF4E
3.70E-11	0.139508	0.469	0.519	1.37E-06	SENP5
1.33E-07	0.139215	0.489	0.52	0.0049397	TMEM87A
9.34E-11	0.13895	0.556	0.6	3.46E-06	AIG1
1.02E-08	0.138905	0.683	0.697	0.000377618	MAL2
1.26E-05	0.138838	0.472	0.495	0.467587	GPRC5C
1.00E-17	0.138513	0.188	0.25	3.72E-13	TDG
6.18E-12	0.138443	0.24	0.291	2.29E-07	LARS
7.37E-14	0.138298	0.264	0.323	2.73E-09	IQCH-AS1
3.19E-09	0.138166	0.546	0.587	0.000118274	BMT2
1.68E-12	0.137991	0.248	0.303	6.22E-08	DDR1
1.76E-15	0.137902	0.247	0.309	6.53E-11	MAK
3.16E-15	0.13747	0.212	0.27	1.17E-10	DCAF1
5.75E-07	0.137327	0.535	0.565	0.021301	SP100
4.41E-17	0.137028	0.213	0.275	1.63E-12	RETREG3
2.51E-15	0.136853	0.232	0.292	9.29E-11	CMC2
2.06E-13	0.136758	0.278	0.336	7.63E-09	MED21
3.12E-10	0.13662	0.472	0.521	1.16E-05	RAB7A
0.000376033	0.136583	0.375	0.398	1	MBD4
7.65E-18	0.136535	0.195	0.256	2.84E-13	H2AFV
9.57E-05	0.136422	0.473	0.497	1	REL
7.33E-05	0.136016	0.289	0.314	1	KLF9
3.83E-11	0.135667	0.27	0.322	1.42E-06	ZDHHC13
1.18E-09	0.135461	0.213	0.256	4.39E-05	DOC2B
1.70E-10	0.135422	0.238	0.284	6.32E-06	ZNF43
5.00E-13	0.135273	0.256	0.312	1.85E-08	KLHDC2
1.84E-11	0.135156	0.266	0.32	6.84E-07	XPC
2.11E-14	0.135122	0.232	0.292	7.83E-10	MAATS1
1.26E-14	0.13496	0.841	0.865	4.68E-10	MPPED2
2.49E-09	0.134578	0.571	0.609	9.23E-05	SHANK2
1.68E-14	0.13414	0.321	0.387	6.22E-10	SCOC
8.04E-12	0.13405	0.71	0.727	2.98E-07	ARIH1
2.00E-10	0.134013	0.432	0.483	7.40E-06	GGNBP2
1.61E-16	0.133077	0.282	0.349	5.97E-12	MFF
5.20E-08	0.132898	0.412	0.453	0.00192698	ZRANB3
2.29E-12	0.132609	0.319	0.379	8.48E-08	CSTF3
8.54E-12	0.132506	0.572	0.619	3.17E-07	COMMD10
7.23E-08	0.132201	0.606	0.635	0.00268032	PLXDC2
1.29E-09	0.132039	0.288	0.335	4.79E-05	SH3GLB2
9.06E-11	0.13202	0.522	0.568	3.36E-06	CFDP1
2.60E-24	0.131859	0.205	0.282	9.65E-20	UBE2N
1.97E-12	0.131739	0.256	0.309	7.31E-08	SHMT1
6.51E-13	0.131512	0.269	0.325	2.41E-08	PAFAH1B2
1.02E-16	0.131356	0.193	0.251	3.77E-12	TSTD2
0.0003993	0.131255	0.712	0.727	1	SDK1
9.56E-10	0.131118	0.271	0.318	3.54E-05	CEBPZOS
1.53E-09	0.130866	0.377	0.424	5.68E-05	SERPINB6
2.60E-13	0.13081	0.369	0.429	9.66E-09	CBWD5
5.95E-11	0.13078	0.805	0.803	2.21E-06	NF1
1.23E-14	0.13054	0.221	0.278	4.56E-10	CCDC146
1.63E-10	0.130223	0.314	0.367	6.03E-06	UBE2B
3.46E-17	0.130021	0.236	0.3	1.28E-12	PFDN1
7.15E-17	0.12996	0.192	0.252	2.65E-12	ATP6V1F
3.21E-13	0.129899	0.445	0.504	1.19E-08	FGFR2
4.38E-09	0.129368	0.214	0.256	0.000162439	BICDL2
0.000643114	0.12935	0.363	0.383	1	RRM2B
1.51E-17	0.129043	0.911	0.909	5.60E-13	ADK
8.26E-11	0.129008	0.291	0.344	3.06E-06	TLE4
3.16E-08	0.128548	0.502	0.543	0.00117076	SCCPDH
1.02E-07	0.128127	0.486	0.52	0.00376524	SREK1
2.11E-12	0.128073	0.402	0.461	7.82E-08	DHX9
9.56E-08	0.127864	0.249	0.288	0.00354538	RLIM
8.98E-20	0.127817	0.186	0.252	3.33E-15	PSMD12
5.70E-11	0.127317	0.336	0.389	2.11E-06	TOGARAM1
1.23E-09	0.127201	0.232	0.28	4.55E-05	ETS1
6.44E-09	0.127131	0.329	0.378	0.00023873	CCNL2
0.0173365	0.126847	0.603	0.607	1	SPTAN1
5.38E-06	0.126764	0.462	0.492	0.199461	NR2F1-AS1
1.75E-11	0.126506	0.491	0.54	6.49E-07	CLTC
5.89E-05	0.126483	0.363	0.394	1	SAMD5
1.29E-16	0.126221	0.232	0.294	4.76E-12	FBXL13
1.81E-11	0.1262	0.461	0.517	6.71E-07	PHF14
3.76E-16	0.125795	0.249	0.314	1.39E-11	LINC01006
2.23E-09	0.125435	0.316	0.368	8.26E-05	BIRC2
3.11E-05	0.125013	0.5	0.525	1	LAMC1
5.33E-11	0.12501	0.825	0.827	1.98E-06	SMYD3
0.00047772	0.124761	0.47	0.49	1	ACTR3
1.57E-11	0.124748	0.351	0.409	5.81E-07	SELENOF
1.88E-11	0.124413	0.229	0.277	6.95E-07	AC010997.3
1.49E-08	0.124048	0.436	0.481	0.000550829	SLC35F5
1.09E-09	0.123635	0.631	0.666	4.03E-05	2024-03-06
0.653087	0.123485	0.546	0.538	1	GAREM1
5.11E-08	0.123389	0.371	0.414	0.00189357	CNTN3
1.26E-14	0.123326	0.216	0.273	4.67E-10	NPIPB5
2.56E-06	0.123009	0.379	0.411	0.0950517	SLC6A12
3.40E-13	0.122929	0.707	0.736	1.26E-08	KANSL1L
0.00394585	0.122768	0.516	0.528	1	TJP1
1.18E-07	0.122687	0.271	0.308	0.00436084	WDR1
9.99E-10	0.122622	0.217	0.263	3.70E-05	MMP24OS
1.04E-13	0.12259	0.273	0.334	3.86E-09	RNF11
3.73E-14	0.122542	0.214	0.271	1.38E-09	ARPP19
5.98E-10	0.122367	0.263	0.31	2.22E-05	DYNLL1
2.31E-08	0.122341	0.418	0.462	0.000857964	YME1L1
1.27E-11	0.122341	0.296	0.349	4.70E-07	TSG101
2.28E-15	0.12232	0.197	0.255	8.44E-11	UBE2L3
4.43E-07	0.122019	0.407	0.449	0.0164147	SNRNP70
1.34E-14	0.12186	0.837	0.844	4.97E-10	ZSWIM6
2.04E-10	0.121276	0.21	0.257	7.56E-06	NDUFV3
6.90E-13	0.1212	0.255	0.315	2.56E-08	PLD3
2.29E-07	0.120913	0.393	0.432	0.00848467	MIPOL1
3.83E-12	0.120825	0.309	0.366	1.42E-07	DDX52
2.41E-09	0.12065	0.383	0.434	8.94E-05	EIF5B
7.02E-14	0.120497	0.802	0.818	2.60E-09	VPS13C
6.46E-07	0.120123	0.51	0.54	0.0239634	SH3D19
8.28E-08	0.119906	0.28	0.32	0.00307158	SPRED2
0.000395779	0.119903	0.31	0.337	1	STK38L
3.13E-16	0.11969	0.209	0.272	1.16E-11	NORAD
9.76E-16	0.119613	0.243	0.305	3.62E-11	MSL2
9.63E-10	0.119196	0.745	0.648	3.57E-05	GLIS3
1.36E-12	0.119131	0.208	0.259	5.06E-08	RNF34
1.53E-07	0.118962	0.277	0.316	0.00566816	TCTN3
4.79E-06	0.118858	0.531	0.558	0.177452	SPATA6L
7.12E-11	0.118577	0.282	0.335	2.64E-06	PILRB
0.00247334	0.11835	0.632	0.642	1	SYTL2
1.02E-07	0.11808	0.359	0.403	0.00376597	TBK1
3.96E-14	0.117999	0.196	0.251	1.47E-09	ZDHHC5
3.69E-13	0.117988	0.284	0.342	1.37E-08	PPM1A
3.00E-10	0.117847	0.239	0.286	1.11E-05	PARK7
2.32E-08	0.117584	0.264	0.307	0.000860433	TGIF1
1.13E-09	0.117547	0.406	0.457	4.17E-05	ZBTB44
4.28E-08	0.117529	0.313	0.358	0.00158636	TAF1
4.54E-07	0.117523	0.372	0.415	0.0168378	CYFIP1
2.46E-09	0.11749	0.263	0.31	9.11E-05	XRCC4
3.83E-09	0.117454	0.843	0.838	0.000142106	ARFGEF1
3.77E-10	0.117422	0.207	0.251	1.40E-05	ANKRD13D
2.50E-09	0.117355	0.368	0.419	9.28E-05	CRTC1
1.20E-11	0.117218	0.265	0.32	4.44E-07	HSPA4
1.18E-10	0.117166	0.293	0.347	4.37E-06	NUP58
1.21E-09	0.117075	0.321	0.371	4.50E-05	PRPF8
0.151522	0.116844	0.669	0.638	1	AMBRA1
0.00487801	0.11658	0.252	0.27	1	HEG1
0.000121644	0.116536	0.311	0.339	1	TPK1
0.00498185	0.116393	0.373	0.398	1	CDK14
2.29E-06	0.116318	0.419	0.454	0.0849619	WASL
8.46E-26	0.116287	0.214	0.304	3.14E-21	ARHGAP8
5.07E-09	0.116159	0.622	0.655	0.000187845	HECTD1
1.84E-11	0.116001	0.214	0.265	6.82E-07	SOD1
1.88E-07	0.115987	0.49	0.527	0.00697635	OGDH
0.000133486	0.115894	0.391	0.416	1	TMEM116
5.13E-09	0.115453	0.253	0.297	0.000190123	SSBP4
3.32E-10	0.114997	0.561	0.602	1.23E-05	CCDC198
6.09E-06	0.114893	0.317	0.355	0.225883	FLOT1
0.00134818	0.114731	0.553	0.567	1	ATP13A3
2.22E-09	0.114731	0.616	0.649	8.22E-05	CUL3
7.04E-11	0.114494	0.205	0.252	2.61E-06	SCAP
0.00275054	0.114401	0.928	0.869	1	USP53
0.15213	0.114346	0.806	0.756	1	KCNJ16
4.75E-11	0.114335	0.232	0.283	1.76E-06	SUGT1
2.05E-10	0.114281	0.321	0.375	7.58E-06	UPF3A
2.52E-07	0.11422	0.66	0.678	0.00932968	PAFAH1B1
7.15E-07	0.113913	0.245	0.282	0.0265165	GOLGA8A
3.83E-06	0.113905	0.292	0.326	0.142067	WDR35
1.48E-09	0.11378	0.244	0.291	5.49E-05	AASDH
6.24E-05	0.113777	0.299	0.264	1	ITGA6
4.06E-06	0.113312	0.401	0.437	0.150525	SPTBN2
3.31E-08	0.112982	0.265	0.309	0.00122857	CEBPZ
6.04E-06	0.112847	0.291	0.328	0.224034	LPCAT3
1.39E-09	0.112843	0.245	0.29	5.14E-05	AP3D1
1.26E-06	0.112836	0.427	0.465	0.0466967	DIAPH2
0.110606	0.112606	0.652	0.656	1	AEBP2
0.00082869	0.112499	0.326	0.35	1	C8orf37-AS1
1.25E-13	0.112457	0.25	0.312	4.65E-09	PCSK7
1.41E-05	0.11243	0.528	0.555	0.522004	UGGT2
2.31E-08	0.11222	0.657	0.685	0.000856226	GSK3B
2.15E-06	0.11212	0.338	0.376	0.0797694	CCDC57
2.15E-13	0.112027	0.207	0.262	7.98E-09	SEC23IP
7.53E-16	0.112003	0.207	0.271	2.79E-11	PSME1
1.95E-09	0.111988	0.89	0.882	7.22E-05	APP
1.40E-14	0.111879	0.206	0.264	5.17E-10	LSM8
4.21E-06	0.111869	0.302	0.338	0.156214	TRIM26
7.34E-06	0.111713	0.767	0.78	0.272311	FOXP1
1.31E-11	0.111067	0.21	0.26	4.87E-07	STXBP4
2.59E-11	0.111005	0.207	0.255	9.59E-07	TMEM230
4.54E-07	0.110731	0.309	0.35	0.0168192	NAPG
2.48E-07	0.110695	0.727	0.728	0.00920434	LARP4B
0.000589613	0.110593	0.521	0.542	1	SLC16A7
2.54E-13	0.110545	0.205	0.259	9.41E-09	CBWD2
3.74E-06	0.110485	0.422	0.46	0.138721	NAP1L1
4.31E-10	0.110273	0.297	0.35	1.60E-05	SRGAP2
4.02E-16	0.110065	0.908	0.911	1.49E-11	VMP1
0.000973421	0.110049	0.487	0.515	1	GRB7
2.16E-08	0.109961	0.597	0.627	0.000799752	ZHX3
2.43E-06	0.109665	0.509	0.542	0.0900351	UBE3A
6.39E-12	0.109641	0.251	0.306	2.37E-07	RAB14
1.85E-12	0.109635	0.22	0.275	6.85E-08	SRGAP2B
0.0402019	0.109338	0.619	0.609	1	NUP214
1.73E-09	0.109283	0.267	0.315	6.40E-05	TSC22D4
2.98E-07	0.109262	0.303	0.346	0.0110635	PHC2
7.72E-07	0.109254	0.749	0.759	0.0286212	ASH1L
1.21E-09	0.109121	0.227	0.274	4.50E-05	USP16
5.78E-13	0.108807	0.326	0.39	2.14E-08	YY1
9.50E-12	0.108655	0.272	0.33	3.52E-07	STX5
8.21E-11	0.108586	0.239	0.289	3.04E-06	PDHA1
2.19E-09	0.10771	0.263	0.313	8.14E-05	ZC3H15
0.000156305	0.107704	0.368	0.399	1	ITGAV
2.03E-09	0.107569	0.275	0.323	7.53E-05	NDUFA5
1.31E-06	0.107507	0.49	0.534	0.0484347	PLXNB2
2.24E-08	0.107467	0.311	0.359	0.000829905	PPIL4
1.11E-12	0.107399	0.229	0.285	4.10E-08	ARSD
0.00032177	0.107349	0.472	0.495	1	OGT
0.000899056	0.107105	0.775	0.764	1	TANC2
0.0891505	0.106979	0.329	0.307	1	IGFBP5
5.17E-05	0.106589	0.566	0.599	1	PPP2R2B
3.98E-12	0.10642	0.203	0.255	1.48E-07	UBA1
3.24E-09	0.106196	0.327	0.38	0.000120088	CUL4A
1.03E-08	0.10581	0.359	0.409	0.000381211	PPP4R3B
2.17E-08	0.105668	0.291	0.339	0.000806075	MFSD14B
3.52E-07	0.10554	0.287	0.328	0.0130493	SUMF2
1.52E-05	0.105528	0.328	0.363	0.565366	CERS5
2.15E-08	0.105321	0.324	0.373	0.000797099	ZNF718
6.53E-08	0.10527	0.325	0.37	0.00242063	ACP6
4.39E-06	0.105042	0.417	0.457	0.162662	SERP1
0.000187118	0.104688	0.404	0.435	1	DDX46
0.00146038	0.104647	0.319	0.345	1	H2AFY
0.698744	0.104559	0.375	0.374	1	EMP2
0.000511135	0.104207	0.586	0.595	1	AC008014.1
1.45E-06	0.104114	0.367	0.405	0.0537934	CANX
1.88E-07	0.104016	0.27	0.312	0.00698024	VPS29
1.16E-06	0.104007	0.241	0.279	0.0431693	AL033504.1
5.50E-09	0.103922	0.387	0.439	0.000203744	ABHD18
3.03E-10	0.103662	0.236	0.285	1.12E-05	SUPT5H
3.63E-06	0.10326	0.287	0.323	0.134551	PNPLA8
2.01E-10	0.10307	0.275	0.326	7.45E-06	NCBP3
2.36E-06	0.102841	0.434	0.469	0.0875687	PPM1B
3.18E-09	0.102742	0.209	0.254	0.000118013	COQ4
9.20E-08	0.102713	0.249	0.29	0.00341224	RTF1
5.59E-05	0.102572	0.486	0.515	1	COMMD1
1.96E-08	0.1025	0.336	0.385	0.000726469	PCNP
6.49E-08	0.102183	0.383	0.431	0.00240714	G3BP1
0.000116427	0.101885	0.823	0.804	1	SIK3
4.31E-06	0.101707	0.29	0.327	0.159681	FANK1
3.04E-06	0.101671	0.239	0.273	0.112746	GNE
0.00499085	0.101537	0.408	0.428	1	PTPN1
0.000433316	0.101373	0.787	0.773	1	SKAP1
0.000791973	0.100502	0.438	0.461	1	FAM214A
4.19E-07	0.0995905	0.249	0.287	0.0155176	CHMP4B
0.0192289	0.099541	0.36	0.31	1	SLC26A3
0.00403831	0.0993948	0.853	0.843	1	RTN4
0.0200527	0.0993125	0.499	0.51	1	WASF2
2.31E-07	0.0993076	0.251	0.291	0.00858113	SDHC
1.52E-06	0.0992756	0.501	0.542	0.0563478	SS18
1.32E-08	0.0992693	0.277	0.323	0.000491157	ERGIC2
0.000118385	0.0991628	0.382	0.413	1	UBA6-AS1
2.68E-05	0.099161	0.826	0.813	0.993645	AAK1
1.11E-25	0.0989286	0.197	0.282	4.13E-21	AC079142.1
4.17E-08	0.0987485	0.216	0.257	0.00154731	GTF3C2
8.64E-06	0.0984965	0.259	0.294	0.32023	UBE2I
4.49E-05	0.0980453	0.409	0.442	1	TRIM38
1.43E-07	0.0980084	0.216	0.255	0.00531399	TMEM243
3.93E-06	0.0977038	0.248	0.282	0.145847	SNRNP200
0.0273432	0.0975008	0.558	0.563	1	GCNT3
7.32E-06	0.0974386	0.224	0.257	0.271532	SIRT1
0.000216309	0.0973097	0.579	0.602	1	APLP2
0.17467	0.0972577	0.645	0.636	1	CAST
8.50E-09	0.0964071	0.26	0.309	0.00031501	DDX42
0.117612	0.0963887	0.588	0.528	1	RASGEF1B
5.49E-06	0.0963527	0.498	0.533	0.203523	GBF1
7.35E-06	0.096301	0.247	0.28	0.272364	ARMH4
1.19E-05	0.0960546	0.258	0.293	0.441185	TRIOBP
0.000192422	0.0958729	0.243	0.27	1	GMNN
0.497519	0.0958122	0.682	0.668	1	CDH1
4.09E-07	0.0955989	0.267	0.309	0.0151772	SLC36A4
2.31E-06	0.0953563	0.233	0.269	0.0856812	ZNF490
1.30E-07	0.0953265	0.212	0.252	0.00482528	TUBGCP5
2.42E-06	0.0951695	0.334	0.375	0.0897109	PITPNA
0.820097	0.0950837	0.281	0.281	1	ABHD2
9.69E-09	0.0948298	0.309	0.36	0.000359415	CCDC30
1.11E-09	0.0947334	0.211	0.257	4.10E-05	GDAP2
4.36E-06	0.0947242	0.28	0.316	0.161689	ETFDH
0.0177838	0.0945421	0.252	0.269	1	PTPRU
2.12E-09	0.094362	0.232	0.278	7.85E-05	LARP7
2.91E-07	0.0941912	0.224	0.263	0.0107784	GNAI2
0.000338215	0.0941844	0.468	0.49	1	WDR27
8.86E-08	0.0941324	0.233	0.274	0.00328504	ANXA5
0.000443155	0.0940383	0.51	0.528	1	PRPF4B
0.000212051	0.0939038	0.43	0.458	1	FAM117B
4.91E-08	0.0936968	0.275	0.322	0.00182089	GATAD1
2.07E-05	0.0936052	0.703	0.713	0.768465	FAM172A
0.000128729	0.0934979	0.315	0.349	1	ZNF326
0.399835	0.0930174	0.414	0.401	1	CHKA
2.63E-05	0.0929813	0.477	0.506	0.976674	APPBP2
0.0197089	0.092957	0.772	0.749	1	STAT3
3.96E-09	0.092927	0.242	0.288	0.000146655	KIF27
4.71E-07	0.0929253	0.228	0.266	0.0174496	CXorf38
1.79E-08	0.0925723	0.278	0.326	0.000664503	ACTR10
0.000390946	0.0925607	0.403	0.432	1	AC074032.1
1.59E-06	0.0925312	0.22	0.257	0.0587734	FZD6
4.24E-06	0.0923302	0.359	0.4	0.157253	DCAF7
0.000547129	0.0923103	0.447	0.474	1	CNOT1
1.44E-05	0.0922231	0.273	0.307	0.534491	PPP1R2
0.000108811	0.0921472	0.298	0.331	1	NFATC2IP
0.00269237	0.0921025	0.344	0.366	1	ATP6V1E1
3.13E-07	0.0919341	0.346	0.394	0.0115997	DNAJC3
0.000582495	0.0918759	0.503	0.517	1	DNAH14
0.000360896	0.0918334	0.25	0.278	1	RPS6KA5
0.0267833	0.091603	0.416	0.431	1	YWHAQ
0.000443994	0.0915804	0.512	0.47	1	MYH9
3.01E-05	0.0915792	0.828	0.817	1	ANKRD17
1.13E-06	0.0915667	0.351	0.394	0.0419963	DCAF10
0.747105	0.0914124	0.514	0.509	1	ASPH
0.00697339	0.091293	0.32	0.343	1	NR2C2
6.16E-09	0.0911301	0.24	0.286	0.000228473	TMEM106B
8.30E-07	0.0910262	0.363	0.408	0.0307885	HMGN1
0.000346043	0.0910257	0.579	0.593	1	RABGAP1
2.75E-06	0.0905107	0.298	0.337	0.101903	RNF169
1.37E-05	0.0904078	0.415	0.448	0.506165	TEX9
0.00015869	0.0902503	0.551	0.579	1	ZNF207
1.06E-08	0.0900613	0.21	0.253	0.000393704	TOX4
1.51E-05	0.0893612	0.422	0.459	0.558042	COPA
3.56E-05	0.0893202	0.265	0.298	1	USP4
1.34E-08	0.0892409	0.268	0.315	0.000497655	CCDC84
5.68E-05	0.0890171	0.399	0.437	1	RAD9A
1.29E-21	0.0888799	0.178	0.253	4.78E-17	STX16
6.01E-09	0.0886289	0.228	0.274	0.000222867	PPP6C
0.0545468	0.0886229	0.398	0.408	1	G3BP2
1.47E-06	0.0885938	0.304	0.35	0.054322	LUC7L
0.000909578	0.0885814	0.463	0.486	1	PTPRF
6.36E-07	0.0885154	0.29	0.332	0.0235725	IRAK1BP1
8.03E-05	0.088496	0.517	0.551	1	MID1
5.49E-08	0.0883784	0.356	0.402	0.00203561	SCFD2
0.00507429	0.0883441	0.387	0.405	1	TAF1D
1.84E-09	0.0882804	0.229	0.277	6.83E-05	EFCAB11
0.00294533	0.0882385	0.529	0.554	1	CHD1
1.12E-06	0.0882188	0.254	0.294	0.0414713	ESF1
6.42E-09	0.0880449	0.261	0.311	0.000238046	PTPN11
5.16E-08	0.0880346	0.533	0.576	0.00191327	PRKAR1A
0.000592933	0.087958	0.536	0.559	1	KIAA2026
7.69E-06	0.0879463	0.482	0.514	0.284978	MAP3K2
0.119356	0.0878086	0.933	0.892	1	RBM47
0.00305798	0.0877817	0.491	0.517	1	SECISBP2
6.94E-05	0.0877367	0.631	0.65	1	WDR70
1.17E-06	0.0876133	0.236	0.273	0.0434711	WDR78
0.000594063	0.0872626	0.457	0.484	1	SH3GLB1
0.0734957	0.0872512	0.541	0.545	1	SPATA5
0.586582	0.087081	0.371	0.363	1	MALT1
3.48E-05	0.0870003	0.226	0.256	1	RNF138
9.91E-05	0.0867032	0.762	0.761	1	PAN3
0.000852229	0.0861186	0.403	0.429	1	RC3H2
0.000197186	0.0859979	0.431	0.46	1	HP1BP3
0.000364286	0.0858503	0.636	0.649	1	SMG1
8.11E-09	0.0857104	0.225	0.271	0.000300681	HIPK1
1.84E-06	0.0856481	0.695	0.623	0.0683983	RASAL1
1.10E-05	0.0855748	0.286	0.322	0.409379	EIF1AX
0.00281337	0.0855256	0.471	0.498	1	USP54
1.40E-33	0.0854953	0.943	0.953	5.20E-29	SYNE2
0.24449	0.0854167	0.779	0.757	1	GMDS
1.09E-06	0.0853074	0.236	0.273	0.04026	NPC1
1.34E-05	0.0851903	0.46	0.499	0.495904	BICD1
0.0467263	0.0851732	0.539	0.545	1	CCNH
1.09E-05	0.0850464	0.316	0.354	0.403091	XPO7
0.111193	0.0850202	0.364	0.373	1	BCL2L1
0.000436813	0.0850063	0.496	0.521	1	PPA2
5.22E-05	0.0848261	0.225	0.254	1	LAMP2
0.523675	0.0845677	0.662	0.632	1	CRIM1
3.51E-05	0.0845615	0.852	0.844	1	DOCK1
3.45E-09	0.0843686	0.215	0.26	0.000127866	KCNC3
0.151693	0.084331	0.359	0.368	1	GIT2
1.24E-06	0.0843191	0.26	0.302	0.0460261	BRD7
0.0246007	0.0841924	0.431	0.45	1	CTNNB1
7.78E-11	0.0841766	0.241	0.296	2.88E-06	BTF3L4
1.36E-05	0.0835627	0.223	0.257	0.503672	TECPR2
4.39E-07	0.0835131	0.233	0.271	0.0162688	SLC30A6
0.000767643	0.0834113	0.441	0.47	1	GBE1
2.21E-05	0.0832769	0.315	0.353	0.819232	SSBP1
0.000261509	0.0830629	0.494	0.519	1	SNX14
2.08E-09	0.083054	0.208	0.255	7.69E-05	NUDC
0.141984	0.0829854	0.341	0.353	1	SLC44A2
1.80E-13	0.0829524	0.222	0.281	6.66E-09	KIZ-AS1
8.99E-08	0.0829073	0.226	0.269	0.00333137	SNX19
0.00140022	0.0828826	0.274	0.299	1	FGFR1OP2
2.26E-06	0.0825549	0.824	0.826	0.0836182	SSH2
1.22E-07	0.0824223	0.212	0.252	0.00452402	DAG1
0.000269906	0.0823545	0.313	0.342	1	CYP20A1
0.00110062	0.0823129	0.706	0.707	1	ATRX
0.717141	0.0821076	0.525	0.508	1	MYH14
0.00294668	0.0819125	0.421	0.448	1	RNMT
0.00010035	0.0818924	0.427	0.46	1	TMEM168
0.000375212	0.0818783	0.425	0.454	1	IQCK
6.38E-05	0.0817193	0.365	0.401	1	C6orf62
1.89E-05	0.0816955	0.417	0.453	0.700777	LMBR1
0.227627	0.0816844	0.346	0.335	1	MYO1B
0.961021	0.0815379	0.796	0.742	1	ADAMTS9-AS2
0.00339869	0.0813888	0.528	0.546	1	THRAP3
0.000226143	0.081378	0.285	0.315	1	OSBPL2
4.21E-06	0.0813269	0.234	0.27	0.155974	NSUN3
4.95E-10	0.0812507	0.253	0.304	1.84E-05	HCG17
0.00251929	0.0811505	0.328	0.353	1	DDIT4
0.000376306	0.0811354	0.367	0.394	1	GSTCD
4.39E-05	0.0810454	0.248	0.28	1	RIPK1
1.06E-08	0.0808761	0.243	0.29	0.000394588	PEX1
1.74E-05	0.0804881	0.382	0.422	0.643671	KLHL24
0.000112922	0.0803138	0.227	0.256	1	TSTD3
4.19E-07	0.0802311	0.351	0.396	0.0155459	SLAIN2
0.00482106	0.0800611	0.522	0.544	1	MIA2
0.0001502	0.0799092	0.289	0.321	1	POLR2B
0.581205	0.0799073	0.481	0.478	1	EHD4
5.74E-05	0.0798206	0.294	0.329	1	RBBP4
3.11E-05	0.0797697	0.242	0.273	1	HGD
0.0180003	0.079759	0.586	0.584	1	CCDC148
3.15E-12	0.0794665	0.426	0.365	1.17E-07	GLUD1
0.0193067	0.0794403	0.522	0.537	1	XIAP
0.700651	0.0791998	0.645	0.622	1	PTPN14
6.78E-05	0.0790676	0.323	0.357	1	ERCC6L2
0.023445	0.0789928	0.613	0.616	1	KHDC4
0.0166979	0.0789889	0.395	0.417	1	CAB39
1.21E-07	0.0789647	0.227	0.27	0.00447029	YTHDF2
3.72E-06	0.0786206	0.381	0.423	0.138003	LNPEP
5.22E-07	0.0786193	0.391	0.44	0.0193505	GPR39
0.0021019	0.0786178	0.429	0.452	1	CCDC171
2.39E-07	0.078584	0.212	0.251	0.00886595	ELAVL1
9.00E-05	0.0785748	0.52	0.549	1	HUWE1
0.509243	0.0785492	0.591	0.571	1	AHNAK
3.05E-06	0.0785245	0.547	0.586	0.112919	RUFY3
0.00164093	0.0783998	0.38	0.408	1	TLE2
0.0025742	0.0783292	0.477	0.504	1	TANK
0.000288531	0.0781714	0.459	0.49	1	RNPC3
8.86E-08	0.0778841	0.223	0.266	0.00328363	SRP19
4.75E-06	0.0777385	0.696	0.716	0.176176	BPTF
0.0743062	0.0776731	0.599	0.601	1	RASAL2
0.00122061	0.0773029	0.668	0.614	1	WWTR1
8.98E-05	0.0772563	0.333	0.365	1	PHF20L1
0.0488601	0.0770969	0.247	0.259	1	ADAM22
0.0117015	0.0770646	0.529	0.535	1	GATAD2B
7.81E-08	0.077057	0.977	0.958	0.00289552	FTX
0.000107391	0.077043	0.329	0.36	1	OAF
0.000265919	0.0769384	0.332	0.364	1	EIF4B
3.25E-07	0.0768407	0.256	0.301	0.0120589	PPP2R1A
0.392137	0.0767171	0.868	0.856	1	ELF3
5.72E-05	0.0763296	0.288	0.321	1	ZBTB1
5.03E-07	0.0763292	0.239	0.281	0.0186525	LDHB
0.00046743	0.0762735	0.303	0.335	1	FAF2
0.00190947	0.0760509	0.629	0.635	1	PIBF1
0.000104473	0.0759736	0.624	0.65	1	SOS1
0.111398	0.0756564	0.29	0.302	1	CHST15
0.00366078	0.0755309	0.323	0.346	1	DRAM1
0.00556862	0.0754559	0.392	0.414	1	CNDP2
5.75E-05	0.0753713	0.282	0.318	1	PDCD10
0.00185182	0.0748775	0.348	0.377	1	IFRD1
0.00170915	0.0747766	0.301	0.327	1	HSPA9
5.37E-05	0.0747134	0.275	0.309	1	PACRGL
3.54E-05	0.0745936	0.291	0.326	1	ARIH2
0.000178192	0.0745295	0.388	0.424	1	GLYR1
0.00269962	0.0745214	0.629	0.639	1	LSM14A
0.00337581	0.0744201	0.498	0.522	1	SMIM14
4.99E-06	0.0743815	0.253	0.29	0.184878	DTWD2
1.36E-05	0.0741533	0.714	0.722	0.505276	CHPT1
0.00350488	0.0739335	0.43	0.454	1	PLCL2
0.0879265	0.0737879	0.611	0.608	1	REEP3
4.17E-06	0.0737248	0.233	0.268	0.154429	MAU2
0.000460458	0.0735555	0.361	0.392	1	ATXN3
3.67E-07	0.0733183	0.243	0.286	0.0136098	CBWD1
7.62E-06	0.0730263	0.368	0.411	0.282416	CAND1
0.00182221	0.0729811	0.346	0.373	1	CIR1
0.283285	0.0728956	0.707	0.7	1	THRB
0.0192662	0.0728378	0.429	0.447	1	SLC25A27
0.000428505	0.0726232	0.437	0.468	1	OCIAD1
0.000569492	0.0725966	0.301	0.33	1	CAPG
2.06E-05	0.0725917	0.276	0.312	0.76551	DHDDS
0.00090725	0.0723821	0.502	0.529	1	STX8
0.000556212	0.0722007	0.441	0.471	1	HDAC7
0.000325385	0.0720187	0.254	0.283	1	ZNF106
0.000121559	0.0719121	0.32	0.352	1	PRKAR2A
1.73E-05	0.0717887	0.275	0.312	0.641907	IP6K1
0.0121698	0.071782	0.467	0.485	1	ANAPC16
0.00493538	0.0716622	0.514	0.533	1	AHCYL2
0.000409664	0.0716372	0.368	0.401	1	CFAP70
0.00134874	0.0713787	0.3	0.326	1	NSUN7
9.73E-05	0.0711298	0.226	0.255	1	FBLIM1
0.00837215	0.0709446	0.822	0.801	1	ZMYM2
0.000177533	0.0708786	0.715	0.722	1	POGZ
0.000351437	0.0708395	0.233	0.261	1	TUBGCP3
0.000141002	0.0708338	0.987	0.94	1	PKHD1
0.0127913	0.0706567	0.684	0.686	1	FBXW11
0.0147868	0.0706156	0.257	0.278	1	AC090579.1
2.01E-22	0.0705494	0.238	0.331	7.45E-18	SPATA13
0.110849	0.0704972	0.569	0.568	1	ZFAND5
0.0139383	0.0702431	0.502	0.519	1	PRKDC
0.489757	0.070184	0.313	0.302	1	ALDH7A1
2.57E-05	0.070183	0.227	0.261	0.953951	WASHC3
0.0274323	0.0701588	0.395	0.417	1	MAMDC2
1.69E-05	0.0701048	0.272	0.309	0.628145	GLB1
0.00689118	0.069917	0.542	0.56	1	EP300
0.021904	0.0698318	0.415	0.437	1	TMEM87B
0.327217	0.0698122	0.262	0.25	1	IER5L
0.00576856	0.0697822	0.305	0.33	1	OPTN
0.00356027	0.0697044	0.459	0.482	1	KIAA1328
0.0115377	0.0696695	0.5	0.517	1	ATP6V0E1
4.41E-05	0.0696415	0.228	0.259	1	SLC26A11
0.00405416	0.0696272	0.524	0.543	1	VWA8
0.316095	0.0693991	0.751	0.728	1	RIC1
1.69E-07	0.0691558	0.254	0.298	0.00625213	ZNF800
0.014173	0.0691329	0.407	0.426	1	ASXL2
0.00237548	0.069104	0.264	0.291	1	ECHDC1
0.00021947	0.0687721	0.256	0.288	1	SNX5
0.00707731	0.0686731	0.364	0.388	1	SP3
5.91E-06	0.0686022	0.23	0.266	0.219216	AMY2B
0.00192055	0.0685129	0.334	0.364	1	MBTPS1
0.00405805	0.0683664	0.38	0.404	1	NAA38
0.000142276	0.0683315	0.264	0.296	1	SAFB2
0.000763118	0.0682152	0.388	0.419	1	SFXN5
0.121414	0.0679624	0.685	0.682	1	GCC2
1.66E-05	0.067846	0.38	0.42	0.614301	ASPA
0.62831	0.0677208	0.717	0.694	1	SMAD2
0.0015841	0.0676112	0.267	0.293	1	EIF2A
0.109152	0.0672259	0.449	0.463	1	THUMPD3-AS1
8.86E-05	0.0672169	0.261	0.295	1	ST7L
0.0168403	0.0669419	0.68	0.68	1	PRRC2C
0.000901316	0.0668996	0.411	0.439	1	KIFAP3
0.000175269	0.0668377	0.228	0.258	1	ARMC10
7.88E-06	0.0666706	0.229	0.266	0.292295	PTPN18
0.0598945	0.0666426	0.416	0.432	1	USP8
0.139685	0.0662397	0.491	0.49	1	FAM81A
0.495275	0.0661953	0.674	0.648	1	NEK10
0.00214857	0.0661325	0.348	0.377	1	PIK3CA
7.13E-05	0.0658047	0.277	0.314	1	HADHA
0.00254938	0.0657814	0.259	0.283	1	C18orf25
2.13E-07	0.065584	0.274	0.322	0.00791546	SIN3A
0.00182252	0.0655593	0.411	0.441	1	TPR
0.708689	0.0653109	0.344	0.338	1	IQCJ-SCHIP1
0.0295033	0.065273	0.557	0.521	1	FRAS1
1.90E-06	0.0650997	0.312	0.358	0.0704902	RPL31
0.00888304	0.06507	0.366	0.389	1	ALMS1
8.55E-05	0.0647952	0.249	0.28	1	EXD3
0.0151626	0.0646017	0.353	0.33	1	HDAC4
0.00120311	0.0643739	0.381	0.414	1	GRB2
0.000791333	0.0643737	0.235	0.261	1	ENOX2
0.00835076	0.0643319	0.372	0.394	1	TM2D1
0.00759473	0.0643161	0.373	0.398	1	TM9SF2
3.47E-06	0.0640546	0.222	0.26	0.128666	INSIG2
0.0854332	0.0640523	0.433	0.446	1	KIAA1522
0.00012797	0.0640101	0.321	0.355	1	AGPAT3
0.0115684	0.0638896	0.308	0.329	1	ACBD3
0.0586308	0.0638531	0.424	0.436	1	RHEB
0.074189	0.0636548	0.343	0.359	1	VPS36
0.132754	0.0635552	0.573	0.581	1	MTDH
0.00413571	0.0635116	0.302	0.325	1	DDX50
0.000612377	0.0631488	0.272	0.3	1	PDIA6
2.70E-05	0.0630824	0.239	0.274	0.999567	SEL1L
0.0213857	0.0625329	0.398	0.419	1	PPP3CB
0.888899	0.0623701	0.297	0.298	1	SLC8B1
0.0312566	0.0617843	0.708	0.722	1	TAF15
0.0233802	0.0614259	0.497	0.516	1	CCAR1
0.0601771	0.0613482	0.444	0.456	1	RPRD1A
0.00564932	0.0613368	0.349	0.376	1	PRDX6
2.52E-05	0.061319	0.26	0.297	0.935182	PCMT1
0.0349513	0.0612878	0.608	0.611	1	PRRC2B
0.000532239	0.0610633	0.288	0.32	1	SAMD4B
0.879054	0.060645	0.61	0.595	1	STK38
0.120302	0.0605717	0.401	0.415	1	ORC2
0.00936361	0.0604728	0.409	0.434	1	UBN2
3.95E-05	0.0602359	0.234	0.267	1	TMEM248
0.000285294	0.0599183	0.289	0.321	1	ZER1
0.372725	0.0598745	0.39	0.391	1	DSP
0.019727	0.0598316	0.319	0.339	1	AC004889.1
0.119576	0.0595887	0.447	0.439	1	KITLG
0.0344681	0.0595456	0.547	0.559	1	ZNF518A
0.0861475	0.059295	0.34	0.354	1	PRKAA1
0.00141758	0.0591173	0.321	0.35	1	SPOP
0.0427061	0.0590753	0.597	0.605	1	KAT6B
0.00513441	0.0589686	0.253	0.277	1	MSANTD2
0.000344399	0.0589244	0.222	0.251	1	TMX3
0.0975198	0.0588345	0.371	0.384	1	XPR1
0.00135541	0.0587818	0.748	0.746	1	VPS13B
0.00685925	0.0587155	0.368	0.392	1	ACIN1
0.000374028	0.0586907	0.652	0.669	1	TNRC18
2.52E-18	0.0586487	0.247	0.329	9.34E-14	CSNK1G1
0.00590629	0.0586352	0.26	0.283	1	EIF3M
0.00101977	0.0585847	0.748	0.753	1	VTI1A
0.432589	0.058531	0.362	0.367	1	TCAIM
0.000651004	0.0583405	0.273	0.301	1	CPSF7
0.000659825	0.0582831	0.618	0.639	1	CAMTA1
0.0242532	0.0581591	0.666	0.677	1	R3HDM2
0.0114867	0.0580614	0.495	0.514	1	FRS2
0.00819285	0.0580112	0.314	0.338	1	ZSWIM5
0.00351779	0.0579834	0.669	0.679	1	SDCCAG8
0.254995	0.0578196	0.324	0.313	1	ALS2CL
0.519094	0.057746	0.708	0.675	1	CADM1
0.0471623	0.0574155	0.332	0.349	1	APTX
0.144756	0.0568389	0.328	0.343	1	ILKAP
7.07E-06	0.0567488	0.282	0.245	0.262152	UGCG
0.00651086	0.0566779	0.364	0.342	1	KLHL29
0.239831	0.0566412	0.517	0.519	1	SPEN
0.00268852	0.0566322	0.269	0.295	1	NASP
0.833855	0.0565699	0.425	0.424	1	PHLPP1
1.48E-05	0.0562992	0.232	0.268	0.547602	NBPF15
0.301276	0.0561638	0.69	0.675	1	CFLAR
0.00385241	0.0560387	0.396	0.425	1	FAM199X
0.0509259	0.0558547	0.647	0.646	1	METTL15
0.00676252	0.0558054	0.244	0.266	1	AIMP1
0.0393164	0.0556625	0.422	0.438	1	MAPK14
0.314759	0.0555672	0.63	0.621	1	PLSCR1
0.00523401	0.0555245	0.239	0.263	1	EXOC7
0.0720394	0.0554646	0.601	0.587	1	PLPP1
0.0376643	0.0553087	0.406	0.431	1	FOXK2
0.0410042	0.0552929	0.458	0.478	1	NIPAL3
0.0495759	0.0551345	0.455	0.471	1	BICRAL
0.000714933	0.0550758	0.286	0.315	1	PHF6
0.0334941	0.0548237	0.263	0.282	1	TMEM68
0.0132143	0.05475	0.77	0.752	1	NBEA
0.10121	0.0546787	0.301	0.314	1	SLC25A16
0.199105	0.0546656	0.312	0.324	1	PPA1
3.99E-05	0.0546514	0.257	0.294	1	SRGAP2C
0.190065	0.0545851	0.718	0.707	1	RNF19A
0.102397	0.0545661	0.296	0.31	1	MARK1
0.021334	0.0544935	0.314	0.333	1	MED23
0.466574	0.0539131	0.977	0.946	1	PDE4D
0.0957407	0.0538983	0.38	0.396	1	MBTD1
0.145228	0.0538727	0.383	0.398	1	USP22
0.0131642	0.0538463	0.343	0.369	1	TMEM260
0.127324	0.0537542	0.302	0.316	1	NMT1
0.0104995	0.0535287	0.371	0.396	1	DPP8
0.0565083	0.0533466	0.808	0.788	1	ERC1
0.0195272	0.0533199	0.44	0.463	1	TRIM44
0.000440028	0.0532275	0.362	0.397	1	WDR20
0.0074249	0.0530516	0.326	0.352	1	NOP58
0.00467476	0.0529958	0.277	0.302	1	HBP1
0.0143148	0.052972	0.25	0.27	1	SLC25A46
0.0909475	0.0529323	0.673	0.674	1	FBXW7
0.169267	0.0527652	0.683	0.678	1	DOCK5
5.56E-05	0.0527576	0.231	0.264	1	AIDA
0.0149913	0.0526877	0.34	0.365	1	FBXO28
4.86E-05	0.0526524	0.235	0.269	1	RPS6KB1
0.000772298	0.0525657	0.246	0.275	1	WDFY1
0.0633864	0.0525624	0.947	0.923	1	MAPK10
0.210977	0.0519861	0.669	0.665	1	SUMF1
0.00239434	0.0519856	0.251	0.275	1	FAM192A
7.36E-05	0.0518963	0.246	0.282	1	YY1AP1
0.0001345	0.0517433	0.273	0.307	1	NDUFA10
6.02E-07	0.0515579	0.672	0.622	0.0223238	RNF213
0.057768	0.0515252	0.49	0.508	1	DNAJB14
0.00410943	0.0514516	0.469	0.437	1	ACSL4
0.0505649	0.0513219	0.282	0.3	1	BNIP2
0.0147296	0.0510477	0.468	0.488	1	ASXL1
3.37E-06	0.0509934	0.586	0.539	0.124779	VCL
0.0403019	0.0508729	0.265	0.245	1	PIEZO2
0.306435	0.0508686	0.667	0.659	1	CNGA1
2.48E-06	0.05081	0.27	0.23	0.0920137	GLDC
0.969451	0.0507919	0.255	0.258	1	MAOA
0.158228	0.0503482	0.628	0.627	1	ZBTB38
0.00370997	0.0499529	0.252	0.278	1	AK2
0.00496216	0.0496248	0.332	0.357	1	ELP4
0.00193423	0.049414	0.299	0.328	1	GPATCH2L
0.0588269	0.0492952	0.552	0.564	1	TASP1
0.0155506	0.0492059	0.258	0.277	1	KYAT3
0.300813	0.0490837	0.54	0.546	1	PTGS1
0.000771834	0.0489391	0.318	0.349	1	POM121
0.0211296	0.0486514	0.401	0.424	1	YAF2
0.0750992	0.0485339	0.409	0.427	1	ANKUB1
0.783095	0.0485178	0.508	0.504	1	YTHDC1
0.015119	0.0483763	0.241	0.26	1	ALOX12-AS1
0.000423247	0.048341	0.231	0.26	1	MED4
0.0109328	0.0482307	0.296	0.318	1	S100PBP
0.323472	0.0478438	0.271	0.28	1	PGM5
0.809256	0.0473387	0.412	0.416	1	ZC3H12C
0.0101076	0.0471086	0.247	0.269	1	MYO9B
0.188086	0.047108	0.319	0.332	1	ERP44
0.0154219	0.0462758	0.242	0.263	1	TM9SF4
0.11985	0.0461826	0.621	0.622	1	FBXO11
0.000635476	0.0460695	0.514	0.476	1	SLC23A2
0.0067933	0.0460557	0.259	0.283	1	EMC3
0.0342933	0.0456746	0.656	0.661	1	UBAC2
0.0164749	0.0456526	0.424	0.444	1	UBR4
0.306541	0.0454226	0.324	0.333	1	SMAD5
0.0214244	0.0453031	0.235	0.256	1	CTDSP2
0.556144	0.0451978	0.646	0.63	1	TBC1D9
0.00563538	0.0451918	0.376	0.402	1	SLCO4A1
0.024359	0.0451656	0.234	0.253	1	PCMTD2
0.039176	0.0445929	0.31	0.331	1	SYMPK
0.000267256	0.0444362	0.256	0.289	1	TIAL1
0.021222	0.0443324	0.251	0.271	1	RECQL5
0.0146142	0.0443208	0.485	0.459	1	CMIP
0.0390281	0.0441065	0.409	0.43	1	KCMF1
0.105008	0.0438803	0.611	0.618	1	SCAF11
0.0184236	0.0430305	0.36	0.384	1	APPL2
0.150302	0.0427906	0.299	0.313	1	ZNF160
0.0245051	0.0427283	0.806	0.763	1	STK24
0.0627092	0.0424981	0.238	0.254	1	PAK4
0.0600482	0.0424249	0.273	0.289	1	HSF1
0.0817059	0.0422813	0.289	0.307	1	SPTLC1
0.0821627	0.0422205	0.573	0.576	1	WDPCP
0.121892	0.0417855	0.302	0.312	1	CAPS2
0.247893	0.0417818	0.365	0.374	1	TNKS1BP1
0.165967	0.0417211	0.704	0.695	1	ZNF148
0.0580507	0.0413786	0.528	0.55	1	PPP1R21
0.0842484	0.0413455	0.878	0.879	1	DAPK1
0.649992	0.0412532	0.29	0.288	1	SLC9A1
0.113376	0.0411762	0.374	0.392	1	TOP2B
0.188607	0.0410955	0.343	0.356	1	KLHL28
0.0504511	0.0407679	0.415	0.436	1	RB1CC1
0.249636	0.0407169	0.26	0.271	1	CLCN7
0.569927	0.0406203	0.553	0.551	1	GLG1
0.285071	0.0405872	0.854	0.779	1	BMPR1B
0.014467	0.0403851	0.285	0.309	1	SEC22B
0.0050748	0.0403838	0.252	0.278	1	LTN1
0.0798831	0.0400486	0.3	0.318	1	ELMOD3
0.508222	0.0398591	0.244	0.25	1	HMGCS1
0.146449	0.0398016	0.326	0.341	1	CEP57
0.806206	0.0397777	0.743	0.74	1	PARD6B
0.0188771	0.0396841	0.23	0.251	1	C6orf89
0.104659	0.0394929	0.244	0.259	1	PRPF6
0.111663	0.0393978	0.404	0.421	1	RABEP1
0.0392687	0.0392578	0.353	0.374	1	KANSL3
0.746665	0.0391	0.306	0.306	1	BNC2
0.358079	0.03893	0.333	0.344	1	LYPLA1
0.0692123	0.0386697	0.362	0.384	1	GTF2E2
0.00917108	0.038519	0.297	0.323	1	ANAPC10
0.0204543	0.0384805	0.305	0.327	1	SLC30A7
1.72E-05	0.0382996	0.277	0.318	0.636507	AC015923.1
0.00891596	0.038046	0.288	0.314	1	SHTN1
0.0330365	0.0379921	0.349	0.372	1	AFTPH
0.0247112	0.037966	0.251	0.271	1	PFKL
0.310584	0.0379364	0.408	0.419	1	ZZEF1
1.50E-05	0.0378648	0.274	0.24	0.554573	SPIRE2
0.228208	0.03775	0.347	0.362	1	METTL16
0.06929	0.0376399	0.348	0.367	1	GSTO2
0.181275	0.0375871	0.277	0.29	1	WLS
0.421643	0.0375082	0.466	0.472	1	SCYL2
0.933339	0.0374053	0.329	0.329	1	TET3
0.166567	0.0372782	0.417	0.432	1	IQCH
0.0248154	0.0372379	0.347	0.37	1	CUL1
0.0321688	0.0371546	0.45	0.474	1	MPHOSPH8
0.0830983	0.0367768	0.237	0.251	1	UBXN2B
0.30197	0.0367678	0.519	0.526	1	TET2
0.0459487	0.0365226	0.313	0.336	1	AGO2
0.0445109	0.0364694	0.29	0.31	1	UBP1
0.204448	0.0364596	0.48	0.493	1	POR
0.00928303	0.0363176	0.234	0.256	1	FAM20B
0.0141678	0.0362875	0.373	0.402	1	TRIP11
0.0121222	0.0360195	0.334	0.361	1	VKORC1L1
0.219365	0.0360183	0.237	0.25	1	GOT2
0.15528	0.0358674	0.812	0.797	1	PRKN
0.127103	0.0358442	0.697	0.695	1	FBXO34
0.0255336	0.0357753	0.234	0.254	1	ZFP14
0.156516	0.0356988	0.246	0.26	1	MGAT4A
0.0661297	0.0354711	0.245	0.261	1	INTS6
0.20187	0.0346567	0.272	0.284	1	GINM1
0.0107081	0.0342702	0.315	0.342	1	VPS50
0.213782	0.0341564	0.429	0.442	1	FAM133B
0.329343	0.0338999	0.309	0.321	1	DNAJC7
0.616563	0.0338843	0.436	0.436	1	TAPT1-AS1
0.0209511	0.0334923	0.239	0.26	1	COPB2
0.0283333	0.0334397	0.286	0.27	1	ANAPC4
2.70E-06	0.0333954	0.435	0.395	0.100079	MCC
0.541775	0.0333631	0.593	0.597	1	USP47
0.0291418	0.033336	0.736	0.747	1	STXBP5
0.674457	0.0332582	0.482	0.478	1	BTAF1
0.0432645	0.0332288	0.784	0.777	1	STAG1
0.240725	0.0332203	0.391	0.381	1	TOM1L2
0.654055	0.0330564	0.493	0.497	1	NME7
0.366903	0.0327208	0.347	0.358	1	CHFR
0.00273272	0.0326985	0.237	0.264	1	UQCRC2
0.140483	0.0326504	0.466	0.482	1	RNF13
0.656559	0.0325932	0.645	0.623	1	TM7SF3
0.122543	0.0325822	0.398	0.416	1	FAM120A
0.668467	0.0323204	0.511	0.512	1	PDE5A
0.068867	0.0322252	0.375	0.395	1	XRN2
0.043024	0.0317819	0.235	0.252	1	FUT10
0.00322334	0.0315395	0.275	0.305	1	SBNO1
0.0320184	0.0313056	0.318	0.301	1	GLTP
0.0883836	0.0312573	0.265	0.283	1	EFHC1
0.587584	0.0311746	0.274	0.283	1	TCEA1
0.63241	0.0311065	0.641	0.637	1	PSPC1
0.24465	0.0310642	0.63	0.632	1	CASC4
0.0496328	0.0309995	0.273	0.29	1	TCHP
0.930151	0.0309988	0.342	0.341	1	AFG3L2
0.245965	0.0309766	0.325	0.338	1	HEATR5B
0.919212	0.0307384	0.462	0.462	1	FUBP1
0.560613	0.0304951	0.561	0.561	1	PPP2R5E
0.0811799	0.0301709	0.279	0.296	1	DAP3
0.0232627	0.0301605	0.293	0.315	1	VPS26A
0.853539	0.0300834	0.502	0.496	1	PDXK
0.141024	0.0297571	0.411	0.429	1	CWF19L2
0.0164509	0.0293635	0.251	0.273	1	HIF3A
0.409137	0.0292558	0.341	0.351	1	TMF1
0.0612779	0.029048	0.311	0.331	1	MYSM1
0.744467	0.0289122	0.494	0.499	1	ECHDC2
0.0102903	0.0288922	0.242	0.267	1	FAM204A
0.0225076	0.0288299	0.237	0.258	1	AGL
0.279881	0.0288186	0.257	0.267	1	AC011447.3
0.0703457	0.0288034	0.385	0.409	1	PSMD1
0.298558	0.0286149	0.257	0.267	1	LIX1-AS1
0.944665	0.0286012	0.373	0.373	1	SAMD8
0.345879	0.0285426	0.262	0.272	1	UBE2Z
4.49E-05	0.0284858	0.771	0.792	1	NTN4
0.483206	0.0283448	0.392	0.401	1	ZC3H14
0.221423	0.0280675	0.482	0.497	1	SHOC2
0.704544	0.0280118	0.335	0.343	1	GNS
0.0524483	0.0279701	0.241	0.259	1	RCN2
0.895211	0.0279309	0.621	0.624	1	CTTN
0.67513	0.0276835	0.507	0.515	1	ZNF652
0.134258	0.0276486	0.501	0.52	1	KIFC3
0.575182	0.0276248	0.544	0.543	1	ACYP2
0.712515	0.027448	0.247	0.252	1	RNF128
0.322585	0.0273768	0.413	0.423	1	TTC14
0.855282	0.0273496	0.897	0.872	1	TNRC6B
0.671397	0.0272618	0.37	0.378	1	ZMYND11
0.332827	0.0272081	0.307	0.319	1	INTS3
0.176013	0.0271902	0.339	0.354	1	SENP2
0.987248	0.0271232	0.6	0.595	1	USP15
0.020036	0.027122	0.248	0.269	1	UNK
0.451235	0.0269186	0.609	0.613	1	SLC25A29
0.0376688	0.0268262	0.779	0.733	1	TACC2
0.0775024	0.0265936	0.315	0.338	1	GDI2
0.0893249	0.0265092	0.295	0.313	1	PGK1
0.744076	0.026484	0.501	0.503	1	PISD
0.00324909	0.0264421	0.317	0.35	1	PARVA
0.782728	0.0262881	0.475	0.479	1	AP1G1
0.248143	0.0261741	0.508	0.518	1	WDR7
0.236168	0.0259787	0.478	0.495	1	KPNA1
0.509758	0.0258541	0.372	0.381	1	SLC38A9
0.732671	0.0257237	0.366	0.371	1	FAAH2
0.489012	0.0256179	0.783	0.771	1	NIPBL
0.168575	0.0253827	0.295	0.311	1	UBXN7
0.429804	0.025146	0.328	0.337	1	CLNS1A
0.605078	0.0251239	0.37	0.378	1	HS2ST1
0.40707	0.0250264	0.507	0.519	1	CAPN7
0.528083	0.0249235	0.246	0.251	1	AC138150.1
0.527094	0.0246064	0.247	0.253	1	GGA1
0.922724	0.0245375	0.615	0.612	1	STRN
0.870872	0.0245241	0.366	0.374	1	ATAD1
0.157651	0.0244127	0.24	0.255	1	FDPS
0.892184	0.0243377	0.335	0.339	1	SAFB
0.440418	0.024172	0.322	0.332	1	ZNF277
0.369244	0.0240885	0.43	0.423	1	ATP2A2
0.180328	0.0239782	0.267	0.281	1	DEK
0.00240853	0.0238447	0.811	0.758	1	PICALM
0.450068	0.023537	0.396	0.404	1	LCMT1
0.501582	0.0234571	0.53	0.534	1	BRD4
0.0883935	0.0234196	0.269	0.286	1	RNLS
0.306481	0.023369	0.436	0.451	1	PPIG
0.582881	0.0233514	0.377	0.389	1	NPTN
0.34792	0.0229417	0.547	0.536	1	MPP5
0.638669	0.0229268	0.299	0.306	1	ANAPC5
[truncated: 2,585 more rows]

## Sheet: Canella_DEG_PapPC2
p_val	avg_log2FC	pct.1	pct.2	p_val_adj	genes
0	2.7723	0.073	0.524	0	FOS
0	2.11816	0.068	0.398	0	EGR1
0	2.09664	0.143	0.487	0	JUNB
0	1.91325	0.142	0.449	0	IER2
1.80E-274	1.5165	0.08	0.3	6.67E-270	NR4A1
6.85E-294	1.44605	0.281	0.564	2.54E-289	DUSP1
1.51E-196	1.39774	0.127	0.326	5.58E-192	ZFP36
2.20E-184	1.33681	0.133	0.329	8.14E-180	LCN2
3.48E-86	1.23777	0.339	0.449	1.29E-81	MMP7
2.44E-210	1.21321	0.321	0.552	9.05E-206	AKR1C1
3.46E-169	1.06459	0.167	0.368	1.28E-164	IER3
1.42E-200	1.06361	0.384	0.625	5.25E-196	AOC1
0	1.05757	0.863	0.95	0	AQP2
3.85E-148	1.04672	0.155	0.339	1.43E-143	RHEX
6.71E-108	0.986412	0.204	0.362	2.49E-103	SLC5A3
4.96E-95	0.950692	0.146	0.286	1.84E-90	TOB1
2.29E-150	0.935263	0.283	0.494	8.50E-146	JUND
4.31E-111	0.834265	0.122	0.275	1.60E-106	S100A2
4.80E-86	0.80855	0.295	0.448	1.78E-81	KLF6
7.88E-100	0.802555	0.203	0.357	2.92E-95	BCAM
1.83E-128	0.795187	0.415	0.617	6.79E-124	MRPS6
4.50E-139	0.784714	0.184	0.379	1.67E-134	CEBPD
1.14E-123	0.762824	0.411	0.598	4.24E-119	KRT18
1.89E-77	0.726957	0.249	0.394	7.02E-73	ZFP36L2
5.22E-60	0.718575	0.228	0.351	1.94E-55	GDF15
6.97E-90	0.71778	0.166	0.311	2.58E-85	HSPA1A
9.97E-102	0.715244	0.124	0.268	3.69E-97	NFKBIA
2.29E-83	0.714605	0.398	0.555	8.51E-79	BTG2
1.49E-40	0.672996	0.206	0.301	5.53E-36	HES1
8.04E-61	0.663019	0.3	0.431	2.98E-56	KRT7
1.64E-228	0.655589	0.875	0.933	6.07E-224	CLU
9.72E-28	0.65455	0.182	0.255	3.60E-23	DHFR
2.48E-91	0.641275	0.152	0.3	9.20E-87	DEFB1
2.59E-59	0.638093	0.143	0.253	9.59E-55	AGFG2
8.04E-52	0.627777	0.618	0.653	2.98E-47	SLPI
3.30E-92	0.627657	0.271	0.453	1.22E-87	RPS26
1.11E-61	0.61922	0.196	0.32	4.11E-57	SLC38A2
1.55E-174	0.618888	0.694	0.855	5.74E-170	ATP1B1
1.64E-59	0.618749	0.144	0.253	6.08E-55	ITGA3
1.09E-63	0.618001	0.292	0.43	4.06E-59	CLDN4
1.06E-58	0.617973	0.217	0.336	3.93E-54	UGT2B7
4.71E-69	0.615872	0.146	0.263	1.75E-64	AGRN
3.92E-125	0.601596	0.668	0.786	1.45E-120	KRT19
2.00E-64	0.596893	0.306	0.438	7.43E-60	RDH10
6.82E-27	0.584018	0.38	0.435	2.53E-22	WFDC2
3.02E-40	0.580287	0.225	0.327	1.12E-35	MIDN
2.17E-63	0.566747	0.346	0.489	8.05E-59	RPS21
1.00E-39	0.562677	0.165	0.259	3.72E-35	PIM3
1.55E-70	0.562133	0.143	0.266	5.76E-66	SDC4
1.62E-37	0.561428	0.182	0.268	6.01E-33	OOEP
1.87E-80	0.557974	0.171	0.314	6.92E-76	TUBB4B
2.13E-47	0.539596	0.299	0.417	7.89E-43	SGK1
8.84E-58	0.536087	0.264	0.392	3.28E-53	RASD1
1.84E-52	0.535221	0.176	0.286	6.82E-48	AMFR
2.06E-52	0.519948	0.204	0.318	7.62E-48	HS6ST1
6.01E-56	0.519488	0.226	0.348	2.23E-51	HNRNPH1
2.33E-35	0.518752	0.257	0.346	8.63E-31	NBEAL1
6.34E-67	0.517069	0.198	0.332	2.35E-62	BSG
1.22E-39	0.513957	0.163	0.256	4.54E-35	DDIT4
1.76E-33	0.502914	0.276	0.373	6.54E-29	GLUL
2.28E-68	0.500431	0.191	0.322	8.46E-64	MPZL2
1.72E-59	0.489485	0.197	0.321	6.37E-55	C12orf75
2.40E-48	0.483217	0.331	0.458	8.91E-44	MUC1
1.28E-51	0.477176	0.183	0.296	4.76E-47	LMNA
1.34E-18	0.474903	0.218	0.275	4.98E-14	BAIAP2L1
4.93E-31	0.474522	0.221	0.316	1.83E-26	SPP1
2.64E-33	0.462209	0.247	0.342	9.79E-29	DAPK1
4.77E-51	0.460176	0.174	0.286	1.77E-46	DDX3X
1.02E-30	0.455976	0.226	0.315	3.77E-26	ZBTB38
6.91E-68	0.455578	0.737	0.763	2.56E-63	FXYD4
2.05E-32	0.443861	0.209	0.3	7.60E-28	ETF1
4.27E-40	0.443615	0.218	0.319	1.58E-35	PCSK1N
1.57E-50	0.438024	0.207	0.323	5.82E-46	CYBA
1.08E-26	0.43216	0.231	0.314	4.01E-22	SESN3
1.27E-35	0.431799	0.259	0.36	4.72E-31	HSPA2
1.86E-34	0.42901	0.202	0.294	6.89E-30	TMEM165
5.07E-68	0.424989	0.145	0.267	1.88E-63	SF1
5.93E-33	0.422356	0.225	0.315	2.20E-28	PCDH7
1.18E-31	0.420846	0.338	0.432	4.36E-27	TMEM176B
5.18E-26	0.416936	0.259	0.345	1.92E-21	EZR
1.51E-29	0.416143	0.187	0.269	5.61E-25	INSR
2.74E-31	0.414754	0.314	0.41	1.01E-26	CDH16
2.07E-57	0.410609	0.152	0.267	7.69E-53	SFPQ
1.48E-25	0.400015	0.203	0.275	5.47E-21	RASGEF1B
2.04E-06	0.399155	0.236	0.262	0.0756271	RANBP3L
5.26E-20	0.395681	0.306	0.372	1.95E-15	RBM47
1.42E-65	0.394755	0.145	0.267	5.25E-61	EIF5
2.49E-21	0.389205	0.262	0.338	9.22E-17	TINAGL1
6.07E-28	0.384097	0.192	0.276	2.25E-23	SKIL
2.41E-29	0.382997	0.298	0.39	8.94E-25	KRT8
5.16E-28	0.376184	0.295	0.39	1.91E-23	HIPK2
1.18E-27	0.369001	0.196	0.279	4.37E-23	TNFRSF11B
1.54E-24	0.367815	0.255	0.335	5.69E-20	SLC16A5
1.28E-27	0.367634	0.245	0.333	4.74E-23	SERINC2
1.47E-35	0.366031	0.248	0.349	5.44E-31	SAT1
1.19E-19	0.365132	0.229	0.295	4.42E-15	TMTC2
1.15E-09	0.361176	0.368	0.406	4.27E-05	PDE4D
6.56E-30	0.355068	0.219	0.311	2.43E-25	SQSTM1
4.51E-29	0.354996	0.171	0.252	1.67E-24	BRAF
1.93E-44	0.351325	0.469	0.609	7.15E-40	RPL37
9.05E-29	0.348367	0.403	0.51	3.35E-24	ELF3
2.28E-30	0.346781	0.171	0.253	8.45E-26	FAM20C
3.02E-29	0.342163	0.229	0.321	1.12E-24	ACADVL
1.80E-44	0.336169	0.165	0.268	6.67E-40	SPINT1
5.07E-18	0.336005	0.336	0.411	1.88E-13	THSD7A
8.12E-34	0.332172	0.187	0.278	3.01E-29	IGFBP2
1.49E-31	0.330945	0.483	0.602	5.52E-27	RPS28
4.75E-17	0.327077	0.575	0.625	1.76E-12	PTGR1
9.47E-23	0.325782	0.232	0.312	3.51E-18	HSPG2
1.33E-16	0.324304	0.191	0.255	4.94E-12	SREBF2
1.28E-19	0.32351	0.201	0.27	4.73E-15	ADGRG1
7.93E-29	0.320066	0.214	0.301	2.94E-24	PTPRF
3.51E-31	0.320041	0.171	0.256	1.30E-26	SPAG16
2.37E-25	0.318082	0.265	0.351	8.79E-21	PLXNB2
6.96E-25	0.316967	0.204	0.28	2.58E-20	CADM1
3.18E-29	0.313825	0.205	0.291	1.18E-24	EMX2
4.15E-25	0.31163	0.368	0.459	1.54E-20	ASAH1
1.11E-21	0.310224	0.18	0.251	4.10E-17	RSRP1
1.41E-18	0.310169	0.241	0.305	5.21E-14	SIK3
1.27E-35	0.306337	0.165	0.255	4.72E-31	PRKCI
1.77E-21	0.306298	0.239	0.316	6.57E-17	FOSL2
1.15E-08	0.305929	0.224	0.267	0.000426652	SLC6A12
1.48E-11	0.305521	0.223	0.267	5.50E-07	KSR2
2.99E-25	0.305513	0.22	0.304	1.11E-20	LAMB3
1.33E-39	0.304694	0.488	0.618	4.94E-35	RPL36
7.85E-15	0.302511	0.219	0.278	2.91E-10	EFNA5
9.23E-21	0.301797	0.34	0.42	3.42E-16	ACTN4
3.45E-40	0.301072	0.719	0.793	1.28E-35	ATP1A1
2.02E-27	0.300988	0.415	0.511	7.49E-23	PAX8
3.35E-16	0.297255	0.286	0.351	1.24E-11	KCNJ16
8.15E-28	0.296399	0.173	0.252	3.02E-23	SIK2
1.94E-49	0.295202	0.143	0.25	7.21E-45	PABPC4
1.45E-16	0.294728	0.193	0.256	5.37E-12	FAT1
3.00E-06	0.292449	0.241	0.274	0.111332	LINC01924
9.09E-26	0.292036	0.213	0.296	3.37E-21	ERBB2
0.00150891	0.287271	0.312	0.344	1	KAZN
5.13E-21	0.286417	0.202	0.276	1.90E-16	CAPN8
7.93E-25	0.285956	0.401	0.497	2.94E-20	DDX5
3.07E-21	0.284664	0.332	0.415	1.14E-16	ITGB1
6.22E-31	0.282596	0.167	0.252	2.31E-26	KLF5
3.51E-24	0.276862	0.206	0.285	1.30E-19	B4GALT1
1.12E-11	0.274819	0.199	0.252	4.15E-07	NAPEPLD
1.35E-24	0.271967	0.595	0.68	5.00E-20	GLS
2.68E-09	0.271089	0.208	0.255	9.93E-05	TLN2
1.76E-24	0.271084	0.208	0.29	6.51E-20	GPRC5C
4.79E-22	0.269291	0.355	0.438	1.77E-17	CD81
1.20E-19	0.264645	0.3	0.377	4.45E-15	TSPAN1
9.67E-31	0.261144	0.186	0.276	3.59E-26	DHRS7
3.55E-24	0.260417	0.315	0.409	1.32E-19	EEF2
2.50E-21	0.259434	0.194	0.27	9.26E-17	EHMT1
1.67E-61	0.257658	0.45	0.646	6.20E-57	LRBA
4.64E-16	0.256748	0.209	0.275	1.72E-11	2024-03-06
1.31E-40	0.256275	0.164	0.264	4.86E-36	BCAP31
2.87E-25	0.255512	0.276	0.369	1.06E-20	LAMP1
2.16E-25	0.253902	0.641	0.725	7.99E-21	SYNE2
2.51E-18	0.252016	0.243	0.312	9.32E-14	AAK1
3.43E-30	0.250082	0.202	0.292	1.27E-25	TMED4
1.24E-09	0.250001	0.485	0.542	4.61E-05	ZFP36L1
1.53E-17	0.249978	0.191	0.256	5.69E-13	RAPH1
5.49E-15	0.24882	0.213	0.275	2.03E-10	PPP2R3A
2.69E-14	0.248134	0.283	0.347	9.99E-10	PTPRK
7.09E-33	0.24782	0.35	0.469	2.63E-28	RPS7
1.97E-15	0.247791	0.213	0.276	7.30E-11	PRRC2B
3.29E-09	0.246816	0.219	0.267	0.000121898	ELL2
6.77E-15	0.24655	0.224	0.286	2.51E-10	MYO3B
1.61E-13	0.245234	0.209	0.27	5.98E-09	AFMID
1.01E-19	0.245015	0.21	0.281	3.76E-15	RNF19A
1.88E-18	0.244256	0.269	0.346	6.99E-14	SRRM2
2.11E-18	0.242006	0.205	0.274	7.84E-14	CHD3
8.12E-17	0.241965	0.314	0.393	3.01E-12	RPL39
9.38E-24	0.240578	0.303	0.395	3.48E-19	EIF4G2
4.27E-14	0.238453	0.205	0.267	1.58E-09	EXOC6B
7.28E-12	0.229869	0.237	0.289	2.70E-07	NLK
3.04E-12	0.22964	0.206	0.262	1.13E-07	NORAD
4.76E-18	0.229614	0.243	0.315	1.77E-13	TMEM245
4.88E-14	0.229112	0.298	0.369	1.81E-09	KIAA1109
1.25E-15	0.228749	0.3	0.372	4.63E-11	TMEM176A
6.92E-12	0.227304	0.255	0.317	2.57E-07	AFF4
1.68E-33	0.226046	0.164	0.254	6.21E-29	F11R
1.00E-14	0.226026	0.194	0.255	3.72E-10	SCARA3
6.82E-19	0.225296	0.183	0.25	2.53E-14	TBX2
7.00E-11	0.219164	0.437	0.48	2.59E-06	FAM107B
1.68E-14	0.218911	0.311	0.383	6.23E-10	GATA3
4.12E-05	0.218564	0.243	0.268	1	APOO
2.55E-10	0.217279	0.404	0.463	9.45E-06	RTN3
6.44E-13	0.217192	0.227	0.29	2.39E-08	RNF24
3.66E-16	0.216908	0.211	0.277	1.36E-11	CAMKMT
3.18E-12	0.216211	0.223	0.281	1.18E-07	TMEM131
2.44E-35	0.215942	0.192	0.296	9.05E-31	HSPA8
8.54E-11	0.215597	0.277	0.336	3.17E-06	KCNK3
2.63E-14	0.208842	0.21	0.27	9.75E-10	ERGIC1
2.51E-21	0.208344	0.19	0.266	9.29E-17	PRKDC
5.55E-13	0.205919	0.205	0.262	2.06E-08	FAM20A
4.88E-14	0.204936	0.541	0.596	1.81E-09	TMBIM6
3.69E-10	0.20467	0.239	0.29	1.37E-05	MACC1
1.14E-07	0.203667	0.206	0.252	0.00422212	CPEB4
1.44E-17	0.203385	0.201	0.267	5.35E-13	ZMYM4
1.66E-07	0.203302	0.24	0.283	0.00615837	ATP1B3
7.21E-09	0.201127	0.32	0.371	0.000267273	BTG1
3.61E-16	0.200773	0.236	0.307	1.34E-11	KCNQ1
9.02E-16	0.200654	0.229	0.297	3.34E-11	DAP
2.69E-22	0.200613	0.201	0.278	9.98E-18	TCF25
9.08E-14	0.198578	0.28	0.347	3.37E-09	LPIN2
8.27E-14	0.19814	0.222	0.287	3.06E-09	ABCC4
1.68E-14	0.196878	0.221	0.285	6.21E-10	SMYD3
8.75E-09	0.196442	0.731	0.752	0.000324537	S100A4
3.32E-16	0.193849	0.236	0.307	1.23E-11	SRSF5
3.83E-15	0.193308	0.236	0.305	1.42E-10	BPTF
3.55E-19	0.192905	0.563	0.672	1.32E-14	RPS27
2.57E-14	0.192304	0.285	0.353	9.51E-10	NFE2L2
4.42E-13	0.192196	0.239	0.301	1.64E-08	FBXL17
1.49E-09	0.191965	0.228	0.281	5.54E-05	SLC16A7
2.40E-12	0.191957	0.229	0.289	8.89E-08	ST14
1.29E-19	0.191939	0.263	0.344	4.77E-15	PCBP2
1.89E-13	0.191501	0.231	0.29	7.02E-09	SYTL2
4.15E-26	0.190787	0.186	0.27	1.54E-21	ATP6V0B
5.05E-15	0.190358	0.194	0.257	1.87E-10	MYO1D
3.16E-12	0.189701	0.267	0.328	1.17E-07	ELF1
1.03E-19	0.189631	0.204	0.278	3.82E-15	TAGLN2
2.61E-36	0.189405	0.16	0.254	9.67E-32	FUS
6.02E-12	0.188099	0.227	0.281	2.23E-07	PSD3
2.62E-11	0.187947	0.221	0.278	9.73E-07	GAB1
1.54E-21	0.18793	0.176	0.25	5.70E-17	ATP6AP1
1.14E-08	0.187867	0.218	0.267	0.000420966	PPL
5.31E-08	0.187758	0.262	0.303	0.00196973	PLEKHA5
8.12E-09	0.187594	0.293	0.343	0.000301047	NFIB
9.05E-13	0.18748	0.22	0.28	3.36E-08	HECTD1
1.40E-07	0.186161	0.278	0.322	0.00517499	PLEKHA7
7.30E-17	0.18574	0.376	0.459	2.71E-12	TMA7
8.84E-12	0.185425	0.433	0.495	3.28E-07	KTN1
9.98E-21	0.184981	0.181	0.253	3.70E-16	HNRNPM
3.28E-13	0.184164	0.549	0.61	1.22E-08	UBC
4.23E-26	0.184118	0.187	0.272	1.57E-21	NDUFA2
8.21E-25	0.183076	0.225	0.314	3.05E-20	CALR
2.21E-16	0.181006	0.187	0.251	8.18E-12	HUWE1
5.56E-21	0.180923	0.195	0.271	2.06E-16	SRRM1
2.93E-13	0.177065	0.205	0.264	1.09E-08	ARIH1
4.25E-15	0.176792	0.228	0.293	1.58E-10	PKN2
1.18E-09	0.176784	0.282	0.336	4.36E-05	ITPR2
1.57E-06	0.175293	0.296	0.332	0.058359	NAALADL2
3.81E-30	0.174662	0.167	0.255	1.41E-25	CUTA
3.59E-20	0.174605	0.827	0.851	1.33E-15	RPL41
3.40E-19	0.173261	0.181	0.25	1.26E-14	UBAC2
0.00173509	0.173006	0.298	0.316	1	LINGO1
6.22E-08	0.172777	0.245	0.29	0.00230511	ST6GAL1
1.30E-27	0.17144	0.254	0.355	4.81E-23	HSP90B1
1.44E-08	0.171107	0.399	0.452	0.000532946	YWHAZ
3.07E-09	0.170994	0.226	0.278	0.000113794	PACSIN2
2.15E-26	0.170506	0.181	0.267	7.97E-22	NCL
1.97E-08	0.170017	0.363	0.406	0.000730983	CTSH
3.83E-17	0.169911	0.527	0.613	1.42E-12	RPL32
3.49E-12	0.16896	0.199	0.256	1.29E-07	CELF1
1.78E-06	0.167017	0.234	0.27	0.0661183	TGFBR1
7.49E-07	0.165781	0.219	0.256	0.0277735	GLIS3
9.26E-12	0.164516	0.761	0.787	3.43E-07	ACTB
5.78E-11	0.164378	0.256	0.315	2.14E-06	RBM39
6.79E-16	0.16397	0.214	0.282	2.52E-11	CD151
9.97E-15	0.163626	0.281	0.353	3.70E-10	GPX4
0.000356826	0.163418	0.352	0.384	1	SLC4A11
1.36E-08	0.162454	0.244	0.29	0.000505308	MYO1E
0.00511287	0.162414	0.225	0.251	1	CADPS2
6.86E-15	0.161773	0.765	0.799	2.54E-10	CD24
5.21E-09	0.161707	0.369	0.428	0.000193213	DDX17
4.31E-12	0.161452	0.687	0.711	1.60E-07	TACSTD2
2.84E-12	0.160155	0.201	0.254	1.05E-07	ZNF609
3.25E-14	0.159896	0.27	0.339	1.20E-09	TTC3
9.95E-08	0.159569	0.323	0.373	0.00369015	PATJ
3.71E-19	0.159205	0.18	0.25	1.37E-14	EIF3A
1.41E-12	0.158485	0.222	0.282	5.22E-08	PDXK
7.30E-05	0.157866	0.216	0.251	1	PTPN14
3.70E-09	0.157619	0.302	0.359	0.000137271	JUP
1.28E-11	0.155999	0.383	0.45	4.73E-07	RPSA
7.75E-16	0.155483	0.358	0.442	2.87E-11	RPL6
1.45E-11	0.154816	0.246	0.306	5.36E-07	ASH1L
6.55E-07	0.153565	0.308	0.355	0.0243005	N4BP2L2
1.52E-23	0.15318	0.993	0.996	5.62E-19	S100A6
8.86E-20	0.152743	0.269	0.351	3.29E-15	SON
4.43E-12	0.152616	0.218	0.275	1.64E-07	AHI1
7.90E-09	0.15206	0.227	0.281	0.000293028	ANKRD11
6.87E-12	0.15202	0.2	0.255	2.55E-07	DGKH
5.41E-12	0.151315	0.226	0.285	2.00E-07	ADGRF1
4.32E-11	0.150953	0.324	0.387	1.60E-06	ANXA11
2.95E-13	0.150837	0.202	0.261	1.09E-08	FAM172A
1.56E-09	0.149767	0.309	0.366	5.77E-05	ZFAND5
2.51E-18	0.149255	0.194	0.264	9.31E-14	SLC44A4
4.09E-07	0.148514	0.257	0.293	0.0151472	PDE7B
0.222005	0.148331	0.428	0.396	1	IGFBP5
1.21E-15	0.147382	0.495	0.583	4.50E-11	RPL18
4.34E-10	0.147102	0.24	0.295	1.61E-05	SPTAN1
1.04E-09	0.14639	0.2	0.25	3.85E-05	PDXDC1
9.83E-06	0.144293	0.213	0.251	0.36436	RB1
7.06E-06	0.144236	0.605	0.634	0.261793	FTH1
2.00E-07	0.14373	0.215	0.258	0.00742727	ARL15
2.52E-14	0.143081	0.197	0.257	9.33E-10	SGMS1
3.86E-10	0.142719	0.21	0.264	1.43E-05	KANSL1L
1.08E-05	0.141823	0.27	0.301	0.398989	AMBRA1
5.81E-15	0.140118	0.224	0.294	2.16E-10	ATP5ME
1.60E-08	0.140087	0.287	0.344	0.000593829	ARFGEF1
6.02E-15	0.138881	0.219	0.286	2.23E-10	SYPL1
2.62E-10	0.138243	0.199	0.252	9.73E-06	MACROD2
3.54E-06	0.137676	0.589	0.62	0.131377	PKM
2.80E-15	0.137288	0.209	0.274	1.04E-10	PAPPA
1.41E-10	0.136642	0.282	0.343	5.22E-06	NEDD9
2.48E-21	0.13649	0.234	0.32	9.21E-17	TUBB
7.57E-12	0.135685	0.334	0.401	2.81E-07	TMEM59
6.09E-20	0.13544	0.228	0.308	2.26E-15	TRAM1
3.46E-10	0.135353	0.238	0.294	1.28E-05	ZMYM2
3.14E-10	0.135132	0.22	0.276	1.16E-05	CLCN3
2.69E-08	0.133727	0.209	0.255	0.000996879	ATP13A3
3.50E-11	0.132994	0.292	0.355	1.30E-06	BICC1
8.81E-07	0.132994	0.333	0.376	0.0326586	EIF4G3
1.37E-08	0.13269	0.273	0.326	0.000506339	BIRC6
3.16E-13	0.132036	0.225	0.287	1.17E-08	SYNE1
8.18E-09	0.131453	0.221	0.271	0.000303123	BMPR2
0.0707462	0.130618	0.416	0.424	1	SPINK1
7.41E-12	0.130085	0.2	0.256	2.75E-07	DMKN
5.40E-09	0.130065	0.286	0.343	0.000200159	USP34
6.61E-06	0.130036	0.321	0.373	0.245078	MKLN1
5.43E-11	0.129237	0.595	0.657	2.01E-06	RPS24
3.16E-22	0.12843	0.182	0.26	1.17E-17	SRSF3
1.75E-09	0.126686	0.223	0.274	6.47E-05	CUX1
5.61E-08	0.125991	0.569	0.621	0.0020804	H3F3B
1.06E-15	0.123657	0.191	0.26	3.93E-11	ATP5MD
9.79E-12	0.122985	0.903	0.912	3.63E-07	S100A11
3.54E-11	0.122944	0.322	0.387	1.31E-06	HACD3
0.000993111	0.122586	0.31	0.351	1	TACC1
0.000480689	0.122038	0.244	0.28	1	TNS3
1.38E-05	0.121932	0.29	0.333	0.512846	JAK1
1.79E-08	0.121571	0.245	0.295	0.000662698	NF1
4.88E-09	0.120846	0.315	0.378	0.000181074	RERE
2.01E-05	0.120433	0.25	0.293	0.74353	ANO6
5.98E-17	0.119605	0.321	0.412	2.22E-12	RPL38
2.69E-10	0.119242	0.227	0.282	9.97E-06	MTDH
7.68E-05	0.118515	0.233	0.272	1	FLNB
1.67E-19	0.118307	0.207	0.284	6.21E-15	RABAC1
3.86E-05	0.116501	0.262	0.299	1	STAT3
8.46E-07	0.11587	0.286	0.333	0.0313771	ADK
9.79E-05	0.11577	0.372	0.398	1	RBPMS
9.48E-07	0.115726	0.264	0.313	0.0351375	ZNF638
0.0117437	0.115302	0.401	0.416	1	PKHD1
1.80E-08	0.115156	0.298	0.353	0.000668708	TM9SF3
5.43E-08	0.114592	0.251	0.302	0.0020149	EGFR
5.03E-07	0.113667	0.223	0.269	0.0186338	NPAS2
1.53E-07	0.113009	0.206	0.251	0.00565881	SRSF10
5.37E-07	0.11277	0.209	0.251	0.0198948	TBC1D9
1.43E-07	0.112706	0.243	0.291	0.00529279	CTTN
7.51E-05	0.111111	0.363	0.408	1	FTX
3.50E-05	0.109885	0.268	0.311	1	CDC42BPA
4.53E-05	0.109424	0.235	0.273	1	RAB11FIP1
1.49E-09	0.108797	0.206	0.257	5.52E-05	CUL3
3.94E-22	0.108536	0.199	0.28	1.46E-17	TMEM50A
6.95E-07	0.108186	0.227	0.272	0.0257729	WAC
1.65E-07	0.107353	0.268	0.318	0.00611755	TNRC6B
1.57E-07	0.107044	0.214	0.26	0.00583085	NT5C2
3.54E-07	0.104955	0.219	0.264	0.0131168	PRKN
0.00278961	0.104946	0.254	0.287	1	SLTM
2.71E-09	0.103667	0.218	0.27	0.000100378	PAFAH1B1
1.73E-11	0.103375	0.28	0.344	6.40E-07	CANX
8.44E-08	0.103091	0.291	0.352	0.00313046	PKD2
1.36E-08	0.102838	0.511	0.581	0.000504776	FAU
8.04E-08	0.101898	0.205	0.253	0.00298223	CDC42BPB
0.00022166	0.101813	0.256	0.286	1	TXNRD1
0.180023	0.100934	0.363	0.344	1	TIMP3
1.46E-06	0.0999348	0.464	0.518	0.0541751	RPLP0
0.000519353	0.0996594	0.271	0.301	1	PRKCA
6.05E-07	0.099074	0.225	0.27	0.0224267	PUM2
3.32E-12	0.099066	0.499	0.582	1.23E-07	RPL37A
6.67E-08	0.0984027	0.241	0.292	0.00247353	SPIDR
0.00555147	0.0979008	0.248	0.276	1	SHROOM3
2.76E-13	0.097848	0.219	0.284	1.02E-08	ARPC1B
3.01E-06	0.0977672	0.241	0.284	0.111531	CHPT1
0.000324962	0.0964602	0.286	0.317	1	SPINT2
1.09E-07	0.0961967	0.231	0.279	0.00403734	RANBP2
1.07E-08	0.0961717	0.238	0.288	0.00039569	ZSWIM6
1.74E-07	0.0953523	0.221	0.266	0.00645923	STK3
1.87E-06	0.0953005	0.216	0.258	0.069293	ZNF148
0.25994	0.0951632	0.311	0.316	1	CTSD
9.76E-06	0.0944573	0.277	0.329	0.361849	PARD6B
0.213898	0.0933786	0.52	0.503	1	MECOM
7.19E-07	0.0932661	0.213	0.256	0.0266663	ABLIM1
2.94E-10	0.0922578	0.335	0.401	1.09E-05	CST3
1.29E-06	0.0920494	0.221	0.262	0.0477061	ADAMTS9-AS2
1.27E-13	0.0911575	0.222	0.286	4.70E-09	TMED10
6.03E-17	0.0910304	0.193	0.263	2.24E-12	SF3B1
9.41E-07	0.0908993	0.42	0.476	0.0348737	BAG1
3.01E-09	0.090052	0.254	0.31	0.000111621	VAPA
3.93E-08	0.089368	0.206	0.253	0.00145561	RSF1
7.27E-09	0.0886451	0.247	0.3	0.000269709	DOCK1
7.66E-16	0.0880502	0.242	0.317	2.84E-11	YBX1
5.46E-08	0.0878272	0.277	0.331	0.0020226	ACTR2
9.45E-08	0.0852349	0.245	0.292	0.00350325	MAP4
7.97E-07	0.0838316	0.3	0.35	0.0295472	PERP
4.77E-05	0.0832896	0.351	0.397	1	MYH10
0.000200594	0.0831173	0.343	0.391	1	RABGAP1L
5.62E-05	0.0827056	0.232	0.27	1	ADD1
8.49E-11	0.0824272	0.444	0.519	3.15E-06	RPL35A
1.08E-06	0.082208	0.259	0.304	0.0401549	ANKRD17
8.53E-09	0.0815808	0.228	0.279	0.00031611	CAPN1
0.401531	0.0813742	0.263	0.273	1	FNDC3A
6.65E-07	0.0810435	0.237	0.284	0.024656	CASC4
5.20E-06	0.080389	0.227	0.269	0.192964	CDC42SE2
4.63E-06	0.0798773	0.34	0.394	0.171601	ARHGEF12
3.09E-06	0.0798611	0.488	0.544	0.114533	ATP5F1E
0.000182842	0.0797323	0.222	0.26	1	ATP11B
4.52E-06	0.0796631	0.242	0.285	0.167613	IL6ST
1.17E-10	0.0781962	0.223	0.28	4.35E-06	CAMTA1
0.000103328	0.0780048	0.361	0.402	1	GTF2I
5.51E-06	0.0778144	0.245	0.289	0.204272	NPEPPS
2.09E-05	0.0769386	0.266	0.307	0.773095	OXR1
1.19E-09	0.0767562	0.214	0.267	4.40E-05	NSD3
1.77E-14	0.0750242	0.222	0.288	6.57E-10	SPCS1
4.59E-05	0.0748644	0.249	0.288	1	OSBPL3
0.458351	0.0733751	0.355	0.341	1	AC019197.1
2.09E-06	0.0732992	0.316	0.364	0.0775737	GSN
0.000309347	0.0732786	0.416	0.469	1	PFKFB3
7.24E-08	0.07281	0.208	0.252	0.00268307	GMDS
6.82E-06	0.0719721	0.232	0.274	0.252755	REEP3
0.105069	0.0719076	0.593	0.612	1	AQP3
0.408642	0.071885	0.496	0.483	1	ANK3
9.85E-05	0.0714332	0.3	0.345	1	MAPK10
1.16E-05	0.0696329	0.228	0.27	0.429244	STAG1
0.000385869	0.0695776	0.254	0.29	1	PUM1
9.70E-08	0.0688168	0.341	0.399	0.00359537	HNRNPK
1.05E-05	0.0680792	0.263	0.309	0.387625	EXOC4
7.12E-05	0.0679858	0.298	0.342	1	PKP4
0.0853055	0.0676119	0.38	0.399	1	IMMP2L
0.000881553	0.0667824	0.278	0.312	1	METTL7A
9.25E-07	0.0667693	0.415	0.476	0.0342915	RPS29
7.30E-06	0.0667128	0.314	0.359	0.270508	SARAF
0.000183977	0.0664664	0.271	0.31	1	NIPBL
1.72E-07	0.0656053	0.271	0.331	0.00638138	SLCO3A1
8.13E-13	0.0655867	0.253	0.321	3.01E-08	ATP5MC2
1.36E-11	0.065406	0.567	0.673	5.06E-07	RPS18
0.000247215	0.0645102	0.257	0.294	1	PAK2
6.25E-07	0.0622253	0.215	0.26	0.0231891	FOXP1
2.93E-07	0.0621987	0.49	0.558	0.0108599	RPLP2
2.59E-06	0.0618871	0.337	0.387	0.0961083	HNRNPU
1.14E-05	0.0615566	0.481	0.529	0.42281	EIF1
1.40E-06	0.0601918	0.205	0.25	0.0517235	SETD2
0.000303402	0.0600346	0.266	0.304	1	PDE4DIP
3.24E-05	0.0598893	0.368	0.426	1	COL4A4
3.40E-08	0.0592583	0.312	0.371	0.00126122	RPL4
2.04E-05	0.0590219	0.625	0.664	0.755632	RPL10
4.73E-07	0.0582013	0.287	0.339	0.0175434	KIF5B
3.23E-08	0.0581289	0.306	0.362	0.00119776	PTTG1IP
2.92E-05	0.0565015	0.609	0.655	1	RPS6
2.12E-09	0.056265	0.203	0.253	7.87E-05	PAN3
8.84E-07	0.0562381	0.22	0.265	0.0327839	ATF6
4.14E-11	0.0557702	0.217	0.274	1.53E-06	HNRNPF
1.19E-08	0.0556891	0.237	0.289	0.000442737	SRSF11
6.57E-05	0.0550326	0.322	0.37	1	MAGI1
0.0110721	0.0549888	0.429	0.462	1	AHNAK
2.16E-07	0.0546369	0.214	0.261	0.0079998	VPS13B
0.00024377	0.0541728	0.389	0.432	1	CAMK2N1
3.25E-06	0.0531311	0.222	0.263	0.120453	GNS
4.17E-06	0.0524587	0.265	0.311	0.154532	PRRC2C
2.21E-07	0.0518346	0.348	0.405	0.00821057	SKP1
2.95E-05	0.05134	0.531	0.587	1	RPS8
2.33E-12	0.0509521	0.345	0.427	8.64E-08	RPL5
3.09E-08	0.0502347	0.218	0.267	0.00114472	SELENOW
7.27E-05	0.0499028	0.289	0.334	1	ZFAND3
8.16E-06	0.0484004	0.217	0.259	0.302702	BRWD1
0.000803579	0.0482385	0.321	0.357	1	LRRFIP1
0.000305203	0.0480878	0.266	0.306	1	STK24
0.000636465	0.047967	0.323	0.369	1	ESYT2
1.40E-06	0.0476	0.464	0.527	0.0518665	RPS2
2.96E-06	0.047542	0.241	0.287	0.109674	MBD5
4.43E-06	0.0474657	0.238	0.282	0.164235	EFCAB14
6.02E-15	0.0472073	0.214	0.286	2.23E-10	NDUFC1
0.00464029	0.0465297	0.266	0.296	1	RAP1B
6.76E-05	0.0459996	0.232	0.267	1	SSH2
2.34E-07	0.0457703	0.207	0.253	0.0086578	ARF1
0.105039	0.0457644	0.36	0.379	1	USP53
2.59E-23	0.0440215	0.173	0.255	9.60E-19	EEF1B2
2.81E-09	0.0439974	0.411	0.482	0.000104002	CD63
6.74E-06	0.0432519	0.242	0.287	0.249712	UBR5
0.725798	0.042555	0.343	0.331	1	ADIRF
2.57E-05	0.0412287	0.593	0.649	0.953581	RPL28
0.000119357	0.0407549	0.276	0.317	1	RAB11A
0.000877771	0.0399686	0.286	0.323	1	TEAD1
2.82E-08	0.0399459	0.318	0.376	0.00104711	YWHAE
0.000909726	0.0395751	0.358	0.4	1	VPS13C
1.79E-18	0.0390301	0.197	0.275	6.65E-14	SMIM22
0.171786	0.0386623	0.602	0.6	1	CD9
0.00330233	0.0385133	0.273	0.301	1	RNF213
0.0727991	0.0382685	0.551	0.567	1	RTN4
1.93E-13	0.0380216	0.208	0.273	7.14E-09	HNRNPDL
4.18E-08	0.0370385	0.245	0.297	0.00155144	GSPT1
7.27E-07	0.0367008	0.257	0.306	0.0269364	CTNND1
2.58E-07	0.0359265	0.216	0.272	0.00957552	GREB1L
1.96E-07	0.035655	0.537	0.615	0.00726914	RPL34
6.42E-06	0.0352167	0.303	0.362	0.238008	KIF13B
2.75E-07	0.0336856	0.204	0.251	0.0101783	SVIL
0.00468614	0.0312759	0.413	0.456	1	SPTBN1
2.88E-06	0.0307734	0.222	0.266	0.106609	ARGLU1
8.14E-06	0.0295342	0.218	0.26	0.301874	BCLAF1
9.10E-06	0.0290806	0.215	0.254	0.33723	CDKAL1
0.000614703	0.0286701	0.358	0.406	1	COL4A3
5.16E-12	0.0276077	0.289	0.363	1.91E-07	COX6B1
1.43E-10	0.0275678	0.201	0.255	5.30E-06	CAPZA1
9.56E-16	0.0274049	0.189	0.257	3.55E-11	SPCS2
1.91E-05	0.0273718	0.387	0.437	0.708082	SEC62
5.09E-07	0.0273212	0.287	0.339	0.0188835	TGOLN2
2.70E-05	0.0272481	0.303	0.358	1	CRYBG1
1.78E-05	0.0271325	0.301	0.349	0.658453	PTMS
0.0126094	0.0268647	0.357	0.39	1	LPP
0.000310355	0.0263182	0.247	0.284	1	MYH9
2.87E-05	0.0262007	0.259	0.302	1	HDLBP
0.00187996	0.0257692	0.295	0.332	1	CRIM1
0.00116567	0.0255623	0.256	0.291	1	CFLAR
0.00404712	0.0251279	0.339	0.38	1	CHD9
0.0112137	0.02474	0.236	0.263	1	STAG2
3.86E-05	0.0244287	0.219	0.256	1	TANC2
0.0010073	0.0237699	0.224	0.258	1	HERC1
5.70E-06	0.0231803	0.45	0.51	0.211301	RPS25
4.73E-06	0.0228844	0.337	0.386	0.175411	CD46
0.0802058	0.0213535	0.343	0.368	1	CSNK1A1
0.000165626	0.0211075	0.241	0.275	1	GCNT3
2.33E-05	0.0203172	0.307	0.352	0.864791	TFPI2
0.00723228	0.0202412	0.297	0.333	1	KMT2C
4.95E-11	0.0197896	0.219	0.279	1.84E-06	SLC25A3
2.00E-10	0.0196828	0.23	0.29	7.41E-06	CLIC1
1.09E-05	0.0193651	0.222	0.265	0.402484	COX17
5.37E-09	0.0183939	0.345	0.415	0.000198977	RACK1
0.00128739	0.0180939	0.305	0.346	1	MAML2
3.64E-22	0.0180655	0.18	0.26	1.35E-17	PPIB
0.000166713	0.017816	0.211	0.25	1	STXBP5
3.13E-05	0.0176759	0.224	0.26	1	NBEA
0.0357058	0.015969	0.247	0.269	1	H1F0
5.00E-08	0.0133638	0.383	0.454	0.00185221	RPL24
0.000343244	0.0128865	0.257	0.295	1	ITFG1
0.00133951	0.0126839	0.297	0.336	1	DST
0.000876963	0.0125321	0.263	0.299	1	PCM1
9.12E-05	0.0121441	0.218	0.256	1	USP9X
0.00220625	0.0120738	0.27	0.303	1	SERINC1
0.0933163	0.0113421	0.304	0.327	1	PICALM
0.000942716	0.0106661	0.227	0.26	1	PHF3
1.49E-06	0.00979221	0.211	0.256	0.0551396	TRMT112
0.0342982	0.00945606	0.305	0.334	1	PTPN13
0.000485943	0.00817403	0.267	0.31	1	ZFHX3
0.00960964	0.00779926	0.261	0.289	1	LRMDA
2.22E-12	0.00687772	0.26	0.334	8.24E-08	ELOB
0.00203766	0.00670868	0.25	0.285	1	WDFY3
1.54E-08	0.0062155	0.224	0.278	0.000570168	EIF4B
0.00336227	0.00446395	0.271	0.304	1	NDFIP1
4.97E-05	0.00397584	0.228	0.264	1	SMAD2
0.032802	0.00375742	0.271	0.295	1	RARRES2
3.21E-07	0.00339347	0.24	0.291	0.0118876	POLR2L
0.0519332	0.00215245	0.606	0.622	1	HSPB1
4.45E-05	0.00201109	0.222	0.263	1	FAF1
0.00324658	0.00181033	0.276	0.313	1	TRIP12
0.0438058	0.00115738	0.351	0.384	1	MACF1
0.024433	0.000306471	0.569	0.602	1	RPL30
4.09E-06	-7.96e-05	0.275	0.322	0.151806	GOLGB1
7.61E-13	-0.000138597	0.197	0.257	2.82E-08	LRPAP1
3.50E-07	-0.000156313	0.234	0.282	0.0129917	TAF15
4.69E-13	-0.00135618	0.215	0.282	1.74E-08	COX7A2
2.12E-14	-0.0016687	0.292	0.385	7.86E-10	RPS15A
1.21E-13	-0.00351283	0.203	0.27	4.47E-09	TPM3
1.08E-06	-0.00401836	0.226	0.272	0.0398884	CAPS
0.0030172	-0.00406011	0.293	0.327	1	IQGAP1
2.98E-13	-0.00620107	0.218	0.283	1.10E-08	DAD1
5.80E-06	-0.00700327	0.345	0.401	0.214913	PFDN5
1.54E-05	-0.00743205	0.234	0.277	0.570494	SCAF11
1.35E-06	-0.00746623	0.224	0.269	0.0499626	EIF5B
0.00744166	-0.00746722	0.268	0.303	1	DLG1
0.0195499	-0.00822488	0.332	0.363	1	ARID1B
0.0452893	-0.00845767	0.304	0.336	1	BAZ2B
0.0103799	-0.00858215	0.233	0.258	1	WWTR1
7.75E-05	-0.00886182	0.35	0.398	1	PABPC1
0.000632649	-0.00902083	0.236	0.269	1	ERC1
0.000484267	-0.010894	0.221	0.256	1	MAML3
0.00254648	-0.0115077	0.229	0.261	1	TRIO
0.00313187	-0.0118637	0.232	0.263	1	SOX6
0.00630413	-0.0119911	0.263	0.297	1	NCKAP1
0.000678545	-0.012672	0.261	0.302	1	GRAMD2B
0.00704376	-0.0126844	0.253	0.289	1	WWC1
0.397042	-0.0129005	0.408	0.422	1	MAN1A1
0.677857	-0.0130918	0.412	0.427	1	VMP1
2.77E-06	-0.0133895	0.325	0.381	0.102863	OST4
0.00047797	-0.0134936	0.226	0.261	1	PLEKHA1
5.88E-06	-0.0146221	0.22	0.265	0.218171	IGF1R
0.000113032	-0.0153384	0.245	0.279	1	CHCHD3
2.71E-07	-0.0160308	0.342	0.404	0.0100478	RPL10A
0.000329508	-0.0165575	0.253	0.295	1	SETBP1
5.22E-08	-0.0167427	0.229	0.282	0.00193706	TAPBP
0.0405144	-0.0181207	0.276	0.303	1	NCOR1
0.00325514	-0.0183696	0.285	0.322	1	PARD3
0.236843	-0.0183775	0.328	0.349	1	ARHGAP5
0.106918	-0.0204782	0.472	0.5	1	HNRNPA2B1
0.0354056	-0.0221496	0.372	0.405	1	CD164
1.84E-12	-0.0231554	0.191	0.257	6.83E-08	UQCR11
0.00731169	-0.0233389	0.221	0.252	1	ZNF292
0.000465317	-0.0234689	0.233	0.269	1	ETV6
0.0277358	-0.0235824	0.238	0.262	1	COX6A1
2.47E-19	-0.0239523	0.216	0.302	9.15E-15	HNRNPA1
0.00261427	-0.0250816	0.257	0.29	1	SDCBP
0.0984312	-0.0258017	0.24	0.262	1	MYOF
0.0790333	-0.0262641	0.592	0.619	1	RPL19
0.00910467	-0.0267636	0.242	0.272	1	MYO9A
2.39E-05	-0.0271026	0.258	0.301	0.886919	TMED5
0.0291812	-0.027123	0.305	0.335	1	ATRX
0.0392683	-0.0271274	0.31	0.341	1	CDH1
3.22E-06	-0.0272225	0.305	0.362	0.119505	COX6C
0.13402	-0.0274683	0.263	0.283	1	TM7SF3
0.986041	-0.0276792	0.568	0.568	1	PRDX1
0.0611117	-0.0290067	0.278	0.304	1	GNB1
0.000355976	-0.0290744	0.223	0.257	1	YPEL5
0.0787638	-0.0299812	0.306	0.335	1	LMO7
0.0519608	-0.0323435	0.276	0.301	1	RORA
0.838066	-0.032577	0.576	0.582	1	RPS9
0.499844	-0.0327416	0.511	0.518	1	FTL
0.886538	-0.0332273	0.542	0.595	1	COBLL1
0.00168905	-0.0346602	0.288	0.325	1	GCC2
5.60E-06	-0.034983	0.22	0.266	0.207571	ATP5MPL
1.81E-08	-0.0351927	0.245	0.304	0.000672845	NDUFA1
0.618503	-0.0356407	0.404	0.413	1	EPCAM
0.00147894	-0.0379661	0.29	0.326	1	MRPL33
0.000422109	-0.0380706	0.311	0.353	1	CDC42
0.0012619	-0.0383547	0.224	0.258	1	GPBP1
0.59218	-0.0385634	0.598	0.611	1	RPS23
0.144265	-0.0397002	0.343	0.37	1	CTNNA1
0.409876	-0.0398381	0.535	0.556	1	RPL8
0.000219318	-0.040232	0.252	0.292	1	DDX24
0.676819	-0.0402981	0.402	0.407	1	SLC44A1
0.000433961	-0.0403781	0.246	0.284	1	LAPTM4B
0.00199233	-0.0404127	0.35	0.404	1	SLC38A1
0.00026373	-0.0418811	0.26	0.3	1	CLTA
0.00159835	-0.0422385	0.24	0.278	1	ZMYND8
0.383346	-0.0426494	0.624	0.622	1	SERF2
0.335078	-0.0430714	0.339	0.353	1	METAP2
0.121555	-0.0439293	0.25	0.274	1	ZFR
0.0683714	-0.043975	0.295	0.325	1	NFIA
0.0192784	-0.0454932	0.322	0.364	1	PAX2
0.025658	-0.046129	0.24	0.267	1	NCOA1
5.46E-08	-0.046133	0.229	0.28	0.00202441	ERP29
0.0702662	-0.0461705	0.336	0.371	1	JMJD1C
0.00883777	-0.0470339	0.241	0.277	1	MPPED2
0.00264391	-0.0470984	0.249	0.282	1	SELENOM
0.00018541	-0.0472392	0.379	0.433	1	RPS16
0.000242875	-0.0487171	0.301	0.346	1	TOMM7
0.0439132	-0.04892	0.322	0.353	1	MSI2
0.00240751	-0.0490418	0.217	0.25	1	VEZT
0.160781	-0.0491145	0.286	0.305	1	SMARCA2
0.00100507	-0.049207	0.302	0.344	1	MORF4L1
0.0505338	-0.0501439	0.488	0.529	1	RPL7A
0.34954	-0.0518091	0.308	0.329	1	CLINT1
0.00954099	-0.051963	0.261	0.29	1	RBFOX2
0.513057	-0.052324	0.286	0.307	1	SCNN1A
0.000730713	-0.0526047	0.24	0.276	1	COMT
5.53E-17	-0.0532276	0.199	0.277	2.05E-12	SSR4
0.332787	-0.0534699	0.63	0.625	1	RPS19
8.08E-05	-0.0535974	0.275	0.321	1	SET
0.047239	-0.0539185	0.24	0.263	1	ASPH
0.00041169	-0.055651	0.327	0.374	1	LDHA
0.155324	-0.0562585	0.281	0.304	1	TCF12
0.234814	-0.0586213	0.311	0.336	1	GNAQ
1.21E-08	-0.058668	0.525	0.467	0.000449383	FXYD2
9.81E-08	-0.0587056	0.229	0.284	0.0036373	ATP5F1D
1.20E-10	-0.0599486	0.203	0.263	4.43E-06	ATP5MC3
0.312776	-0.0605333	0.603	0.636	1	RPS14
0.116067	-0.0607656	0.334	0.363	1	REEP5
2.54E-08	-0.0612314	0.239	0.297	0.000941277	UQCRQ
0.0104145	-0.0616084	0.232	0.261	1	PHIP
0.617318	-0.0623678	0.333	0.357	1	YAP1
0.00634589	-0.0627868	0.226	0.254	1	SKAP1
0.0489405	-0.0648973	0.362	0.404	1	KIAA1217
3.92E-09	-0.0650384	0.274	0.341	0.000145223	RPL27
0.0675096	-0.0651338	0.327	0.358	1	SCCPDH
0.938077	-0.0652921	0.306	0.317	1	TRPS1
0.000101248	-0.0657623	0.22	0.259	1	AC016831.7
0.0044112	-0.0661956	0.291	0.327	1	CLTC
0.000656965	-0.0663011	0.245	0.283	1	PCBP1
0.000481007	-0.0669385	0.221	0.257	1	ST13
0.000358134	-0.0673354	0.24	0.276	1	TSPAN3
0.101161	-0.0682343	0.279	0.304	1	BMPR1B
1.34E-05	-0.0687507	0.258	0.305	0.496138	BTF3
3.72E-05	-0.070338	0.292	0.342	1	RPL36AL
0.829336	-0.0724459	0.33	0.339	1	CLDN8
0.318974	-0.0727208	0.291	0.308	1	MED13L
0.882186	-0.0727841	0.33	0.34	1	DYNLRB1
0.00319301	-0.0730072	0.227	0.257	1	UACA
0.0103147	-0.0733465	0.223	0.253	1	SENP6
0.103608	-0.0734584	0.6	0.653	1	RPS12
0.562105	-0.073486	0.274	0.29	1	MYCBP2
0.173498	-0.0736803	0.236	0.259	1	CCNY
0.0391858	-0.0738362	0.376	0.41	1	PFN1
0.0124052	-0.0741695	0.316	0.362	1	ADAM10
0.12437	-0.0745278	0.347	0.377	1	AKAP9
0.0223078	-0.0755741	0.453	0.5	1	RPS13
4.93E-07	-0.0759649	0.227	0.279	0.0182954	LGALS3
0.369161	-0.0767054	0.322	0.326	1	MBNL1
0.243747	-0.0769019	0.299	0.325	1	FER
0.131743	-0.07707	0.32	0.348	1	PRKAR1A
0.00075252	-0.0785801	0.279	0.318	1	EEF1D
0.114903	-0.07954	0.293	0.319	1	CD82
0.197676	-0.080409	0.723	0.716	1	RPL13
0.0312154	-0.0808154	0.239	0.265	1	RAB10
0.351234	-0.0808292	0.28	0.3	1	LIMCH1
0.0642091	-0.081295	0.23	0.258	1	TNRC6A
0.000181176	-0.0813656	0.26	0.301	1	PDIA3
0.198321	-0.0814503	0.278	0.299	1	EIF4A2
0.592457	-0.082575	0.248	0.256	1	BCL6
0.0275205	-0.0834398	0.229	0.258	1	TMCC1
0.00090819	-0.0837904	0.232	0.267	1	CAP1
0.0465236	-0.0844468	0.233	0.258	1	TMEM30A
0.0695682	-0.0847433	0.26	0.289	1	PPP1R9A
0.265262	-0.0851005	0.235	0.251	1	PLPP1
0.00436627	-0.0853057	0.246	0.278	1	NAA38
0.561254	-0.0856299	0.317	0.339	1	UBE2H
4.01E-06	-0.0860685	0.223	0.271	0.148832	DBI
0.108367	-0.0862981	0.468	0.462	1	ANXA2
0.0701974	-0.0875086	0.532	0.526	1	RPL29
0.294343	-0.0886064	0.271	0.29	1	TOR1AIP2
0.0298367	-0.0888003	0.378	0.419	1	RPL23
0.137593	-0.0900542	0.228	0.25	1	ELF2
0.000558854	-0.0902035	0.268	0.307	1	JPT1
0.331768	-0.0905671	0.261	0.283	1	MON2
0.00636673	-0.0924762	0.29	0.273	1	TSC22D3
0.639601	-0.0930608	0.257	0.273	1	EHF
0.311106	-0.0934236	0.251	0.275	1	FGD4
0.12839	-0.0937871	0.27	0.26	1	PTP4A2
0.654816	-0.0940683	0.292	0.302	1	ROCK2
0.00377578	-0.0950113	0.299	0.335	1	MGST3
0.5107	-0.0950685	0.591	0.6	1	RPS15
0.000230309	-0.0958784	0.244	0.285	1	COMMD6
0.0208865	-0.0960151	0.233	0.271	1	TPCN1
0.171164	-0.096513	0.356	0.379	1	LAPTM4A
0.0124785	-0.0965656	0.31	0.348	1	ATP5MG
0.442617	-0.0967342	0.471	0.481	1	APLP2
0.803577	-0.0973199	0.363	0.38	1	ALDH1A3
0.721757	-0.0976652	0.384	0.394	1	VIM
0.427995	-0.102114	0.27	0.289	1	SORL1
0.00216609	-0.102534	0.264	0.302	1	GNG5
0.855634	-0.102679	0.329	0.346	1	TBC1D5
0.275169	-0.102901	0.263	0.286	1	GOLGA4
0.0473103	-0.103544	0.279	0.307	1	DAZAP2
0.793392	-0.10367	0.381	0.399	1	PSAP
0.000155622	-0.103788	0.215	0.253	1	ARL6IP4
0.503253	-0.10515	0.25	0.257	1	TRIM2
0.833452	-0.106077	0.252	0.268	1	MBP
0.11111	-0.107578	0.394	0.4	1	AIF1L
0.985219	-0.107595	0.249	0.259	1	RBMS1
0.0340816	-0.110466	0.64	0.633	1	RPS27A
0.647851	-0.110909	0.452	0.475	1	PTBP3
0.021497	-0.110914	0.277	0.309	1	NAP1L1
9.81E-05	-0.11121	0.233	0.274	1	PDIA6
0.740002	-0.112416	0.453	0.477	1	COX7C
0.131546	-0.112449	0.272	0.3	1	WWOX
0.000301323	-0.113298	0.265	0.309	1	TUBA1B
0.0941472	-0.114567	0.344	0.374	1	COX5B
0.676977	-0.114683	0.243	0.252	1	MINDY2
0.0892667	-0.115025	0.304	0.301	1	ARHGAP29
0.955665	-0.115301	0.351	0.37	1	LITAF
0.212185	-0.115991	0.304	0.336	1	SAMD12
0.000868017	-0.116886	0.251	0.29	1	ATP5F1B
4.11E-05	-0.117774	0.646	0.626	1	APP
0.294564	-0.118345	0.332	0.357	1	CSDE1
0.128821	-0.118656	0.227	0.252	1	SLMAP
0.445259	-0.119578	0.243	0.261	1	STK39
0.392908	-0.119644	0.356	0.383	1	RPL12
0.0246521	-0.120336	0.332	0.32	1	ELF5
1.86E-55	-0.12048	1	0.998	6.88E-51	MALAT1
0.847777	-0.120522	0.275	0.292	1	ERMP1
1.80E-05	-0.121656	0.211	0.256	0.666881	RBX1
0.300885	-0.12365	0.308	0.341	1	FRY
0.111482	-0.124424	0.269	0.303	1	KANSL1
0.0422654	-0.125724	0.304	0.335	1	GRN
0.979562	-0.126147	0.407	0.424	1	NDUFA4
0.794503	-0.126203	0.272	0.282	1	EPS8L2
0.005358	-0.126243	0.257	0.293	1	CAPNS1
0.000851244	-0.126358	0.56	0.539	1	RPL15
0.000434176	-0.127026	0.234	0.274	1	LGALS3BP
1.71E-07	-0.127519	0.658	0.633	0.00635669	TXNIP
0.0404643	-0.129186	0.572	0.574	1	RPL11
0.035694	-0.129439	0.494	0.489	1	RPS3
2.50E-06	-0.129441	0.927	0.921	0.0925191	RPLP1
9.20E-05	-0.130255	0.258	0.304	1	RPS27L
0.0320602	-0.131162	0.292	0.323	1	CTSB
0.0207723	-0.131458	0.488	0.481	1	DSTN
0.000266281	-0.131773	0.61	0.584	1	GAPDH
0.223617	-0.132037	0.233	0.254	1	DOCK9
0.00190455	-0.132511	0.216	0.25	1	SERBP1
0.0316041	-0.138648	0.42	0.412	1	PPDPF
0.0528905	-0.13883	0.377	0.383	1	UTRN
0.460439	-0.138948	0.253	0.273	1	PNISR
2.59E-06	-0.14196	0.232	0.283	0.095957	EDF1
0.69904	-0.142485	0.284	0.308	1	WSB1
0.12712	-0.144626	0.297	0.29	1	PDE1A
0.387406	-0.145498	0.321	0.33	1	UBE2D3
0.744452	-0.146066	0.317	0.335	1	PRDX5
0.162703	-0.146436	0.473	0.479	1	RPL14
0.00184878	-0.147939	0.225	0.26	1	LAMTOR5
0.000109961	-0.14849	0.231	0.275	1	NDUFB7
0.135665	-0.148596	0.278	0.308	1	HIP1
0.44164	-0.149026	0.299	0.311	1	TGFBR3
0.000338489	-0.149078	0.414	0.399	1	TPD52L1
0.410613	-0.149384	0.247	0.25	1	BRI3
0.549313	-0.150392	0.404	0.435	1	UBA52
0.144883	-0.150808	0.393	0.404	1	NTN4
0.513068	-0.151356	0.288	0.314	1	FHIT
0.30016	-0.151457	0.355	0.366	1	SORT1
0.748632	-0.152079	0.305	0.32	1	HNRNPA3
0.123063	-0.152316	0.312	0.34	1	UQCR10
0.829873	-0.152792	0.34	0.369	1	SASH1
0.0565435	-0.153031	0.475	0.476	1	TPM4
0.3503	-0.155159	0.642	0.651	1	NEAT1
0.0058943	-0.156467	0.252	0.286	1	CIRBP
0.735768	-0.156555	0.284	0.292	1	SERP1
0.143962	-0.156724	0.303	0.329	1	RAC1
0.346478	-0.157814	0.333	0.35	1	AFDN
0.00825256	-0.159107	0.23	0.263	1	TBCA
0.959309	-0.161033	0.395	0.428	1	SOX5
0.569121	-0.161191	0.256	0.273	1	ATXN10
0.363325	-0.161507	0.29	0.296	1	CCPG1
8.66E-10	-0.162509	0.897	0.849	3.21E-05	ITM2B
0.622853	-0.162813	0.254	0.261	1	PNKD
0.739051	-0.163402	0.387	0.411	1	UBB
0.341147	-0.164278	0.245	0.268	1	FAM49B
0.952705	-0.165865	0.272	0.283	1	H2AFZ
0.8826	-0.165865	0.26	0.267	1	CREM
0.122478	-0.166695	0.375	0.377	1	HNRNPC
0.287211	-0.169558	0.297	0.306	1	AKAP13
0.0586375	-0.169634	0.233	0.259	1	FUCA1
0.807437	-0.170128	0.323	0.335	1	ARPC2
0.0953505	-0.170717	0.269	0.297	1	SH3BGRL3
0.118932	-0.171982	0.242	0.266	1	COX7B
0.0325723	-0.172085	0.239	0.266	1	OCIAD1
0.0818741	-0.173296	0.38	0.381	1	ATP6V0E1
6.13E-05	-0.173461	0.359	0.339	1	ARG2
0.547511	-0.173594	0.245	0.261	1	H2AFJ
0.000135763	-0.173865	0.485	0.475	1	MAL2
0.96762	-0.174121	0.249	0.26	1	ANXA4
0.398388	-0.174312	0.399	0.408	1	CHCHD2
0.469314	-0.176596	0.321	0.331	1	TMEM123
0.0329854	-0.178578	0.249	0.279	1	HMGN1
0.0405719	-0.17877	0.429	0.433	1	NFAT5
0.222982	-0.178795	0.325	0.33	1	PTK2
0.591554	-0.180282	0.289	0.309	1	PTGES3
0.811638	-0.180496	0.237	0.25	1	CCDC91
0.965118	-0.180584	0.253	0.265	1	CAPZA2
0.834008	-0.180749	0.276	0.295	1	RAD51B
2.64E-09	-0.183226	0.618	0.582	9.78E-05	CALM1
0.814621	-0.183459	0.242	0.254	1	WWP1
2.02E-09	-0.184279	0.608	0.601	7.50E-05	HIF1A
0.000617149	-0.185028	0.254	0.227	1	EEF1G
0.0314197	-0.185134	0.488	0.495	1	RPL27A
1.00E-06	-0.187369	0.61	0.579	0.0370819	ZBTB20
0.247535	-0.191184	0.28	0.286	1	PDLIM5
0.0542891	-0.191951	0.318	0.312	1	RPL18A
0.567839	-0.193556	0.27	0.281	1	PPFIBP1
0.138245	-0.194112	0.34	0.343	1	CAST
0.00220413	-0.195882	0.263	0.305	1	NPM1
0.0252828	-0.197613	0.416	0.415	1	CSTB
0.616222	-0.197652	0.373	0.392	1	RPL22
0.000428305	-0.199488	0.415	0.409	1	MYO6
0.263507	-0.200567	0.268	0.274	1	AKT3
0.000168201	-0.200579	0.638	0.63	1	MYL6
0.873433	-0.200844	0.374	0.392	1	CFL1
0.0128339	-0.201056	0.328	0.327	1	FNDC3B
2.52E-11	-0.202865	0.758	0.715	9.35E-07	ACTG1
0.562166	-0.202911	0.376	0.392	1	ATP5IF1
1.22E-07	-0.203015	0.64	0.616	0.00452851	TPT1
0.512519	-0.203162	0.271	0.279	1	LIMS1
9.90E-06	-0.203785	0.259	0.223	0.366965	RPS10
0.118587	-0.203991	0.404	0.408	1	HSP90AB1
0.000335309	-0.205963	0.314	0.301	1	CYFIP2
0.0417383	-0.20644	0.289	0.285	1	TOP1
0.056454	-0.20672	0.548	0.572	1	RPL3
0.271938	-0.208364	0.235	0.256	1	ATP5PF
0.749784	-0.209127	0.258	0.268	1	CBX5
0.0146551	-0.209463	0.228	0.261	1	TMEM219
0.117437	-0.209768	0.477	0.499	1	RPL35
0.303452	-0.211963	0.287	0.294	1	DDAH1
0.0263208	-0.213545	0.291	0.284	1	GSTM3
0.333008	-0.214148	0.266	0.275	1	CARMIL1
0.0774564	-0.214158	0.313	0.352	1	UBL5
0.469093	-0.214325	0.334	0.363	1	RPS5
0.140787	-0.214609	0.325	0.336	1	BCAS3
0.436296	-0.215948	0.275	0.289	1	NEDD4L
0.0684946	-0.217126	0.32	0.326	1	NCOA2
0.0623394	-0.217419	0.282	0.283	1	TWSG1
1.08E-06	-0.219467	0.541	0.518	0.0401088	ENO1
0.0694621	-0.22351	0.308	0.307	1	XRCC5
0.732554	-0.225013	0.261	0.276	1	PLSCR1
1.40E-09	-0.227505	0.465	0.414	5.19E-05	TSC22D1
0.0781247	-0.229158	0.252	0.252	1	SSBP2
0.0755047	-0.229445	0.32	0.327	1	ANKRD12
1.76E-08	-0.230116	0.541	0.509	0.000653648	MYL12B
0.335723	-0.230987	0.245	0.251	1	ARID4B
0.0234541	-0.233389	0.308	0.305	1	SNX2
0.100613	-0.236085	0.271	0.27	1	IGFBP3
6.85E-14	-0.23692	0.672	0.615	2.54E-09	CYB5A
0.16719	-0.237949	0.323	0.338	1	TBL1XR1
0.463722	-0.238326	0.258	0.277	1	CAPG
4.00E-11	-0.238795	0.578	0.542	1.48E-06	CYSTM1
0.149255	-0.239585	0.266	0.273	1	KMT2E
0.684282	-0.240348	0.263	0.273	1	UBXN4
2.70E-10	-0.240762	0.476	0.427	1.00E-05	MIF
0.795057	-0.244915	0.353	0.383	1	NACA
0.0177433	-0.245313	0.266	0.267	1	FAM102A
0.691336	-0.249881	0.26	0.271	1	RHOC
0.360541	-0.250242	0.248	0.268	1	HMGN3
9.38E-06	-0.253702	0.358	0.332	0.3477	PTGS1
0.012668	-0.254289	0.283	0.277	1	SCARB2
0.112233	-0.254791	0.302	0.312	1	PARD3B
0.0126704	-0.256268	0.379	0.376	1	COX4I1
0.0126933	-0.257565	0.271	0.267	1	PTEN
0.00151023	-0.258675	0.302	0.298	1	MIR99AHG
2.15E-06	-0.259121	0.381	0.364	0.0798071	RHOBTB3
1.01E-09	-0.259154	0.322	0.279	3.74E-05	MT2A
0.104814	-0.259349	0.361	0.371	1	NDUFB2
0.00459845	-0.259392	0.286	0.279	1	PPP2CB
0.00724747	-0.261157	0.301	0.298	1	PCMTD1
3.67E-05	-0.261964	0.456	0.44	1	HINT1
0.00592481	-0.263276	0.332	0.324	1	ATP6V1G1
0.275905	-0.264286	0.252	0.264	1	CLMN
0.0718697	-0.264393	0.316	0.331	1	EYA4
0.0452024	-0.26732	0.274	0.275	1	EPS8
0.0258932	-0.267613	0.294	0.291	1	CNDP2
0.00349087	-0.268981	0.3	0.3	1	ERBIN
0.00196368	-0.269501	0.395	0.39	1	S100A13
0.499251	-0.269523	0.247	0.254	1	RAB2A
0.0774982	-0.270902	0.449	0.474	1	RPS3A
2.78E-06	-0.271891	0.254	0.228	0.10316	ATP6V1A
0.00241665	-0.272006	0.292	0.29	1	MEF2A
0.018303	-0.275088	0.35	0.349	1	CCNI
0.00422291	-0.277837	0.311	0.303	1	ANAPC16
0.000400469	-0.278167	0.434	0.428	1	PPIA
1.21E-20	-0.280169	0.601	0.542	4.49E-16	MAL
0.0127868	-0.280209	0.323	0.319	1	RHOA
2.74E-16	-0.285103	0.6	0.549	1.02E-11	SRP14
0.487648	-0.285132	0.248	0.268	1	TPI1
0.920378	-0.286267	0.251	0.264	1	SAP18
1.25E-06	-0.288439	0.501	0.483	0.0464284	RPL23A
0.748078	-0.291701	0.236	0.257	1	ABTB2
0.902148	-0.294563	0.273	0.302	1	PTPRJ
0.126644	-0.294619	0.331	0.337	1	ARPC3
0.00171865	-0.299438	0.386	0.378	1	RPL7
0.956709	-0.301206	0.393	0.425	1	GRIP1
1.57E-48	-0.302554	0.963	0.929	5.81E-44	TMSB4X
0.0217672	-0.303729	0.277	0.279	1	NR3C2
0.00042557	-0.305028	0.511	0.522	1	RPL21
5.76E-09	-0.306142	0.321	0.283	0.000213435	PPP1CB
0.00118442	-0.307353	0.26	0.245	1	FGL2
5.65E-08	-0.307823	0.516	0.498	0.00209642	RPL13A
0.00657952	-0.309043	0.251	0.244	1	SPATS2L
1.39E-19	-0.310001	0.643	0.582	5.15E-15	HSP90AA1
1.56E-24	-0.310478	0.71	0.631	5.77E-20	S100A10
0.395534	-0.314604	0.283	0.295	1	NDUFS5
0.061416	-0.316005	0.277	0.278	1	UCP2
1.95E-30	-0.318728	0.931	0.913	7.24E-26	EEF1A1
8.20E-06	-0.319462	0.287	0.267	0.30411	STX12
0.000292571	-0.320208	0.325	0.311	1	TAX1BP1
5.05E-10	-0.320929	0.37	0.333	1.87E-05	TCIM
0.0106681	-0.322445	0.273	0.267	1	PARK7
7.46E-10	-0.325524	0.354	0.321	2.76E-05	SLC4A7
2.00E-08	-0.333988	0.373	0.352	0.000741519	BBX
3.65E-07	-0.334797	0.392	0.367	0.0135477	C9orf16
0.00766688	-0.335331	0.283	0.276	1	SOD1
1.51E-33	-0.337438	0.772	0.676	5.59E-29	GSTP1
5.14E-05	-0.338346	0.314	0.297	1	SMIM14
4.37E-07	-0.339883	0.506	0.495	0.0161993	RPS11
4.74E-06	-0.339898	0.323	0.301	0.175883	DYNLL1
1.16E-08	-0.340633	0.397	0.382	0.000429308	CD2AP
5.95E-38	-0.347509	0.747	0.653	2.21E-33	CRYAB
2.99E-09	-0.347706	0.434	0.406	0.000110983	NUCKS1
1.09E-09	-0.349586	0.349	0.314	4.05E-05	SCIN
5.58E-15	-0.354098	0.515	0.47	2.07E-10	HMGB1
2.63E-05	-0.356937	0.309	0.303	0.975984	MTR
1.64E-10	-0.357296	0.326	0.291	6.08E-06	PLS3
6.76E-07	-0.358864	0.304	0.28	0.0250721	NEBL
4.00E-28	-0.360407	0.794	0.736	1.48E-23	PTMA
0.000653539	-0.363565	0.267	0.254	1	GUK1
2.18E-09	-0.365996	0.348	0.314	8.08E-05	RPL9
2.22E-08	-0.371743	0.417	0.393	0.00082307	YWHAB
0.0666191	-0.372206	0.256	0.268	1	SRGAP3
2.21E-20	-0.376344	0.423	0.346	8.19E-16	RPL26
8.63E-09	-0.376697	0.379	0.363	0.000319855	LIMA1
0.0447431	-0.379218	0.265	0.266	1	UQCRH
0.00671969	-0.379519	0.283	0.281	1	SUMO2
4.40E-05	-0.379918	0.291	0.273	1	SCP2
2.67E-06	-0.380441	0.258	0.234	0.0988092	HNRNPR
1.22E-09	-0.382545	0.271	0.239	4.52E-05	ZBTB16
4.07E-05	-0.385466	0.258	0.247	1	RAB11FIP2
7.07E-14	-0.386159	0.263	0.211	2.62E-09	AKAP12
3.20E-33	-0.389474	0.509	0.673	1.18E-28	SLC14A2
5.08E-16	-0.390487	0.475	0.427	1.88E-11	MYL12A
2.26E-07	-0.39106	0.273	0.244	0.00836105	CAT
4.88E-07	-0.394896	0.343	0.321	0.0181083	TPM1
3.26E-07	-0.399152	0.305	0.279	0.0120852	ATP6V1F
1.17E-13	-0.400231	0.299	0.248	4.32E-09	SERPINA1
7.45E-14	-0.40576	0.257	0.209	2.76E-09	RRM2B
6.51E-23	-0.408357	0.251	0.177	2.41E-18	SRGN
1.58E-28	-0.408558	0.586	0.522	5.87E-24	GNAS
8.99E-08	-0.412494	0.284	0.253	0.00333306	NDUFA13
1.01E-14	-0.413171	0.257	0.205	3.75E-10	AC005165.1
4.79E-07	-0.425865	0.334	0.312	0.0177739	BEX3
1.96E-09	-0.426433	0.28	0.245	7.25E-05	BNIP3L
3.75E-07	-0.438354	0.293	0.27	0.0139052	AUTS2
5.04E-19	-0.440005	0.458	0.403	1.87E-14	H3F3A
2.54E-12	-0.445004	0.362	0.323	9.42E-08	VAMP8
1.30E-05	-0.451021	0.31	0.293	0.482353	UQCRB
1.89E-11	-0.457763	0.26	0.219	6.99E-07	CHMP5
6.81E-08	-0.459671	0.279	0.262	0.00252403	EMX2OS
9.51E-74	-0.46712	0.876	0.815	3.53E-69	AKR1B1
7.90E-53	-0.470424	0.7	0.61	2.93E-48	PEBP1
2.59E-09	-0.471772	0.299	0.267	9.59E-05	LDHB
1.97E-09	-0.471848	0.303	0.27	7.30E-05	PRDX6
0.00215291	-0.484347	0.254	0.248	1	PSMA7
8.57E-79	-0.484393	0.738	0.59	3.18E-74	PDK4
2.76E-33	-0.492315	0.403	0.305	1.02E-28	RPL17
7.27E-09	-0.501621	0.341	0.319	0.000269401	RPL31
2.64E-16	-0.510596	0.456	0.418	9.79E-12	RPS20
8.87E-15	-0.519828	0.283	0.236	3.29E-10	SH3BGRL
6.24E-41	-0.522485	0.593	0.509	2.31E-36	RPS4X
6.98E-13	-0.540202	0.329	0.29	2.59E-08	DYNLT1
5.20E-16	-0.547378	0.29	0.246	1.93E-11	KLHL8
9.63E-20	-0.629587	0.299	0.243	3.57E-15	C4orf3
6.61E-18	-0.664402	0.29	0.24	2.45E-13	EID1
1.58E-22	-0.66451	0.287	0.225	5.87E-18	ECHS1
3.00E-22	-0.677987	0.423	0.4	1.11E-17	AFF1
3.05E-73	-0.701785	0.583	0.454	1.13E-68	HLA-C
9.16E-62	-0.703904	0.361	0.228	3.40E-57	MGP
1.33E-18	-0.70859	0.337	0.292	4.94E-14	PSME1
1.47E-78	-0.712673	0.545	0.418	5.45E-74	RALBP1
7.00E-63	-0.741502	0.277	0.145	2.60E-58	DCN
1.28E-110	-0.757859	0.738	0.618	4.75E-106	TMSB10
1.03E-35	-0.80524	0.321	0.24	3.80E-31	TSPO
1.96E-160	-0.829568	0.742	0.554	7.26E-156	IGFBP7
1.90E-28	-0.848349	0.3	0.236	7.03E-24	HLA-DRB1
1.57E-80	-0.956989	0.444	0.31	5.83E-76	IFITM3
2.62E-87	-1.07073	0.427	0.29	9.73E-83	HLA-E
1.84E-72	-1.17294	0.347	0.227	6.83E-68	HLA-DPA1
1.26E-122	-1.26851	0.459	0.294	4.66E-118	HLA-DRA
3.14E-237	-1.2885	0.67	0.446	1.17E-232	CD74
9.79E-271	-1.32332	0.696	0.449	3.63E-266	HLA-A
1.72E-111	-1.32413	0.319	0.157	6.37E-107	STAT1
0	-1.99622	0.948	0.651	0	B2M
0	-2.1504	0.724	0.338	0	HLA-B
