# Supplementary material for: Permanent defects in renal medullary structure and function after reversal of urinary obstruction
Source: JCI Insight. 2025 Jan 23;10(5):e187008. doi: 10.1172/jci.insight.187008 (PMC11949033; doi:10.1172/jci.insight.187008)
Supplement: Supplemental table 5 [file jciinsight-10-187008-s253.xlsx]

## Sheet: clus0_ctlvsd84
	p_val	avg_log2FC	pct.1	pct.2	p_val_adj
mt-Nd5	0	15.4234	0.987	0	0
mt-Cytb	0	9.5312	0.991	0.004	0
mt-Nd1	0	8.684	0.992	0.011	0
mt-Nd4	0	14.6034	0.97	0	0
mt-Co1	0	7.89323	0.995	0.026	0
mt-Nd2	0	14.4405	0.963	0	0
mt-Atp8	0	6.9777	0.995	0.037	0
mt-Nd3	0	13.7947	0.932	0	0
mt-Nd4l	0	5.33433	0.989	0.097	0
mt-Atp6	0	5.86942	0.998	0.123	0
mt-Co3	0	5.40279	0.997	0.127	0
mt-Co2	0	5.77415	0.998	0.134	0
Sel1l3	0	2.76708	0.822	0.123	0
Hacd4	0	2.52999	0.93	0.235	0
Grem2	0	-7.82394	0.05	0.691	0
mt-Nd6	0	2.02575	0.759	0.131	0
Tspan6	0	2.42351	0.91	0.301	0
Tnn	0	1.93919	0.894	0.299	0
Pdia2	0	1.9212	0.794	0.212	0
Atp1a1	0	1.59838	0.994	0.421	0
Rtn4	0	1.51667	0.856	0.289	0
Acer2	0	1.68109	0.907	0.342	0
Gspt1	0	1.65704	0.828	0.27	0
Sema4g	0	3.25617	0.58	0.036	0
Folr1	0	1.61521	0.925	0.383	0
Pcx	0	1.43762	0.872	0.337	0
P3h2	0	1.50938	0.904	0.372	0
Glb1l2	0	1.68602	0.938	0.436	0
Ccn2	0	-8.17707	0.04	0.537	0
Cadm1	0	1.30205	0.938	0.446	0
Golm1	0	-5.18577	0.094	0.584	0
Fcgbp	0	-5.34298	0.365	0.853	0
Slc12a2	0	1.38088	0.945	0.498	0
Atp6v0e	0	1.3384	0.951	0.511	0
Galm	0	1.35901	0.932	0.497	0
Pappa	0	-8.30251	0.009	0.392	0
Hsd17b11	0	1.68543	0.989	0.636	0
Myh10	0	1.32515	0.99	0.651	0
Slc44a1	0	1.22663	0.987	0.649	0
Fam234a	0	1.3644	0.986	0.691	0
Gdf15	0	-6.89618	0.033	0.316	0
Aqp2	0	-1.60606	0.999	0.986	0
App	0	-0.973865	1	0.997	0
Slc4a11	1.76403e-304	1.32316	0.893	0.375	3.36207e-300
Lmo7	4.76048e-303	1.31009	0.905	0.362	9.07299e-299
Elf5	1.09029e-302	1.37742	0.886	0.371	2.07799e-298
Cpne3	2.48505e-302	1.51802	0.801	0.245	4.73625e-298
Gm2a	5.25859e-302	1.67627	0.78	0.194	1.00223e-297
Chchd2	1.20073e-300	2.91974	0.577	0.05	2.28847e-296
Mettl9	7.64443e-300	1.7849	0.742	0.174	1.45695e-295
Otulinl	1.77157e-298	1.59228	0.794	0.219	3.37643e-294
Cldn4	4.36178e-298	-1.6809	0.898	0.887	8.31312e-294
Myo6	4.78645e-297	1.24373	0.909	0.379	9.1225e-293
Pik3c2a	1.95128e-296	1.65458	0.759	0.207	3.71895e-292
Aldh1a3	8.62999e-296	1.44838	0.871	0.353	1.64479e-291
Chid1	4.39962e-294	1.73303	0.733	0.164	8.38524e-290
Adh1	4.14975e-293	1.42001	0.894	0.466	7.909e-289
Pls3	3.52257e-290	1.41191	0.843	0.327	6.71366e-286
Serinc3	3.53201e-288	0.560762	1	0.986	6.73165e-284
Hif1a	2.76154e-287	1.48548	0.806	0.259	5.26322e-283
Cltc	6.07288e-286	1.89837	0.669	0.12	1.15743e-281
Rad21	4.17542e-285	1.478	0.809	0.262	7.95793e-281
Insig1	5.5893e-285	3.44293	0.535	0.036	1.06526e-280
Slc25a1	4.31845e-282	1.61154	0.752	0.21	8.23053e-278
Hnrnpr	4.7976e-281	1.46953	0.791	0.244	9.14375e-277
Dnaja1	1.75044e-280	1.91483	0.632	0.11	3.33616e-276
Nceh1	2.93814e-280	2.05978	0.686	0.106	5.5998e-276
Hsp90aa1	3.24735e-280	1.79458	0.712	0.176	6.18913e-276
Lrba	1.96531e-279	1.32712	0.854	0.31	3.74568e-275
Selenot	2.8563e-279	1.66548	0.673	0.131	5.44383e-275
Dram2	1.26359e-276	1.47783	0.747	0.2	2.40828e-272
Hexb	1.42385e-271	1.64652	0.721	0.171	2.71373e-267
Pcbd1	2.69124e-271	2.12821	0.637	0.108	5.12924e-267
Pla2g15	3.3444e-270	1.48402	0.786	0.242	6.37409e-266
Dcxr	3.64244e-269	3.45719	0.513	0.032	6.94213e-265
Laptm4a	7.63772e-268	1.2813	0.838	0.292	1.45567e-263
Fut9	6.84754e-265	1.55139	0.69	0.162	1.30507e-260
AU021092	1.54534e-263	0.861225	0.985	0.663	2.94526e-259
Myo3b	1.53954e-262	1.7933	0.632	0.121	2.93421e-258
Idh1	4.04484e-262	1.748	0.785	0.294	7.70905e-258
Retsat	1.15369e-261	2.62558	0.616	0.063	2.19881e-257
Me1	9.52044e-261	2.15598	0.63	0.147	1.8145e-256
Slc35g1	9.19406e-259	1.15425	0.886	0.379	1.7523e-254
Snx13	1.16173e-257	1.30856	0.798	0.256	2.21415e-253
Ddx5	7.18641e-253	1.97925	0.591	0.102	1.36966e-248
Ly6e	5.59669e-250	-3.06853	0.257	0.521	1.06667e-245
Thbd	1.92706e-249	-5.83044	0.018	0.212	3.67279e-245
Lmbrd1	2.63713e-248	1.30846	0.766	0.229	5.0261e-244
Irs3	5.84324e-245	1.94809	0.586	0.1	1.11366e-240
Mgst3	8.68525e-245	2.57529	0.581	0.054	1.65532e-240
Mdh1	2.41273e-244	1.72554	0.727	0.161	4.59843e-240
Akr1b3	1.1134e-243	0.994189	0.983	0.759	2.12202e-239
Tmem38b	6.24401e-243	1.53058	0.674	0.154	1.19005e-238
Cdipt	2.34603e-241	1.15337	0.853	0.34	4.47131e-237
Atp5b	2.40607e-241	1.75449	0.673	0.12	4.58573e-237
Phactr1	8.06825e-241	1.36228	0.768	0.263	1.53773e-236
Tm9sf2	2.1065e-240	1.15655	0.851	0.331	4.01477e-236
Ndfip1	1.38512e-239	1.00968	0.931	0.494	2.63989e-235
Pllp	5.89763e-239	1.15108	0.824	0.299	1.12403e-234
Stx7	1.94057e-236	1.18348	0.907	0.497	3.69854e-232
Ociad2	9.40733e-236	1.29627	0.752	0.24	1.79294e-231
Hadhb	3.08869e-235	2.36907	0.515	0.046	5.88674e-231
Ncoa4	4.39827e-235	2.38709	0.533	0.063	8.38266e-231
Ndufb11	7.60002e-234	2.12959	0.557	0.074	1.44849e-229
Lcn2	1.08363e-233	-4.17221	0.461	0.58	2.0653e-229
Ap1g1	3.15815e-231	1.53828	0.645	0.15	6.01912e-227
Cept1	1.20259e-230	1.08187	0.859	0.345	2.29202e-226
Nudt4	1.52336e-229	2.06044	0.67	0.142	2.90337e-225
Sdhc	2.30221e-229	2.11032	0.559	0.071	4.38778e-225
Ranbp2	5.90472e-229	1.26933	0.733	0.204	1.12538e-224
Jdp2	2.10048e-228	-4.20997	0.093	0.345	4.0033e-224
Ranbp3l	7.45907e-228	0.936367	0.955	0.501	1.42162e-223
Mboat2	2.92391e-227	1.93226	0.539	0.072	5.57268e-223
Cnn3	1.01116e-225	1.43874	0.672	0.174	1.92718e-221
Copb1	1.21241e-225	1.23836	0.719	0.213	2.31073e-221
Odc1	1.54915e-225	1.24041	0.743	0.235	2.95252e-221
Ptges	2.54026e-225	0.920403	0.944	0.547	4.84148e-221
Tmco1	2.98857e-225	1.17216	0.803	0.276	5.69592e-221
Car2	2.3472e-224	2.63883	0.585	0.073	4.47352e-220
Myl12b	1.36811e-223	1.90606	0.536	0.084	2.60748e-219
Dpy19l4	1.5696e-223	1.5559	0.619	0.131	2.99151e-219
Tfdp2	5.53423e-223	1.2943	0.688	0.176	1.05477e-218
Morf4l1	1.24836e-222	1.63054	0.6	0.119	2.37925e-218
Btbd1	1.46686e-222	2.48889	0.464	0.037	2.7957e-218
Arhgdib	8.30324e-222	1.60361	0.694	0.237	1.58251e-217
Fn3krp	1.17422e-221	1.21252	0.779	0.287	2.23795e-217
Cobll1	2.5386e-220	0.952516	0.911	0.446	4.83831e-216
Yipf2	2.80184e-220	1.43013	0.634	0.144	5.34002e-216
Efemp1	4.27719e-219	1.19889	0.772	0.266	8.15189e-215
Pfn2	1.57731e-218	1.34811	0.751	0.27	3.00619e-214
Yipf4	2.66484e-218	1.15514	0.695	0.195	5.07893e-214
Clcn3	2.39327e-217	1.11336	0.753	0.237	4.56133e-213
Ube2v2	9.22186e-217	2.29296	0.46	0.044	1.75759e-212
Itga3	8.49338e-216	-1.00076	0.957	0.91	1.61875e-211
Tmem33	8.69724e-216	1.12684	0.749	0.233	1.65761e-211
Cryab	1.82622e-215	0.77399	0.99	0.751	3.4806e-211
Degs2	5.71758e-215	1.00456	0.842	0.329	1.08971e-210
Sar1b	6.11147e-215	1.35781	0.676	0.181	1.16478e-210
Mtmr6	8.78658e-215	1.55225	0.612	0.132	1.67463e-210
Rcn1	2.65788e-214	-3.44722	0.159	0.42	5.06566e-210
Slc7a6	4.40134e-214	1.46123	0.598	0.125	8.38851e-210
Pdcd4	5.41449e-214	1.14847	0.797	0.301	1.03195e-209
Tm6sf1	6.04011e-214	2.99578	0.462	0.056	1.15118e-209
Fmn2	8.60276e-214	-4.38393	0.064	0.256	1.6396e-209
Kdm1b	3.69113e-213	1.67234	0.526	0.078	7.03493e-209
Ssr4	1.83171e-210	1.24804	0.664	0.176	3.49106e-206
Tmtc2	2.69601e-210	1.1901	0.739	0.237	5.13833e-206
Etf1	2.77999e-210	1.60021	0.578	0.12	5.29839e-206
Kdelr1	6.26158e-210	1.08115	0.818	0.311	1.19339e-205
Ypel5	3.09729e-209	1.21001	0.715	0.223	5.90313e-205
Ube2h	1.45447e-208	1.2378	0.705	0.21	2.77208e-204
Uqcrc1	1.49384e-207	1.74012	0.669	0.133	2.8471e-203
Npc2	1.41495e-206	1.11572	0.761	0.25	2.69675e-202
Agfg2	1.93886e-206	0.910422	0.9	0.446	3.69528e-202
Pgk1	3.15624e-206	2.5704	0.45	0.04	6.01548e-202
Hsd17b12	4.74089e-206	1.136	0.7	0.204	9.03567e-202
Cdc42	1.92697e-204	1.3399	0.632	0.157	3.67261e-200
Dhx9	5.94552e-204	1.1252	0.748	0.248	1.13316e-199
Hagh	2.09018e-203	1.14106	0.735	0.23	3.98367e-199
Psmd5	3.05352e-202	1.30428	0.645	0.174	5.81971e-198
Hnrnpk	1.44735e-201	1.57638	0.504	0.079	2.7585e-197
Tspan3	1.72597e-201	0.821575	0.959	0.557	3.28953e-197
Prrg1	3.16123e-201	1.48193	0.607	0.142	6.025e-197
Msmo1	3.24593e-201	1.89384	0.503	0.075	6.18642e-197
Nucb2	1.33124e-200	1.21428	0.672	0.187	2.53722e-196
Sod1	5.5037e-200	1.21877	0.728	0.236	1.04895e-195
Serinc1	2.34353e-199	0.934286	0.89	0.432	4.46653e-195
Itfg1	2.81356e-199	1.19404	0.683	0.196	5.36237e-195
Cnih1	6.51946e-199	1.17818	0.671	0.189	1.24254e-194
Snx14	6.5777e-198	1.20663	0.61	0.145	1.25364e-193
Ctsf	1.35494e-197	1.2309	0.654	0.166	2.58238e-193
Anxa6	2.85473e-197	1.14664	0.676	0.181	5.44084e-193
Abcd3	3.36641e-197	1.85026	0.507	0.076	6.41604e-193
Fxyd2	2.21013e-196	0.5781	0.925	0.376	4.21228e-192
Acadsb	6.91486e-196	1.41692	0.573	0.107	1.3179e-191
Sestd1	1.02575e-195	0.968262	0.823	0.317	1.95498e-191
Gdi2	2.50432e-195	1.74931	0.503	0.083	4.77299e-191
Myc	1.05449e-194	-5.20822	0.015	0.159	2.00976e-190
Cd59a	2.89605e-194	0.984561	0.801	0.303	5.51959e-190
Ablim2	3.98053e-194	1.62253	0.511	0.084	7.58649e-190
Met	5.13725e-194	0.886347	0.891	0.427	9.79109e-190
Ldlr	2.07011e-193	1.69952	0.512	0.088	3.94542e-189
Tmem30a	4.95899e-193	1.0308	0.719	0.24	9.45134e-189
Sacm1l	1.9729e-192	1.33326	0.568	0.117	3.76014e-188
Lgr4	2.49422e-192	1.02267	0.711	0.218	4.75372e-188
Tmem136	4.16832e-192	2.3218	0.446	0.047	7.94439e-188
Me2	5.69228e-192	1.50777	0.562	0.127	1.08489e-187
Ndufa12	5.75542e-192	1.45529	0.57	0.117	1.09693e-187
Egr1	8.40199e-192	-5.56953	0.025	0.173	1.60133e-187
Camk1	6.28572e-191	1.6455	0.525	0.094	1.19799e-186
Bcam	6.91939e-191	-0.664592	0.999	0.986	1.31877e-186
Dld	1.13746e-190	1.47168	0.561	0.103	2.16789e-186
Hnrnpu	3.09636e-190	0.916143	0.768	0.274	5.90136e-186
Lmbrd2	5.08269e-190	1.51977	0.529	0.097	9.68709e-186
Chpt1	1.98546e-189	0.958391	0.907	0.491	3.7841e-185
Jund	5.08872e-189	-1.51794	0.821	0.767	9.69859e-185
Yif1a	5.26943e-189	1.27194	0.572	0.125	1.0043e-184
Ggh	6.60683e-188	1.54125	0.537	0.105	1.2592e-183
Txndc16	8.01916e-188	1.28066	0.585	0.137	1.52837e-183
Rnf167	8.10424e-188	1.02179	0.71	0.224	1.54459e-183
M6pr	8.2854e-188	0.917643	0.841	0.356	1.57911e-183
Tpr	3.31029e-187	1.07156	0.679	0.195	6.30907e-183
Ppp1r9a	4.26399e-187	0.962561	0.718	0.23	8.12674e-183
Ube2d2a	1.01626e-186	1.32279	0.547	0.112	1.9369e-182
Acad11	1.24767e-186	1.78886	0.488	0.062	2.37793e-182
Ogdh	3.65589e-186	1.14068	0.732	0.205	6.96776e-182
Wapl	6.05804e-186	1.32233	0.556	0.118	1.1546e-181
Sptlc1	7.14669e-186	1.07707	0.699	0.213	1.36209e-181
Etfa	1.35386e-185	2.17408	0.483	0.055	2.58032e-181
Strn3	1.68052e-185	1.13913	0.622	0.158	3.20291e-181
Stag2	3.42155e-185	1.32428	0.526	0.098	6.52114e-181
Fam149a	4.43853e-185	0.945104	0.838	0.368	8.45938e-181
Leprot	4.69964e-185	1.49111	0.534	0.106	8.95704e-181
Arpc1a	1.05143e-184	1.169	0.671	0.201	2.00392e-180
Rapgef6	1.41359e-184	1.3081	0.58	0.135	2.69417e-180
Vill	3.00822e-184	1.88052	0.474	0.074	5.73336e-180
Morf4l2	4.60486e-184	1.51078	0.514	0.093	8.7764e-180
Cndp2	5.7392e-184	1.16145	0.669	0.198	1.09384e-179
Skp1a	8.86237e-184	1.18147	0.677	0.208	1.68908e-179
Gars	1.85768e-183	1.73109	0.488	0.079	3.54055e-179
Atp6v1d	2.18945e-183	1.23811	0.625	0.154	4.17287e-179
Aldh6a1	2.45048e-183	2.28424	0.487	0.056	4.67038e-179
Mphosph8	4.23364e-183	1.33808	0.538	0.103	8.06889e-179
Dcaf11	8.16765e-183	0.899785	0.829	0.348	1.55667e-178
Ndufb8	1.77082e-182	0.996242	0.82	0.315	3.37501e-178
Ank3	2.12269e-182	1.01095	0.735	0.207	4.04564e-178
Cand1	1.56814e-181	1.39306	0.509	0.092	2.98872e-177
Fdps	2.01526e-181	1.4966	0.528	0.102	3.84088e-177
Snrnp200	2.0363e-181	1.00055	0.727	0.251	3.88098e-177
Ctsh	2.29597e-181	0.983172	0.9	0.474	4.37589e-177
Polr2b	3.43425e-181	1.45718	0.511	0.089	6.54534e-177
Crispld2	1.22818e-180	0.75768	0.895	0.45	2.34078e-176
Slc9a6	1.5915e-180	0.83641	0.888	0.428	3.03325e-176
Usp9x	2.46084e-180	0.977614	0.74	0.251	4.69012e-176
Gprc5c	4.64381e-180	-1.1997	0.913	0.833	8.85063e-176
Elovl7	6.06426e-180	0.933727	0.733	0.257	1.15579e-175
Atp5a1	6.85457e-180	2.42843	0.453	0.042	1.30641e-175
Tmx2	4.28788e-179	0.900437	0.812	0.317	8.17226e-175
Pik3r3	7.48341e-179	1.08226	0.613	0.157	1.42626e-174
Gtf2a1	3.22376e-178	1.34816	0.554	0.126	6.14417e-174
Auh	9.1713e-178	1.12076	0.606	0.155	1.74796e-173
Slc35f5	1.36759e-177	1.05488	0.652	0.189	2.6065e-173
Yme1l1	8.54298e-177	1.1298	0.604	0.156	1.62821e-172
Celf3	9.03086e-177	0.893156	0.701	0.242	1.72119e-172
Fmn1	2.38729e-176	1.33898	0.541	0.1	4.54993e-172
Canx	7.23595e-176	0.883273	0.829	0.347	1.3791e-171
Tm9sf3	2.56394e-175	0.855817	0.885	0.425	4.88662e-171
Prdx5	2.81913e-175	1.08728	0.796	0.286	5.37298e-171
Anxa7	4.167e-175	0.970701	0.738	0.267	7.94188e-171
Osbpl2	4.8506e-175	1.14488	0.568	0.13	9.24475e-171
Tmx3	5.95201e-175	0.989385	0.691	0.226	1.13439e-170
Cat	1.31673e-174	1.51219	0.569	0.113	2.50955e-170
Usp34	1.34502e-174	1.04684	0.591	0.143	2.56348e-170
Mfsd14b	1.55719e-174	1.08067	0.59	0.153	2.96784e-170
Psma3	1.80647e-174	2.0085	0.403	0.042	3.44296e-170
Aoc1	7.12989e-174	1.24001	0.589	0.112	1.35888e-169
Fam162a	1.24845e-173	1.34886	0.553	0.125	2.37943e-169
Smpdl3a	1.99938e-173	1.15801	0.604	0.156	3.81063e-169
Cldn3	4.29545e-173	-3.89787	0.052	0.252	8.1867e-169
H3f3b	4.57703e-173	1.58566	0.454	0.071	8.72336e-169
Agpat2	8.86058e-173	0.931988	0.816	0.358	1.68874e-168
Prpf8	2.69832e-172	0.933559	0.799	0.324	5.14272e-168
Vtcn1	2.98831e-172	1.71783	0.43	0.056	5.69542e-168
Pde8b	4.89019e-172	1.33563	0.54	0.123	9.32022e-168
Car5b	2.00813e-171	0.935913	0.718	0.248	3.82729e-167
Aifm1	2.54672e-171	1.12288	0.607	0.154	4.85379e-167
Sbno1	3.45831e-171	1.03831	0.611	0.162	6.59119e-167
Ppp4r3b	1.35803e-170	1.3312	0.483	0.087	2.58827e-166
Osbpl9	1.42541e-170	1.13949	0.618	0.175	2.7167e-166
Dnaja2	2.02168e-170	1.06859	0.656	0.21	3.85311e-166
Adh5	3.59856e-170	1.06058	0.637	0.183	6.8585e-166
Prdx4	4.06577e-170	1.38349	0.482	0.088	7.74895e-166
Slc6a12	4.58991e-170	1.06676	0.655	0.194	8.74791e-166
Ubac2	1.38645e-169	1.02026	0.627	0.174	2.64243e-165
Ddb1	1.91912e-169	1.21368	0.539	0.124	3.65764e-165
Tpd52l1	3.31227e-169	0.88186	0.817	0.356	6.31285e-165
Bmp3	3.35301e-169	-3.43564	0.187	0.391	6.39051e-165
Pomgnt1	7.8447e-169	0.862309	0.749	0.267	1.49512e-164
Nap1l1	8.25432e-169	2.46146	0.38	0.032	1.57319e-164
Atp6v0d1	1.85536e-168	1.1634	0.599	0.154	3.53614e-164
Arcn1	1.89408e-168	1.10259	0.642	0.191	3.60992e-164
Arhgdig	3.16534e-168	1.02169	0.708	0.268	6.03281e-164
Mapk9	4.95344e-168	0.981843	0.66	0.212	9.44076e-164
Map3k15	2.2249e-167	1.11976	0.498	0.097	4.24044e-163
Tmem87b	3.71631e-167	0.93801	0.665	0.201	7.08291e-163
Gabarapl1	4.30744e-167	0.987491	0.78	0.294	8.20955e-163
Col18a1	9.8104e-167	-1.08	0.931	0.841	1.86976e-162
Sdha	1.39473e-166	1.04862	0.731	0.228	2.65822e-162
Cers4	2.23441e-166	2.03587	0.406	0.044	4.25856e-162
Mras	3.43628e-166	0.852045	0.72	0.256	6.54921e-162
Ifitm2	3.44862e-166	0.95398	0.664	0.205	6.57272e-162
Muc1	1.02385e-165	0.547399	0.995	0.869	1.95135e-161
Ndufa5	1.11805e-165	1.87831	0.474	0.064	2.13089e-161
Slc16a1	4.60433e-165	2.06925	0.4	0.048	8.77539e-161
C1galt1c1	5.28678e-165	1.11401	0.552	0.131	1.00761e-160
Bscl2	9.87034e-165	1.02002	0.612	0.168	1.88119e-160
Ppp2r3a	1.0083e-164	0.902206	0.718	0.252	1.92172e-160
Coch	1.091e-164	3.86531	0.356	0.032	2.07934e-160
Crebrf	2.13267e-164	0.930255	0.624	0.176	4.06466e-160
Gsn	2.90417e-164	1.52424	0.586	0.103	5.53505e-160
Hmgcs1	7.33471e-164	1.77396	0.434	0.05	1.39792e-159
Tmem246	1.28059e-163	1.23121	0.511	0.1	2.44068e-159
Tcea1	1.47432e-163	2.17662	0.38	0.037	2.8099e-159
Acpp	1.54445e-163	0.86901	0.687	0.236	2.94356e-159
Ddx1	2.02215e-163	1.19702	0.527	0.122	3.85401e-159
Sf3b6	2.75838e-163	1.77714	0.431	0.058	5.25719e-159
Stk39	3.444e-163	1.04338	0.604	0.155	6.56393e-159
Msi2	5.69261e-163	0.818422	0.831	0.343	1.08495e-158
Ampd3	7.04217e-163	0.775432	0.902	0.469	1.34217e-158
Spp1	7.44992e-163	-2.39171	0.189	0.332	1.41988e-158
Rbbp4	1.74615e-162	0.955449	0.662	0.211	3.32799e-158
Enpp5	1.79433e-162	0.797275	0.829	0.355	3.41982e-158
Pik3c2g	5.27074e-162	1.10454	0.578	0.158	1.00455e-157
Pqlc3	8.5457e-162	2.14479	0.375	0.037	1.62873e-157
Acbd5	1.95707e-161	1.00224	0.56	0.137	3.72998e-157
Rfx7	2.52181e-161	1.21866	0.501	0.104	4.80632e-157
H6pd	3.13241e-161	-1.61082	0.778	0.733	5.97007e-157
Arhgap35	3.55353e-161	1.00204	0.599	0.163	6.77267e-157
Aldoa	3.97186e-161	0.927247	0.801	0.326	7.56996e-157
Spink8	8.18949e-161	-2.31189	0.449	0.608	1.56083e-156
Myo1b	1.1486e-160	0.913316	0.68	0.219	2.18912e-156
2002-03-01	1.31108e-160	0.844996	0.793	0.319	2.49879e-156
Pdlim5	1.41092e-160	0.857892	0.763	0.292	2.68908e-156
Nbl1	2.75999e-160	-1.29178	0.842	0.775	5.26027e-156
Pts	3.16944e-160	1.10214	0.531	0.126	6.04064e-156
Gstk1	4.30325e-160	2.37631	0.379	0.028	8.20157e-156
Rnf130	5.97077e-160	0.907317	0.674	0.211	1.13797e-155
Ugt8a	7.66942e-160	0.763757	0.794	0.307	1.46171e-155
Agmo	8.74835e-160	0.956833	0.614	0.18	1.66735e-155
Pgap1	1.34684e-159	0.846723	0.679	0.23	2.56695e-155
Copb2	2.13422e-159	1.19645	0.512	0.109	4.06762e-155
Pla2g4a	2.52606e-159	1.54574	0.482	0.087	4.81443e-155
Cyb5b	4.22765e-159	1.15212	0.591	0.163	8.05748e-155
Ktn1	4.40627e-159	0.737738	0.846	0.384	8.39791e-155
Ppp4r2	4.89637e-159	0.889427	0.69	0.249	9.332e-155
Cacnb3	8.30285e-159	0.730181	0.781	0.312	1.58244e-154
Hint2	2.80213e-158	1.71029	0.447	0.063	5.34058e-154
Bpgm	5.98991e-158	1.07413	0.557	0.142	1.14162e-153
Rasd1	9.1143e-158	-4.41697	0.043	0.204	1.73709e-153
Slc44a4	9.5947e-158	0.8196	0.726	0.268	1.82865e-153
Peli2	1.41127e-157	0.99977	0.625	0.179	2.68973e-153
Sec63	1.81171e-157	1.00155	0.568	0.15	3.45294e-153
Ift46	2.54855e-157	1.02827	0.546	0.138	4.85729e-153
Slc33a1	3.18363e-157	1.2782	0.504	0.098	6.06769e-153
Tmem127	3.3141e-157	0.76245	0.898	0.485	6.31635e-153
Atp6v0a1	4.09301e-157	0.812339	0.765	0.295	7.80087e-153
Fgfr2	5.99908e-157	0.828968	0.653	0.209	1.14336e-152
Gsta3	1.08416e-156	1.69052	0.457	0.086	2.06629e-152
Wasl	1.26442e-156	0.785946	0.688	0.229	2.40987e-152
Metap2	1.9033e-156	0.988897	0.612	0.18	3.6275e-152
Atraid	2.19225e-156	0.839509	0.757	0.295	4.17822e-152
Selenof	2.21992e-156	1.07187	0.546	0.135	4.23094e-152
Etfb	2.61571e-156	1.14534	0.655	0.185	4.98528e-152
Uqcrfs1	4.56104e-156	1.8005	0.49	0.077	8.69288e-152
Tmem184c	4.90266e-156	1.9655	0.403	0.046	9.34398e-152
Mpped2	5.78714e-156	1.22283	0.48	0.101	1.10297e-151
Hnrnpa1	6.76117e-156	1.3884	0.464	0.088	1.28861e-151
Enpp4	8.65275e-156	1.00023	0.568	0.15	1.64913e-151
Ppme1	9.70609e-156	1.01898	0.587	0.163	1.84988e-151
Zmym2	1.18624e-155	1.20172	0.473	0.097	2.26086e-151
Eef1a1	1.4215e-155	0.765919	0.922	0.56	2.70924e-151
Ogt	1.90953e-155	0.732224	0.735	0.264	3.63938e-151
Akr1b8	2.24256e-155	1.36841	0.512	0.121	4.27409e-151
Tax1bp1	4.08087e-155	0.897769	0.71	0.257	7.77774e-151
Slc25a20	5.17111e-155	1.18484	0.527	0.116	9.85562e-151
Rab14	5.89802e-155	0.899372	0.675	0.215	1.1241e-150
Nbeal1	5.97054e-155	0.79792	0.733	0.269	1.13793e-150
Ccng1	7.41873e-155	1.06247	0.572	0.156	1.41394e-150
Mindy2	8.41012e-155	0.919438	0.617	0.175	1.60288e-150
Tmem179b	1.25396e-154	1.25415	0.487	0.1	2.38993e-150
Herpud1	1.4332e-154	1.64386	0.554	0.092	2.73153e-150
Trpm7	1.81115e-154	1.11075	0.517	0.113	3.45188e-150
Rrm1	2.25347e-154	1.94578	0.382	0.042	4.2949e-150
Unc50	4.54682e-154	0.961429	0.571	0.154	8.66579e-150
Atp10b	7.24e-154	0.837144	0.694	0.246	1.37987e-149
Ucp2	1.72746e-153	0.697141	0.976	0.746	3.29237e-149
Ppp3r1	1.75183e-153	1.44153	0.448	0.083	3.3388e-149
Pex2	2.25745e-153	1.49653	0.429	0.068	4.30247e-149
Copa	3.56701e-153	0.77471	0.78	0.314	6.79837e-149
Atp13a3	3.99151e-153	0.977345	0.571	0.152	7.60741e-149
Srr	6.62198e-153	1.45713	0.425	0.06	1.26208e-148
Chchd10	9.30201e-153	2.09473	0.552	0.076	1.77287e-148
Fermt1	1.03808e-152	0.789303	0.786	0.314	1.97847e-148
Tpt1	1.36712e-152	1.04629	0.571	0.156	2.6056e-148
Slc25a16	1.64902e-152	1.92511	0.381	0.033	3.14286e-148
Ndufc2	2.31212e-152	1.10717	0.547	0.128	4.40667e-148
Oxct1	4.34858e-152	2.40577	0.461	0.048	8.28797e-148
Hadh	8.05668e-152	1.23275	0.548	0.118	1.53552e-147
Sri	9.3646e-152	0.921094	0.681	0.234	1.7848e-147
Mmut	1.05313e-151	1.8524	0.412	0.054	2.00716e-147
Ldhb	1.35799e-151	1.69573	0.54	0.105	2.58818e-147
Hipk1	2.39331e-151	0.724416	0.861	0.423	4.56142e-147
Ndufv2	2.74812e-151	1.40013	0.445	0.07	5.23765e-147
Lypd6b	2.82625e-151	0.842825	0.625	0.2	5.38655e-147
Uqcrc2	5.35925e-151	1.66505	0.503	0.079	1.02142e-146
Amn1	5.63463e-151	1.10466	0.512	0.126	1.0739e-146
Rab9	8.28403e-151	1.18795	0.49	0.104	1.57885e-146
Dbp	1.37334e-150	1.82512	0.405	0.073	2.61745e-146
Ndufa4	1.62319e-150	2.06258	0.454	0.065	3.09364e-146
Psma6	2.96568e-150	1.20452	0.53	0.127	5.65228e-146
Dhcr7	3.08527e-150	1.94383	0.397	0.051	5.88022e-146
Nucb1	3.57874e-150	-1.59542	0.717	0.689	6.82072e-146
Nemf	5.22555e-150	0.884265	0.564	0.15	9.95937e-146
Acsl3	5.79434e-150	1.73958	0.389	0.049	1.10434e-145
Hspa1b	1.0652e-149	0.559098	0.984	0.79	2.03017e-145
Agpat1	1.27593e-149	0.993355	0.56	0.145	2.43179e-145
Rab2a	1.38318e-149	1.03452	0.584	0.17	2.6362e-145
Ilf2	1.43633e-149	1.15355	0.494	0.106	2.73751e-145
Myadm	4.95732e-149	0.777417	0.784	0.33	9.44816e-145
Pygb	7.67554e-149	0.835449	0.722	0.272	1.46288e-144
Thap12	1.13646e-148	1.3229	0.462	0.092	2.16599e-144
Nectin3	1.19271e-148	0.794652	0.87	0.452	2.27318e-144
Smim1	1.92676e-148	1.34005	0.497	0.116	3.67222e-144
Slc10a3	2.2832e-148	1.17282	0.46	0.094	4.35155e-144
Copg2	3.04594e-148	1.30053	0.449	0.082	5.80526e-144
Rtn3	3.86628e-148	0.628064	0.976	0.699	7.36875e-144
Cab39l	5.57408e-148	1.02855	0.562	0.151	1.06236e-143
Grtp1	8.08009e-148	1.59301	0.39	0.051	1.53998e-143
Dnajc8	1.31654e-147	1.12266	0.491	0.105	2.50919e-143
Mfsd5	1.42558e-147	0.858756	0.688	0.248	2.71701e-143
Hspb1	1.8517e-147	0.841352	0.666	0.232	3.52916e-143
Atp7a	4.22207e-147	0.982628	0.533	0.139	8.04684e-143
Lonp2	5.86829e-147	1.28519	0.482	0.094	1.11844e-142
C2cd5	6.04691e-147	1.22776	0.465	0.087	1.15248e-142
Slc26a2	6.63993e-147	2.17439	0.373	0.041	1.26551e-142
Slc35a5	1.05059e-146	1.08313	0.475	0.097	2.00232e-142
Hspa9	1.71904e-146	1.21631	0.485	0.102	3.27631e-142
Sdcbp	1.78046e-146	0.828318	0.783	0.346	3.39338e-142
Acp1	1.89023e-146	2.18578	0.348	0.029	3.60259e-142
Ppip5k2	2.69295e-146	1.01374	0.49	0.111	5.1325e-142
Rab1a	4.772e-146	0.831308	0.667	0.231	9.09496e-142
Pkp2	4.83818e-146	1.06112	0.466	0.099	9.22108e-142
Sf3b1	5.8454e-146	0.774871	0.787	0.316	1.11407e-141
Slc2a8	7.28155e-146	0.959523	0.587	0.171	1.38779e-141
Ube3a	1.4027e-145	0.792758	0.568	0.16	2.67341e-141
Lrrc31	1.66882e-145	1.04658	0.54	0.127	3.1806e-141
Snw1	3.63862e-145	1.09079	0.549	0.142	6.93484e-141
Hnrnph2	5.75944e-145	1.04011	0.501	0.121	1.09769e-140
Tbca	6.51287e-145	1.64192	0.402	0.059	1.24129e-140
Suz12	6.71082e-145	1.51982	0.401	0.06	1.27901e-140
Dxo	3.5383e-144	0.937265	0.577	0.171	6.74365e-140
Snx6	4.89376e-144	1.20949	0.453	0.086	9.32702e-140
Ube2g1	6.84462e-144	0.955225	0.582	0.18	1.30452e-139
Timp3	1.28907e-143	-1.83524	0.284	0.523	2.45685e-139
Inpp1	2.01427e-143	0.85108	0.533	0.139	3.839e-139
Cisd1	3.05727e-143	1.03985	0.588	0.157	5.82686e-139
Cd79b	1.05745e-142	1.92166	0.38	0.057	2.01539e-138
Tomm22	1.68753e-142	2.10275	0.347	0.034	3.21626e-138
N4bp2l2	4.04683e-142	0.970883	0.512	0.124	7.71286e-138
Elovl5	5.71356e-142	0.785689	0.729	0.287	1.08895e-137
Wwp2	6.65166e-142	1.34382	0.438	0.084	1.26774e-137
Adipor2	1.06836e-141	1.03431	0.536	0.151	2.03619e-137
Mfsd1	1.70486e-141	0.785797	0.671	0.23	3.24929e-137
Tmem9b	3.83167e-141	0.890933	0.594	0.179	7.30277e-137
Eif5b	5.49667e-141	1.11476	0.501	0.125	1.04761e-136
Mfsd6	7.43921e-141	0.694338	0.778	0.324	1.41784e-136
Cyb5a	8.13897e-141	1.11627	0.532	0.128	1.55121e-136
Abcc1	1.13456e-140	0.731899	0.824	0.371	2.16236e-136
Atp2c1	1.22101e-140	0.72735	0.87	0.42	2.32713e-136
Rdx	1.24846e-140	0.934744	0.516	0.128	2.37943e-136
Tuba1a	1.24985e-140	1.24487	0.444	0.092	2.38209e-136
Tmem45b	1.36741e-140	0.610056	0.969	0.655	2.60614e-136
Capzb	1.47173e-140	0.839969	0.693	0.258	2.80498e-136
Ndufa6	2.04983e-140	0.953308	0.648	0.202	3.90678e-136
Yipf6	2.80553e-140	0.963172	0.503	0.119	5.34707e-136
Gjb1	3.00849e-140	0.749173	0.786	0.348	5.73387e-136
Ptprk	3.59915e-140	0.884321	0.594	0.169	6.85962e-136
Ndufb10	4.08318e-140	1.32384	0.527	0.107	7.78213e-136
Sema4a	5.60404e-140	0.749501	0.753	0.301	1.06807e-135
Akap8l	7.24649e-140	0.76854	0.794	0.341	1.38111e-135
Fbxo11	9.05781e-140	0.795571	0.57	0.162	1.72633e-135
Rnpep	2.00311e-139	0.795863	0.716	0.275	3.81773e-135
Dstn	4.83634e-139	0.840568	0.771	0.349	9.21758e-135
Cnep1r1	6.31835e-139	1.1887	0.433	0.085	1.20421e-134
Ndufb1-ps	8.12286e-139	2.10257	0.372	0.039	1.54814e-134
Nckap1	1.35667e-138	0.982558	0.516	0.134	2.58568e-134
G3bp2	2.05129e-138	0.784373	0.617	0.199	3.90955e-134
Slc35b1	2.05935e-138	0.841122	0.508	0.124	3.92491e-134
Ormdl2	2.15414e-138	1.2342	0.415	0.07	4.10558e-134
Pi4k2b	2.17595e-138	1.14366	0.45	0.095	4.14714e-134
Zfp871	2.70001e-138	0.92225	0.51	0.123	5.14595e-134
Sgpl1	5.39879e-138	0.596882	0.956	0.634	1.02896e-133
Asah1	8.49237e-138	0.75272	0.606	0.194	1.61856e-133
Zfyve16	9.87663e-138	1.35741	0.407	0.069	1.88239e-133
Asph	1.06408e-137	0.906507	0.659	0.204	2.02803e-133
Tmem41b	1.44774e-137	1.03013	0.423	0.079	2.75925e-133
Atp6v1a	3.51516e-137	0.848402	0.667	0.223	6.69953e-133
Rab6a	8.89163e-137	1.2339	0.438	0.093	1.69466e-132
Fam110a	8.93954e-137	0.98889	0.52	0.144	1.70379e-132
Fgf18	9.14564e-137	1.46434	0.397	0.069	1.74307e-132
Cnpy2	1.07029e-136	0.865937	0.617	0.194	2.03987e-132
Manea	1.0949e-136	1.94945	0.358	0.037	2.08676e-132
Mcu	1.40726e-136	1.07616	0.489	0.119	2.68209e-132
Prss35	1.44393e-136	1.52072	0.532	0.196	2.75198e-132
Ube2q2	2.04342e-136	1.65293	0.383	0.057	3.89456e-132
Dazap2	2.41912e-136	1.40578	0.415	0.077	4.61059e-132
Cacul1	2.52913e-136	1.17525	0.421	0.082	4.82027e-132
Cyld	2.69548e-136	0.817107	0.543	0.15	5.13732e-132
Gabarap	2.83381e-136	0.990236	0.514	0.128	5.40095e-132
Creg1	3.45069e-136	1.30554	0.461	0.093	6.57667e-132
Gabarapl2	3.45859e-136	1.062	0.566	0.16	6.59173e-132
Ip6k2	3.63341e-136	0.739054	0.591	0.176	6.92491e-132
Ccni	5.38203e-136	0.829057	0.715	0.275	1.02576e-131
Vps35	5.76507e-136	0.918299	0.497	0.121	1.09876e-131
Slc25a3	1.23244e-135	1.07368	0.621	0.165	2.3489e-131
Vps54	1.60883e-135	1.18275	0.425	0.085	3.06626e-131
Trip12	1.66887e-135	0.683769	0.797	0.331	3.1807e-131
Gmcl1	1.78886e-135	0.871116	0.508	0.125	3.40939e-131
Mpc1	1.99452e-135	2.19685	0.402	0.049	3.80136e-131
Sort1	2.5969e-135	0.565546	0.979	0.71	4.94944e-131
Nipa2	2.80869e-135	1.18363	0.423	0.08	5.35308e-131
Top2b	3.86768e-135	1.14989	0.445	0.098	7.37142e-131
Cd55	4.38995e-135	1.16752	0.405	0.075	8.3668e-131
Smc3	5.44305e-135	0.825566	0.531	0.142	1.03739e-130
Pdia4	8.68111e-135	0.659012	0.775	0.323	1.65453e-130
Mier3	1.0671e-134	0.425876	0.82	0.363	2.03379e-130
Arf4	1.06971e-134	0.734292	0.602	0.193	2.03876e-130
Plxdc2	1.1971e-134	0.769041	0.59	0.167	2.28155e-130
Decr1	1.32494e-134	1.13557	0.433	0.08	2.5252e-130
Nudcd1	1.50084e-134	1.23786	0.424	0.084	2.86044e-130
Ndufs1	1.67121e-134	1.96474	0.373	0.038	3.18516e-130
Pex13	2.05694e-134	1.11326	0.414	0.082	3.92033e-130
Cirbp	2.18799e-134	0.970414	0.563	0.155	4.1701e-130
Hsph1	3.21309e-134	0.604731	0.959	0.659	6.12382e-130
Tpm4	3.71906e-134	1.60736	0.372	0.058	7.08816e-130
Megf9	4.62076e-134	0.638038	0.898	0.49	8.8067e-130
Fuca1	7.01293e-134	0.686547	0.871	0.438	1.33659e-129
Cul4b	1.03022e-133	0.984478	0.46	0.103	1.96349e-129
Yipf1	1.82221e-133	0.96748	0.514	0.133	3.47294e-129
Tapbp	1.83652e-133	-0.889574	0.946	0.842	3.50022e-129
Insig2	1.92479e-133	1.11597	0.45	0.092	3.66846e-129
Glt8d1	2.32078e-133	1.50004	0.379	0.063	4.42318e-129
Phyh	3.64916e-133	0.995214	0.56	0.142	6.95494e-129
Atp5o	3.80055e-133	1.5407	0.504	0.092	7.24347e-129
Actr2	4.27811e-133	1.28162	0.421	0.078	8.15365e-129
Atp5j	4.71893e-133	1.81063	0.406	0.057	8.9938e-129
Sgpp2	5.43205e-133	0.639666	0.696	0.262	1.0353e-128
Kidins220	6.06295e-133	0.736405	0.684	0.226	1.15554e-128
Emc4	7.22574e-133	0.745011	0.599	0.193	1.37715e-128
Grpel1	9.83012e-133	0.90683	0.593	0.174	1.87352e-128
Cyp51	1.09258e-132	2.10679	0.377	0.043	2.08235e-128
Ubr1	1.36786e-132	1.01892	0.476	0.108	2.60701e-128
Wdr36	1.84051e-132	1.37527	0.378	0.058	3.50783e-128
Slc9b2	1.90583e-132	3.36898	0.292	0.015	3.63233e-128
Maged1	2.94071e-132	0.645425	0.739	0.286	5.6047e-128
Cyb5r1	4.40699e-132	0.718343	0.796	0.357	8.39928e-128
Khdrbs1	5.52635e-132	0.741014	0.578	0.179	1.05327e-127
Cbx3	5.69662e-132	3.80481	0.274	0.006	1.08572e-127
Cul3	5.85288e-132	0.697995	0.614	0.203	1.1155e-127
Pcmt1	7.77308e-132	0.774916	0.571	0.175	1.48147e-127
Rhpn2	7.87094e-132	0.674318	0.838	0.417	1.50012e-127
Trim60	7.88053e-132	1.64671	0.379	0.062	1.50195e-127
Ptpn21	8.35349e-132	0.78733	0.66	0.238	1.59209e-127
Atad1	8.65615e-132	0.911415	0.501	0.126	1.64978e-127
Ccpg1	1.08588e-131	0.639293	0.84	0.392	2.06957e-127
Galnt4	1.41491e-131	0.806628	0.592	0.193	2.69667e-127
Acadm	1.57872e-131	2.07255	0.387	0.041	3.00889e-127
Ndufs8	1.84084e-131	1.34416	0.512	0.104	3.50847e-127
Bmpr1a	2.24105e-131	0.688505	0.766	0.33	4.27122e-127
Eif3l	4.15316e-131	0.93698	0.519	0.139	7.9155e-127
Chmp5	4.39344e-131	0.850188	0.667	0.249	8.37346e-127
Uhmk1	5.25895e-131	0.81404	0.603	0.201	1.0023e-126
Vps13c	6.63839e-131	0.676424	0.561	0.16	1.26521e-126
Txnl1	8.67284e-131	1.03649	0.467	0.11	1.65296e-126
Hnrnpd	1.05317e-130	0.94	0.445	0.102	2.00724e-126
Ythdf3	1.06962e-130	0.693903	0.705	0.268	2.03858e-126
Itch	1.24687e-130	0.822997	0.61	0.201	2.3764e-126
Cap1	1.4962e-130	0.770191	0.741	0.308	2.85162e-126
Parp8	1.89666e-130	0.603337	0.723	0.282	3.61484e-126
Cop1	2.02163e-130	1.37752	0.378	0.063	3.85302e-126
Twf1	2.22746e-130	1.14523	0.408	0.08	4.24532e-126
Tmem167	2.44834e-130	1.4264	0.381	0.063	4.6663e-126
Nol7	2.78889e-130	1.23219	0.4	0.073	5.31535e-126
Vdac2	2.92815e-130	0.780738	0.563	0.151	5.58075e-126
Sh3glb1	2.97099e-130	0.793911	0.586	0.184	5.66242e-126
Rpa1	3.06959e-130	1.02744	0.508	0.128	5.85034e-126
Wipf3	3.46897e-130	2.54681	0.313	0.029	6.6115e-126
Tmem50b	4.66954e-130	0.84006	0.509	0.138	8.89969e-126
Anp32e	1.00386e-129	0.806557	0.527	0.148	1.91325e-125
Prnp	1.15528e-129	1.3454	0.402	0.067	2.20185e-125
Zhx1	1.15887e-129	1.57071	0.377	0.054	2.20869e-125
Aftph	1.72756e-129	0.863905	0.467	0.108	3.29255e-125
Creb3	1.8032e-129	0.665474	0.663	0.234	3.43673e-125
Tvp23b	1.93559e-129	0.660662	0.741	0.297	3.68905e-125
Sod2	2.09991e-129	1.1052	0.582	0.147	4.00222e-125
Pnmal2	2.4526e-129	1.32263	0.393	0.062	4.67441e-125
Reps1	2.51709e-129	0.664613	0.805	0.356	4.79732e-125
Rnf149	2.71907e-129	0.820606	0.605	0.189	5.18228e-125
Psma1	2.84902e-129	0.865359	0.535	0.154	5.42995e-125
Atp8b1	4.15045e-129	0.651703	0.842	0.406	7.91035e-125
AA467197	7.52693e-129	1.52302	0.329	0.037	1.43456e-124
Ppt1	8.55251e-129	0.663088	0.793	0.347	1.63002e-124
Cds1	9.67229e-129	1.39704	0.397	0.062	1.84344e-124
Rap1a	1.2821e-128	1.05064	0.454	0.104	2.44355e-124
Wwp1	1.57658e-128	0.727686	0.602	0.195	3.00481e-124
Ppp2r1a	1.75725e-128	0.799541	0.666	0.243	3.34915e-124
Map1lc3b	1.90874e-128	0.87413	0.533	0.15	3.63788e-124
Htatip2	2.34511e-128	1.73773	0.344	0.04	4.46955e-124
Atp6v1f	2.63874e-128	0.998373	0.513	0.138	5.02918e-124
Sec62	3.47733e-128	0.648898	0.904	0.498	6.62744e-124
Copz1	4.0448e-128	1.09794	0.477	0.112	7.70899e-124
Syap1	4.33358e-128	1.14439	0.428	0.084	8.25938e-124
Nlk	4.45248e-128	0.807743	0.518	0.139	8.48597e-124
Epb41	4.54572e-128	0.655678	0.702	0.248	8.66368e-124
Aldh5a1	5.09904e-128	0.865338	0.532	0.153	9.71825e-124
Bckdha	5.4164e-128	1.26114	0.433	0.073	1.03231e-123
Arl1	8.42694e-128	1.26952	0.399	0.078	1.60609e-123
Anxa1	9.40416e-128	1.032	0.412	0.082	1.79234e-123
Ranbp9	1.74928e-127	1.0755	0.419	0.076	3.33396e-123
Rraga	1.86953e-127	0.957517	0.474	0.118	3.56314e-123
Gfpt1	2.13371e-127	1.18349	0.405	0.072	4.06663e-123
Nipal1	2.44938e-127	0.726121	0.526	0.149	4.66828e-123
Phyhipl	2.79072e-127	0.720683	0.665	0.259	5.31884e-123
Bsg	3.02485e-127	0.68471	0.787	0.319	5.76507e-123
2007-09-01	3.65206e-127	0.734568	0.588	0.188	6.96045e-123
Ei24	4.41657e-127	0.966466	0.482	0.121	8.41754e-123
Strbp	5.15119e-127	1.06002	0.454	0.103	9.81766e-123
Cdc23	7.82898e-127	1.04957	0.417	0.083	1.49213e-122
Rock1	9.63356e-127	0.680393	0.58	0.183	1.83606e-122
Klhl9	1.19183e-126	0.748249	0.621	0.218	2.2715e-122
Efr3a	1.31565e-126	0.868523	0.472	0.114	2.50751e-122
Tmtc3	2.22805e-126	1.13826	0.399	0.079	4.24645e-122
Hexa	2.64902e-126	0.729135	0.753	0.327	5.04878e-122
Babam2	2.89504e-126	0.740502	0.564	0.171	5.51765e-122
Pdia3	2.96767e-126	0.662729	0.746	0.311	5.65608e-122
Cox5a	3.17627e-126	1.57602	0.446	0.07	6.05365e-122
Ppp6c	3.23841e-126	0.821767	0.518	0.149	6.17208e-122
Ndufb9	5.22662e-126	1.34945	0.573	0.13	9.96142e-122
Cct8	6.2387e-126	1.17747	0.423	0.087	1.18903e-121
Calm2	6.33374e-126	2.66338	0.301	0.021	1.20715e-121
Lrpprc	8.62254e-126	0.780192	0.575	0.175	1.64337e-121
Tmem25	9.32123e-126	1.33342	0.41	0.068	1.77653e-121
Fnta	9.49996e-126	0.744374	0.589	0.184	1.8106e-121
Iars2	1.12319e-125	0.845095	0.51	0.138	2.1407e-121
Hs6st1	1.58764e-125	-1.06633	0.881	0.765	3.02588e-121
Gnb5	2.07661e-125	1.01126	0.489	0.122	3.95782e-121
Anxa4	2.32442e-125	0.635501	0.671	0.249	4.43011e-121
Fam171a2	3.47812e-125	0.533224	0.967	0.676	6.62896e-121
Mpc2	3.9364e-125	1.75052	0.461	0.078	7.50239e-121
Rmdn3	4.63088e-125	0.605918	0.625	0.216	8.82599e-121
Sdhb	4.71786e-125	1.58509	0.486	0.081	8.99176e-121
Fh1	4.9527e-125	1.23769	0.393	0.059	9.43935e-121
Ube2k	4.99985e-125	1.08708	0.397	0.077	9.52922e-121
Ankmy2	8.25726e-125	1.12993	0.442	0.098	1.57375e-120
Jmjd8	8.43406e-125	0.806678	0.541	0.157	1.60745e-120
Mpp5	1.00157e-124	0.720393	0.627	0.218	1.90889e-120
Rab40b	1.01788e-124	1.74817	0.334	0.043	1.93997e-120
Cops4	1.50707e-124	1.08478	0.439	0.098	2.87232e-120
Zc3h14	1.74576e-124	0.676124	0.58	0.195	3.32724e-120
Trp53inp2	1.90994e-124	0.799042	0.687	0.243	3.64015e-120
Tmem258	1.9706e-124	0.889161	0.472	0.118	3.75577e-120
Tmem64	2.04954e-124	0.890502	0.484	0.133	3.90622e-120
BC005537	2.07702e-124	0.674248	0.829	0.395	3.95858e-120
Csad	2.4448e-124	0.874769	0.516	0.125	4.65955e-120
Psmd10	2.45257e-124	1.07929	0.404	0.079	4.67435e-120
Tanc1	2.98578e-124	0.71298	0.639	0.212	5.69061e-120
Gmpr	3.56923e-124	1.61305	0.363	0.055	6.8026e-120
Cav2	4.43934e-124	0.690427	0.64	0.234	8.46094e-120
Tm7sf3	4.87295e-124	0.927622	0.456	0.104	9.28735e-120
Prdx1	5.8686e-124	0.876923	0.578	0.187	1.1185e-119
Kpna6	7.73115e-124	0.866498	0.48	0.122	1.47348e-119
Fam107b	8.25782e-124	0.645584	0.711	0.291	1.57386e-119
Cyc1	9.80817e-124	0.894595	0.582	0.14	1.86934e-119
Zmat2	1.23596e-123	0.676454	0.649	0.228	2.35562e-119
Rars	1.26226e-123	1.17424	0.377	0.067	2.40575e-119
Spin1	1.42616e-123	1.32132	0.36	0.062	2.71812e-119
Tgfbr1	1.53317e-123	0.624713	0.643	0.236	2.92206e-119
Sucla2	1.61449e-123	0.992988	0.467	0.104	3.07706e-119
Gcat	2.91317e-123	2.01102	0.314	0.031	5.55222e-119
Cox4i1	6.56549e-123	1.13111	0.562	0.122	1.25132e-118
Spcs1	7.69878e-123	0.607044	0.607	0.203	1.46731e-118
Sdhaf2	1.5941e-122	0.718647	0.47	0.119	3.03819e-118
AW549877	2.16185e-122	0.704863	0.634	0.213	4.12026e-118
Dhx40	2.16804e-122	1.50235	0.371	0.058	4.13207e-118
Dixdc1	2.33507e-122	1.96592	0.331	0.032	4.45041e-118
Ndufa1	2.57258e-122	0.954798	0.55	0.145	4.90308e-118
Rmdn1	2.73736e-122	1.01745	0.384	0.07	5.21714e-118
Atp6v1e1	2.91527e-122	1.02119	0.488	0.113	5.5562e-118
Idh2	3.87312e-122	1.34542	0.503	0.095	7.38178e-118
Ocln	4.60811e-122	1.18763	0.418	0.069	8.7826e-118
Btaf1	4.64834e-122	0.888566	0.441	0.103	8.85927e-118
Pno1	4.92755e-122	1.62492	0.326	0.041	9.39141e-118
Tpmt	5.40325e-122	2.69548	0.293	0.016	1.02981e-117
Psmc1	5.67904e-122	0.882731	0.465	0.118	1.08237e-117
Pcdh7	6.86756e-122	0.618285	0.821	0.386	1.30889e-117
Slc5a6	9.84144e-122	0.744784	0.534	0.162	1.87568e-117
Smarca5	1.10372e-121	3.10496	0.267	0.013	2.10357e-117
Trappc2l	1.10682e-121	0.987193	0.467	0.113	2.10948e-117
Laptm4b	1.2857e-121	0.638677	0.904	0.504	2.45042e-117
Btbd8	1.46317e-121	1.08395	0.388	0.073	2.78866e-117
Myo5a	1.77664e-121	0.919098	0.437	0.094	3.38611e-117
Elf1	2.19863e-121	0.696274	0.589	0.194	4.19036e-117
Pdha1	2.52794e-121	0.687932	0.673	0.249	4.818e-117
Prdx3	2.53591e-121	0.880005	0.473	0.125	4.8332e-117
Nit1	3.53257e-121	1.03685	0.423	0.089	6.73273e-117
Atp8a1	4.76513e-121	0.555949	0.722	0.294	9.08187e-117
Otud6b	4.89869e-121	2.02973	0.294	0.024	9.33641e-117
Comtd1	6.87225e-121	1.72225	0.353	0.037	1.30978e-116
Phf6	7.03196e-121	0.669188	0.515	0.151	1.34022e-116
Aco2	7.58795e-121	1.223	0.433	0.075	1.44619e-116
Emc2	7.69884e-121	1.56306	0.348	0.042	1.46732e-116
Plaa	9.60065e-121	0.897307	0.45	0.107	1.82979e-116
Nup98	9.71947e-121	0.874631	0.468	0.118	1.85243e-116
Ids	1.18753e-120	0.762624	0.56	0.17	2.26331e-116
Ndufc1	1.2347e-120	2.37876	0.37	0.036	2.35321e-116
Bmpr1b	1.65852e-120	0.555618	0.742	0.314	3.16098e-116
Slc30a5	1.73182e-120	0.641144	0.629	0.224	3.30068e-116
Coq10b	1.79456e-120	0.784232	0.535	0.168	3.42026e-116
Plekha3	2.6065e-120	0.60964	0.694	0.266	4.96772e-116
Api5	2.81337e-120	0.940808	0.447	0.109	5.362e-116
Arsa	3.06061e-120	1.02423	0.465	0.097	5.83322e-116
Fam49b	3.42284e-120	0.600977	0.743	0.317	6.52359e-116
Atl3	3.47784e-120	0.658205	0.612	0.21	6.62842e-116
Psmc6	3.81934e-120	0.787882	0.536	0.161	7.27929e-116
Htatsf1	4.24837e-120	0.809686	0.523	0.153	8.09698e-116
Hnrnpll	5.79762e-120	0.769665	0.486	0.133	1.10497e-115
Mfsd14a	5.9314e-120	0.776837	0.477	0.127	1.13047e-115
Ttc8	6.09923e-120	0.807562	0.445	0.107	1.16245e-115
Sumo2	6.49183e-120	1.53756	0.326	0.043	1.23728e-115
Pax8	6.93489e-120	0.58285	0.94	0.589	1.32172e-115
Bag1	8.57002e-120	0.725913	0.686	0.256	1.63336e-115
Snx2	8.88993e-120	0.791992	0.496	0.137	1.69433e-115
Frg1	1.10196e-119	0.909807	0.438	0.102	2.10022e-115
Adprh	1.21379e-119	0.889689	0.479	0.12	2.31337e-115
Ppa2	1.44261e-119	1.30637	0.374	0.068	2.74947e-115
Akap12	2.23058e-119	-4.43776	0.037	0.179	4.25126e-115
Serpinb6a	2.9163e-119	1.02092	0.448	0.108	5.55818e-115
Tma7	3.42974e-119	1.58349	0.331	0.046	6.53675e-115
Fopnl	3.97941e-119	1.03818	0.413	0.093	7.58436e-115
Atp6v0c	4.23826e-119	0.579583	0.859	0.417	8.0777e-115
Suclg1	5.75928e-119	1.53789	0.375	0.057	1.09766e-114
Hcfc1r1	7.13209e-119	0.952507	0.495	0.133	1.3593e-114
Naa15	1.1135e-118	0.801919	0.44	0.108	2.12223e-114
Slc25a10	1.7976e-118	0.665471	0.628	0.213	3.42604e-114
Cd59b	1.86147e-118	1.49518	0.337	0.047	3.54778e-114
Smu1	1.92788e-118	0.859611	0.519	0.15	3.67434e-114
Zfp280d	1.95472e-118	0.873249	0.45	0.111	3.7255e-114
Capza2	1.9563e-118	1.3818	0.333	0.049	3.72851e-114
Pum2	2.10318e-118	0.693321	0.562	0.173	4.00845e-114
Ephx1	2.22153e-118	0.505038	0.989	0.821	4.23401e-114
Scaf11	2.28808e-118	0.6437	0.592	0.193	4.36085e-114
Dst	3.24218e-118	0.500146	0.747	0.285	6.17927e-114
Erbin	3.54786e-118	0.617296	0.61	0.206	6.76186e-114
Mbd5	3.7269e-118	1.27766	0.38	0.066	7.1031e-114
Ccn4	3.77117e-118	2.70558	0.283	0.017	7.18747e-114
Ankrd12	3.92821e-118	0.972644	0.42	0.093	7.48678e-114
Ptch1	4.59832e-118	0.567556	0.635	0.224	8.76395e-114
Samm50	5.19774e-118	0.982376	0.429	0.081	9.90637e-114
Plat	5.38394e-118	0.373691	0.673	0.307	1.02612e-113
Ptp4a2	6.09912e-118	0.667711	0.637	0.233	1.16243e-113
Adgra3	6.80791e-118	0.826753	0.494	0.129	1.29752e-113
Mat2b	9.39183e-118	0.871996	0.448	0.111	1.78999e-113
Btf3	1.01102e-117	0.884909	0.466	0.12	1.9269e-113
Mmgt1	1.04221e-117	1.14687	0.399	0.079	1.98635e-113
Poglut1	1.17472e-117	0.684576	0.509	0.15	2.2389e-113
Hnrnpf	1.27376e-117	0.762411	0.532	0.165	2.42765e-113
Prcp	1.46457e-117	0.992331	0.411	0.091	2.79133e-113
Ccdc90b	1.78037e-117	1.5304	0.333	0.05	3.3932e-113
Tkt	1.83441e-117	0.620808	0.704	0.278	3.49621e-113
Taldo1	2.59511e-117	0.751175	0.631	0.219	4.94602e-113
Mpp7	2.93562e-117	0.543003	0.793	0.364	5.59501e-113
Pcmtd1	3.09969e-117	0.813343	0.465	0.115	5.9077e-113
Yipf5	3.11818e-117	0.988964	0.438	0.104	5.94293e-113
Eif4g2	3.43936e-117	0.629994	0.723	0.297	6.55509e-113
Tmem168	4.1521e-117	1.27177	0.366	0.059	7.91348e-113
Echdc1	4.15731e-117	1.25588	0.355	0.062	7.92342e-113
BC031181	4.33591e-117	0.691456	0.563	0.18	8.26382e-113
Gbf1	4.36778e-117	0.753086	0.484	0.12	8.32455e-113
Plgrkt	4.40013e-117	1.18717	0.404	0.075	8.38621e-113
Vps26a	5.22583e-117	0.892473	0.464	0.121	9.95991e-113
Pebp1	5.39081e-117	0.776774	0.531	0.158	1.02743e-112
Ano1	5.88383e-117	3.30751	0.274	0.013	1.1214e-112
Top1	1.07787e-116	0.669591	0.606	0.216	2.05431e-112
Stard3nl	1.69116e-116	0.973908	0.439	0.109	3.22319e-112
Atg4c	1.81658e-116	0.805408	0.46	0.125	3.46223e-112
Slc25a30	2.37921e-116	0.863671	0.436	0.1	4.53454e-112
Txnrd3	2.6529e-116	1.02209	0.394	0.086	5.05616e-112
Ecd	2.66549e-116	1.02193	0.416	0.089	5.08016e-112
Polr2g	2.85425e-116	0.98929	0.421	0.098	5.43992e-112
B3glct	3.07747e-116	0.78378	0.402	0.086	5.86536e-112
Eif3f	4.44154e-116	1.13367	0.427	0.093	8.46514e-112
Acaa2	5.32171e-116	1.07473	0.496	0.108	1.01427e-111
Stip1	6.15642e-116	0.633183	0.571	0.189	1.17335e-111
Smarcc2	6.46992e-116	0.541113	0.707	0.267	1.2331e-111
Pigp	7.70453e-116	0.898616	0.452	0.111	1.46841e-111
Gnaq	7.7944e-116	0.626639	0.599	0.2	1.48554e-111
Cops6	8.79005e-116	0.771556	0.496	0.134	1.6753e-111
Virma	8.86232e-116	1.1656	0.374	0.066	1.68907e-111
Net1	9.61407e-116	0.650212	0.875	0.494	1.83235e-111
Atrn	1.0661e-115	0.712884	0.819	0.417	2.03188e-111
Atp5f1	1.17855e-115	1.99289	0.327	0.031	2.2462e-111
Tsga10	1.20985e-115	1.76983	0.309	0.029	2.30586e-111
Cltrn	1.48359e-115	2.25002	0.363	0.034	2.82758e-111
Rnf14	1.8909e-115	0.720211	0.458	0.112	3.60386e-111
Mapk1	2.16789e-115	0.629326	0.555	0.174	4.13177e-111
Tmem139	3.33377e-115	0.923942	0.428	0.101	6.35383e-111
Prpf40a	3.47776e-115	0.790446	0.494	0.143	6.62826e-111
Impa1	3.58261e-115	0.798871	0.519	0.143	6.82809e-111
Ttc14	3.90209e-115	0.598311	0.571	0.186	7.43699e-111
Aimp1	5.43652e-115	0.884089	0.459	0.122	1.03615e-110
Apbb2	5.67236e-115	0.634415	0.564	0.169	1.08109e-110
Csde1	6.04945e-115	0.677619	0.503	0.142	1.15296e-110
Rab5b	8.0755e-115	1.00817	0.423	0.094	1.53911e-110
Mob1b	9.57392e-115	1.0158	0.418	0.094	1.82469e-110
Tmem176a	1.09291e-114	0.565611	0.91	0.509	2.08298e-110
Ndufs3	1.2938e-114	0.763069	0.527	0.137	2.46585e-110
Tk2	1.32092e-114	0.639726	0.54	0.171	2.51755e-110
Fyttd1	1.48389e-114	0.692727	0.482	0.13	2.82814e-110
Mapre1	1.8765e-114	0.963095	0.429	0.095	3.57641e-110
Etfdh	2.27881e-114	1.2287	0.363	0.062	4.34318e-110
Trmt112	2.81649e-114	1.06158	0.404	0.092	5.36795e-110
Slc9a4	3.01353e-114	0.859171	0.462	0.132	5.74348e-110
Chka	3.16277e-114	0.583284	0.805	0.378	6.02793e-110
Aff4	3.53613e-114	0.536875	0.721	0.301	6.73951e-110
Vbp1	4.4572e-114	0.922325	0.401	0.089	8.49497e-110
Fuca2	5.13979e-114	0.617098	0.738	0.294	9.79592e-110
Tmem123	5.86184e-114	0.661331	0.595	0.209	1.11721e-109
Ift80	7.41835e-114	1.48167	0.328	0.043	1.41386e-109
Park7	8.83157e-114	0.753697	0.619	0.217	1.68321e-109
Rbl2	1.07631e-113	0.706348	0.53	0.167	2.05133e-109
Armt1	1.33169e-113	0.886566	0.422	0.097	2.53807e-109
Actg1	1.42979e-113	0.64828	0.838	0.439	2.72503e-109
Ubr3	1.56067e-113	0.492236	0.576	0.178	2.97448e-109
Tecr	1.90071e-113	0.549741	0.916	0.521	3.62257e-109
Pmpcb	2.172e-113	0.93711	0.432	0.091	4.13961e-109
Camk2n1	2.21369e-113	-4.33549	0.029	0.168	4.21907e-109
Ptdss2	2.31585e-113	0.603968	0.797	0.364	4.41377e-109
Srpk2	3.60846e-113	0.53226	0.666	0.251	6.87736e-109
Cd2ap	3.86681e-113	0.652145	0.83	0.436	7.36976e-109
Fam114a2	4.79577e-113	0.619991	0.579	0.199	9.14025e-109
Atp6v1h	4.8365e-113	0.721476	0.559	0.185	9.21789e-109
Eed	5.09077e-113	1.38491	0.344	0.058	9.70251e-109
Apbb1	5.16888e-113	1.11254	0.389	0.078	9.85137e-109
Xpo6	5.78117e-113	0.652123	0.535	0.16	1.10183e-108
Rab11fip2	6.03327e-113	0.620353	0.554	0.176	1.14988e-108
Aktip	6.40836e-113	0.621802	0.637	0.23	1.22137e-108
Actn1	6.652e-113	0.594108	0.856	0.447	1.2678e-108
Derl2	6.79048e-113	0.600348	0.613	0.213	1.2942e-108
Slc35a1	7.07984e-113	0.586495	0.553	0.183	1.34935e-108
Sec22a	8.46483e-113	0.723281	0.457	0.127	1.61331e-108
Cnih4	8.58823e-113	0.610502	0.539	0.173	1.63683e-108
Fn3k	1.02982e-112	1.39412	0.337	0.047	1.96274e-108
Micu2	1.19536e-112	0.950642	0.429	0.09	2.27824e-108
Ndufv1	1.33293e-112	1.21087	0.487	0.1	2.54042e-108
Rheb	1.46737e-112	0.643898	0.548	0.18	2.79665e-108
Tef	1.51817e-112	1.13889	0.476	0.122	2.89348e-108
Plec	1.70323e-112	-1.12665	0.84	0.734	3.24619e-108
Zfp654	1.88771e-112	1.23271	0.346	0.062	3.59779e-108
Prdx2	2.46556e-112	0.967419	0.493	0.128	4.6991e-108
Supt4a	3.12979e-112	0.646376	0.573	0.196	5.96507e-108
Herc4	3.27604e-112	1.37819	0.34	0.052	6.24381e-108
Cpsf3	3.92414e-112	0.851173	0.433	0.109	7.47902e-108
Tmem86a	4.9548e-112	2.82604	0.325	0.019	9.44335e-108
Adsl	5.80363e-112	1.03555	0.383	0.078	1.10611e-107
Ube2z	5.86882e-112	0.642191	0.662	0.258	1.11854e-107
Pnpla8	5.92105e-112	0.53187	0.508	0.148	1.12849e-107
Ddx42	6.10032e-112	0.924655	0.386	0.078	1.16266e-107
Smndc1	6.69e-112	3.30989	0.242	0.008	1.27505e-107
Glmp	7.04654e-112	0.58518	0.825	0.4	1.343e-107
Slc17a5	1.00532e-111	1.22785	0.366	0.067	1.91605e-107
Map4k5	1.07041e-111	0.600019	0.643	0.243	2.04009e-107
Ascc3	1.13445e-111	1.40668	0.346	0.056	2.16215e-107
Kdm5a	1.19654e-111	0.640297	0.506	0.145	2.28049e-107
Zfr	1.32238e-111	0.651292	0.634	0.233	2.52033e-107
Ccser2	1.40897e-111	1.11773	0.42	0.092	2.68535e-107
Fdft1	1.51594e-111	1.63087	0.306	0.038	2.88922e-107
Trappc13	2.20221e-111	0.853351	0.369	0.075	4.1972e-107
Tmem230	2.21846e-111	0.753307	0.45	0.118	4.22816e-107
Itm2c	2.29474e-111	0.425927	0.992	0.891	4.37354e-107
Fam8a1	2.37258e-111	0.598895	0.547	0.18	4.5219e-107
Fis1	2.59772e-111	0.697165	0.635	0.224	4.95099e-107
Vkorc1	3.08082e-111	0.672638	0.598	0.204	5.87173e-107
Xpo1	3.35013e-111	0.758097	0.425	0.105	6.38502e-107
Slirp	3.47171e-111	0.967576	0.415	0.091	6.61673e-107
Cnnm1	3.60397e-111	0.572333	0.711	0.291	6.86881e-107
Ctdspl	4.56575e-111	0.615477	0.634	0.235	8.70186e-107
Ndufa7	5.18647e-111	0.81809	0.49	0.128	9.88488e-107
Eprs	5.19046e-111	0.737523	0.498	0.142	9.8925e-107
Anp32a	5.22673e-111	0.592535	0.732	0.32	9.96162e-107
Tbck	5.4801e-111	0.839651	0.466	0.12	1.04445e-106
Ciao1	5.98019e-111	0.867857	0.42	0.096	1.13976e-106
Zcchc8	6.18529e-111	0.676309	0.504	0.148	1.17886e-106
Syk	6.41027e-111	0.647425	0.61	0.223	1.22173e-106
B3gnt7	6.42175e-111	-2.69308	0.304	0.453	1.22392e-106
Ulk2	6.59684e-111	0.52461	0.579	0.205	1.25729e-106
Dnase1l2	7.24861e-111	0.5854	0.65	0.25	1.38151e-106
Parp4	7.71791e-111	1.11611	0.38	0.07	1.47096e-106
Mpp6	8.5147e-111	0.588665	0.611	0.227	1.62282e-106
Rmnd5a	9.04464e-111	0.722329	0.526	0.164	1.72382e-106
Tacstd2	9.50315e-111	-0.674324	0.977	0.96	1.81121e-106
Itm2b	1.00442e-110	0.360464	1	0.957	1.91433e-106
Trappc11	1.06058e-110	0.522657	0.526	0.158	2.02137e-106
Fam3c	1.14617e-110	0.594926	0.805	0.396	2.18448e-106
Psma4	1.45053e-110	0.764961	0.484	0.129	2.76456e-106
Zan	1.46552e-110	0.95672	0.4	0.091	2.79314e-106
Notch1	1.61492e-110	-4.06622	0.033	0.149	3.07787e-106
Wdr6	1.62344e-110	0.86041	0.467	0.128	3.09411e-106
Scp2	1.80996e-110	0.982386	0.456	0.107	3.4496e-106
Cln6	1.82658e-110	0.98053	0.39	0.085	3.48128e-106
Pafah1b3	1.89687e-110	0.656437	0.502	0.155	3.61525e-106
Ano6	1.97244e-110	0.515293	0.772	0.346	3.75927e-106
Minpp1	2.2977e-110	0.620545	0.533	0.168	4.37919e-106
Gps1	2.52157e-110	0.557307	0.652	0.252	4.80587e-106
P3h4	2.98658e-110	0.638813	0.534	0.171	5.69212e-106
Gstt1	3.22199e-110	0.984354	0.497	0.139	6.1408e-106
Tnks	3.37415e-110	0.691721	0.542	0.168	6.4308e-106
Ocrl	3.49312e-110	0.589192	0.523	0.162	6.65755e-106
Bcap29	3.50548e-110	0.965648	0.359	0.068	6.6811e-106
Uqcrb	4.11074e-110	1.75752	0.307	0.032	7.83465e-106
Gatad1	4.16543e-110	0.948021	0.446	0.119	7.9389e-106
Reps2	5.22239e-110	0.962728	0.449	0.123	9.95336e-106
Rgl3	7.03422e-110	-1.13146	0.915	0.77	1.34065e-105
Ccnd3	7.10504e-110	0.806481	0.45	0.112	1.35415e-105
Dhx15	7.20969e-110	0.723727	0.473	0.129	1.37409e-105
Cmc1	9.03936e-110	1.39223	0.332	0.048	1.72281e-105
Klhl14	9.39078e-110	1.08334	0.387	0.079	1.78979e-105
Add1	9.87058e-110	0.52649	0.555	0.173	1.88123e-105
Psmd8	1.11838e-109	0.805408	0.484	0.134	2.13151e-105
Scyl2	1.33964e-109	0.917017	0.369	0.074	2.55322e-105
Zmpste24	1.41823e-109	0.54635	0.688	0.27	2.703e-105
Gpbp1	1.55237e-109	0.69122	0.472	0.135	2.95866e-105
Arsk	1.6979e-109	1.34979	0.328	0.052	3.23603e-105
Hnmt	1.97487e-109	1.57187	0.306	0.042	3.7639e-105
U2surp	2.19832e-109	0.586251	0.521	0.156	4.18977e-105
Dipk1b	2.57631e-109	1.33542	0.336	0.054	4.91019e-105
Yeats2	2.83133e-109	0.721895	0.43	0.106	5.39623e-105
Hsd17b7	3.16352e-109	1.89257	0.309	0.042	6.02935e-105
Apmap	3.48895e-109	0.470154	0.61	0.22	6.6496e-105
Rab5a	3.72596e-109	0.695587	0.515	0.161	7.10131e-105
Bphl	3.99406e-109	1.95822	0.319	0.036	7.61228e-105
Atxn10	4.50938e-109	0.664767	0.544	0.175	8.59443e-105
Dlat	4.96157e-109	0.789923	0.428	0.101	9.45625e-105
Ptges3	6.2326e-109	0.838343	0.434	0.117	1.18787e-104
Ubl5	6.56835e-109	0.993247	0.371	0.08	1.25186e-104
Dmrtc1a	7.41267e-109	3.64643	0.24	0.008	1.41278e-104
Tmem9	8.22093e-109	0.654941	0.568	0.181	1.56683e-104
Lamtor2	1.24533e-108	0.723347	0.534	0.17	2.37348e-104
Usp14	1.32706e-108	1.10515	0.348	0.065	2.52925e-104
Psenen	1.53043e-108	0.550226	0.813	0.392	2.91685e-104
Capn7	1.72978e-108	0.897847	0.398	0.089	3.29679e-104
Pds5a	2.0895e-108	0.630348	0.5	0.149	3.98237e-104
Dhx36	2.17728e-108	0.844249	0.405	0.089	4.14969e-104
Naxe	2.53971e-108	0.595547	0.519	0.159	4.84044e-104
Acvr2a	3.78396e-108	0.944157	0.393	0.084	7.21185e-104
Tbrg1	4.31067e-108	0.671774	0.54	0.174	8.21571e-104
Cul2	5.43368e-108	1.18544	0.346	0.065	1.03561e-103
Ndfip2	6.49185e-108	0.815855	0.403	0.094	1.23728e-103
Msl2	6.78376e-108	0.483153	0.578	0.197	1.29292e-103
Hprt	8.035e-108	1.06017	0.383	0.086	1.53139e-103
Zmynd11	8.87844e-108	0.487693	0.734	0.308	1.69214e-103
Srebf2	8.9655e-108	0.638409	0.73	0.322	1.70873e-103
Mbtps2	9.16054e-108	1.18677	0.339	0.057	1.74591e-103
Eif4h	9.18194e-108	0.720943	0.465	0.122	1.74999e-103
Hsdl2	9.33054e-108	1.07162	0.41	0.081	1.77831e-103
Arid4b	9.847e-108	0.727475	0.475	0.132	1.87674e-103
Utp4	1.02228e-107	1.19617	0.342	0.062	1.94837e-103
Tes	1.04003e-107	0.606938	0.673	0.28	1.9822e-103
Topors	1.04451e-107	0.608461	0.563	0.189	1.99073e-103
Hps5	1.07263e-107	0.522332	0.508	0.15	2.04432e-103
Nek7	1.28126e-107	0.787974	0.436	0.118	2.44195e-103
Slc35a3	1.35662e-107	0.616761	0.54	0.179	2.58559e-103
Sumo1	1.54285e-107	0.860352	0.376	0.087	2.94052e-103
Lclat1	1.59122e-107	0.751999	0.458	0.131	3.0327e-103
Rab10	1.69588e-107	0.637479	0.511	0.16	3.23219e-103
Erp44	1.97631e-107	0.833761	0.42	0.112	3.76666e-103
Xab2	2.07799e-107	0.674057	0.437	0.108	3.96045e-103
Hadha	2.80855e-107	1.09227	0.45	0.089	5.35282e-103
Rnasek	3.66284e-107	0.591863	0.758	0.335	6.98101e-103
Stam2	4.13809e-107	0.840339	0.411	0.1	7.88678e-103
Ndufa11	4.31257e-107	1.03934	0.42	0.08	8.21932e-103
Stxbp1	5.574e-107	0.491764	0.589	0.208	1.06235e-102
Slc27a1	8.74754e-107	0.775868	0.493	0.128	1.66719e-102
Fanca	1.06639e-106	0.515929	0.638	0.243	2.03243e-102
Cisd2	1.10824e-106	0.696902	0.528	0.17	2.1122e-102
Mtrex	1.15377e-106	0.752869	0.414	0.093	2.19896e-102
Cpd	1.22486e-106	0.580496	0.768	0.351	2.33445e-102
Fcho2	1.48398e-106	0.479936	0.548	0.18	2.82833e-102
Ndufaf3	1.75988e-106	1.02505	0.366	0.072	3.35415e-102
Got2	1.84545e-106	0.82389	0.538	0.135	3.51724e-102
Ssb	2.00971e-106	0.561744	0.581	0.207	3.8303e-102
Xrcc6	2.07522e-106	1.21301	0.321	0.052	3.95516e-102
Nrd1	2.94399e-106	0.489297	0.618	0.22	5.61095e-102
Clptm1l	3.13883e-106	0.601151	0.854	0.442	5.98229e-102
Macc1	4.45935e-106	1.22365	0.348	0.063	8.49908e-102
Cyp20a1	4.52303e-106	0.593413	0.45	0.123	8.62045e-102
Dmxl1	4.60318e-106	0.524059	0.57	0.193	8.7732e-102
Kcmf1	4.65036e-106	0.767112	0.414	0.104	8.86313e-102
Lurap1	4.81932e-106	0.504537	0.567	0.195	9.18515e-102
Pccb	5.11149e-106	1.71377	0.394	0.061	9.74199e-102
Immp2l	5.50032e-106	1.78087	0.275	0.03	1.04831e-101
Cnot2	6.01286e-106	0.589229	0.538	0.174	1.14599e-101
Arrb1	6.20451e-106	1.18217	0.379	0.06	1.18252e-101
Farsb	6.31141e-106	0.923806	0.426	0.106	1.20289e-101
Rabgap1	6.75596e-106	0.630452	0.462	0.122	1.28762e-101
Ttll10	7.55431e-106	0.535445	0.521	0.16	1.43978e-101
Rbm25	8.74948e-106	0.455358	0.58	0.195	1.66756e-101
Nop10	9.14268e-106	0.885604	0.405	0.098	1.7425e-101
Supt16	9.52193e-106	0.574843	0.459	0.127	1.81479e-101
Glud1	9.61416e-106	0.691308	0.528	0.155	1.83236e-101
Nup153	9.99308e-106	0.763717	0.444	0.119	1.90458e-101
Uros	1.00722e-105	0.948726	0.371	0.078	1.91966e-101
Ppp1r11	1.06913e-105	0.659703	0.542	0.18	2.03766e-101
Diaph1	1.29567e-105	0.506936	0.573	0.196	2.46942e-101
Mff	1.39463e-105	0.501506	0.562	0.188	2.65802e-101
Rhot1	1.62571e-105	1.05149	0.365	0.066	3.09843e-101
Ddx58	2.34806e-105	0.509731	0.624	0.235	4.47517e-101
Amigo1	2.88204e-105	0.870541	0.427	0.105	5.49289e-101
Cct4	3.16891e-105	1.16983	0.355	0.067	6.03962e-101
Gtf2h2	3.41612e-105	1.2949	0.321	0.055	6.51078e-101
Angpt1	4.4183e-105	-4.58429	0.019	0.113	8.42084e-101
Galnt18	4.73182e-105	0.551208	0.698	0.275	9.01838e-101
Sccpdh	4.83631e-105	1.0496	0.313	0.049	9.21752e-101
Epb41l4b	5.00909e-105	0.563432	0.803	0.385	9.54682e-101
Prps2	5.44298e-105	1.47632	0.299	0.039	1.03738e-100
Ndufs6	5.55758e-105	0.963057	0.383	0.074	1.05922e-100
Aurkaip1	7.38664e-105	0.786133	0.508	0.148	1.40782e-100
Rbx1	7.43322e-105	1.22368	0.328	0.058	1.4167e-100
Nt5dc1	7.54016e-105	0.720827	0.479	0.14	1.43708e-100
Csnk2a1	7.58865e-105	0.876041	0.368	0.08	1.44632e-100
Uba6	8.03529e-105	1.0995	0.346	0.065	1.53145e-100
Scarb1	8.68869e-105	0.458515	0.621	0.235	1.65598e-100
Esrp1	9.24933e-105	0.535329	0.786	0.36	1.76283e-100
Echs1	1.03826e-104	1.14366	0.42	0.083	1.97881e-100
Slc35a2	1.19466e-104	0.607283	0.489	0.144	2.2769e-100
Ebag9	1.24048e-104	0.594782	0.493	0.151	2.36424e-100
Prpsap2	1.35097e-104	0.800603	0.382	0.09	2.57481e-100
Trappc8	1.63802e-104	0.639095	0.484	0.14	3.1219e-100
Ckap5	1.67221e-104	0.934	0.38	0.088	3.18707e-100
Ddx6	1.68272e-104	0.507583	0.691	0.279	3.20709e-100
Aqp4	2.11383e-104	0.394413	0.999	0.952	4.02875e-100
Slc25a17	2.11816e-104	1.43068	0.372	0.057	4.03699e-100
Thoc1	2.18083e-104	1.10708	0.321	0.048	4.15645e-100
Eif4e	2.42145e-104	0.938817	0.364	0.075	4.61504e-100
Dlst	2.50253e-104	0.698931	0.529	0.147	4.76958e-100
Tlr3	2.71386e-104	0.794783	0.393	0.091	5.17235e-100
Hnrnpc	3.10038e-104	1.3684	0.328	0.058	5.90902e-100
Ier5l	3.12822e-104	-3.57685	0.076	0.223	5.96207e-100
Rab11a	6.0931e-104	0.996905	0.371	0.078	1.16128e-99
Nxpe5	6.31307e-104	0.835012	0.425	0.105	1.20321e-99
Kmt2e	7.06786e-104	0.550056	0.555	0.19	1.34706e-99
Glod4	9.27474e-104	0.762318	0.489	0.149	1.76767e-99
Rnf13	9.45929e-104	0.51586	0.652	0.256	1.80285e-99
Slu7	1.05713e-103	0.939019	0.38	0.086	2.01478e-99
Selenok	1.06609e-103	0.494511	0.674	0.269	2.03186e-99
Tomm70a	1.17862e-103	1.08503	0.36	0.076	2.24633e-99
Rnft1	1.2091e-103	1.63857	0.294	0.039	2.30442e-99
Fasn	1.25625e-103	0.575476	0.566	0.198	2.39429e-99
Pigg	1.27625e-103	0.738712	0.466	0.133	2.43241e-99
Slc25a5	1.38363e-103	4.14934	0.223	0.006	2.63707e-99
Cox5b	1.75991e-103	1.28998	0.534	0.118	3.35422e-99
Mif	1.79432e-103	0.885569	0.433	0.108	3.4198e-99
Tmbim4	2.03343e-103	0.678466	0.554	0.18	3.87552e-99
Tmem68	2.34915e-103	1.36148	0.316	0.051	4.47724e-99
Mpdu1	2.64252e-103	0.461595	0.638	0.235	5.03637e-99
Ndufs2	2.71267e-103	0.609348	0.573	0.173	5.17008e-99
Med14	2.7197e-103	0.607446	0.503	0.156	5.18348e-99
Amdhd2	2.97624e-103	1.48687	0.305	0.042	5.67242e-99
Pafah1b1	3.93459e-103	0.613949	0.488	0.145	7.49893e-99
Ube2d3	4.38691e-103	2.13489	0.252	0.022	8.36101e-99
Micos13	6.83381e-103	1.02181	0.434	0.092	1.30246e-98
Cacybp	6.94094e-103	0.823383	0.465	0.145	1.32287e-98
Maoa	7.71856e-103	1.98415	0.256	0.021	1.47108e-98
Tmem59	7.91464e-103	0.535333	0.945	0.625	1.50845e-98
Apc	8.55516e-103	0.507235	0.653	0.256	1.63053e-98
Pex3	8.69087e-103	1.34584	0.305	0.046	1.65639e-98
Sc5d	1.09389e-102	0.618344	0.444	0.122	2.08485e-98
Ufl1	1.20759e-102	0.514389	0.512	0.168	2.30155e-98
Stxbp5	1.222e-102	0.523046	0.527	0.174	2.329e-98
Atic	1.22225e-102	0.730149	0.459	0.135	2.32949e-98
Synj1	1.29622e-102	0.73842	0.389	0.093	2.47047e-98
Rhoq	1.7305e-102	1.13356	0.343	0.063	3.29816e-98
Gls	2.30714e-102	0.499157	0.739	0.332	4.39718e-98
Lmtk2	2.39527e-102	0.420377	0.629	0.235	4.56514e-98
Akirin1	2.70096e-102	1.1049	0.327	0.061	5.14776e-98
Iqgap1	2.90062e-102	0.534246	0.888	0.496	5.52829e-98
Btbd9	2.93038e-102	0.589847	0.581	0.203	5.58501e-98
Tspo	3.066e-102	0.648657	0.518	0.161	5.84349e-98
Prkaa1	3.37698e-102	0.512225	0.537	0.177	6.43618e-98
Frs2	3.47232e-102	0.603357	0.463	0.132	6.61789e-98
Psmd1	3.64426e-102	0.567899	0.544	0.182	6.9456e-98
Mob1a	4.09189e-102	0.751858	0.497	0.159	7.79874e-98
Psmc2	4.19875e-102	0.557522	0.489	0.148	8.0024e-98
Cdk13	4.2337e-102	0.489702	0.513	0.165	8.06901e-98
Dmac2l	4.3192e-102	1.49335	0.268	0.029	8.23196e-98
Arih1	6.15808e-102	0.499131	0.582	0.206	1.17367e-97
Uqcr11	7.87049e-102	0.879471	0.516	0.132	1.50004e-97
Yif1b	1.01732e-101	0.746611	0.497	0.13	1.9389e-97
Cct3	1.11715e-101	0.547536	0.523	0.172	2.12918e-97
Tomm20	1.17896e-101	0.986211	0.364	0.076	2.24697e-97
Erlec1	1.62118e-101	0.60122	0.547	0.19	3.08981e-97
Lims1	1.67893e-101	0.580918	0.479	0.145	3.19987e-97
Etfrf1	1.74579e-101	2.17599	0.266	0.021	3.3273e-97
Il17rb	1.83783e-101	1.27069	0.345	0.066	3.50271e-97
Gid8	2.10006e-101	0.745031	0.44	0.123	4.00251e-97
Tmem8	2.69974e-101	0.501097	0.537	0.17	5.14544e-97
Agtrap	3.04114e-101	1.14362	0.348	0.057	5.79611e-97
Psma2	3.43306e-101	1.2979	0.318	0.055	6.54307e-97
Lrp8	3.7073e-101	0.665065	0.415	0.105	7.06574e-97
Ano10	3.82444e-101	0.690004	0.483	0.146	7.28901e-97
Anapc1	4.01173e-101	0.480441	0.542	0.183	7.64595e-97
Dync1i2	4.69253e-101	0.52909	0.484	0.145	8.94349e-97
Tpp1	4.72927e-101	0.5144	0.873	0.467	9.01352e-97
Rnf139	4.81292e-101	0.813866	0.402	0.094	9.17294e-97
Tdrd3	4.88312e-101	0.579422	0.54	0.173	9.30674e-97
Tmed2	5.79679e-101	0.498981	0.595	0.216	1.10481e-96
Ube2v1	5.87197e-101	0.55376	0.525	0.172	1.11914e-96
Arhgap5	7.63607e-101	1.08893	0.342	0.064	1.45536e-96
Hnrnph1	8.1421e-101	0.539401	0.52	0.159	1.5518e-96
Ate1	8.46899e-101	0.822925	0.413	0.102	1.6141e-96
Usp47	8.49554e-101	0.615487	0.52	0.161	1.61916e-96
Trmt1l	8.58179e-101	0.645896	0.467	0.138	1.6356e-96
Pkn2	9.25737e-101	0.474802	0.536	0.182	1.76436e-96
Nipsnap2	1.03815e-100	1.30845	0.376	0.063	1.97861e-96
Epha2	1.25391e-100	-1.64873	0.659	0.632	2.38982e-96
Eif2s3y	1.28693e-100	0.738931	0.436	0.116	2.45276e-96
Cdv3	1.47658e-100	0.644424	0.421	0.109	2.81421e-96
Armcx3	1.64385e-100	1.11152	0.312	0.053	3.13301e-96
Gal3st1	1.6502e-100	1.10918	0.372	0.06	3.14512e-96
Ugp2	1.82261e-100	1.87473	0.265	0.022	3.47372e-96
Nedd4l	1.84103e-100	0.465014	0.66	0.252	3.50881e-96
Glt8d2	2.07296e-100	0.953253	0.423	0.123	3.95086e-96
Psmd6	2.20016e-100	0.664179	0.43	0.114	4.19328e-96
Dpm1	2.31265e-100	0.577351	0.471	0.142	4.40769e-96
Nudt5	2.41331e-100	0.67332	0.415	0.105	4.59952e-96
Wdr1	2.41667e-100	0.539968	0.771	0.375	4.60593e-96
Gstt2	2.50258e-100	0.455119	0.564	0.195	4.76966e-96
Acsf2	2.72175e-100	1.22144	0.32	0.046	5.18739e-96
Kdm5b	2.97083e-100	0.5679	0.44	0.124	5.6621e-96
Galnt7	3.19351e-100	0.834595	0.435	0.124	6.08651e-96
Mzt1	3.54111e-100	0.977593	0.362	0.08	6.749e-96
Ndrg3	3.88193e-100	0.651144	0.427	0.113	7.39857e-96
Abce1	4.03157e-100	1.05062	0.329	0.063	7.68376e-96
Anxa11	4.06444e-100	0.560711	0.811	0.419	7.74643e-96
Ginm1	4.33882e-100	0.485463	0.738	0.324	8.26935e-96
Arl6ip1	4.36964e-100	0.510875	0.708	0.292	8.32809e-96
Opa1	4.49719e-100	0.602341	0.444	0.121	8.57119e-96
Tdrd7	5.03755e-100	0.548914	0.488	0.146	9.60106e-96
Pdhb	5.07333e-100	0.589813	0.426	0.108	9.66927e-96
Lrp12	5.75744e-100	0.937951	0.376	0.083	1.09731e-95
Tbc1d7	8.36877e-100	1.90494	0.255	0.021	1.595e-95
Lypla1	9.53367e-100	1.14625	0.343	0.064	1.81702e-95
Far1	1.00073e-99	0.601672	0.551	0.189	1.90729e-95
Ilk	1.05337e-99	0.570791	0.672	0.272	2.00762e-95
Zfp606	1.06228e-99	1.31189	0.298	0.043	2.02459e-95
Ctnnd1	1.06503e-99	0.508981	0.765	0.345	2.02985e-95
Gtf2a2	1.12445e-99	0.552377	0.438	0.126	2.1431e-95
Plscr3	1.41659e-99	0.78337	0.415	0.102	2.69988e-95
Zfp326	1.50473e-99	0.571326	0.439	0.119	2.86786e-95
Naa20	1.98278e-99	0.840437	0.356	0.074	3.77898e-95
Pcm1	2.1696e-99	0.429221	0.589	0.21	4.13505e-95
Cog5	2.36544e-99	0.480521	0.51	0.162	4.50829e-95
Tspan31	2.54154e-99	0.423396	0.743	0.33	4.84392e-95
Actr10	2.55902e-99	1.06041	0.361	0.072	4.87724e-95
Tbc1d2	3.1861e-99	0.433147	0.566	0.209	6.0724e-95
Tmem87a	5.71785e-99	0.451118	0.556	0.19	1.08977e-94
Rb1cc1	6.03353e-99	0.580878	0.412	0.106	1.14993e-94
Ap2b1	8.14542e-99	0.537637	0.559	0.195	1.55244e-94
Zcchc2	8.98556e-99	0.385741	0.606	0.228	1.71256e-94
Slc14a2	9.58584e-99	-0.860988	0.953	0.903	1.82697e-94
Ghitm	1.14531e-98	0.556115	0.575	0.189	2.18285e-94
Gstt3	1.50794e-98	0.523709	0.807	0.415	2.87399e-94
Txn1	1.57316e-98	0.997572	0.336	0.067	2.99828e-94
Lrrc8d	1.66583e-98	0.581993	0.6	0.234	3.1749e-94
Snapc1	1.83003e-98	0.493384	0.483	0.153	3.48786e-94
Plekha1	1.83464e-98	0.506903	0.848	0.432	3.49664e-94
Hsd17b10	1.94853e-98	0.748525	0.438	0.116	3.7137e-94
Tubb4b	2.0541e-98	0.594833	0.678	0.29	3.9149e-94
Klhdc2	2.64366e-98	0.488676	0.545	0.184	5.03855e-94
Pik3r1	2.78224e-98	0.899428	0.428	0.109	5.30267e-94
Loxl2	3.09307e-98	-4.5155	0.016	0.114	5.89508e-94
Atp6v1c1	3.57334e-98	0.702482	0.442	0.12	6.81044e-94
Alg11	3.59266e-98	0.95173	0.357	0.07	6.84725e-94
Hmbox1	3.63203e-98	0.549175	0.594	0.219	6.92229e-94
Dock8	3.66569e-98	0.431517	0.753	0.327	6.98645e-94
Aldh9a1	3.74681e-98	0.93931	0.42	0.095	7.14104e-94
Sec31a	3.87569e-98	0.511747	0.531	0.17	7.38669e-94
Mfn2	4.25904e-98	0.793187	0.412	0.085	8.11731e-94
Stk38	4.28455e-98	0.396896	0.687	0.272	8.16593e-94
Ap2m1	4.49445e-98	0.604517	0.552	0.189	8.56598e-94
Cd47	4.79264e-98	0.519221	0.693	0.298	9.13429e-94
Gpr27	5.12012e-98	-3.8635	0.054	0.185	9.75843e-94
Pigx	5.23067e-98	0.765732	0.378	0.097	9.96913e-94
Higd1a	5.73852e-98	1.09252	0.38	0.079	1.0937e-93
Smc6	6.00283e-98	0.553516	0.483	0.154	1.14408e-93
Ncoa3	6.46095e-98	0.4543	0.764	0.34	1.23139e-93
Ift74	6.96288e-98	0.901121	0.35	0.072	1.32706e-93
Qsox2	8.10266e-98	0.538665	0.447	0.133	1.54429e-93
Alg2	8.33615e-98	0.513378	0.446	0.134	1.58879e-93
Ubl7	8.49573e-98	0.971437	0.378	0.081	1.6192e-93
Fgf1	8.49732e-98	1.95077	0.292	0.03	1.6195e-93
Ubxn8	9.71922e-98	0.992444	0.384	0.076	1.85239e-93
Spg21	1.01388e-97	1.06054	0.352	0.07	1.93235e-93
Tpgs2	1.30043e-97	1.34503	0.279	0.035	2.47848e-93
Cpsf2	1.30135e-97	0.929107	0.337	0.068	2.48025e-93
Ptgr2	1.56894e-97	0.820184	0.388	0.083	2.99023e-93
Capn1	1.80407e-97	0.534652	0.674	0.284	3.43838e-93
Eps15	1.82231e-97	0.434094	0.622	0.235	3.47315e-93
Zfp106	1.82667e-97	0.473641	0.569	0.199	3.48144e-93
Lix1	2.00746e-97	2.5017	0.242	0.02	3.82603e-93
Hbp1	2.18472e-97	0.519782	0.517	0.169	4.16386e-93
Otub1	2.24758e-97	0.525355	0.543	0.181	4.28366e-93
Sec22b	2.2737e-97	0.776502	0.431	0.114	4.33344e-93
Sp3	2.5296e-97	0.425035	0.485	0.15	4.82116e-93
Cct7	2.66529e-97	0.976396	0.354	0.077	5.07977e-93
Ppp1r7	2.76285e-97	0.974068	0.346	0.069	5.26571e-93
Dennd4a	2.88236e-97	1.04614	0.306	0.053	5.4935e-93
Erg28	3.63214e-97	0.472396	0.522	0.173	6.92249e-93
Slc30a9	3.64904e-97	0.581751	0.451	0.131	6.95471e-93
Ecpas	4.4465e-97	0.455087	0.66	0.258	8.47458e-93
Setx	4.59326e-97	0.959264	0.324	0.059	8.7543e-93
G6pdx	4.88205e-97	0.719562	0.422	0.118	9.30469e-93
Lmo2	4.97561e-97	1.14775	0.369	0.065	9.48302e-93
Sgk1	5.16627e-97	0.400847	0.995	0.829	9.84639e-93
Aig1	6.53821e-97	0.743513	0.41	0.101	1.24612e-92
Rnpc3	6.92523e-97	0.589342	0.474	0.157	1.31988e-92
Aldh3a2	8.62171e-97	0.80981	0.402	0.1	1.64321e-92
Akap11	9.06076e-97	0.697768	0.415	0.102	1.72689e-92
Tnpo3	1.08735e-96	0.491159	0.463	0.138	2.07239e-92
Psmb6	1.24758e-96	0.716963	0.422	0.108	2.37776e-92
Elovl1	1.31224e-96	0.608861	0.553	0.19	2.501e-92
Phtf1	1.42945e-96	0.718337	0.395	0.105	2.72439e-92
Depdc1b	1.44821e-96	1.00445	0.326	0.054	2.76015e-92
Dek	1.61761e-96	0.867384	0.376	0.083	3.08301e-92
Rufy1	1.86772e-96	0.694835	0.417	0.102	3.55969e-92
Rhbdd2	1.93817e-96	0.586546	0.481	0.14	3.69395e-92
Arfgap2	1.95375e-96	0.511743	0.513	0.164	3.72364e-92
Rtn1	1.96199e-96	0.595379	0.521	0.186	3.73936e-92
Fam13b	1.98338e-96	0.484631	0.462	0.14	3.78012e-92
Scfd1	2.00336e-96	0.702107	0.406	0.104	3.81821e-92
Ola1	2.49136e-96	0.898763	0.373	0.09	4.74828e-92
Fxr1	2.50733e-96	0.504053	0.453	0.13	4.77872e-92
Amy1	2.50745e-96	0.811561	0.368	0.084	4.77895e-92
Atp5j2	2.5686e-96	0.717117	0.486	0.134	4.89549e-92
Rpe	2.57297e-96	0.685584	0.411	0.107	4.90382e-92
Azin1	2.57753e-96	0.579415	0.45	0.132	4.91251e-92
Furin	2.58618e-96	-0.826214	0.903	0.787	4.929e-92
Rrn3	2.9022e-96	1.04377	0.338	0.067	5.5313e-92
Pdk1	3.0274e-96	1.14977	0.293	0.041	5.76992e-92
Krt80	3.37969e-96	0.468338	0.792	0.388	6.44135e-92
Cops2	3.54005e-96	0.91794	0.342	0.07	6.74698e-92
Sh3bgrl3	4.77405e-96	0.617517	0.492	0.166	9.09885e-92
Gsk3b	5.06229e-96	0.480797	0.599	0.229	9.64822e-92
Nt5c3	5.24802e-96	0.902841	0.346	0.07	1.00022e-91
Kars	5.88898e-96	0.604644	0.484	0.15	1.12238e-91
Odr4	5.92094e-96	0.908173	0.341	0.073	1.12847e-91
Sypl	6.1876e-96	0.512399	0.922	0.567	1.1793e-91
Agps	6.6387e-96	0.568154	0.402	0.102	1.26527e-91
Sh3bgrl	7.76806e-96	1.19084	0.328	0.06	1.48051e-91
Rnf11	8.90061e-96	0.573983	0.435	0.122	1.69637e-91
Rprd1b	1.00971e-95	0.611837	0.377	0.088	1.92441e-91
Ap4b1	1.60943e-95	1.05348	0.358	0.077	3.06742e-91
Ptk2	1.82539e-95	0.417557	0.514	0.168	3.47901e-91
Col4a3bp	1.86037e-95	0.395179	0.534	0.18	3.54568e-91
Smim20	2.35603e-95	0.910384	0.315	0.055	4.49036e-91
Srsf3	2.63892e-95	1.38867	0.248	0.029	5.02952e-91
Nptn	3.33406e-95	0.477532	0.779	0.36	6.35439e-91
Nudt12	3.69477e-95	1.05749	0.297	0.044	7.04186e-91
Ramac	4.18792e-95	2.20636	0.235	0.017	7.98176e-91
Chic1	4.44842e-95	0.558612	0.437	0.128	8.47825e-91
Cox7b	4.71133e-95	1.24538	0.432	0.082	8.97933e-91
Myorg	5.4656e-95	0.533127	0.507	0.168	1.04169e-90
Rasal1	5.65126e-95	0.443032	0.854	0.45	1.07707e-90
Rfk	6.23514e-95	0.662071	0.48	0.15	1.18836e-90
Ndufs4	6.46491e-95	0.976453	0.36	0.063	1.23215e-90
Tbl1xr1	7.31403e-95	0.425911	0.636	0.257	1.39398e-90
Gprin3	9.08214e-95	0.734199	0.369	0.084	1.73097e-90
Myo1d	1.0253e-94	0.429857	0.752	0.334	1.95412e-90
Ddx10	1.23817e-94	0.679273	0.396	0.107	2.35983e-90
Acaca	1.35066e-94	0.688272	0.397	0.103	2.57422e-90
Stxbp6	1.43926e-94	0.468304	0.571	0.217	2.74309e-90
Dynlrb1	1.5354e-94	0.540119	0.552	0.198	2.92633e-90
Phf3	1.59463e-94	0.653326	0.449	0.128	3.0392e-90
Zfp638	1.65723e-94	0.446745	0.44	0.128	3.15852e-90
Zfand6	1.86483e-94	0.552779	0.431	0.123	3.55419e-90
Ebpl	1.9549e-94	0.96463	0.32	0.061	3.72584e-90
Snapin	2.35788e-94	0.681548	0.345	0.075	4.49389e-90
Fbxo33	2.77507e-94	1.01216	0.327	0.062	5.289e-90
Dolk	3.24317e-94	1.44603	0.277	0.034	6.18116e-90
Tlcd1	3.41248e-94	0.736576	0.375	0.085	6.50385e-90
St3gal6	4.6747e-94	2.38119	0.228	0.015	8.9095e-90
Psap	5.05095e-94	0.467662	0.964	0.656	9.6266e-90
Immt	5.16422e-94	0.551674	0.551	0.184	9.84249e-90
Ston2	5.62269e-94	0.478087	0.623	0.238	1.07163e-89
Matr3	5.93734e-94	0.469581	0.557	0.198	1.1316e-89
Miga1	6.1184e-94	0.46045	0.489	0.158	1.16611e-89
Caprin1	6.76821e-94	0.644732	0.405	0.104	1.28995e-89
Defb29	6.95043e-94	0.961932	0.392	0.112	1.32468e-89
Nap1l4	8.03907e-94	0.415109	0.504	0.163	1.53217e-89
Vamp3	8.5175e-94	1.28112	0.29	0.041	1.62335e-89
Eif3i	9.11344e-94	0.912624	0.323	0.06	1.73693e-89
Scg5	1.01084e-93	-3.74085	0.066	0.138	1.92656e-89
Slc25a11	1.01706e-93	0.652401	0.475	0.139	1.93841e-89
Drg1	1.09515e-93	0.449792	0.546	0.201	2.08726e-89
Nxf1	1.15459e-93	0.411747	0.693	0.285	2.20054e-89
Sik1	1.31157e-93	-2.78876	0.201	0.334	2.49971e-89
Akr1b10	1.38504e-93	0.747047	0.405	0.105	2.63974e-89
Phb	1.38822e-93	0.600411	0.445	0.123	2.64581e-89
Crip1	1.52754e-93	0.615533	0.537	0.196	2.91134e-89
Arpc5	1.58382e-93	0.899126	0.329	0.064	3.0186e-89
Stim1	1.96001e-93	0.322204	0.638	0.256	3.73558e-89
Hibch	1.96968e-93	0.795898	0.333	0.07	3.75402e-89
Vkorc1l1	2.07928e-93	0.544503	0.419	0.119	3.9629e-89
Cdc123	2.12131e-93	0.611717	0.419	0.117	4.043e-89
Psmb1	2.50565e-93	0.585292	0.401	0.102	4.77551e-89
Mtch2	2.53794e-93	2.24089	0.257	0.02	4.83707e-89
Uso1	2.82454e-93	0.559514	0.488	0.151	5.38329e-89
Gtf2h1	3.02059e-93	0.622259	0.357	0.08	5.75694e-89
Atp6v1b2	3.44156e-93	0.447496	0.496	0.163	6.55926e-89
Dcaf13	3.4809e-93	0.6859	0.366	0.088	6.63424e-89
Ptpn13	4.28051e-93	0.47381	0.83	0.407	8.15821e-89
Cyp4f13	6.3997e-93	0.969397	0.326	0.057	1.21972e-88
Slc11a2	6.47821e-93	0.498848	0.545	0.19	1.23468e-88
Sgsh	9.61171e-93	0.538936	0.45	0.133	1.8319e-88
Relch	1.08668e-92	0.486053	0.454	0.135	2.07111e-88
Zdhhc4	1.31521e-92	0.472182	0.497	0.16	2.50666e-88
Gadd45b	1.33649e-92	0.51806	0.47	0.147	2.54721e-88
Snrpd3	1.38238e-92	0.670956	0.446	0.136	2.63467e-88
Tm2d1	1.3824e-92	0.683484	0.396	0.103	2.63471e-88
Dnpep	1.55903e-92	0.817599	0.378	0.087	2.97135e-88
Sesn3	1.60759e-92	0.481355	0.852	0.461	3.0639e-88
Birc6	1.94084e-92	0.387171	0.586	0.216	3.69904e-88
Ywhaq	3.02366e-92	0.804076	0.353	0.082	5.76279e-88
Vma21	3.03887e-92	2.11851	0.219	0.014	5.79178e-88
Ddt	3.50597e-92	0.667035	0.444	0.113	6.68203e-88
Pde1a	4.20503e-92	0.405436	0.62	0.244	8.01437e-88
Ankhd1	4.26639e-92	0.421249	0.506	0.152	8.13131e-88
Adam10	4.88916e-92	0.506048	0.794	0.401	9.31826e-88
Lrif1	5.09879e-92	1.31981	0.273	0.038	9.71778e-88
Fbxo3	5.25539e-92	0.48388	0.477	0.14	1.00162e-87
Ift52	5.43445e-92	0.582317	0.46	0.137	1.03575e-87
Vps45	5.85687e-92	0.688204	0.366	0.089	1.11626e-87
Unc93b1	6.01512e-92	0.908324	0.369	0.079	1.14642e-87
Pla2g6	7.43194e-92	0.678467	0.416	0.116	1.41645e-87
Rab18	7.75285e-92	0.502435	0.556	0.203	1.47762e-87
Sf3b3	8.02776e-92	0.435078	0.562	0.202	1.53001e-87
Slc31a2	8.36716e-92	0.410371	0.711	0.307	1.5947e-87
Tmem175	8.58969e-92	0.916597	0.33	0.068	1.63711e-87
Naa60	8.74588e-92	0.533864	0.45	0.125	1.66688e-87
Sugt1	1.13743e-91	0.461923	0.433	0.132	2.16783e-87
Wfdc15b	1.14136e-91	2.1364	0.253	0.025	2.17532e-87
Adss	1.29813e-91	0.493991	0.425	0.121	2.47411e-87
Zbtb1	1.34183e-91	0.845709	0.371	0.097	2.5574e-87
Nudt21	1.34945e-91	1.47822	0.265	0.034	2.57191e-87
Washc4	1.50509e-91	0.587159	0.409	0.115	2.86855e-87
Lemd3	1.55257e-91	0.692536	0.375	0.089	2.95905e-87
Arpp19	1.58519e-91	1.0122	0.332	0.063	3.02122e-87
Eml5	1.63035e-91	0.916137	0.347	0.077	3.10729e-87
Hk1	1.83352e-91	0.55133	0.722	0.297	3.49451e-87
Hnrnpul2	2.19718e-91	0.372776	0.646	0.256	4.1876e-87
Ahcyl2	2.29105e-91	0.599905	0.503	0.15	4.3665e-87
Etfbkmt	2.4121e-91	0.604623	0.467	0.158	4.59722e-87
Fkbp3	2.69505e-91	0.881585	0.323	0.063	5.13649e-87
Prpf38a	3.16026e-91	0.718011	0.393	0.104	6.02315e-87
Ppig	3.50857e-91	0.630827	0.39	0.102	6.68698e-87
Psat1	3.53076e-91	0.581499	0.459	0.15	6.72928e-87
Il1r1	3.59477e-91	1.14597	0.308	0.061	6.85127e-87
Smim7	3.81056e-91	0.555133	0.442	0.143	7.26255e-87
Kifap3	4.03484e-91	0.531572	0.422	0.127	7.69001e-87
Rabggtb	4.04848e-91	0.4691	0.468	0.142	7.71599e-87
Sumf1	4.39917e-91	0.465985	0.598	0.218	8.38439e-87
Edrf1	4.61622e-91	0.580511	0.427	0.127	8.79806e-87
Abcf2	4.95266e-91	0.782794	0.358	0.083	9.43928e-87
Anapc7	5.2277e-91	0.590889	0.423	0.122	9.96347e-87
Slc41a2	5.27621e-91	0.617294	0.425	0.128	1.00559e-86
Sh3kbp1	5.69566e-91	1.07882	0.318	0.065	1.08554e-86
Vldlr	5.7148e-91	1.34438	0.298	0.046	1.08918e-86
Pten	7.98018e-91	0.394413	0.523	0.182	1.52094e-86
Stat1	8.67121e-91	1.02917	0.315	0.058	1.65265e-86
Acox1	9.80299e-91	0.434716	0.537	0.171	1.86835e-86
Hspd1	1.03204e-90	0.454619	0.587	0.23	1.96697e-86
Tle2	1.16433e-90	0.486951	0.479	0.154	2.21909e-86
Wipi1	1.17433e-90	0.647394	0.348	0.08	2.23815e-86
Gstm4	1.24232e-90	1.77605	0.232	0.021	2.36773e-86
Sqle	1.30702e-90	2.2529	0.229	0.018	2.49105e-86
Tmcc3	1.47065e-90	0.533131	0.523	0.184	2.80292e-86
Ap1s1	1.49158e-90	0.509123	0.539	0.188	2.8428e-86
Chordc1	1.52483e-90	0.492601	0.432	0.13	2.90617e-86
Gapvd1	2.19158e-90	0.563023	0.421	0.114	4.17694e-86
Gpr107	2.26716e-90	0.385478	0.601	0.228	4.32099e-86
Rnf5	2.36879e-90	0.968303	0.375	0.085	4.51467e-86
Atg13	2.44408e-90	1.01809	0.313	0.054	4.65818e-86
Twsg1	2.47906e-90	0.492429	0.901	0.509	4.72485e-86
Tmbim1	2.58003e-90	0.438335	0.784	0.392	4.91729e-86
Klhl24	2.58109e-90	0.406381	0.604	0.23	4.91931e-86
Tmed10	3.12546e-90	0.407136	0.642	0.265	5.95682e-86
Tsc22d1	3.71254e-90	-1.99151	0.561	0.554	7.07573e-86
Mavs	3.90897e-90	0.421659	0.629	0.238	7.45011e-86
Lmbr1	4.24038e-90	1.67573	0.244	0.026	8.08173e-86
Tab2	4.47593e-90	0.555712	0.494	0.165	8.53067e-86
Fam98a	4.77285e-90	0.387568	0.549	0.208	9.09658e-86
Psmd14	5.10678e-90	0.890606	0.327	0.073	9.73301e-86
Atrx	6.24471e-90	0.368695	0.543	0.194	1.19018e-85
Fam214a	6.40156e-90	1.02851	0.32	0.057	1.22007e-85
Usp38	6.59086e-90	1.17653	0.268	0.04	1.25615e-85
Pdcd5	7.02639e-90	1.29049	0.278	0.043	1.33916e-85
Tfrc	7.4172e-90	1.38816	0.305	0.036	1.41364e-85
Ggcx	7.84696e-90	0.465167	0.588	0.226	1.49555e-85
Comt	7.99216e-90	0.42568	0.499	0.157	1.52323e-85
Gstp1	8.1653e-90	0.722508	0.424	0.123	1.55622e-85
Sema3c	8.7898e-90	0.470314	0.87	0.471	1.67525e-85
Umps	8.83416e-90	0.680346	0.394	0.107	1.6837e-85
Sec61g	1.07521e-89	1.50061	0.266	0.03	2.04924e-85
Cers5	1.12334e-89	0.273979	0.631	0.261	2.14098e-85
Ptcd3	1.18283e-89	0.653021	0.396	0.105	2.25436e-85
Pja2	1.18319e-89	0.40253	0.55	0.195	2.25504e-85
Elp3	1.43107e-89	0.604183	0.396	0.104	2.72748e-85
Dpy19l3	1.56068e-89	1.44687	0.254	0.031	2.9745e-85
Shc1	1.64244e-89	0.386745	0.603	0.229	3.13032e-85
Aldh4a1	1.66462e-89	0.825589	0.405	0.092	3.1726e-85
Gpd1	1.78134e-89	1.08722	0.343	0.069	3.39506e-85
Apela	2.00614e-89	0.554908	0.533	0.198	3.8235e-85
Gmfb	2.14252e-89	0.626596	0.396	0.107	4.08342e-85
Thoc2	2.17534e-89	0.491504	0.446	0.139	4.14597e-85
Slc40a1	2.30677e-89	0.464455	0.606	0.241	4.39648e-85
Pink1	2.56015e-89	0.591878	0.473	0.129	4.87938e-85
Ankrd13c	2.56704e-89	0.524521	0.525	0.177	4.89252e-85
Trim61	2.78934e-89	1.44832	0.289	0.055	5.3162e-85
Hectd1	3.02708e-89	0.424533	0.624	0.246	5.76931e-85
Tmem192	3.91603e-89	0.494709	0.367	0.089	7.46357e-85
Ap3m2	4.65181e-89	0.972694	0.304	0.058	8.86589e-85
Pdzd8	5.31313e-89	0.407491	0.532	0.188	1.01263e-84
Pik3c3	5.91694e-89	0.480037	0.468	0.154	1.12771e-84
Edem2	5.96786e-89	0.405892	0.615	0.245	1.13741e-84
Alg10b	6.10189e-89	0.374502	0.595	0.233	1.16296e-84
Cst3	6.16468e-89	0.397122	0.986	0.738	1.17493e-84
Ankfy1	6.25014e-89	0.359512	0.528	0.186	1.19121e-84
Ppil2	7.74112e-89	0.525691	0.404	0.115	1.47538e-84
Polr2a	7.98824e-89	0.416543	0.697	0.299	1.52248e-84
Etl4	8.29782e-89	0.42444	0.503	0.172	1.58148e-84
Cnot1	8.36522e-89	0.488439	0.497	0.162	1.59433e-84
Maco1	9.72378e-89	0.437217	0.513	0.17	1.85326e-84
Zfp53	1.14934e-88	0.335539	0.523	0.19	2.19053e-84
Tcn2	1.33083e-88	1.10273	0.551	0.14	2.53642e-84
Slc25a36	1.33567e-88	0.349734	0.631	0.258	2.54566e-84
Txndc9	1.39225e-88	0.487521	0.498	0.16	2.65349e-84
Cdadc1	1.46436e-88	0.666195	0.338	0.074	2.79093e-84
Luzp1	1.55604e-88	0.524608	0.513	0.171	2.96566e-84
Nyap1	1.62184e-88	0.391381	0.731	0.338	3.09107e-84
Rbpj	1.72673e-88	0.653615	0.363	0.093	3.29098e-84
Psmg2	1.72992e-88	1.88591	0.243	0.027	3.29705e-84
Chmp3	2.02541e-88	0.449832	0.618	0.238	3.86023e-84
Snta1	2.17378e-88	0.725532	0.352	0.073	4.14302e-84
Hspa13	2.21564e-88	0.441319	0.495	0.169	4.22278e-84
Wac	2.38496e-88	0.512094	0.431	0.134	4.54549e-84
Rer1	2.70424e-88	0.384436	0.757	0.355	5.15401e-84
Gnl1	3.28204e-88	0.472643	0.452	0.139	6.25524e-84
Dbi	3.38972e-88	1.01147	0.38	0.078	6.46047e-84
Larp7	3.41297e-88	1.40585	0.268	0.036	6.50478e-84
Prdm2	3.58442e-88	0.415608	0.533	0.188	6.83155e-84
Hikeshi	3.88083e-88	0.59761	0.409	0.109	7.39648e-84
Tceal8	5.18785e-88	1.14986	0.333	0.066	9.88753e-84
Ric1	5.19904e-88	0.516138	0.415	0.114	9.90885e-84
Mob4	5.27229e-88	0.926859	0.315	0.069	1.00485e-83
Slc16a12	5.54648e-88	0.408482	0.643	0.262	1.0571e-83
Vwa1	6.76305e-88	0.56914	0.456	0.15	1.28897e-83
Akr1c13	7.97525e-88	3.24253	0.208	0.006	1.52e-83
Hps1	8.35896e-88	0.672739	0.326	0.069	1.59313e-83
Gcc2	1.09061e-87	0.312055	0.498	0.169	2.0786e-83
Pi4k2a	1.16029e-87	0.410978	0.51	0.179	2.21139e-83
Map2	1.44016e-87	0.899858	0.329	0.068	2.74481e-83
Cyp4v3	1.48589e-87	1.27676	0.287	0.044	2.83195e-83
Orc4	1.56874e-87	0.445783	0.488	0.165	2.98987e-83
Siae	1.69665e-87	1.12778	0.316	0.057	3.23365e-83
Exoc3	2.04461e-87	0.571752	0.422	0.121	3.89683e-83
Kdm1a	2.07796e-87	0.777877	0.368	0.092	3.96039e-83
Phkb	2.68953e-87	0.562797	0.476	0.155	5.12598e-83
Tbc1d15	2.69874e-87	0.354679	0.548	0.2	5.14352e-83
Slc12a7	2.97733e-87	0.547027	0.5	0.161	5.67449e-83
Fam117a	2.99345e-87	0.384174	0.557	0.204	5.70521e-83
Sppl3	3.0211e-87	0.431101	0.658	0.272	5.75792e-83
Sec23b	3.16109e-87	0.527594	0.46	0.142	6.02472e-83
Ift172	3.4754e-87	0.680062	0.381	0.094	6.62376e-83
Tmem18	4.10386e-87	0.717964	0.342	0.082	7.82155e-83
Tmem209	4.23944e-87	0.483843	0.393	0.109	8.07995e-83
Pef1	4.32117e-87	0.530908	0.436	0.13	8.23573e-83
Hspb2	4.38872e-87	1.4089	0.253	0.031	8.36447e-83
Bex3	4.9614e-87	1.32909	0.28	0.043	9.45592e-83
Dusp12	4.99982e-87	1.02702	0.305	0.058	9.52916e-83
Kpna3	5.9178e-87	1.27918	0.273	0.042	1.12787e-82
Tbc1d5	7.1772e-87	0.855894	0.32	0.068	1.3679e-82
Mdh2	7.36396e-87	0.811849	0.457	0.112	1.4035e-82
Tctn2	7.5322e-87	0.630139	0.338	0.074	1.43556e-82
Fundc1	7.53727e-87	0.726751	0.344	0.076	1.43653e-82
Srp9	7.70006e-87	0.83381	0.354	0.085	1.46755e-82
Exoc2	8.16927e-87	0.570007	0.328	0.072	1.55698e-82
Prxl2c	8.93442e-87	0.373301	0.392	0.11	1.70281e-82
Ehf	9.22019e-87	0.432977	0.958	0.65	1.75728e-82
Dpagt1	9.56601e-87	0.532998	0.423	0.132	1.82319e-82
Anxa2	1.09e-86	0.453328	0.899	0.557	2.07743e-82
Acad10	1.17809e-86	0.548767	0.381	0.094	2.24531e-82
Psmc3	1.20041e-86	0.494599	0.618	0.251	2.28786e-82
Magoh	1.21365e-86	0.753565	0.329	0.074	2.3131e-82
Prepl	1.50635e-86	0.900389	0.342	0.076	2.87095e-82
Zbtb38	1.58514e-86	0.338741	0.699	0.31	3.02111e-82
Cog1	1.72802e-86	0.387176	0.474	0.156	3.29343e-82
Abca5	1.87778e-86	1.55064	0.247	0.027	3.57887e-82
Slc22a15	1.95071e-86	0.877229	0.318	0.071	3.71785e-82
Snn	2.04985e-86	0.62661	0.387	0.107	3.90682e-82
Pisd	2.11883e-86	0.594833	0.418	0.125	4.03827e-82
Fto	2.22124e-86	0.331763	0.569	0.213	4.23347e-82
Usp12	2.23971e-86	0.441941	0.439	0.13	4.26867e-82
Rnf115	2.76513e-86	0.529196	0.397	0.107	5.27006e-82
Bet1	2.79425e-86	1.08114	0.282	0.046	5.32556e-82
Usp53	2.89145e-86	0.624772	0.384	0.099	5.51082e-82
Ltbp3	3.00688e-86	0.314968	0.654	0.264	5.73082e-82
Ctsb	3.83906e-86	0.447987	0.876	0.463	7.31687e-82
Sbds	4.40252e-86	0.435672	0.652	0.276	8.39077e-82
Atp5md	5.01503e-86	2.29831	0.268	0.022	9.55815e-82
Cln3	5.90535e-86	0.474545	0.48	0.153	1.1255e-81
Dnttip2	5.9197e-86	0.80067	0.324	0.074	1.12824e-81
Tpsab1	6.09218e-86	1.05374	0.29	0.054	1.16111e-81
Itpr2	6.24066e-86	0.975676	0.476	0.172	1.18941e-81
Ryk	6.84552e-86	0.406508	0.676	0.294	1.30469e-81
Ap3s2	6.9263e-86	0.679535	0.334	0.078	1.32008e-81
Micu1	6.98817e-86	0.559411	0.459	0.145	1.33188e-81
Zfp384	7.82085e-86	0.607882	0.374	0.101	1.49058e-81
Selenos	8.86507e-86	0.417699	0.596	0.226	1.68959e-81
Eif1ax	9.23626e-86	1.63841	0.247	0.032	1.76034e-81
Psmd12	1.01568e-85	0.597382	0.389	0.104	1.93578e-81
Sec23ip	1.13606e-85	0.509834	0.42	0.123	2.16521e-81
Gipc2	1.16693e-85	0.391111	0.508	0.181	2.22405e-81
Ssr1	1.24698e-85	0.491972	0.834	0.433	2.37661e-81
Tcp11l2	1.40905e-85	0.612856	0.337	0.073	2.6855e-81
Armcx1	1.70255e-85	0.976846	0.29	0.058	3.2449e-81
Plrg1	1.75297e-85	0.847729	0.326	0.075	3.34098e-81
Nelfe	1.95963e-85	0.376096	0.491	0.163	3.73485e-81
Smim19	2.01289e-85	0.659668	0.363	0.094	3.83637e-81
Blmh	2.02351e-85	0.715157	0.359	0.09	3.8566e-81
Pdcd10	2.07739e-85	0.671437	0.324	0.073	3.95929e-81
Ormdl1	2.08172e-85	1.35328	0.257	0.038	3.96756e-81
Acp2	2.12433e-85	0.848016	0.367	0.089	4.04876e-81
Arhgap6	2.15262e-85	1.26679	0.272	0.041	4.10267e-81
Tax1bp3	2.8344e-85	0.481477	0.514	0.181	5.40209e-81
Mtf2	3.03316e-85	0.995302	0.277	0.05	5.78089e-81
Heatr6	3.30307e-85	0.65326	0.389	0.109	6.29533e-81
Commd3	3.57615e-85	0.662575	0.358	0.088	6.81579e-81
Gprasp1	3.60437e-85	0.557356	0.387	0.108	6.86957e-81
Naa38	3.64847e-85	0.692295	0.394	0.103	6.95362e-81
Cacna1d	3.68622e-85	0.479614	0.411	0.122	7.02556e-81
Nipbl	3.7172e-85	0.295503	0.581	0.225	7.0846e-81
Dr1	3.93153e-85	0.528254	0.407	0.119	7.49311e-81
Ncmap	4.43653e-85	1.15282	0.276	0.05	8.45559e-81
Rabgef1	4.60285e-85	0.315387	0.583	0.231	8.77256e-81
Lats1	5.00106e-85	0.549322	0.357	0.091	9.53152e-81
Zfp866	6.1589e-85	0.352816	0.443	0.142	1.17382e-80
Eif2a	6.2563e-85	1.03734	0.264	0.043	1.19239e-80
Tasor2	6.63051e-85	0.604356	0.366	0.096	1.26371e-80
Dnajc13	6.84196e-85	0.435683	0.439	0.137	1.30401e-80
Ik	6.86388e-85	0.456214	0.753	0.355	1.30819e-80
Rrm2b	7.13737e-85	1.13962	0.292	0.048	1.36031e-80
Itpripl2	7.67304e-85	-2.94428	0.182	0.326	1.46241e-80
Wbp2	7.76005e-85	0.497556	0.577	0.224	1.47899e-80
Rft1	8.68949e-85	0.46367	0.405	0.114	1.65613e-80
Ccnt1	8.97623e-85	0.322301	0.621	0.255	1.71078e-80
Rif1	9.36213e-85	0.705799	0.343	0.082	1.78433e-80
Entpd6	1.00918e-84	0.315587	0.492	0.17	1.9234e-80
Gpx8	1.03031e-84	0.379854	0.5	0.18	1.96366e-80
Tmem220	1.10851e-84	1.5056	0.255	0.035	2.11272e-80
Srp14	1.30847e-84	0.579549	0.491	0.166	2.49381e-80
Grb14	1.44561e-84	1.11436	0.273	0.044	2.75518e-80
Btbd3	1.44757e-84	1.22726	0.26	0.042	2.75893e-80
Rbm42	1.55012e-84	0.400873	0.575	0.227	2.95438e-80
Osbp	1.55816e-84	0.523484	0.52	0.171	2.96969e-80
Vti1b	1.65157e-84	0.41748	0.498	0.174	3.14772e-80
Thada	2.09536e-84	0.311228	0.492	0.17	3.99354e-80
Tbl1x	2.17412e-84	0.458186	0.438	0.137	4.14365e-80
Zdhhc6	2.21698e-84	0.286615	0.517	0.18	4.22535e-80
Npepps	2.37561e-84	0.304368	0.559	0.21	4.52767e-80
Dusp16	2.64648e-84	1.03009	0.289	0.056	5.04393e-80
Tbcb	3.2651e-84	0.430586	0.566	0.22	6.22296e-80
Resf1	3.47936e-84	0.31283	0.565	0.221	6.63131e-80
Tpp2	3.81966e-84	0.521353	0.382	0.102	7.27989e-80
Ralgps1	3.97102e-84	0.459272	0.423	0.128	7.56837e-80
Bcat1	4.02402e-84	-1.34351	0.744	0.67	7.66937e-80
Snx12	4.05045e-84	0.312171	0.527	0.192	7.71975e-80
Steap1	4.4736e-84	0.879061	0.315	0.073	8.52624e-80
Mapk11	4.79447e-84	-3.23061	0.122	0.265	9.13777e-80
Sec13	4.80694e-84	0.568961	0.465	0.144	9.16154e-80
Prkaca	5.22464e-84	0.428929	0.477	0.159	9.95764e-80
Trappc6b	5.24282e-84	0.45808	0.422	0.129	9.99229e-80
Plod2	5.5712e-84	0.778794	0.368	0.083	1.06182e-79
Tbce	5.82848e-84	0.571357	0.416	0.115	1.11085e-79
Neurl3	7.0897e-84	0.973974	0.298	0.055	1.35123e-79
Zzz3	7.26992e-84	0.650475	0.369	0.095	1.38557e-79
Fibp	7.27757e-84	0.473501	0.428	0.132	1.38703e-79
Depdc7	7.88637e-84	0.734593	0.324	0.077	1.50306e-79
Sco1	8.14712e-84	1.23815	0.262	0.04	1.55276e-79
Cdc73	8.78853e-84	0.402714	0.445	0.135	1.67501e-79
Usp5	1.10008e-83	0.349343	0.632	0.257	2.09663e-79
Ccnh	1.25055e-83	1.09213	0.276	0.048	2.38343e-79
Klhl2	1.25435e-83	0.271693	0.55	0.209	2.39067e-79
Ndufb4	1.39913e-83	2.2688	0.214	0.017	2.6666e-79
Qdpr	1.54416e-83	0.496852	0.44	0.133	2.94302e-79
Cep290	1.6754e-83	1.06413	0.29	0.055	3.19314e-79
Uba3	1.68164e-83	0.393564	0.418	0.126	3.20504e-79
Srp19	1.73305e-83	0.666195	0.363	0.089	3.30302e-79
Fbxo22	1.76371e-83	0.919476	0.309	0.062	3.36146e-79
Msh6	1.81133e-83	1.17786	0.266	0.039	3.45221e-79
Gtpbp4	1.86132e-83	0.408756	0.493	0.17	3.54748e-79
Gnai3	1.88794e-83	0.376724	0.509	0.185	3.59822e-79
Mxd4	1.91879e-83	0.455713	0.729	0.34	3.65702e-79
Efcab14	1.95554e-83	0.361577	0.624	0.252	3.72707e-79
Rfc1	2.0353e-83	0.601653	0.349	0.088	3.87907e-79
Tmem126b	2.06626e-83	1.13761	0.253	0.033	3.93809e-79
Oard1	2.27938e-83	0.70133	0.352	0.09	4.34428e-79
Pabpc1	2.3293e-83	0.607524	0.412	0.126	4.43941e-79
Tmem14c	2.75386e-83	0.324659	0.623	0.255	5.24858e-79
Acly	3.13758e-83	0.424487	0.573	0.223	5.97991e-79
Ipo11	3.27643e-83	1.48096	0.24	0.031	6.24454e-79
Alg5	3.95424e-83	0.575403	0.357	0.092	7.53638e-79
Ube3c	4.49452e-83	0.363925	0.485	0.167	8.5661e-79
Get4	4.55543e-83	0.311132	0.55	0.206	8.68219e-79
Sarnp	5.03651e-83	1.46815	0.235	0.031	9.59908e-79
Kdm4c	6.10421e-83	0.661833	0.352	0.09	1.1634e-78
Fbxw2	6.62675e-83	0.720716	0.321	0.072	1.26299e-78
Rasa1	6.89322e-83	0.612304	0.382	0.114	1.31378e-78
Eif4ebp3	7.56864e-83	0.477945	0.404	0.114	1.44251e-78
Hook3	8.06344e-83	0.505086	0.445	0.14	1.53681e-78
Nqo1	8.20335e-83	0.385011	0.471	0.155	1.56348e-78
Cul1	8.63292e-83	0.242669	0.559	0.215	1.64535e-78
Ppdpf	8.93303e-83	0.52479	0.441	0.142	1.70255e-78
2009-09-01	9.60588e-83	0.381422	0.542	0.195	1.83079e-78
Dock7	1.07226e-82	0.424955	0.78	0.381	2.04362e-78
Cmpk1	1.07283e-82	1.65629	0.224	0.028	2.0447e-78
Agtpbp1	1.13137e-82	0.364143	0.501	0.175	2.15627e-78
Tm9sf4	1.21343e-82	0.459874	0.466	0.155	2.31268e-78
Wnk1	1.2316e-82	0.361973	0.718	0.325	2.34731e-78
Rida	1.30054e-82	2.0664	0.303	0.026	2.4787e-78
Mgat2	1.354e-82	0.406851	0.788	0.391	2.5806e-78
Xpr1	1.43269e-82	0.712434	0.382	0.104	2.73057e-78
Klhdc1	1.46403e-82	0.880376	0.291	0.062	2.7903e-78
Psmb7	1.50775e-82	1.09728	0.293	0.052	2.87363e-78
Nars	1.51585e-82	1.31241	0.283	0.054	2.88906e-78
Mbnl2	1.59916e-82	0.371695	0.733	0.34	3.04784e-78
Hmox2	1.68096e-82	0.518508	0.419	0.119	3.20374e-78
Srsf10	1.74849e-82	0.41147	0.449	0.147	3.33246e-78
Ewsr1	1.78324e-82	1.11309	0.255	0.037	3.39867e-78
Zc3h15	1.81178e-82	0.449981	0.401	0.125	3.45308e-78
Pdpr	1.9649e-82	0.371888	0.436	0.135	3.7449e-78
Dcun1d5	1.99966e-82	0.38822	0.514	0.181	3.81115e-78
Usp22	2.08509e-82	0.577158	0.46	0.149	3.97397e-78
Zbtb8os	2.36544e-82	0.678014	0.335	0.08	4.50829e-78
Hpse	2.64093e-82	0.779865	0.318	0.077	5.03335e-78
Adora1	2.81908e-82	-1.2629	0.778	0.671	5.37289e-78
Ndufs7	2.83489e-82	0.393374	0.61	0.234	5.40303e-78
Kbtbd2	3.31733e-82	1.12649	0.281	0.052	6.32249e-78
Mocs2	4.05453e-82	0.421818	0.423	0.132	7.72753e-78
Gfm1	4.33541e-82	0.760754	0.364	0.079	8.26285e-78
Nbr1	4.39089e-82	0.295533	0.609	0.236	8.36859e-78
Actl6a	5.39598e-82	0.555859	0.374	0.105	1.02842e-77
Myo9a	6.29808e-82	0.382268	0.449	0.15	1.20035e-77
Phf14	6.50297e-82	0.414508	0.437	0.137	1.2394e-77
Ddx52	6.6745e-82	0.524067	0.359	0.096	1.27209e-77
Ahsa1	6.84619e-82	0.514111	0.452	0.15	1.30482e-77
Gorasp2	7.27165e-82	0.378558	0.473	0.158	1.3859e-77
Usp54	7.34638e-82	0.575884	0.378	0.104	1.40015e-77
Washc5	7.34739e-82	1.10148	0.265	0.042	1.40034e-77
Mbtd1	8.60524e-82	0.473992	0.364	0.098	1.64007e-77
Sin3a	9.7494e-82	0.408469	0.439	0.139	1.85814e-77
Lrrc8b	1.02808e-81	1.3228	0.268	0.043	1.95942e-77
Mapre3	1.03047e-81	0.485284	0.445	0.126	1.96398e-77
Fam241a	1.22396e-81	0.43973	0.672	0.318	2.33275e-77
Dennd1b	1.29102e-81	0.60365	0.347	0.088	2.46055e-77
Fkbp11	1.48237e-81	0.944384	0.278	0.053	2.82524e-77
Krit1	1.57178e-81	0.366385	0.421	0.137	2.99566e-77
Rap1b	1.75777e-81	0.288024	0.519	0.191	3.35014e-77
Grb2	1.7949e-81	0.55163	0.382	0.11	3.42091e-77
Usp48	1.86626e-81	0.305638	0.522	0.185	3.5569e-77
Stt3b	1.91275e-81	0.423856	0.851	0.453	3.64552e-77
Nek1	2.00288e-81	0.760557	0.32	0.069	3.81728e-77
Ppp2r5a	2.14262e-81	0.758662	0.314	0.07	4.08361e-77
Eif5	2.29736e-81	1.01957	0.289	0.05	4.37854e-77
Myzap	2.38409e-81	0.245032	0.624	0.264	4.54383e-77
Dnajc10	2.61001e-81	0.45465	0.627	0.265	4.97443e-77
Lars	2.69311e-81	0.4154	0.445	0.144	5.1328e-77
Samd9l	2.76843e-81	0.573938	0.343	0.093	5.27635e-77
Cox17	2.83509e-81	0.394283	0.558	0.201	5.40339e-77
Akirin2	2.85664e-81	0.418921	0.428	0.134	5.44446e-77
Scly	2.86182e-81	0.616269	0.391	0.102	5.45434e-77
Commd8	3.31848e-81	0.758043	0.327	0.073	6.3247e-77
Capza1	3.41849e-81	1.03065	0.245	0.037	6.51531e-77
Golph3l	3.43564e-81	0.707103	0.308	0.063	6.54798e-77
Araf	3.46563e-81	0.365613	0.68	0.3	6.60515e-77
Cdk5rap3	3.49931e-81	0.540257	0.339	0.075	6.66934e-77
Uhrf1bp1l	3.83437e-81	0.561293	0.414	0.12	7.30792e-77
Slc35b4	4.57686e-81	0.37333	0.481	0.165	8.72303e-77
Atf7ip	4.80909e-81	0.356179	0.538	0.203	9.16564e-77
Coa5	5.04047e-81	0.391322	0.489	0.164	9.60663e-77
Las1l	5.13027e-81	0.409553	0.401	0.114	9.77778e-77
Lsm6	5.22859e-81	0.462495	0.386	0.11	9.96517e-77
Nop58	5.31987e-81	0.487507	0.387	0.106	1.01391e-76
Nsun2	5.39451e-81	0.452071	0.398	0.118	1.02814e-76
Wbp1	5.48791e-81	0.379506	0.744	0.345	1.04594e-76
Uba5	5.52825e-81	0.567536	0.36	0.092	1.05363e-76
Psmb2	5.8316e-81	0.664077	0.391	0.108	1.11144e-76
Ccdc25	5.84251e-81	0.590345	0.341	0.089	1.11352e-76
Plpbp	5.89754e-81	0.383067	0.508	0.172	1.12401e-76
Casd1	6.94254e-81	0.310955	0.564	0.222	1.32318e-76
Cyfip1	6.94487e-81	0.398569	0.523	0.195	1.32362e-76
Pik3r4	7.42114e-81	0.716168	0.318	0.073	1.4144e-76
Qars	7.67544e-81	0.287908	0.469	0.154	1.46286e-76
Atg2a	7.81696e-81	0.36628	0.447	0.138	1.48983e-76
Dnajc9	7.91249e-81	0.450376	0.436	0.145	1.50804e-76
Mcts1	7.99077e-81	0.67958	0.328	0.082	1.52296e-76
Arpc4	8.68259e-81	0.591511	0.372	0.103	1.65481e-76
Lgals8	8.87858e-81	0.320464	0.518	0.183	1.69217e-76
Man1c1	9.37152e-81	-3.26234	0.105	0.239	1.78612e-76
Wdr33	9.58867e-81	0.237503	0.574	0.226	1.82751e-76
Kif2a	9.73152e-81	0.62485	0.362	0.097	1.85473e-76
Abi2	1.08213e-80	0.602157	0.316	0.07	2.06243e-76
Rnf128	1.14548e-80	0.460957	0.909	0.571	2.18316e-76
Mtx2	1.2384e-80	0.502014	0.392	0.115	2.36027e-76
Pfkfb2	1.29914e-80	0.43039	0.407	0.124	2.47603e-76
Dop1a	1.31654e-80	0.660646	0.296	0.065	2.50919e-76
Srp72	1.34297e-80	0.374383	0.427	0.125	2.55957e-76
Uty	1.37211e-80	0.611833	0.362	0.1	2.61511e-76
Mpv17l2	1.40794e-80	0.414043	0.417	0.128	2.6834e-76
Dnajb9	1.45236e-80	0.290185	0.473	0.153	2.76805e-76
Fbxl3	1.45636e-80	1.41373	0.23	0.027	2.77568e-76
Top3b	1.4943e-80	0.214749	0.565	0.2	2.84799e-76
Dynlt3	1.83037e-80	1.00991	0.3	0.06	3.48851e-76
Tmem222	1.91393e-80	0.55227	0.413	0.117	3.64776e-76
Cebpb	1.97991e-80	-2.74498	0.266	0.377	3.77351e-76
Spg7	2.12533e-80	0.2815	0.67	0.276	4.05067e-76
Manf	2.46311e-80	0.324191	0.612	0.252	4.69444e-76
Zfc3h1	2.51667e-80	0.323286	0.514	0.183	4.79652e-76
Paf1	3.4066e-80	0.370935	0.451	0.144	6.49264e-76
Ubxn2a	3.41056e-80	1.17081	0.273	0.048	6.50018e-76
Slc25a35	3.45294e-80	0.494541	0.45	0.139	6.58096e-76
Pet100	3.51955e-80	0.629181	0.337	0.075	6.70792e-76
Snx27	3.86905e-80	0.352847	0.471	0.165	7.37402e-76
Ro60	3.96447e-80	0.51543	0.326	0.08	7.55588e-76
Mpnd	3.96788e-80	0.320595	0.525	0.184	7.56238e-76
Anapc13	4.05634e-80	0.547293	0.458	0.144	7.73097e-76
Ndufa9	4.06601e-80	2.14645	0.242	0.021	7.74941e-76
Mkln1	4.4265e-80	0.207708	0.531	0.202	8.43647e-76
Ash1l	4.69708e-80	0.328236	0.559	0.209	8.95217e-76
Marveld2	4.75981e-80	0.518039	0.415	0.118	9.07173e-76
Tmem161b	5.32201e-80	0.580138	0.372	0.098	1.01432e-75
Sesn1	5.5595e-80	0.578009	0.372	0.098	1.05958e-75
Mal2	5.66204e-80	-1.14868	0.864	0.735	1.07913e-75
Zfp740	5.79254e-80	0.278834	0.583	0.23	1.104e-75
Ptger1	6.22831e-80	0.403617	0.902	0.647	1.18705e-75
Scamp2	6.26212e-80	0.334072	0.584	0.231	1.1935e-75
Cetn2	6.99459e-80	1.05861	0.282	0.056	1.3331e-75
Vps13a	6.99649e-80	0.576366	0.387	0.11	1.33346e-75
Bmpr2	8.06627e-80	0.327434	0.62	0.254	1.53735e-75
H2afv	8.13019e-80	0.605114	0.465	0.15	1.54953e-75
Adi1	8.54401e-80	0.630529	0.404	0.115	1.6284e-75
Iqgap2	8.61938e-80	-4.02347	0.029	0.128	1.64277e-75
Ptprh	8.6844e-80	0.370553	0.419	0.139	1.65516e-75
Tom1l2	9.29748e-80	0.260413	0.564	0.203	1.77201e-75
Lancl1	1.06483e-79	0.464013	0.442	0.144	2.02945e-75
Cdk7	1.09481e-79	0.585743	0.331	0.084	2.0866e-75
Pmm2	1.13433e-79	0.613521	0.362	0.094	2.16192e-75
Phf20	1.21057e-79	0.273894	0.549	0.204	2.30723e-75
Cct5	1.2277e-79	0.847335	0.311	0.069	2.33987e-75
Fbxo8	1.25314e-79	0.514834	0.388	0.11	2.38835e-75
Tfam	1.38233e-79	0.94449	0.291	0.053	2.63458e-75
Pank3	1.38651e-79	0.345449	0.422	0.138	2.64255e-75
Gnl3l	1.45249e-79	0.434058	0.395	0.115	2.76831e-75
Tmem183a	1.49017e-79	0.396834	0.452	0.155	2.84011e-75
Rbm12b2	1.49172e-79	0.6373	0.31	0.071	2.84307e-75
Nrp1	1.53863e-79	0.340465	0.784	0.38	2.93248e-75
Ccnc	1.54948e-79	1.0412	0.249	0.04	2.95316e-75
Scpep1	1.65921e-79	0.320403	0.526	0.189	3.16228e-75
Epb41l5	1.70568e-79	0.329577	0.448	0.142	3.25086e-75
Rnf38	1.92267e-79	0.432439	0.409	0.127	3.66441e-75
Crip2	2.15243e-79	0.406172	0.532	0.2	4.10232e-75
Lztfl1	2.28942e-79	2.09851	0.192	0.015	4.36341e-75
Napg	2.57914e-79	0.356684	0.462	0.158	4.91558e-75
Ndufs5	2.71209e-79	0.583588	0.375	0.089	5.16897e-75
Wbp4	3.06935e-79	0.467848	0.376	0.105	5.84988e-75
Ints10	3.09171e-79	0.388397	0.403	0.121	5.8925e-75
Tuba1c	3.11024e-79	0.457156	0.546	0.219	5.9278e-75
Gpld1	3.19577e-79	0.814929	0.283	0.05	6.09081e-75
Trip4	3.5415e-79	0.585468	0.36	0.09	6.74974e-75
Dzip3	3.63504e-79	1.11589	0.246	0.039	6.92802e-75
Parl	3.8797e-79	1.00747	0.257	0.039	7.39433e-75
Jagn1	4.24202e-79	0.269311	0.495	0.178	8.08487e-75
Mtfr1l	4.25811e-79	0.324243	0.537	0.203	8.11553e-75
Grsf1	4.6474e-79	0.433574	0.439	0.133	8.85749e-75
Cask	4.71045e-79	1.81696	0.222	0.023	8.97765e-75
Fcf1	4.82976e-79	0.874496	0.302	0.065	9.20505e-75
Slc31a1	4.83523e-79	0.461066	0.514	0.198	9.21547e-75
Sar1a	5.17611e-79	0.32697	0.557	0.214	9.86514e-75
Tomm7	5.23776e-79	0.782619	0.333	0.073	9.98265e-75
Cul5	5.2804e-79	0.744283	0.298	0.068	1.00639e-74
Ost4	5.96669e-79	0.48621	0.387	0.114	1.13719e-74
Med30	6.20296e-79	1.1625	0.263	0.046	1.18222e-74
Cir1	6.84826e-79	0.814613	0.301	0.063	1.30521e-74
Atp5l	7.43946e-79	0.997025	0.315	0.057	1.41789e-74
Slc22a18	8.52816e-79	3.23943	0.23	0.011	1.62538e-74
Eif3e	8.63826e-79	1.29344	0.23	0.03	1.64637e-74
Mgll	8.83232e-79	0.33332	0.616	0.245	1.68335e-74
Atp5g3	9.08552e-79	1.61259	0.34	0.05	1.73161e-74
Nsdhl	1.01463e-78	0.783345	0.31	0.064	1.93379e-74
Tuba1b	1.09567e-78	0.400694	0.479	0.176	2.08824e-74
Specc1l	1.10478e-78	0.268271	0.515	0.184	2.1056e-74
Pign	1.14899e-78	0.89118	0.277	0.056	2.18986e-74
Prkce	1.15616e-78	0.261307	0.484	0.168	2.20352e-74
Sqor	1.16017e-78	0.619152	0.406	0.114	2.21117e-74
Noxo1	1.16622e-78	1.14184	0.236	0.035	2.22269e-74
Kdm2a	1.19116e-78	0.384553	0.733	0.343	2.27023e-74
Rchy1	1.19188e-78	0.405785	0.414	0.133	2.2716e-74
Srek1	1.24219e-78	0.302186	0.681	0.294	2.36749e-74
Mvb12a	1.30374e-78	0.788816	0.331	0.072	2.48479e-74
Ncstn	1.3875e-78	0.359462	0.724	0.332	2.64443e-74
Psen1	1.65391e-78	0.239578	0.559	0.216	3.15218e-74
Ddx18	1.69176e-78	0.407364	0.366	0.099	3.22433e-74
Ppp2r2a	1.83889e-78	0.638474	0.306	0.072	3.50475e-74
S100a1	2.0456e-78	1.302	0.408	0.084	3.89871e-74
Aar2	2.18286e-78	0.844349	0.307	0.068	4.16031e-74
Tmem70	2.19234e-78	1.2975	0.255	0.038	4.17838e-74
Becn1	2.28526e-78	0.334368	0.746	0.334	4.35549e-74
Dsp	2.3407e-78	0.374057	0.971	0.741	4.46114e-74
Sptssa	2.43142e-78	0.415642	0.409	0.125	4.63405e-74
Zfand1	2.4842e-78	0.577516	0.335	0.085	4.73464e-74
Dpy30	2.82441e-78	0.422601	0.412	0.13	5.38305e-74
Timm17a	2.89851e-78	0.741175	0.31	0.058	5.52427e-74
St13	2.91149e-78	0.369309	0.444	0.149	5.549e-74
Gtf3c3	2.9132e-78	1.30739	0.254	0.036	5.55227e-74
Rb1	3.15735e-78	0.294108	0.54	0.206	6.0176e-74
Slc22a5	3.26767e-78	0.587113	0.39	0.103	6.22785e-74
Inpp5f	3.54329e-78	0.667276	0.345	0.082	6.75316e-74
Ralgapb	4.13377e-78	0.296864	0.529	0.197	7.87856e-74
Uba2	4.23979e-78	0.306743	0.501	0.184	8.08061e-74
Vamp4	4.36146e-78	0.593169	0.353	0.094	8.31251e-74
Ddit4	4.97792e-78	0.320729	0.584	0.24	9.48741e-74
Desi1	5.33981e-78	0.250575	0.611	0.257	1.01771e-73
Hmgcl	7.85815e-78	0.308589	0.691	0.31	1.49769e-73
Dcun1d1	8.2474e-78	1.41461	0.226	0.024	1.57187e-73
Ndufa10	8.70819e-78	0.606733	0.426	0.109	1.65969e-73
Nfatc3	9.26536e-78	0.541029	0.37	0.103	1.76588e-73
Atf6	9.297e-78	0.28329	0.622	0.264	1.77191e-73
Ubqln1	1.01494e-77	0.358975	0.641	0.276	1.93437e-73
Usp33	1.03042e-77	0.303133	0.461	0.153	1.96388e-73
Adam9	1.0516e-77	0.450917	0.892	0.55	2.00424e-73
Dyrk1b	1.09389e-77	0.307393	0.466	0.151	2.08484e-73
Katnbl1	1.22175e-77	1.28182	0.239	0.036	2.32854e-73
Col4a5	1.28417e-77	0.312175	0.764	0.365	2.4475e-73
Stradb	1.34181e-77	0.997618	0.272	0.049	2.55735e-73
Osbpl1a	1.36947e-77	1.2447	0.325	0.059	2.61006e-73
Rbm5	1.39703e-77	0.273223	0.704	0.31	2.6626e-73
Ube2b	1.44284e-77	0.329021	0.589	0.241	2.74992e-73
Cmbl	1.53695e-77	3.33067	0.196	0.008	2.92928e-73
Cfap36	1.6511e-77	1.34423	0.232	0.031	3.14682e-73
Pkp4	1.73291e-77	0.342301	0.585	0.21	3.30275e-73
Atg3	1.82719e-77	0.788585	0.306	0.067	3.48245e-73
Selenoi	1.93549e-77	0.299635	0.425	0.142	3.68884e-73
Clpx	2.10193e-77	0.813964	0.293	0.053	4.00607e-73
Stoml2	2.27849e-77	0.682999	0.302	0.073	4.34257e-73
Asna1	2.28177e-77	0.51303	0.472	0.158	4.34882e-73
Vdac1	2.30399e-77	0.377695	0.551	0.201	4.39118e-73
Zfp992	2.31137e-77	3.25789	0.176	0.008	4.40525e-73
Hsd17b4	2.44539e-77	0.287663	0.529	0.191	4.66067e-73
Arl8b	2.63055e-77	0.387439	0.41	0.125	5.01356e-73
Rbm7	2.80743e-77	0.859839	0.302	0.067	5.35068e-73
Psmf1	2.86582e-77	0.389437	0.406	0.126	5.46196e-73
Prpf31	2.93442e-77	0.670413	0.308	0.07	5.59272e-73
Nmt1	2.94902e-77	0.3509	0.512	0.185	5.62054e-73
Usp3	3.07094e-77	0.571171	0.336	0.079	5.8529e-73
Pip4p1	3.08761e-77	0.311211	0.535	0.203	5.88467e-73
Tsn	3.42147e-77	0.395773	0.517	0.195	6.52098e-73
Tmem147	3.4753e-77	0.25477	0.521	0.186	6.62357e-73
Pafah1b2	3.91174e-77	0.463742	0.429	0.14	7.45538e-73
Edem3	4.7229e-77	0.28748	0.576	0.231	9.00138e-73
Gtf2i	4.73541e-77	0.335115	0.637	0.26	9.02522e-73
Tdrkh	4.91348e-77	0.978991	0.269	0.047	9.3646e-73
Med24	5.02292e-77	0.30132	0.45	0.152	9.57319e-73
Sil1	5.32261e-77	0.358225	0.397	0.122	1.01444e-72
Calr	5.4685e-77	0.397804	0.817	0.427	1.04224e-72
Trim75	5.55043e-77	1.60859	0.217	0.026	1.05786e-72
Parg	5.70198e-77	0.476114	0.35	0.093	1.08674e-72
Anxa5	6.20481e-77	0.456699	0.626	0.266	1.18257e-72
Shisa7	6.38254e-77	0.511346	0.382	0.117	1.21645e-72
Hexdc	6.54707e-77	0.652057	0.348	0.085	1.24781e-72
Sh2d4a	7.04932e-77	0.361184	0.757	0.365	1.34353e-72
Hspa2	7.31307e-77	0.574086	0.343	0.095	1.3938e-72
Mapk8ip1	7.31645e-77	0.59126	0.375	0.105	1.39444e-72
Ccdc58	7.54125e-77	1.08641	0.253	0.041	1.43729e-72
Itgb6	7.91812e-77	0.381503	0.566	0.221	1.50911e-72
Usp15	8.08632e-77	0.259851	0.552	0.213	1.54117e-72
Cipc	8.13903e-77	0.822442	0.287	0.054	1.55122e-72
Cdc16	8.20736e-77	0.910828	0.263	0.047	1.56424e-72
Med23	8.49295e-77	0.314388	0.414	0.134	1.61867e-72
Fzd6	8.61472e-77	0.26929	0.662	0.296	1.64188e-72
Iscu	8.62374e-77	0.536753	0.419	0.124	1.6436e-72
Trappc1	9.00773e-77	1.09649	0.259	0.044	1.71678e-72
Xrn2	9.03658e-77	0.241837	0.424	0.135	1.72228e-72
Ctns	9.07528e-77	0.478702	0.349	0.092	1.72966e-72
Gtf2b	9.76802e-77	0.584926	0.343	0.089	1.86169e-72
Ino80	1.06852e-76	0.629529	0.314	0.074	2.03649e-72
Tbc1d19	1.11987e-76	0.498074	0.349	0.094	2.13436e-72
Spag9	1.19748e-76	0.231231	0.534	0.198	2.28228e-72
Acat1	1.20376e-76	1.68356	0.288	0.036	2.29424e-72
Ahnak	1.20845e-76	-1.36256	0.721	0.631	2.30319e-72
Ttc4	1.31969e-76	0.513271	0.355	0.095	2.5152e-72
Tbcd	1.56013e-76	0.285787	0.491	0.179	2.97346e-72
Commd1	1.58959e-76	0.788795	0.34	0.075	3.0296e-72
Polr2i	1.61993e-76	0.42774	0.343	0.085	3.08743e-72
Vps29	1.70672e-76	0.424193	0.415	0.128	3.25285e-72
Lyrm9	1.74206e-76	0.940276	0.271	0.048	3.3202e-72
Ndufb5	1.79746e-76	1.70792	0.284	0.037	3.42577e-72
Atp6ap2	1.83161e-76	0.397867	0.836	0.447	3.49086e-72
Srsf5	1.88203e-76	0.346806	0.665	0.294	3.58696e-72
Vps37a	1.93713e-76	0.29782	0.48	0.173	3.69198e-72
Wdr11	1.95544e-76	0.381495	0.409	0.118	3.72688e-72
Pdcd2	1.9606e-76	0.734886	0.28	0.056	3.73671e-72
Rab1b	2.00924e-76	0.352662	0.665	0.291	3.82942e-72
Jkamp	2.07184e-76	0.833774	0.318	0.073	3.94873e-72
Arhgap1	2.12869e-76	0.38208	0.463	0.162	4.05706e-72
Pigb	2.37115e-76	0.837275	0.286	0.063	4.51918e-72
Dnajc16	2.52953e-76	0.226171	0.599	0.24	4.82103e-72
Heatr5b	2.54816e-76	0.664618	0.356	0.099	4.85653e-72
Tmem67	2.67169e-76	1.37022	0.238	0.032	5.09197e-72
Lman2l	2.78152e-76	0.272524	0.569	0.228	5.30129e-72
Nf1	3.07282e-76	0.340939	0.434	0.15	5.85648e-72
Armc10	3.18214e-76	0.350347	0.42	0.134	6.06485e-72
Lamtor3	3.60178e-76	0.458261	0.402	0.119	6.86463e-72
Cdc26	3.77074e-76	1.14087	0.238	0.039	7.18665e-72
Ergic2	4.13055e-76	0.358517	0.43	0.14	7.87242e-72
Pfdn1	4.51795e-76	0.500549	0.36	0.097	8.61076e-72
Iws1	4.78746e-76	0.536553	0.365	0.104	9.12443e-72
Asf1a	4.80586e-76	0.607412	0.299	0.068	9.15949e-72
Ttc23	4.88045e-76	0.356267	0.385	0.113	9.30164e-72
Zfp110	5.02411e-76	0.607794	0.307	0.074	9.57546e-72
Esrra	5.16145e-76	0.592467	0.462	0.122	9.8372e-72
Esrp2	5.88788e-76	0.377677	0.373	0.109	1.12217e-71
Ap2s1	6.19535e-76	0.384774	0.459	0.158	1.18077e-71
Coq4	6.35492e-76	0.892795	0.274	0.051	1.21118e-71
Aqr	6.53016e-76	0.356899	0.374	0.11	1.24458e-71
Pkd2	7.59081e-76	0.251236	0.762	0.348	1.44673e-71
Vcpip1	7.6979e-76	0.720638	0.308	0.076	1.46714e-71
Napepld	8.15533e-76	0.305246	0.618	0.27	1.55432e-71
Slc25a32	8.21604e-76	1.1004	0.241	0.038	1.56589e-71
Fdx1	8.35762e-76	0.677793	0.315	0.073	1.59288e-71
Ppp4c	9.0519e-76	0.360762	0.45	0.153	1.7252e-71
Dennd4c	9.09861e-76	0.248239	0.508	0.196	1.7341e-71
Hnrnpa2b1	9.8584e-76	0.373211	0.864	0.471	1.87891e-71
Eif2b2	1.04464e-75	0.52124	0.37	0.105	1.99099e-71
Ufc1	1.12903e-75	0.459603	0.453	0.15	2.15181e-71
Ccdc32	1.13745e-75	1.09811	0.264	0.048	2.16786e-71
Slc39a10	1.21404e-75	0.236968	0.532	0.209	2.31383e-71
Slc9a8	1.22751e-75	0.691778	0.355	0.082	2.33951e-71
Atg2b	1.29295e-75	0.360343	0.407	0.127	2.46423e-71
Zmym5	1.38637e-75	0.281895	0.453	0.16	2.64227e-71
Cox16	1.38913e-75	0.325035	0.42	0.138	2.64755e-71
Rasgrf2	1.49989e-75	0.336687	0.672	0.315	2.85864e-71
Polg2	1.57821e-75	0.678233	0.319	0.08	3.00792e-71
Thumpd3	1.68052e-75	0.738313	0.3	0.064	3.2029e-71
Arhgap12	1.7619e-75	0.344905	0.382	0.109	3.35801e-71
Fundc2	1.83095e-75	1.2865	0.234	0.032	3.4896e-71
Tfg	2.06604e-75	0.431553	0.418	0.13	3.93767e-71
Coa3	2.0951e-75	0.365475	0.541	0.21	3.99305e-71
Ireb2	2.20455e-75	0.425825	0.384	0.113	4.20164e-71
Trim24	2.42872e-75	0.556912	0.335	0.077	4.6289e-71
Tom1	2.4744e-75	0.528272	0.333	0.081	4.71596e-71
Eif2s2	2.6953e-75	1.54141	0.207	0.025	5.13697e-71
Mtif2	2.70793e-75	0.598601	0.3	0.066	5.16104e-71
Tubb2b	2.82833e-75	0.297708	0.587	0.247	5.39051e-71
Rab4b	2.83532e-75	0.205448	0.542	0.204	5.40384e-71
Dynll2	2.93949e-75	0.395168	0.765	0.383	5.60237e-71
Pyroxd1	2.94954e-75	1.03284	0.243	0.038	5.62154e-71
Ggnbp2	2.95945e-75	0.257347	0.476	0.168	5.64042e-71
Pdcl	2.96241e-75	0.878976	0.31	0.067	5.64606e-71
Cnot8	3.09777e-75	0.50027	0.306	0.069	5.90403e-71
Vps33a	3.17263e-75	0.440717	0.358	0.099	6.04671e-71
Cep57	3.17573e-75	0.384945	0.391	0.122	6.05262e-71
Hspa1a	3.31774e-75	0.239443	0.85	0.488	6.32329e-71
Sos2	3.43768e-75	0.486351	0.304	0.064	6.55188e-71
Atmin	3.58224e-75	0.34834	0.486	0.174	6.82739e-71
Zdhhc5	3.63198e-75	0.322903	0.616	0.255	6.9222e-71
Atp6v0e2	3.80892e-75	0.29957	0.486	0.175	7.25942e-71
Pmpca	4.16363e-75	0.366724	0.433	0.134	7.93547e-71
Hif1an	4.40202e-75	0.317106	0.405	0.13	8.3898e-71
Suco	4.43307e-75	0.259639	0.608	0.257	8.44899e-71
Usp32	4.43455e-75	0.216037	0.562	0.226	8.4518e-71
Ncbp2	4.49815e-75	0.401311	0.462	0.165	8.57302e-71
Cetn3	4.64717e-75	0.315682	0.413	0.134	8.85705e-71
Ywhae	5.3683e-75	0.433298	0.467	0.163	1.02314e-70
Gnl2	5.64367e-75	0.503077	0.318	0.077	1.07563e-70
Ap5m1	6.04113e-75	0.728585	0.293	0.06	1.15138e-70
Sf3a3	6.66826e-75	0.448642	0.383	0.114	1.2709e-70
Parp9	6.74608e-75	0.601593	0.293	0.065	1.28574e-70
Tspan13	6.91401e-75	0.210315	0.57	0.224	1.31774e-70
Ndufab1	7.54113e-75	1.58321	0.282	0.039	1.43726e-70
Smad2	7.62816e-75	0.368528	0.403	0.126	1.45385e-70
Plpp3	7.94486e-75	-1.08055	0.869	0.728	1.51421e-70
Exosc9	8.40975e-75	0.572065	0.314	0.075	1.60281e-70
Srrm1	8.8087e-75	0.227271	0.651	0.286	1.67885e-70
Jak2	9.32087e-75	0.298203	0.464	0.168	1.77646e-70
Fam32a	1.13392e-74	0.328262	0.574	0.229	2.16114e-70
Upf2	1.1654e-74	0.450842	0.352	0.095	2.22114e-70
Prkca	1.17997e-74	0.358806	0.363	0.103	2.24891e-70
Fads2	1.23112e-74	-3.33052	0.051	0.15	2.34639e-70
Ppp2r3c	1.29492e-74	1.43916	0.228	0.032	2.46799e-70
Mindy1	1.33348e-74	0.460024	0.424	0.129	2.54147e-70
Trappc2	1.4257e-74	1.43001	0.22	0.028	2.71724e-70
[truncated: 5,792 more rows]

## Sheet: clus1_ctlvsd84
	p_val	avg_log2FC	pct.1	pct.2	p_val_adj
mt-Atp6	0	4.63178	0.756	0.051	0
mt-Co2	0	7.1849	0.706	0.009	0
mt-Atp8	0	10.5758	0.66	0.001	0
Atp1b1	0	1.37048	0.939	0.322	0
mt-Co3	0	9.2106	0.609	0.002	0
mt-Nd1	0	11.1332	0.56	0	0
Car15	0	-4.75677	0.068	0.599	0
Grem2	0	-5.60903	0.035	0.535	0
mt-Co1	0	7.13399	0.458	0.004	0
Pappa	0	-4.10608	0.073	0.526	0
Fmn2	0	-5.61326	0.023	0.473	0
P3h2	0	3.11675	0.497	0.053	0
Ccn2	0	-4.38518	0.07	0.453	0
Fam129a	0	-3.1448	0.148	0.521	0
Mat2a	0	1.26569	0.944	0.606	0
Baiap2l2	0	-5.13087	0.015	0.213	0
Dbp	1.76003e-307	3.0936	0.463	0.047	3.35444e-303
Scg5	1.61906e-304	-4.73459	0.02	0.22	3.08576e-300
Itm2b	4.58002e-298	1.22096	0.87	0.392	8.72905e-294
Lcn2	9.61017e-279	-2.77136	0.086	0.224	1.8316e-274
Cdk18	1.69601e-269	-2.56196	0.181	0.455	3.23242e-265
Serinc3	1.65235e-252	0.895034	0.924	0.586	3.14922e-248
Igfbp7	8.71907e-251	0.890086	0.862	0.334	1.66177e-246
Bmp3	2.16159e-249	-4.93401	0.01	0.171	4.11978e-245
Sptbn2	6.67411e-244	-1.1168	0.778	0.844	1.27202e-239
Rapgef3	3.42271e-243	-1.37653	0.636	0.753	6.52335e-239
Myo3b	3.68297e-225	2.52548	0.403	0.058	7.01937e-221
mt-Nd4l	5.67663e-222	6.07122	0.438	0.007	1.08191e-217
mt-Nd3	2.38258e-221	13.5021	0.359	0	4.54096e-217
Tnn	5.75278e-221	2.69295	0.428	0.074	1.09642e-216
Rgs6	7.05469e-220	-3.27299	0.048	0.252	1.34455e-215
Per3	1.3827e-210	2.29534	0.404	0.065	2.6353e-206
Nr1d2	1.40255e-209	2.17028	0.44	0.083	2.67312e-205
Lpin2	5.1728e-200	-2.41418	0.137	0.319	9.85884e-196
App	1.73136e-196	0.717868	0.844	0.387	3.29981e-192
Krt19	4.57924e-194	-5.58155	0.004	0.107	8.72757e-190
Aqp3	9.70881e-194	-1.17675	0.796	0.825	1.8504e-189
Muc3a	1.83475e-190	-3.60142	0.038	0.22	3.49686e-186
mt-Nd2	1.4405e-183	13.4625	0.352	0	2.74546e-179
mt-Nd5	4.1689e-180	13.354	0.326	0	7.94551e-176
Gdf15	2.12136e-178	-2.85446	0.063	0.231	4.04311e-174
Spp1	3.4274e-177	-0.964281	0.184	0.17	6.53229e-173
Scarf2	8.13595e-177	-7.33629	0.002	0.108	1.55063e-172
Met	1.2274e-174	1.52225	0.518	0.155	2.3393e-170
Tef	2.21855e-173	2.37619	0.373	0.056	4.22834e-169
Btc	5.67166e-173	-1.72348	0.248	0.472	1.08096e-168
Pde10a	7.28851e-168	-4.44482	0.012	0.146	1.38912e-163
mt-Cytb	7.15954e-164	10.3535	0.381	0	1.36454e-159
Bcat1	5.78274e-161	-3.32024	0.046	0.2	1.10213e-156
Npy	7.52826e-161	3.2362	0.404	0.046	1.43481e-156
Chpt1	1.23987e-160	1.12468	0.645	0.272	2.36307e-156
Vegfa	6.15602e-160	-2.52499	0.067	0.185	1.17328e-155
Col18a1	9.19203e-160	-1.39834	0.38	0.51	1.75191e-155
Slc35g1	8.51188e-154	1.21797	0.537	0.195	1.62228e-149
Per2	4.83789e-153	1.47014	0.457	0.137	9.22054e-149
Macf1	2.61502e-148	-1.34476	0.425	0.559	4.98397e-144
Sel1l3	1.27141e-145	4.62822	0.213	0.007	2.42318e-141
Ifitm10	4.02666e-143	-5.74354	0.004	0.108	7.67442e-139
mt-Nd4	1.52508e-141	13.176	0.291	0	2.90666e-137
H6pd	2.41152e-138	-1.86853	0.171	0.313	4.59612e-134
Tacc2	4.85555e-136	-2.1554	0.103	0.259	9.25419e-132
Bcam	5.67579e-134	0.664912	0.782	0.385	1.08175e-129
Hacd4	4.37651e-133	2.28986	0.261	0.04	8.34118e-129
Flvcr1	9.20375e-132	-2.88069	0.048	0.185	1.75414e-127
Mal	1.15253e-130	0.94446	0.661	0.296	2.1966e-126
Ypel2	2.91323e-129	-1.86931	0.18	0.355	5.55233e-125
Eva1b	8.13978e-125	-2.1196	0.107	0.257	1.55136e-120
Nuak1	6.61398e-123	-3.20384	0.033	0.156	1.26056e-118
Ddx5	5.73648e-122	1.49858	0.365	0.101	1.09332e-117
Timp3	4.1883e-121	1.60068	0.544	0.157	7.98249e-117
Cst3	3.65525e-119	1.70194	0.518	0.13	6.96654e-115
Pde7a	2.04677e-117	1.71493	0.316	0.073	3.90093e-113
Myh10	1.64386e-113	0.695501	0.802	0.499	3.13303e-109
Mprip	4.2544e-111	-0.909398	0.698	0.697	8.10847e-107
Nudt4	5.98245e-108	2.02529	0.361	0.074	1.14019e-103
Adgra1	3.69235e-105	-3.62365	0.015	0.108	7.03725e-101
Trim61	6.26512e-105	1.43975	0.322	0.091	1.19407e-100
AU021092	1.83628e-104	0.834204	0.499	0.205	3.49977e-100
Clec2d	2.81134e-104	1.80382	0.309	0.071	5.35814e-100
Slc14a2	8.79537e-103	-2.54716	0.058	0.141	1.67631e-98
Scamp5	1.27386e-101	-1.29099	0.313	0.442	2.42786e-97
Ogt	2.27703e-101	0.825707	0.61	0.293	4.3398e-97
Mpped2	7.34426e-101	1.16105	0.369	0.125	1.39974e-96
Galnt2	8.94185e-99	-1.60768	0.193	0.32	1.70423e-94
Lmo7	1.13252e-98	0.876992	0.58	0.263	2.15846e-94
Cdh16	4.55872e-98	0.397302	0.973	0.808	8.68847e-94
Dtx3	2.54004e-97	-1.51103	0.222	0.347	4.84106e-93
Hdac4	6.56964e-97	-1.80921	0.139	0.282	1.25211e-92
Mgll	1.16382e-88	-2.02891	0.089	0.209	2.21813e-84
Defb1	4.86903e-88	1.22998	0.436	0.158	9.27988e-84
Dock7	1.76355e-87	0.701594	0.633	0.331	3.36116e-83
Cnn3	2.26706e-87	1.64513	0.249	0.057	4.32079e-83
Apela	1.95041e-86	1.01777	0.393	0.151	3.71729e-82
Faah	3.88738e-86	-1.49848	0.22	0.35	7.40896e-82
Ube2v2	4.30452e-86	1.9914	0.192	0.034	8.20398e-82
Cryab	1.49809e-85	1.97606	0.319	0.051	2.8552e-81
Ache	2.02414e-85	-1.84823	0.126	0.271	3.85781e-81
Rgl3	2.06808e-85	-0.708446	0.815	0.787	3.94155e-81
Thbs1	9.88097e-83	0.922522	0.54	0.235	1.88321e-78
Nectin3	1.34171e-81	0.988768	0.43	0.177	2.55716e-77
Zmynd11	4.1916e-81	0.826014	0.468	0.202	7.98877e-77
Sestd1	4.62215e-81	0.796203	0.482	0.215	8.80935e-77
Myo18a	3.018e-80	-1.15324	0.396	0.468	5.75201e-76
Spink8	4.1688e-79	-1.65483	0.13	0.24	7.94531e-75
Dab1	1.51297e-78	-1.35021	0.266	0.393	2.88357e-74
Twsg1	4.44678e-78	1.51834	0.354	0.095	8.47513e-74
Car2	1.15086e-77	1.30501	0.46	0.162	2.19343e-73
Stx7	1.07918e-76	0.878427	0.432	0.185	2.05681e-72
Mon2	7.31416e-76	-1.21115	0.346	0.445	1.39401e-71
Rasgrf2	1.87439e-74	0.798554	0.456	0.213	3.57239e-70
Dcxr	1.88742e-74	3.62838	0.137	0.009	3.59723e-70
Frem2	7.33663e-74	0.784627	0.438	0.197	1.39829e-69
Naaladl2	1.83165e-73	1.25878	0.257	0.077	3.49095e-69
Sema3f	7.32054e-73	-1.27031	0.248	0.353	1.39522e-68
Hnrnpr	8.13188e-73	1.06186	0.313	0.111	1.54985e-68
Tmem30b	3.77656e-72	0.806649	0.487	0.214	7.19774e-68
Tbc1d14	3.80905e-72	-1.36806	0.279	0.378	7.25966e-68
Crem	2.31282e-71	-1.7739	0.107	0.215	4.408e-67
Igsf5	2.47133e-71	-1.02439	0.44	0.492	4.71011e-67
Arhgef3	4.13085e-70	-1.91114	0.086	0.185	7.87298e-66
Adgrg1	1.10427e-69	0.535652	0.767	0.461	2.10462e-65
Ces1d	1.33224e-69	1.78867	0.204	0.043	2.53911e-65
Arid3a	2.2115e-68	-1.84198	0.083	0.181	4.21489e-64
Pdzk1ip1	3.21765e-68	0.615966	0.669	0.382	6.13251e-64
Kansl1l	4.14369e-68	1.32714	0.231	0.066	7.89745e-64
Cyfip2	5.50889e-68	-1.10179	0.19	0.228	1.04994e-63
Rasal1	7.50728e-68	1.14502	0.264	0.089	1.43081e-63
Cdh1	1.26303e-67	0.741039	0.513	0.232	2.4072e-63
Ube2d2a	1.96414e-66	1.61341	0.193	0.047	3.74346e-62
Rnpc3	2.27735e-66	1.13573	0.285	0.098	4.34041e-62
Amy1	2.31123e-66	1.97157	0.164	0.028	4.40497e-62
Slc44a1	2.65876e-65	0.864853	0.414	0.174	5.06732e-61
Npnt	3.32272e-65	-0.826024	0.62	0.625	6.33278e-61
Timp2	3.92506e-65	1.67909	0.276	0.066	7.48077e-61
Tspan3	4.4162e-65	1.79353	0.299	0.068	8.41684e-61
Tspan8	1.46655e-64	2.0118	0.236	0.05	2.79509e-60
Elovl7	2.98452e-64	1.17424	0.279	0.09	5.6882e-60
Daam2	4.69933e-64	-2.22303	0.048	0.139	8.95646e-60
Rtn3	1.02799e-63	0.867251	0.441	0.188	1.95925e-59
Id3	3.68871e-63	-1.93915	0.056	0.136	7.03031e-59
Pde8b	9.97156e-63	0.785749	0.358	0.152	1.90048e-58
Tmem229a	2.64166e-62	0.742681	0.413	0.189	5.03473e-58
Gls	3.54185e-62	0.649291	0.533	0.283	6.75041e-58
Olfm1	1.40237e-61	-2.27192	0.039	0.113	2.67277e-57
Arhgdib	2.60663e-61	1.07454	0.263	0.09	4.96798e-57
Nbeal1	8.36157e-61	0.874817	0.351	0.14	1.59363e-56
Sort1	5.13686e-60	0.638715	0.501	0.244	9.79034e-56
Mcoln3	7.15156e-60	-1.29861	0.218	0.327	1.36302e-55
Myo6	1.52497e-59	0.552205	0.578	0.311	2.90643e-55
Adora1	4.43643e-59	-1.16065	0.275	0.366	8.45539e-55
Parp8	1.11504e-58	0.692285	0.424	0.2	2.12515e-54
Pax8	2.2655e-58	0.458054	0.748	0.484	4.31781e-54
Tspan4	2.41902e-58	2.80429	0.157	0.018	4.61041e-54
Cd59a	3.71407e-58	1.35776	0.23	0.067	7.07864e-54
Ndrg1	6.10363e-58	-1.08867	0.409	0.466	1.16329e-53
Ccdc141	6.49669e-58	0.7506	0.424	0.199	1.2382e-53
Clk1	3.41781e-57	0.534769	0.598	0.333	6.51401e-53
Fcgbp	6.01023e-57	-2.22141	0.059	0.103	1.14549e-52
Muc1	1.09125e-56	0.567526	0.503	0.264	2.07981e-52
Ephx1	1.10209e-56	0.871279	0.391	0.155	2.10047e-52
Idh2	1.19892e-56	1.76992	0.328	0.074	2.28503e-52
Col11a1	1.22959e-56	1.48808	0.163	0.039	2.34347e-52
Cgn	1.97657e-56	-1.4303	0.171	0.262	3.76715e-52
Cry2	3.7929e-56	1.20069	0.207	0.061	7.22889e-52
Cdc42bpb	7.82222e-56	-1.05201	0.358	0.412	1.49084e-51
Tpst2	9.19372e-56	-2.05432	0.047	0.115	1.75223e-51
Cdo1	4.52938e-55	2.0102	0.172	0.032	8.63254e-51
Ankrd12	1.76261e-54	1.17411	0.215	0.068	3.35935e-50
Tasor	2.24356e-54	0.995444	0.254	0.091	4.27601e-50
BC005537	4.60658e-54	0.829946	0.323	0.129	8.77968e-50
Atg4c	6.76894e-54	1.19485	0.209	0.067	1.29009e-49
Epcam	8.15407e-54	0.952024	0.438	0.178	1.55408e-49
Cd14	8.22535e-54	-1.97541	0.046	0.108	1.56767e-49
Cadm1	1.5114e-53	1.07006	0.223	0.073	2.88057e-49
Cds1	3.1829e-53	1.23229	0.218	0.068	6.0663e-49
Sgk1	4.4897e-53	0.656004	0.517	0.295	8.55691e-49
Bmpr1b	5.16595e-53	0.811211	0.277	0.114	9.84579e-49
Ldhd	5.35194e-53	-1.23912	0.247	0.323	1.02003e-48
Rcn1	8.34561e-53	-1.73017	0.081	0.156	1.59059e-48
Pts	8.4376e-53	0.85357	0.276	0.112	1.60812e-48
Ddit4l	1.23056e-52	-1.58037	0.121	0.211	2.34533e-48
Ppcdc	1.32367e-52	-1.28824	0.231	0.323	2.52279e-48
Pik3c2a	9.04407e-52	1.05355	0.212	0.073	1.72371e-47
Ssbp4	1.42267e-51	-2.09783	0.046	0.115	2.71147e-47
N4bp2l2	1.64019e-51	1.03956	0.234	0.082	3.12604e-47
Aqp2	2.02125e-51	-0.661214	0.995	0.957	3.8523e-47
Zfp871	2.08838e-51	1.2616	0.199	0.056	3.98024e-47
Luzp1	2.84171e-51	1.69472	0.186	0.041	5.41601e-47
Fads2	3.08309e-51	-1.93125	0.068	0.145	5.87607e-47
Sntb2	3.86589e-51	2.1071	0.143	0.026	7.36801e-47
Ptgs1	4.23053e-51	-0.974893	0.416	0.465	8.06297e-47
Rorc	8.12948e-51	0.899869	0.268	0.103	1.5494e-46
Sypl	9.52248e-51	1.01504	0.298	0.109	1.81489e-46
Nbeal2	1.48313e-50	-1.61489	0.135	0.223	2.82669e-46
Rtn4	3.12801e-50	1.54267	0.178	0.044	5.96167e-46
Slc25a3	7.32019e-50	2.1743	0.251	0.046	1.39515e-45
Rapgef6	1.04198e-49	0.965395	0.228	0.082	1.98591e-45
Usp9x	1.36469e-49	0.835524	0.313	0.127	2.60096e-45
Cd81	1.58623e-49	0.71638	0.534	0.252	3.02319e-45
Tmsb4x	1.74835e-49	0.57041	0.607	0.337	3.33218e-45
Selenot	4.02029e-49	1.2861	0.165	0.043	7.66227e-45
Efemp1	1.07273e-48	1.16629	0.18	0.055	2.04452e-44
Msi2	1.19585e-48	0.522763	0.549	0.301	2.27918e-44
Rbm4	1.99593e-48	0.872358	0.25	0.095	3.80405e-44
Zfp641	5.37038e-48	0.85833	0.244	0.096	1.02354e-43
Gnao1	7.43194e-48	1.08435	0.175	0.054	1.41645e-43
Zswim4	8.03299e-48	-2.07474	0.04	0.106	1.53101e-43
Dvl1	9.30265e-48	-0.800752	0.468	0.49	1.77299e-43
Ddit4	1.50853e-47	-1.3647	0.202	0.288	2.87511e-43
Fam162a	2.18976e-47	2.12863	0.143	0.027	4.17347e-43
Myo1d	2.43294e-47	0.556798	0.459	0.235	4.63693e-43
Slc31a1	3.40709e-47	1.1251	0.215	0.069	6.49356e-43
Id4	4.52802e-47	1.05134	0.24	0.085	8.62995e-43
Hsd17b11	5.7968e-47	0.715037	0.325	0.144	1.10481e-42
Dnajc10	5.92558e-47	1.29619	0.246	0.076	1.12936e-42
Trim60	6.58721e-47	1.14072	0.178	0.057	1.25546e-42
Wsb1	9.17836e-47	-0.886558	0.409	0.454	1.7493e-42
Golm1	1.00226e-46	-1.35136	0.139	0.205	1.91021e-42
Strn3	1.17524e-46	0.804795	0.247	0.097	2.23989e-42
Pllp	2.16687e-46	1.56133	0.136	0.031	4.12983e-42
Tnfsf10	4.54473e-46	0.769327	0.339	0.157	8.66179e-42
Glis2	5.64515e-46	0.550063	0.499	0.267	1.07591e-41
Ppargc1a	1.04744e-45	1.31875	0.252	0.073	1.99632e-41
Itgb6	1.16111e-45	2.02997	0.157	0.03	2.21296e-41
Vasn	1.27071e-45	1.10744	0.205	0.066	2.42184e-41
Cav2	1.8008e-45	1.18359	0.177	0.054	3.43215e-41
Dock8	1.86092e-45	0.656638	0.344	0.155	3.54673e-41
Dnaja1	2.04949e-45	1.85317	0.128	0.027	3.90613e-41
Fras1	2.58656e-45	1.19735	0.171	0.05	4.92972e-41
Ablim2	3.43255e-45	1.67615	0.13	0.031	6.54209e-41
Tspan9	3.63725e-45	0.957215	0.284	0.104	6.93224e-41
Sf3b1	4.41031e-45	0.574448	0.456	0.235	8.4056e-41
Tmem45b	7.26298e-45	0.568862	0.411	0.209	1.38425e-40
Btbd9	1.24876e-44	0.64024	0.367	0.176	2.38002e-40
Akr1b3	2.4185e-44	0.615076	0.335	0.143	4.60942e-40
Coq10b	4.21996e-44	1.52609	0.129	0.03	8.04282e-40
Cnot6l	5.8352e-44	1.1892	0.19	0.061	1.11213e-39
Ces1e	9.39767e-44	1.75122	0.11	0.022	1.7911e-39
Psma3	3.60039e-43	1.42688	0.12	0.028	6.86199e-39
Mfsd6	8.16824e-43	1.24913	0.163	0.047	1.55679e-38
Gsta3	1.25327e-42	1.0687	0.169	0.055	2.38861e-38
Dcaf11	1.45871e-42	0.578267	0.405	0.202	2.78016e-38
Tnfaip2	1.82719e-42	-1.31434	0.177	0.246	3.48245e-38
Mzt1	2.22811e-42	1.60058	0.118	0.027	4.24656e-38
Wapl	2.77957e-42	1.04909	0.207	0.072	5.29759e-38
Atp6v0e	4.36295e-42	0.728196	0.277	0.117	8.31536e-38
St6galnac2	6.97661e-42	0.468574	0.54	0.313	1.32967e-37
Auh	1.6797e-41	0.892526	0.221	0.088	3.20134e-37
Hipk1	1.74894e-41	0.70294	0.324	0.14	3.33331e-37
Sdk1	2.18585e-41	-1.99879	0.046	0.112	4.16601e-37
Tmtc2	2.38804e-41	0.847142	0.238	0.098	4.55137e-37
Cobll1	2.59951e-41	0.626903	0.429	0.22	4.9544e-37
Sbspon	2.85241e-41	0.795086	0.221	0.088	5.4364e-37
Anxa7	2.86786e-41	0.970493	0.206	0.071	5.46585e-37
Kcnj1	2.91654e-41	-0.468422	0.209	0.25	5.55863e-37
Ugt8a	6.60449e-41	0.997461	0.218	0.074	1.25875e-36
Klhl24	6.96787e-41	0.998901	0.215	0.075	1.32801e-36
Sec62	8.72375e-41	0.830598	0.31	0.129	1.66266e-36
Sim1	9.17683e-41	0.551855	0.419	0.223	1.74901e-36
Kcnc2	1.20928e-40	-1.58466	0.077	0.155	2.30477e-36
Gnaq	1.67971e-40	0.789409	0.244	0.099	3.20136e-36
Mpc1	1.70357e-40	2.68993	0.128	0.015	3.24683e-36
Aldh1a3	2.42834e-40	1.14428	0.134	0.041	4.62817e-36
Nav1	2.7644e-40	-1.35797	0.149	0.22	5.26868e-36
Ythdf3	3.33182e-40	0.54776	0.334	0.156	6.35012e-36
Mylk	3.35092e-40	0.48202	0.425	0.215	6.38653e-36
Tmx3	6.15154e-40	0.844946	0.204	0.075	1.17242e-35
Pnpla8	6.50217e-40	1.08259	0.172	0.055	1.23925e-35
Fzd4	1.70344e-39	-0.854658	0.273	0.302	3.24659e-35
Prkaa2	2.74991e-39	0.887591	0.227	0.085	5.24105e-35
Aktip	3.28739e-39	0.667746	0.284	0.123	6.26543e-35
Laptm4a	3.92372e-39	1.28392	0.167	0.049	7.47822e-35
Srsf5	4.39692e-39	0.390197	0.531	0.299	8.38009e-35
Il15ra	5.44656e-39	0.910546	0.209	0.079	1.03806e-34
Pfkfb3	5.86535e-39	0.45303	0.559	0.354	1.11788e-34
Ctdspl	6.34401e-39	0.837829	0.212	0.079	1.20911e-34
Slc4a5	2.0874e-38	-1.29152	0.174	0.254	3.97837e-34
Cept1	4.04722e-38	0.651466	0.262	0.115	7.7136e-34
Syne2	6.21029e-38	-0.556502	0.74	0.679	1.18362e-33
Serinc1	6.93174e-38	0.997658	0.203	0.069	1.32112e-33
Cisd2	7.41542e-38	1.18486	0.174	0.054	1.41331e-33
Ttc3	1.15372e-37	1.01159	0.181	0.063	2.19887e-33
Nr1d1	2.27541e-37	0.885888	0.236	0.094	4.3367e-33
Cul1	3.40658e-37	0.602505	0.273	0.126	6.4926e-33
Spata13	3.63195e-37	-1.10148	0.249	0.311	6.92214e-33
Glt8d1	9.56371e-37	0.989194	0.153	0.052	1.82275e-32
Bcl2l1	1.05506e-36	0.462568	0.483	0.258	2.01083e-32
Krit1	1.1074e-36	0.711832	0.209	0.086	2.1106e-32
Umod	2.03144e-36	0.556525	0.114	0.074	3.87172e-32
Tmem106b	2.11647e-36	1.10912	0.239	0.078	4.03379e-32
Nav2	2.12017e-36	-1.18596	0.163	0.224	4.04083e-32
Hnrnpk	2.31358e-36	1.17611	0.129	0.039	4.40944e-32
Srrm2	3.08739e-36	-0.621544	0.616	0.578	5.88426e-32
Dst	3.22506e-36	0.699878	0.384	0.173	6.14665e-32
Gm2a	3.48779e-36	1.81532	0.139	0.028	6.64737e-32
Tcf7l1	3.68631e-36	-1.33502	0.136	0.206	7.02575e-32
Slc25a30	4.36701e-36	1.72932	0.124	0.026	8.32307e-32
Gpc5	4.70324e-36	1.04073	0.161	0.056	8.96391e-32
Ifi44l	6.13141e-36	1.15724	0.144	0.048	1.16859e-31
Sfi1	6.18702e-36	-0.389167	0.924	0.853	1.17918e-31
Eps15	6.22178e-36	0.638471	0.254	0.112	1.18581e-31
Ctdsp2	6.83189e-36	0.51437	0.367	0.179	1.30209e-31
Vmp1	8.33e-36	-1.0195	0.298	0.341	1.58761e-31
Tanc1	1.8408e-35	0.843328	0.264	0.107	3.50837e-31
Wwp1	2.29108e-35	0.624421	0.29	0.133	4.36656e-31
Spint2	2.55833e-35	0.378403	0.599	0.325	4.87591e-31
Fhod3	2.78483e-35	0.613512	0.319	0.151	5.30761e-31
Lrba	2.78685e-35	0.722372	0.268	0.119	5.31146e-31
Adgrg3	3.02031e-35	1.22455	0.133	0.039	5.7564e-31
Sult2b1	3.44939e-35	-1.90819	0.049	0.112	6.57419e-31
Nptn	5.5361e-35	1.36366	0.18	0.049	1.05513e-30
Mbtd1	7.38548e-35	0.912429	0.159	0.056	1.4076e-30
Ypel5	8.89631e-35	0.799677	0.204	0.082	1.69555e-30
Hnrnpu	9.08733e-35	0.481484	0.32	0.158	1.73195e-30
Zc3h14	9.65543e-35	0.626494	0.235	0.103	1.84023e-30
Ros1	1.12623e-34	0.791047	0.158	0.056	2.14649e-30
Rrad	1.14718e-34	1.18309	0.147	0.048	2.1864e-30
Ndfip1	1.18919e-34	0.785779	0.286	0.118	2.26647e-30
Zfp866	1.20314e-34	0.852051	0.199	0.079	2.29306e-30
Ergic2	1.45205e-34	0.873124	0.209	0.082	2.76747e-30
Atp1a1	2.05511e-34	1.29734	0.477	0.134	3.91684e-30
AW549877	2.39287e-34	0.462222	0.397	0.211	4.56058e-30
Tmco1	2.89756e-34	1.90427	0.133	0.027	5.52246e-30
Tmem30a	4.00359e-34	1.03396	0.144	0.045	7.63043e-30
S100a11	4.67428e-34	0.975402	0.248	0.089	8.90871e-30
Hoxb4	5.50493e-34	0.36297	0.565	0.347	1.04919e-29
Cmtm4	6.12544e-34	1.03766	0.17	0.055	1.16745e-29
Crebrf	6.12889e-34	0.897112	0.192	0.072	1.16811e-29
Ldhb	6.95798e-34	1.332	0.361	0.111	1.32612e-29
Maco1	7.76262e-34	1.04132	0.183	0.062	1.47948e-29
Plekhg3	8.30037e-34	-0.796229	0.421	0.442	1.58197e-29
Zmym2	1.84506e-33	0.592098	0.222	0.098	3.5165e-29
Ppp4r2	1.85266e-33	0.710645	0.214	0.092	3.53099e-29
Akr1c19	2.2269e-33	0.529487	0.256	0.124	4.24424e-29
Fam241a	2.60857e-33	0.479451	0.276	0.138	4.97168e-29
Plcb4	2.79739e-33	0.546637	0.281	0.138	5.33155e-29
Sdc4	5.22651e-33	0.83713	0.4	0.15	9.9612e-29
Osbpl9	6.00984e-33	0.781383	0.202	0.077	1.14542e-28
Fignl2	7.16789e-33	-1.674	0.062	0.12	1.36613e-28
Hdac5	8.35593e-33	1.32269	0.118	0.031	1.59256e-28
Tm9sf2	9.3303e-33	1.2022	0.19	0.06	1.77826e-28
Dnaja2	1.09896e-32	1.18392	0.148	0.043	2.09452e-28
Ube2k	1.26794e-32	0.87199	0.152	0.055	2.41658e-28
Pigq	1.27624e-32	0.577002	0.355	0.179	2.43238e-28
Rab11fip2	2.0658e-32	0.726623	0.221	0.099	3.9372e-28
Phactr1	2.22768e-32	0.586761	0.236	0.11	4.24573e-28
Jpt2	2.34113e-32	-1.50642	0.089	0.147	4.46195e-28
Prss23	2.56202e-32	2.31167	0.151	0.025	4.88296e-28
Erbin	3.44043e-32	0.817209	0.246	0.101	6.55712e-28
Myof	4.86311e-32	-1.27493	0.086	0.124	9.26861e-28
Trp53inp2	5.13147e-32	1.23501	0.221	0.067	9.78007e-28
Camkk2	5.14811e-32	-1.00722	0.261	0.326	9.81178e-28
Gipc2	7.34705e-32	0.565643	0.255	0.124	1.40028e-27
Nemf	8.74104e-32	0.701376	0.218	0.093	1.66596e-27
Strip2	1.09302e-31	0.498773	0.246	0.119	2.08318e-27
Enpp4	1.10729e-31	1.52422	0.108	0.025	2.11038e-27
Ptger1	1.21862e-31	0.223935	0.793	0.574	2.32257e-27
Abcd3	1.23312e-31	1.00535	0.138	0.044	2.35021e-27
Dram2	1.38501e-31	0.788711	0.151	0.057	2.63969e-27
Plec	1.48028e-31	-0.902357	0.16	0.179	2.82126e-27
Smim1	1.49241e-31	0.74715	0.178	0.072	2.84439e-27
Ctnnd1	1.49353e-31	0.548295	0.32	0.158	2.84652e-27
Lgr4	1.66927e-31	0.905385	0.229	0.085	3.18146e-27
Mtmr6	1.77772e-31	0.989705	0.167	0.059	3.38816e-27
Lamp2	2.04453e-31	0.662619	0.328	0.15	3.89668e-27
Ppp4r3b	2.42271e-31	0.85514	0.163	0.064	4.61744e-27
Dyrk1b	2.48741e-31	0.520678	0.287	0.141	4.74075e-27
Bmpr1a	2.50095e-31	0.649368	0.212	0.091	4.76656e-27
Anxa4	2.6869e-31	0.718652	0.247	0.105	5.12097e-27
Wls	3.00943e-31	0.515862	0.38	0.197	5.73567e-27
Lurap1	3.24542e-31	0.568727	0.266	0.128	6.18545e-27
Ncoa3	3.75386e-31	0.441103	0.373	0.194	7.15449e-27
Tgfbr1	4.29737e-31	0.828395	0.167	0.063	8.19036e-27
Tmem87b	4.37937e-31	0.8691	0.183	0.068	8.34664e-27
Pcdh7	5.16962e-31	1.01601	0.131	0.043	9.85278e-27
Dpy19l4	6.26658e-31	0.870759	0.143	0.05	1.19435e-26
Ptpn21	1.62865e-30	0.429467	0.285	0.145	3.10405e-26
Usp53	1.79866e-30	0.667546	0.195	0.084	3.42807e-26
Vps37a	2.17032e-30	0.508473	0.242	0.115	4.13641e-26
Cdc42	3.11982e-30	1.03441	0.14	0.046	5.94606e-26
Ranbp2	3.12122e-30	0.608695	0.223	0.099	5.94874e-26
Lifr	6.27426e-30	0.667953	0.249	0.107	1.19581e-25
Rbm15	6.60948e-30	0.537383	0.261	0.125	1.2597e-25
Fam8a1	8.99869e-30	0.807261	0.187	0.077	1.71506e-25
Defb29	1.05805e-29	0.952021	0.139	0.051	2.01653e-25
Itgav	1.17946e-29	0.999999	0.205	0.071	2.24793e-25
Pea15a	1.17947e-29	0.577905	0.231	0.105	2.24796e-25
Tmbim6	1.28988e-29	0.811825	0.383	0.154	2.45838e-25
Tardbp	2.09034e-29	0.410835	0.371	0.199	3.98398e-25
Zfp606	5.45403e-29	0.984072	0.122	0.041	1.03948e-24
B3gnt7	7.44501e-29	-1.52697	0.085	0.143	1.41894e-24
Ptpn13	8.25561e-29	0.308582	0.553	0.331	1.57344e-24
Strbp	1.33495e-28	0.839568	0.158	0.064	2.54428e-24
Snx14	2.00588e-28	0.847554	0.164	0.066	3.82302e-24
Rbbp6	2.01019e-28	0.595317	0.212	0.097	3.83123e-24
Tmem171	2.03082e-28	1.70985	0.127	0.03	3.87054e-24
Amn1	2.05961e-28	0.791426	0.145	0.058	3.92541e-24
Txnrd1	2.4677e-28	-1.45129	0.069	0.114	4.70318e-24
Zfyve16	2.65933e-28	1.07854	0.134	0.047	5.06842e-24
Acer2	2.82019e-28	0.372553	0.398	0.228	5.37501e-24
Efna5	3.36702e-28	-1.14195	0.167	0.218	6.41719e-24
F3	3.43588e-28	1.02511	0.148	0.052	6.54845e-24
Scyl2	3.75601e-28	1.20957	0.111	0.034	7.15857e-24
Car5b	5.07071e-28	0.72867	0.173	0.071	9.66426e-24
Resf1	6.92484e-28	0.454542	0.26	0.132	1.31981e-23
Lgals3	7.86696e-28	0.95489	0.216	0.082	1.49936e-23
Cbx5	8.09428e-28	0.760521	0.188	0.076	1.54269e-23
Ttc14	1.36425e-27	0.404994	0.361	0.197	2.60013e-23
Tm9sf3	1.41045e-27	0.587263	0.239	0.109	2.68817e-23
Gdi1	1.44724e-27	-0.823267	0.333	0.351	2.75829e-23
Smtn	1.91685e-27	-0.97303	0.184	0.211	3.65332e-23
Rnf128	2.82768e-27	0.816077	0.242	0.097	5.38927e-23
Samd9l	4.2216e-27	0.936312	0.126	0.046	8.04595e-23
Slc35a3	5.04221e-27	0.735161	0.184	0.075	9.60996e-23
Nufip2	5.56314e-27	0.528697	0.205	0.097	1.06028e-22
M6pr	5.93741e-27	1.08423	0.133	0.042	1.13161e-22
Yipf4	6.02834e-27	1.11944	0.108	0.033	1.14894e-22
Ensa	6.45713e-27	1.03498	0.141	0.048	1.23066e-22
Trpm7	6.48012e-27	0.78935	0.187	0.075	1.23505e-22
Myo9a	7.20098e-27	0.578752	0.222	0.106	1.37243e-22
Plau	7.96836e-27	0.393579	0.121	0.063	1.51869e-22
Trmt1l	9.02055e-27	0.619489	0.207	0.096	1.71923e-22
Enpp5	9.54611e-27	1.14958	0.134	0.041	1.81939e-22
Mfhas1	1.29455e-26	0.348966	0.45	0.256	2.46729e-22
Ptprj	1.63685e-26	0.337094	0.499	0.298	3.11967e-22
Cab39l	2.29057e-26	0.780086	0.179	0.072	4.3656e-22
Smc6	2.29841e-26	0.637122	0.183	0.082	4.38053e-22
Lclat1	2.50015e-26	1.14837	0.108	0.034	4.76503e-22
Plpp3	2.60709e-26	0.405914	0.407	0.208	4.96886e-22
Usp34	2.71212e-26	0.583366	0.198	0.089	5.16904e-22
Col4a3bp	3.366e-26	0.436242	0.266	0.137	6.41526e-22
Plxdc2	3.66638e-26	0.718482	0.224	0.092	6.98776e-22
Skp1a	3.86777e-26	1.56323	0.101	0.022	7.37157e-22
Wfdc2	3.88084e-26	0.329814	0.634	0.36	7.3965e-22
Arl2bp	4.02873e-26	0.95127	0.115	0.04	7.67835e-22
Myzap	4.24066e-26	0.537561	0.191	0.089	8.08228e-22
Mknk2	4.25603e-26	0.36384	0.463	0.266	8.11156e-22
Il34	4.27903e-26	-1.11838	0.123	0.166	8.1554e-22
Otulinl	4.60145e-26	0.515557	0.215	0.103	8.7699e-22
Srsf7	5.63115e-26	0.396086	0.317	0.165	1.07324e-21
Oga	6.28678e-26	0.385906	0.338	0.185	1.1982e-21
Wasl	7.01973e-26	0.401129	0.286	0.152	1.33789e-21
Lnpep	8.56515e-26	0.647582	0.255	0.109	1.63243e-21
Snd1	8.90588e-26	-0.860656	0.282	0.307	1.69737e-21
Slc27a1	1.07127e-25	0.636652	0.235	0.108	2.04173e-21
Etfbkmt	1.11823e-25	0.828067	0.138	0.056	2.13123e-21
Lmbrd1	1.18846e-25	0.863705	0.163	0.061	2.26509e-21
Atp8b1	1.45601e-25	0.721997	0.188	0.082	2.77501e-21
Dusp11	1.54648e-25	0.330917	0.462	0.271	2.94745e-21
Elf1	1.59812e-25	0.615387	0.179	0.08	3.04585e-21
Tmem127	1.60535e-25	0.477801	0.282	0.138	3.05964e-21
Mpp7	1.66581e-25	0.235014	0.439	0.263	3.17487e-21
Fbxo3	2.12647e-25	0.619997	0.174	0.072	4.05285e-21
Arhgap32	2.52781e-25	0.786073	0.172	0.07	4.81775e-21
Ap5m1	3.15109e-25	1.08692	0.111	0.035	6.00566e-21
Top1	3.84814e-25	0.789375	0.151	0.058	7.33417e-21
Tacstd2	6.05946e-25	-0.915047	0.281	0.288	1.15487e-20
Nipbl	7.40257e-25	0.390294	0.295	0.159	1.41086e-20
Sorbs2	7.73631e-25	-1.26327	0.113	0.169	1.47446e-20
Zbtb16	8.99737e-25	0.926972	0.268	0.103	1.71481e-20
Pds5a	1.01587e-24	0.627134	0.188	0.082	1.93614e-20
Tlcd1	1.01782e-24	1.193	0.117	0.036	1.93986e-20
Vdac2	1.07344e-24	1.12473	0.14	0.044	2.04588e-20
Sptan1	1.11371e-24	-0.567105	0.597	0.54	2.12262e-20
Ppfibp1	1.57681e-24	-1.09043	0.142	0.177	3.00525e-20
Arih1	1.60582e-24	0.531625	0.241	0.118	3.06053e-20
Abca7	1.65623e-24	-1.51641	0.061	0.104	3.15661e-20
Lypd6b	1.92364e-24	0.746298	0.125	0.049	3.66627e-20
Lzts3	2.15363e-24	0.489871	0.276	0.132	4.10459e-20
Clmn	2.25951e-24	-1.00459	0.163	0.196	4.30639e-20
Tns3	2.34125e-24	0.318035	0.611	0.396	4.4622e-20
Fcho2	2.44761e-24	0.327561	0.286	0.151	4.66491e-20
Col4a4	3.09765e-24	-0.68632	0.45	0.422	5.90382e-20
Tmem245	3.62865e-24	0.426043	0.282	0.144	6.91584e-20
Asph	3.6298e-24	1.12902	0.179	0.058	6.91803e-20
Ldha	4.50644e-24	-0.7495	0.157	0.158	8.58882e-20
Capn7	5.41227e-24	0.782031	0.143	0.057	1.03152e-19
Cd47	6.07602e-24	0.717684	0.223	0.098	1.15803e-19
Rb1cc1	6.36762e-24	0.893067	0.138	0.051	1.2136e-19
Tmx2	6.97588e-24	1.35237	0.161	0.042	1.32953e-19
Cpd	7.03478e-24	1.15658	0.145	0.046	1.34076e-19
Actn1	7.26692e-24	0.323523	0.384	0.212	1.385e-19
Mob1b	9.10366e-24	1.10575	0.101	0.031	1.73507e-19
Ccar1	1.03855e-23	0.502929	0.239	0.118	1.97937e-19
Pik3r1	1.07974e-23	0.928783	0.149	0.057	2.05788e-19
Gabarapl1	1.11533e-23	0.974311	0.255	0.093	2.1257e-19
Gmcl1	1.14e-23	0.536555	0.214	0.104	2.17273e-19
Glg1	1.14499e-23	0.665678	0.22	0.092	2.18224e-19
Hif1a	1.1581e-23	0.484814	0.2	0.096	2.20722e-19
Rabgap1l	1.21241e-23	-0.823368	0.305	0.33	2.31073e-19
Kdelr1	1.26577e-23	0.776109	0.166	0.067	2.41243e-19
Zbtb20	1.46067e-23	0.486756	0.308	0.155	2.7839e-19
Sppl2a	1.57003e-23	0.632157	0.188	0.084	2.99232e-19
Dld	1.65035e-23	0.710817	0.17	0.069	3.14541e-19
Tmem131l	1.67959e-23	1.10463	0.104	0.034	3.20113e-19
Gabre	1.95221e-23	-1.01161	0.172	0.232	3.72072e-19
Slc35f5	1.95812e-23	0.799599	0.133	0.052	3.73198e-19
Rmdn1	2.13172e-23	0.505572	0.169	0.079	4.06284e-19
Mdm4	2.24253e-23	0.532522	0.217	0.103	4.27403e-19
Il6st	2.34277e-23	0.423332	0.362	0.195	4.46508e-19
Pten	2.55297e-23	0.709879	0.169	0.073	4.8657e-19
Cnih4	2.93053e-23	0.98226	0.116	0.039	5.58529e-19
Tmem117	3.53106e-23	0.572864	0.152	0.067	6.72985e-19
Zbtb44	4.4543e-23	0.683456	0.192	0.085	8.48945e-19
Stag2	4.46333e-23	0.852505	0.137	0.054	8.50666e-19
Hgsnat	4.68072e-23	1.16777	0.133	0.041	8.92099e-19
Surf4	5.0555e-23	0.956402	0.167	0.06	9.63528e-19
Stxbp2	5.31785e-23	-0.923354	0.235	0.266	1.01353e-18
P2ry2	5.54413e-23	0.8702	0.132	0.048	1.05665e-18
Fosl2	8.5909e-23	-1.26775	0.081	0.118	1.63734e-18
Ddx6	1.16923e-22	0.559534	0.241	0.117	2.22843e-18
Zmym5	1.3515e-22	0.423068	0.185	0.089	2.57583e-18
Gmpr	1.40347e-22	0.748453	0.145	0.06	2.67487e-18
Saraf	1.55615e-22	0.845684	0.235	0.094	2.96587e-18
Ssr1	1.63168e-22	0.783478	0.177	0.068	3.10982e-18
Tmem59	1.65678e-22	0.620029	0.301	0.138	3.15766e-18
Celsr2	1.67656e-22	-0.705118	0.391	0.385	3.19536e-18
Unc50	1.80996e-22	0.993556	0.108	0.034	3.44959e-18
Fxyd2	1.98106e-22	0.405468	0.196	0.09	3.77571e-18
Prrg1	2.10683e-22	0.903303	0.102	0.036	4.01542e-18
Mink1	2.24644e-22	-1.01209	0.144	0.174	4.2815e-18
Adss	2.29692e-22	0.626796	0.156	0.067	4.37771e-18
Cers5	2.36352e-22	0.593038	0.171	0.075	4.50463e-18
Phip	2.60505e-22	0.561949	0.209	0.098	4.96496e-18
Morf4l1	2.71163e-22	0.810425	0.111	0.038	5.1681e-18
Zcchc8	3.15007e-22	0.590735	0.153	0.067	6.00371e-18
Cdipt	3.55015e-22	0.647316	0.191	0.079	6.76624e-18
Mfsd14b	3.59598e-22	0.896958	0.105	0.037	6.85358e-18
Mier1	3.89225e-22	0.524974	0.171	0.078	7.41823e-18
Xpo1	4.08153e-22	0.506278	0.199	0.098	7.77899e-18
Abca2	4.13862e-22	-0.885987	0.208	0.227	7.88779e-18
Klhl9	4.66053e-22	0.738644	0.143	0.059	8.88251e-18
Mbd5	4.79844e-22	0.688879	0.139	0.057	9.14535e-18
Iqgap1	5.17879e-22	0.32385	0.447	0.257	9.87025e-18
Memo1	5.78592e-22	0.805263	0.125	0.048	1.10274e-17
Abca3	5.81104e-22	-0.652288	0.435	0.416	1.10753e-17
Gid8	5.87035e-22	1.01266	0.115	0.04	1.11883e-17
Top2b	6.05427e-22	0.618922	0.142	0.063	1.15388e-17
Uap1	6.96872e-22	0.375142	0.262	0.141	1.32817e-17
Naa20	8.04327e-22	0.990606	0.104	0.034	1.53297e-17
Rad21	8.07259e-22	0.838416	0.146	0.055	1.53856e-17
Peli2	9.25296e-22	0.297901	0.44	0.272	1.76352e-17
Sox12	9.62028e-22	0.504811	0.157	0.07	1.83353e-17
Atp7a	1.03171e-21	0.467649	0.186	0.09	1.96634e-17
Rars	1.0634e-21	0.970416	0.1	0.035	2.02673e-17
Acadsb	1.12023e-21	0.736239	0.207	0.089	2.13506e-17
Zcchc2	1.26568e-21	0.757325	0.148	0.057	2.41226e-17
Tax1bp1	1.33597e-21	0.555654	0.207	0.091	2.54623e-17
Mtpap	1.34162e-21	0.785849	0.127	0.049	2.55699e-17
Ndufa12	1.39137e-21	0.759067	0.141	0.054	2.65182e-17
Ralgapa1	1.4469e-21	0.365283	0.257	0.134	2.75765e-17
Sod2	1.53324e-21	1.92263	0.158	0.034	2.92221e-17
Wfdc15b	1.55935e-21	2.16355	0.123	0.021	2.97197e-17
Camk2n1	1.6094e-21	-1.04542	0.082	0.107	3.06736e-17
Rnf130	1.85646e-21	1.00097	0.124	0.04	3.53823e-17
Herc4	2.15594e-21	0.748467	0.115	0.046	4.109e-17
Cog5	2.21413e-21	0.367932	0.212	0.106	4.21992e-17
Mpc2	2.35874e-21	1.83529	0.144	0.033	4.49551e-17
Ucp2	2.51565e-21	0.165807	0.623	0.412	4.79459e-17
Ctsf	2.85525e-21	1.16513	0.113	0.035	5.44181e-17
Atf7ip	2.99778e-21	0.46998	0.214	0.109	5.71346e-17
Eps8l1	3.53449e-21	-0.604503	0.56	0.534	6.73638e-17
Tom1	4.08384e-21	0.784658	0.115	0.044	7.78339e-17
Smpdl3a	5.01762e-21	1.02407	0.101	0.031	9.56308e-17
Vkorc1l1	5.19622e-21	0.573541	0.134	0.058	9.90347e-17
Epb41l4a	5.46576e-21	0.398591	0.201	0.099	1.04172e-16
Clcn3	6.82595e-21	0.625121	0.174	0.079	1.30096e-16
Vav3	7.73133e-21	0.496173	0.17	0.083	1.47351e-16
Mapk9	8.7882e-21	0.575794	0.15	0.069	1.67494e-16
Kctd15	9.21797e-21	-1.28564	0.081	0.129	1.75685e-16
Chrnb1	9.36522e-21	-1.10035	0.116	0.15	1.78492e-16
Eed	9.38337e-21	0.729509	0.112	0.046	1.78838e-16
Ap1g1	1.01512e-20	0.721298	0.173	0.075	1.93472e-16
Lmbrd2	1.04812e-20	0.834107	0.115	0.044	1.9976e-16
Setbp1	1.07833e-20	0.247812	0.483	0.303	2.05518e-16
Rcn2	1.24018e-20	0.845712	0.119	0.043	2.36366e-16
Psmd11	1.3561e-20	0.581724	0.175	0.08	2.5846e-16
Fam20c	1.40222e-20	0.238547	0.467	0.285	2.67249e-16
Vti1b	1.47872e-20	0.772484	0.14	0.058	2.81829e-16
Arhgef10l	1.56596e-20	-1.09431	0.185	0.228	2.98456e-16
Rfx7	1.63099e-20	0.765179	0.112	0.045	3.1085e-16
Tbck	1.82159e-20	0.60895	0.152	0.068	3.47177e-16
Cdadc1	1.8674e-20	0.848794	0.122	0.046	3.55908e-16
Qk	2.22466e-20	0.738021	0.18	0.073	4.23997e-16
Ube2h	2.37529e-20	0.397213	0.258	0.141	4.52707e-16
Cobl	2.39589e-20	-1.16416	0.089	0.12	4.56632e-16
AA986860	2.78707e-20	0.425624	0.218	0.111	5.31188e-16
Kcmf1	3.04415e-20	0.706185	0.109	0.042	5.80185e-16
Slc33a1	3.06616e-20	0.889244	0.137	0.052	5.8438e-16
Fnta	3.18961e-20	0.545492	0.196	0.092	6.07909e-16
Cpne8	3.26987e-20	0.344059	0.267	0.144	6.23205e-16
Gtpbp2	3.98404e-20	-0.752936	0.307	0.327	7.59318e-16
Top3b	4.27487e-20	-0.8727	0.257	0.276	8.14748e-16
Fus	4.38239e-20	0.3147	0.352	0.198	8.35241e-16
Rabac1	4.47923e-20	0.862449	0.216	0.077	8.53697e-16
Cand1	4.51486e-20	0.585581	0.105	0.042	8.60486e-16
Spag9	4.86039e-20	0.58306	0.211	0.097	9.26342e-16
Cers4	4.92816e-20	0.895252	0.101	0.036	9.39257e-16
Srpk2	5.42057e-20	0.531784	0.214	0.111	1.03311e-15
Hnrnpd	5.46421e-20	0.513092	0.152	0.068	1.04142e-15
Ndufv2	5.58088e-20	1.06914	0.114	0.034	1.06366e-15
Cnot7	5.69834e-20	0.625477	0.15	0.067	1.08605e-15
Rbm12b2	5.8345e-20	0.788452	0.115	0.046	1.112e-15
Ccdc50	5.99677e-20	0.21628	0.327	0.19	1.14293e-15
Sh3glb1	6.18356e-20	0.551196	0.179	0.084	1.17852e-15
D5Ertd579e	6.3451e-20	0.439647	0.238	0.123	1.20931e-15
Dmd	8.1527e-20	0.495599	0.153	0.07	1.55382e-15
Atf7	8.50728e-20	0.480785	0.195	0.095	1.6214e-15
Atp1b3	8.80075e-20	0.678032	0.195	0.079	1.67734e-15
Cnep1r1	9.23721e-20	0.803993	0.112	0.043	1.76052e-15
Mpp6	1.01452e-19	0.526162	0.173	0.08	1.93358e-15
Rab1a	1.07564e-19	0.910824	0.134	0.046	2.05006e-15
Fbxl12	1.10266e-19	0.379151	0.265	0.14	2.10155e-15
Cd151	1.13389e-19	0.537442	0.252	0.113	2.16109e-15
Hsd11b2	1.16192e-19	0.477826	0.7	0.605	2.2145e-15
Pdpk1	1.2011e-19	0.635802	0.183	0.083	2.28918e-15
Srsf10	1.35953e-19	0.45499	0.22	0.112	2.59113e-15
Wnk1	1.39147e-19	0.55858	0.218	0.097	2.65199e-15
Eri3	1.45456e-19	-0.917878	0.243	0.277	2.77224e-15
Dhrs3	1.4552e-19	-0.824242	0.129	0.133	2.77347e-15
Blnk	1.58015e-19	0.41889	0.2	0.103	3.0116e-15
Zfp638	1.60633e-19	0.608605	0.16	0.072	3.0615e-15
Tor1aip1	1.62675e-19	0.692546	0.193	0.08	3.10042e-15
Msantd2	1.64085e-19	0.684374	0.106	0.041	3.12729e-15
Sgpp2	1.72638e-19	0.500539	0.228	0.116	3.29031e-15
Dennd4c	1.88997e-19	0.468405	0.187	0.093	3.6021e-15
Cdk13	2.02609e-19	0.442645	0.196	0.099	3.86152e-15
Atp5d	2.15873e-19	1.54416	0.194	0.05	4.11433e-15
Ube2b	2.16047e-19	0.477292	0.195	0.094	4.11764e-15
Dop1a	2.20388e-19	0.657958	0.116	0.05	4.20038e-15
Supt4a	2.82941e-19	0.3463	0.256	0.144	5.39258e-15
Pkm	2.84706e-19	-0.347523	0.123	0.097	5.4262e-15
Kpna4	2.99947e-19	0.818067	0.122	0.047	5.71669e-15
Cds2	3.75521e-19	0.509616	0.213	0.103	7.15705e-15
Gcn1	3.99886e-19	-0.682359	0.378	0.37	7.62143e-15
Eef1a1	4.06135e-19	0.776377	0.247	0.101	7.74052e-15
Rchy1	4.41806e-19	0.481434	0.146	0.069	8.42038e-15
Nadk2	4.48244e-19	-0.799076	0.426	0.426	8.54309e-15
Copb1	4.85679e-19	0.573775	0.175	0.081	9.25656e-15
Sec24a	5.08605e-19	0.732575	0.121	0.05	9.6935e-15
Snx6	5.20077e-19	0.537824	0.148	0.069	9.91216e-15
Gapvd1	5.56936e-19	0.637173	0.163	0.072	1.06147e-14
Atraid	5.76483e-19	0.954493	0.122	0.041	1.09872e-14
Arl4d	6.24881e-19	-0.749687	0.345	0.361	1.19096e-14
Vps54	6.39453e-19	0.511108	0.144	0.067	1.21873e-14
Ttc19	6.45487e-19	0.487799	0.161	0.075	1.23023e-14
Guf1	6.88643e-19	0.849909	0.111	0.042	1.31249e-14
Dlat	7.52815e-19	0.805518	0.115	0.043	1.43479e-14
Slc12a2	8.05013e-19	0.521805	0.16	0.072	1.53427e-14
Tmem184b	8.08303e-19	0.405954	0.262	0.135	1.54054e-14
Pdlim5	9.07628e-19	0.442625	0.17	0.079	1.72985e-14
Dennd1a	9.08898e-19	0.913927	0.105	0.039	1.73227e-14
Canx	9.15186e-19	0.83698	0.14	0.054	1.74425e-14
Sacm1l	9.2511e-19	0.781849	0.119	0.046	1.76317e-14
Fam20b	9.26086e-19	0.487994	0.305	0.156	1.76503e-14
Pigp	9.65281e-19	0.762965	0.119	0.047	1.83973e-14
Epb41	9.96818e-19	0.347204	0.347	0.186	1.89983e-14
Tmem87a	1.00641e-18	0.614369	0.151	0.066	1.91812e-14
Fbxo11	1.12845e-18	0.414197	0.19	0.097	2.15071e-14
Ppic	1.13213e-18	0.694277	0.178	0.079	2.15773e-14
Zfp810	1.15666e-18	0.438959	0.172	0.087	2.20448e-14
Mocs2	1.2438e-18	0.721587	0.117	0.048	2.37056e-14
Rbbp4	1.3117e-18	0.594436	0.141	0.058	2.49997e-14
Ube3a	1.39942e-18	0.479944	0.169	0.08	2.66715e-14
Fxr1	1.47938e-18	0.666227	0.146	0.065	2.81955e-14
Pwwp2a	1.49529e-18	-0.784731	0.301	0.321	2.84988e-14
Slc9a6	1.57551e-18	0.700206	0.122	0.047	3.00276e-14
Ccni	1.65406e-18	1.0016	0.153	0.051	3.15248e-14
Sbno1	1.74704e-18	0.490081	0.157	0.072	3.32968e-14
Tmem183a	1.9847e-18	0.643923	0.138	0.057	3.78264e-14
Scai	2.27874e-18	0.37078	0.2	0.103	4.34305e-14
Ago2	2.38282e-18	0.614387	0.149	0.065	4.54142e-14
Mob1a	2.6614e-18	0.780052	0.104	0.04	5.07235e-14
Smg1	2.71685e-18	0.306227	0.284	0.155	5.17805e-14
Pdha1	2.90315e-18	1.66754	0.104	0.024	5.53312e-14
Gprin3	2.92536e-18	0.459451	0.138	0.063	5.57545e-14
Senp5	2.93443e-18	0.74154	0.113	0.046	5.59274e-14
Pear1	3.02682e-18	-1.25734	0.07	0.101	5.76881e-14
Myadm	3.27286e-18	0.613854	0.129	0.056	6.23775e-14
Slc9a4	3.29735e-18	0.590812	0.112	0.051	6.28441e-14
Tgfbr3	3.5235e-18	0.548533	0.219	0.101	6.71544e-14
Dgkh	3.55225e-18	0.518942	0.115	0.051	6.77024e-14
Vps13a	3.6726e-18	0.581258	0.147	0.067	6.9996e-14
Pgap1	4.11946e-18	0.299593	0.252	0.141	7.85127e-14
Wdr72	4.15834e-18	0.424019	0.158	0.08	7.92537e-14
Srcin1	4.18279e-18	-0.598931	0.524	0.499	7.97198e-14
Rnf103	4.2313e-18	0.501214	0.155	0.072	8.06444e-14
Zup1	4.58178e-18	0.635636	0.142	0.064	8.73242e-14
Synj2bp	4.84802e-18	0.303728	0.221	0.119	9.23983e-14
Mapk8ip3	5.09642e-18	-0.888284	0.2	0.224	9.71326e-14
Trappc8	5.83448e-18	0.518511	0.171	0.08	1.11199e-13
Amfr	5.97066e-18	0.87619	0.157	0.056	1.13795e-13
Mtfr1l	6.35036e-18	0.353611	0.202	0.105	1.21031e-13
Ints10	6.52473e-18	0.700143	0.125	0.054	1.24355e-13
Rer1	6.7809e-18	0.45815	0.216	0.106	1.29237e-13
Ints8	7.13125e-18	0.647096	0.123	0.052	1.35914e-13
Ivns1abp	7.40722e-18	0.159896	0.731	0.543	1.41174e-13
Prdm2	8.39927e-18	0.626677	0.157	0.074	1.60082e-13
Tmem33	8.48301e-18	0.78047	0.12	0.048	1.61678e-13
Arl6ip1	8.60418e-18	0.966656	0.137	0.049	1.63987e-13
Atxn7l3b	9.24546e-18	0.68476	0.144	0.062	1.76209e-13
Ncor1	1.01697e-17	0.380185	0.277	0.152	1.93824e-13
Rgl2	1.04454e-17	-1.23779	0.081	0.116	1.99079e-13
Gpr146	1.09369e-17	0.461155	0.15	0.074	2.08446e-13
Sft2d2	1.16809e-17	0.404628	0.219	0.108	2.22627e-13
Yme1l1	1.34573e-17	0.464433	0.168	0.084	2.56482e-13
Yif1a	1.43135e-17	1.11018	0.102	0.033	2.72801e-13
Gnas	1.60209e-17	1.2588	0.172	0.053	3.05342e-13
Rab6a	1.89996e-17	0.618512	0.111	0.047	3.62114e-13
Pdhb	1.92281e-17	0.579011	0.128	0.054	3.66468e-13
Ndufa6	1.9459e-17	0.878138	0.187	0.072	3.70868e-13
Adnp	2.05422e-17	0.404041	0.256	0.134	3.91514e-13
Ttc8	2.06731e-17	0.534049	0.151	0.07	3.94008e-13
Gstm2	2.07493e-17	0.17208	0.462	0.291	3.9546e-13
Hdac11	2.08063e-17	0.298847	0.288	0.164	3.96547e-13
Esrp1	2.17315e-17	0.252417	0.272	0.157	4.1418e-13
Mal2	2.17973e-17	-0.564358	0.483	0.438	4.15434e-13
Impad1	2.26934e-17	0.798174	0.123	0.047	4.32514e-13
Ptcd3	2.36429e-17	0.629057	0.135	0.058	4.50609e-13
Usp54	2.43065e-17	0.629668	0.155	0.07	4.63257e-13
Lrrc1	2.45893e-17	0.530524	0.112	0.05	4.68647e-13
Slc11a2	2.54694e-17	0.732647	0.133	0.052	4.85421e-13
L1cam	2.54768e-17	-0.462783	0.665	0.595	4.85563e-13
Gtf2a2	2.57046e-17	0.644047	0.123	0.053	4.89905e-13
Cdc37l1	2.64023e-17	0.360755	0.251	0.137	5.03202e-13
Sptlc1	2.70438e-17	0.938143	0.108	0.04	5.15428e-13
Mier3	2.80471e-17	0.452408	0.199	0.099	5.34549e-13
Crybg1	2.90271e-17	0.749009	0.104	0.041	5.53227e-13
Spaca6	2.96246e-17	-0.504724	0.504	0.478	5.64615e-13
Arcn1	3.20106e-17	0.553063	0.144	0.065	6.1009e-13
Psme4	3.38543e-17	0.497013	0.172	0.081	6.45228e-13
Tpt1	3.67018e-17	0.96365	0.116	0.04	6.99499e-13
Metap2	3.83779e-17	0.546622	0.148	0.067	7.31444e-13
Nhlrc4	3.86052e-17	0.555317	0.108	0.049	7.35776e-13
Endod1	4.15356e-17	-1.06766	0.119	0.145	7.91626e-13
Zc3h7a	4.44567e-17	0.352364	0.263	0.144	8.473e-13
Zc2hc1a	5.15554e-17	0.521276	0.178	0.088	9.82594e-13
Col4a3	5.36751e-17	-0.824657	0.255	0.262	1.02299e-12
Msl2	5.5947e-17	0.346869	0.219	0.119	1.06629e-12
Zranb1	5.76239e-17	0.46387	0.142	0.067	1.09825e-12
2007-09-01	5.87875e-17	0.513243	0.151	0.069	1.12043e-12
Cyb5r1	6.33202e-17	0.31527	0.219	0.119	1.20682e-12
Cxadr	6.39588e-17	0.425956	0.193	0.098	1.21899e-12
Hmgb1	6.68451e-17	0.365449	0.193	0.103	1.274e-12
Slc30a9	7.21837e-17	0.510589	0.136	0.06	1.37575e-12
Glb1l2	7.27759e-17	0.25569	0.374	0.23	1.38704e-12
Nsd3	7.43011e-17	0.278986	0.382	0.228	1.41611e-12
Tbc1d19	7.93634e-17	0.400758	0.192	0.103	1.51259e-12
Cox7b	8.19895e-17	1.88669	0.139	0.028	1.56264e-12
Anapc7	8.66433e-17	0.499917	0.139	0.066	1.65133e-12
Add1	9.10144e-17	0.374254	0.254	0.137	1.73464e-12
Blcap	1.19332e-16	0.697942	0.124	0.05	2.27434e-12
Dnmt3a	1.29693e-16	0.352693	0.204	0.104	2.47182e-12
Senp7	1.32273e-16	0.432825	0.17	0.086	2.52099e-12
Ift46	1.35601e-16	0.494093	0.162	0.081	2.58443e-12
Ccdc117	1.42827e-16	0.755539	0.115	0.049	2.72214e-12
Atp8a1	1.49916e-16	0.342567	0.263	0.149	2.85725e-12
Ptk2	1.4997e-16	0.298822	0.232	0.128	2.85828e-12
Sdha	1.50079e-16	1.38977	0.203	0.059	2.86036e-12
Slc35b4	1.51939e-16	0.563668	0.147	0.065	2.8958e-12
Mavs	1.55879e-16	0.280324	0.309	0.172	2.9709e-12
Rras2	1.62973e-16	0.511202	0.137	0.06	3.10611e-12
Zfp398	1.63262e-16	0.451404	0.169	0.083	3.11161e-12
Eml4	1.7753e-16	0.362703	0.194	0.104	3.38355e-12
Dmxl1	1.9584e-16	0.400752	0.237	0.125	3.73251e-12
U2surp	2.00338e-16	0.313865	0.23	0.126	3.81824e-12
Itga3	2.13522e-16	-0.607949	0.449	0.414	4.06952e-12
Heg1	2.3198e-16	-1.1129	0.109	0.145	4.42131e-12
Agap3	2.36169e-16	0.349491	0.215	0.114	4.50114e-12
Riok3	2.40884e-16	0.486993	0.174	0.08	4.59101e-12
Dcun1d5	2.52985e-16	0.248789	0.243	0.133	4.82164e-12
Arhgap6	2.55992e-16	0.541643	0.12	0.055	4.87894e-12
Fubp1	2.60322e-16	0.203393	0.449	0.286	4.96147e-12
Kdm5a	2.76571e-16	0.526008	0.161	0.079	5.27117e-12
Pabpn1	2.77406e-16	-0.456013	0.622	0.551	5.28709e-12
Ap2m1	2.83047e-16	0.322821	0.232	0.126	5.39458e-12
Sat1	2.99415e-16	-0.822976	0.154	0.173	5.70655e-12
Mras	3.13933e-16	0.62031	0.11	0.043	5.98324e-12
Tab2	3.19384e-16	0.379869	0.179	0.092	6.08713e-12
Bpgm	3.28744e-16	0.818952	0.108	0.043	6.26554e-12
Rspry1	3.61007e-16	0.431539	0.147	0.074	6.88044e-12
Slc22a5	3.7424e-16	0.840587	0.106	0.04	7.13263e-12
Tmem161b	3.83583e-16	0.636573	0.113	0.048	7.31071e-12
Fyttd1	3.87034e-16	0.456965	0.155	0.075	7.37649e-12
Ralgapb	3.98005e-16	0.424982	0.147	0.07	7.58557e-12
Zfp280d	4.12945e-16	0.364835	0.207	0.11	7.87033e-12
B4galnt3	4.56536e-16	0.224882	0.282	0.167	8.70112e-12
Med14	4.96675e-16	0.287174	0.212	0.116	9.46613e-12
Mapk1ip1	4.97417e-16	0.464871	0.17	0.085	9.48027e-12
Cdc23	5.10021e-16	0.387764	0.135	0.065	9.7205e-12
Fam98a	5.23245e-16	0.332349	0.163	0.085	9.97253e-12
Sar1a	5.79407e-16	0.622886	0.122	0.052	1.10429e-11
Litaf	5.81088e-16	0.345392	0.259	0.134	1.1075e-11
Syap1	5.87045e-16	0.610481	0.105	0.046	1.11885e-11
Aff4	6.09839e-16	0.294881	0.2	0.108	1.16229e-11
Epm2aip1	6.48299e-16	0.335673	0.203	0.112	1.23559e-11
Metrnl	6.55495e-16	0.613613	0.129	0.058	1.24931e-11
Flnb	6.93924e-16	-0.692077	0.327	0.319	1.32255e-11
Spag5	7.16306e-16	-0.9982	0.151	0.173	1.36521e-11
Atp6v0a1	7.44829e-16	0.355266	0.215	0.113	1.41957e-11
Mpp5	8.65008e-16	0.286773	0.218	0.12	1.64862e-11
Dhx9	9.17925e-16	0.286158	0.237	0.129	1.74947e-11
Rnpep	9.50727e-16	0.286959	0.206	0.11	1.81199e-11
Tsc22d2	9.5402e-16	0.553408	0.133	0.059	1.81827e-11
Naa60	1.00585e-15	0.608099	0.113	0.05	1.91705e-11
Ptk2b	1.01286e-15	0.515718	0.125	0.055	1.93041e-11
Mapk1	1.0336e-15	0.511038	0.16	0.075	1.96993e-11
Wdr83os	1.17177e-15	0.70645	0.134	0.056	2.23328e-11
Sp3	1.17379e-15	0.471639	0.135	0.065	2.23712e-11
Bnip2	1.20618e-15	0.366888	0.183	0.096	2.29886e-11
Oas2	1.20908e-15	0.705589	0.12	0.06	2.30439e-11
Psap	1.32776e-15	0.656394	0.286	0.121	2.53057e-11
Snx13	1.49308e-15	0.192647	0.255	0.149	2.84566e-11
Cldn7	1.57547e-15	0.37779	0.272	0.151	3.00268e-11
Epn3	1.76324e-15	-0.65239	0.354	0.336	3.36057e-11
Abhd3	1.8227e-15	-1.02715	0.114	0.145	3.47389e-11
Zfp326	1.9044e-15	0.542864	0.12	0.056	3.62959e-11
Ahctf1	1.92789e-15	0.505343	0.131	0.062	3.67437e-11
Tmem14c	1.93424e-15	1.01907	0.107	0.037	3.68646e-11
Arhgap35	2.01841e-15	0.41679	0.213	0.113	3.8469e-11
Esrrg	2.07852e-15	-0.910404	0.148	0.171	3.96146e-11
Gsk3b	2.19272e-15	0.338548	0.199	0.107	4.1791e-11
Usp32	2.19799e-15	0.184485	0.289	0.172	4.18915e-11
Epb41l4b	2.26761e-15	0.170156	0.375	0.234	4.32184e-11
Dag1	2.32793e-15	0.375805	0.378	0.204	4.4368e-11
Itfg1	2.49843e-15	0.564638	0.136	0.06	4.76176e-11
Hcfc2	2.77188e-15	0.703486	0.108	0.046	5.28292e-11
Abcc1	2.79638e-15	0.44175	0.178	0.089	5.32962e-11
Pcbp2	2.85297e-15	0.57189	0.128	0.056	5.43748e-11
Osbpl1a	2.89185e-15	0.543754	0.185	0.085	5.51157e-11
Phka1	2.90611e-15	0.599853	0.11	0.048	5.53876e-11
Dmtf1	2.96179e-15	0.406412	0.183	0.096	5.64487e-11
Chordc1	2.96523e-15	0.428708	0.123	0.058	5.65142e-11
Lcorl	3.05359e-15	0.462844	0.101	0.048	5.81985e-11
Asah1	3.0724e-15	0.706682	0.106	0.041	5.85569e-11
Pafah1b1	3.27348e-15	0.524349	0.124	0.056	6.23893e-11
Tes	3.3575e-15	0.35534	0.169	0.09	6.39906e-11
Zmym4	3.66641e-15	0.504068	0.111	0.051	6.9878e-11
Zfp397	3.6848e-15	0.321137	0.165	0.087	7.02286e-11
Mbp	3.86348e-15	-0.928934	0.227	0.25	7.3634e-11
Cul3	3.97946e-15	0.509966	0.161	0.075	7.58446e-11
Phf10	4.06636e-15	0.759397	0.108	0.043	7.75007e-11
Tmem135	4.12323e-15	-1.0217	0.126	0.155	7.85847e-11
Dpp8	4.27756e-15	0.397876	0.163	0.079	8.1526e-11
Tkt	4.91884e-15	0.747962	0.149	0.058	9.37481e-11
Dnajc7	4.92867e-15	0.290039	0.25	0.14	9.39355e-11
Tsc22d3	4.95783e-15	0.820488	0.105	0.04	9.44914e-11
Rhot1	5.06455e-15	0.682088	0.121	0.051	9.65252e-11
Cyld	5.17659e-15	0.467953	0.138	0.067	9.86607e-11
Itgb5	5.37979e-15	0.334123	0.267	0.14	1.02533e-10
Hif1an	5.80059e-15	0.633219	0.121	0.051	1.10554e-10
Zfp827	5.81208e-15	-0.925312	0.152	0.183	1.10772e-10
Tnk1	5.92044e-15	-0.845906	0.256	0.278	1.12838e-10
Pitpnm3	6.14974e-15	0.202055	0.18	0.097	1.17208e-10
Pcmt1	6.56905e-15	0.630205	0.121	0.051	1.252e-10
Ric8b	6.57448e-15	0.382677	0.175	0.094	1.25303e-10
Khdrbs1	6.61668e-15	0.485462	0.144	0.071	1.26107e-10
Gpr107	6.6308e-15	0.529681	0.164	0.077	1.26376e-10
Ankrd13a	6.64215e-15	0.571958	0.158	0.07	1.26593e-10
Ptar1	6.66047e-15	0.29079	0.234	0.133	1.26942e-10
Fzd6	7.08024e-15	0.542954	0.156	0.073	1.34942e-10
Vamp2	7.08116e-15	0.230547	0.327	0.197	1.3496e-10
Usp12	7.54354e-15	0.567067	0.127	0.058	1.43772e-10
Sri	7.6459e-15	0.237465	0.294	0.167	1.45723e-10
Wdr33	7.64778e-15	0.207818	0.255	0.149	1.45759e-10
Srebf2	7.80049e-15	0.286255	0.218	0.115	1.4867e-10
Hp1bp3	7.80072e-15	0.310499	0.269	0.149	1.48674e-10
Mterf3	8.22317e-15	0.515195	0.109	0.049	1.56725e-10
Smurf2	8.32035e-15	0.517686	0.114	0.048	1.58578e-10
Sap25	8.42147e-15	0.268801	0.278	0.164	1.60505e-10
F11r	8.46599e-15	0.13536	0.647	0.437	1.61353e-10
Tax1bp3	8.6255e-15	0.709645	0.112	0.046	1.64393e-10
Cnksr1	9.01804e-15	0.151759	0.25	0.149	1.71875e-10
Yipf2	1.01638e-14	0.55896	0.129	0.06	1.93711e-10
Atp2a2	1.04851e-14	-0.715387	0.238	0.213	1.99836e-10
Sdhaf2	1.05251e-14	0.509985	0.103	0.047	2.00597e-10
Tmed7	1.06043e-14	0.748691	0.19	0.077	2.02108e-10
Ppig	1.06905e-14	0.555701	0.112	0.051	2.0375e-10
Alcam	1.15111e-14	0.269919	0.258	0.153	2.1939e-10
Rdh13	1.17076e-14	0.431484	0.153	0.077	2.23136e-10
Tnrc6a	1.19753e-14	0.254271	0.255	0.142	2.28238e-10
Reps2	1.26738e-14	0.155966	0.273	0.169	2.4155e-10
Ip6k2	1.35807e-14	0.294085	0.234	0.132	2.58835e-10
Fgf11	1.45382e-14	-1.31714	0.081	0.121	2.77083e-10
Isyna1	1.53077e-14	-0.805439	0.102	0.106	2.91749e-10
Nt5c2	1.53285e-14	0.370611	0.227	0.127	2.92146e-10
Gjb1	1.54633e-14	0.305938	0.186	0.102	2.94716e-10
Tiam1	1.60222e-14	-0.910136	0.135	0.163	3.05366e-10
Pias1	1.66077e-14	0.481804	0.142	0.073	3.16527e-10
Tvp23b	1.81183e-14	0.933342	0.111	0.04	3.45316e-10
Stau2	1.84662e-14	0.474974	0.151	0.072	3.51948e-10
Shisa5	1.87946e-14	0.571923	0.172	0.079	3.58207e-10
Csf2ra	1.89743e-14	0.239111	0.184	0.1	3.6163e-10
BC034090	2.18697e-14	0.211211	0.422	0.261	4.16815e-10
Son	2.25268e-14	0.18452	0.52	0.333	4.29339e-10
Rab14	2.25709e-14	0.405364	0.215	0.116	4.30179e-10
Exoc5	2.26945e-14	0.387348	0.133	0.063	4.32535e-10
Pnpla6	2.35251e-14	-0.78076	0.217	0.228	4.48366e-10
Thada	2.35442e-14	0.185887	0.257	0.156	4.48728e-10
Ppp3cb	2.38104e-14	0.432242	0.15	0.075	4.53803e-10
C77080	2.44746e-14	-0.708474	0.309	0.304	4.66462e-10
Gcnt3	2.60808e-14	0.318756	0.173	0.096	4.97073e-10
Ddx42	2.70411e-14	0.492287	0.107	0.049	5.15376e-10
Derl2	2.7197e-14	0.719111	0.102	0.043	5.18348e-10
Pygb	2.72053e-14	0.387075	0.157	0.078	5.18505e-10
Tspan15	3.20197e-14	-0.870961	0.196	0.229	6.10264e-10
Rnf6	3.29411e-14	0.450327	0.135	0.064	6.27824e-10
Tmem50a	3.40295e-14	0.705741	0.125	0.05	6.48569e-10
Atp6v1h	3.52916e-14	0.614552	0.137	0.062	6.72623e-10
Anxa9	3.62079e-14	-0.980388	0.151	0.188	6.90086e-10
Birc6	3.78079e-14	0.299383	0.216	0.118	7.20582e-10
Lrig2	3.79737e-14	0.452379	0.121	0.057	7.23741e-10
Dynll2	3.9288e-14	1.29124	0.155	0.048	7.4879e-10
Fam91a1	4.12308e-14	-0.92406	0.145	0.17	7.85817e-10
Arhgef18	4.25829e-14	-0.847618	0.176	0.19	8.11588e-10
Prrc2a	4.31401e-14	-0.613194	0.339	0.331	8.22207e-10
Ginm1	4.5622e-14	0.605671	0.166	0.074	8.69511e-10
Snx27	4.60642e-14	0.413324	0.133	0.068	8.77938e-10
Tpp2	4.67646e-14	0.431727	0.121	0.057	8.91287e-10
U2af1	4.72196e-14	0.322521	0.18	0.092	8.99959e-10
Ubtf	4.93156e-14	0.17953	0.26	0.151	9.39905e-10
Cnot4	4.96704e-14	0.476524	0.131	0.061	9.46668e-10
Rbm6	5.26244e-14	0.212376	0.301	0.178	1.00297e-09
Arhgap12	5.56968e-14	0.331844	0.148	0.078	1.06153e-09
Mtm1	5.59452e-14	0.449871	0.137	0.07	1.06626e-09
Hip1r	5.62171e-14	-0.896089	0.231	0.245	1.07144e-09
Lonp2	5.63077e-14	0.714704	0.112	0.048	1.07317e-09
Tbx3	6.15445e-14	0.241889	0.259	0.155	1.17298e-09
Map3k1	6.22207e-14	0.239343	0.387	0.239	1.18586e-09
Nsmce2	6.33055e-14	0.354302	0.151	0.079	1.20654e-09
Pank3	6.50824e-14	0.565719	0.102	0.047	1.24041e-09
Kmt2c	6.94946e-14	0.358189	0.158	0.081	1.3245e-09
Ankrd17	7.10731e-14	0.303673	0.253	0.14	1.35458e-09
Lman2l	7.23859e-14	0.498365	0.15	0.072	1.3796e-09
Tial1	7.44709e-14	0.216479	0.183	0.103	1.41934e-09
Zbtb37	7.70124e-14	0.662907	0.111	0.049	1.46778e-09
Plgrkt	8.01306e-14	0.560746	0.13	0.064	1.52721e-09
Sdcbp	8.41432e-14	0.544095	0.149	0.068	1.60368e-09
Stat3	8.71886e-14	-1.04607	0.105	0.127	1.66173e-09
Laptm4b	8.719e-14	0.559146	0.205	0.092	1.66175e-09
Tdrd7	9.2619e-14	0.280628	0.159	0.084	1.76523e-09
Tpm1	9.70486e-14	0.211594	0.468	0.288	1.84965e-09
Rbl2	1.0068e-13	0.328039	0.159	0.086	1.91887e-09
Elf3	1.01526e-13	-0.896303	0.129	0.144	1.93499e-09
Zdhhc21	1.03551e-13	0.435908	0.13	0.063	1.97357e-09
Rock1	1.11219e-13	0.287222	0.185	0.105	2.11973e-09
Pcm1	1.16204e-13	0.234072	0.246	0.142	2.21474e-09
Cdk7	1.225e-13	0.532474	0.102	0.046	2.33472e-09
Rbm26	1.23047e-13	0.295391	0.253	0.14	2.34515e-09
Rab18	1.2381e-13	0.6611	0.11	0.047	2.35969e-09
Sema4a	1.2469e-13	0.524868	0.19	0.093	2.37647e-09
Irak4	1.2707e-13	0.305017	0.152	0.083	2.42182e-09
Golga7	1.2769e-13	0.171209	0.319	0.194	2.43365e-09
Ube3c	1.28396e-13	0.319142	0.19	0.105	2.4471e-09
Dcbld1	1.32465e-13	0.267412	0.19	0.108	2.52466e-09
Ino80	1.3635e-13	0.490833	0.12	0.057	2.5987e-09
Cpsf7	1.40109e-13	0.242717	0.209	0.116	2.67033e-09
Zfp809	1.48265e-13	0.462662	0.122	0.06	2.82578e-09
Kctd6	1.4884e-13	0.486769	0.109	0.053	2.83674e-09
Zfp800	1.4906e-13	0.382411	0.137	0.069	2.84093e-09
Erlin2	1.49875e-13	0.734072	0.126	0.05	2.85646e-09
Btbd7	1.50304e-13	0.51879	0.1	0.045	2.86464e-09
Phf3	1.55445e-13	0.574009	0.128	0.061	2.96263e-09
Prpf40b	1.58898e-13	-0.776553	0.245	0.264	3.02845e-09
Ranbp9	1.65554e-13	0.592365	0.107	0.048	3.15529e-09
Rbm14	1.76716e-13	0.125386	0.409	0.259	3.36804e-09
Dhrs1	1.8148e-13	0.622359	0.12	0.051	3.45883e-09
Tmem165	1.87299e-13	0.572606	0.119	0.052	3.56974e-09
Actr1a	1.87857e-13	0.255168	0.174	0.096	3.58036e-09
Cnot10	1.90916e-13	0.305492	0.202	0.113	3.63867e-09
Mbd2	1.98464e-13	-0.768248	0.207	0.213	3.78253e-09
Tm2d3	2.16878e-13	0.313172	0.196	0.106	4.13347e-09
Parg	2.19676e-13	0.385074	0.115	0.056	4.18681e-09
Rab2a	2.27023e-13	0.852778	0.103	0.039	4.32683e-09
Klf5	2.28692e-13	0.287673	0.203	0.113	4.35863e-09
Cd82	2.39411e-13	0.166822	0.661	0.437	4.56293e-09
Ash1l	2.40944e-13	0.308926	0.213	0.114	4.59216e-09
Grhl2	2.50414e-13	-0.915654	0.189	0.22	4.77264e-09
Tmbim4	2.61154e-13	1.05883	0.104	0.035	4.97733e-09
Dach1	2.64709e-13	0.754241	0.104	0.043	5.0451e-09
Tmem265	2.88406e-13	0.576225	0.115	0.053	5.49673e-09
Plekha3	3.03943e-13	0.301992	0.172	0.092	5.79285e-09
Stim1	3.09319e-13	0.432178	0.137	0.067	5.89531e-09
Rasa1	3.16436e-13	0.250515	0.144	0.079	6.03095e-09
Spopl	3.22588e-13	0.355699	0.123	0.064	6.1482e-09
Afg3l2	3.34177e-13	0.771522	0.157	0.065	6.36908e-09
Usp10	3.36611e-13	-1.0907	0.079	0.106	6.41547e-09
Tgfbr3l	3.3912e-13	0.403355	0.111	0.057	6.46328e-09
Nlk	3.44289e-13	0.186765	0.221	0.132	6.5618e-09
Ogdh	3.5582e-13	1.12786	0.215	0.068	6.78158e-09
Mkln1	3.56919e-13	0.203893	0.219	0.126	6.80252e-09
Ubqln1	3.58745e-13	0.402298	0.174	0.088	6.83733e-09
Synj1	3.5939e-13	0.296528	0.125	0.065	6.84961e-09
Ctdspl2	3.74933e-13	0.50272	0.12	0.056	7.14586e-09
Fer	3.83821e-13	0.383495	0.13	0.068	7.31525e-09
Arglu1	3.98594e-13	-0.458764	0.562	0.501	7.5968e-09
Ccdc47	4.15672e-13	0.677471	0.165	0.065	7.9223e-09
Aldh2	4.15885e-13	0.567514	0.188	0.087	7.92636e-09
St7l	4.47999e-13	0.507001	0.109	0.05	8.53841e-09
Tbc1d22a	4.9217e-13	-0.723157	0.256	0.263	9.38027e-09
Hadhb	4.99735e-13	0.866106	0.106	0.04	9.52446e-09
Stxbp5	5.02892e-13	0.195432	0.218	0.133	9.58463e-09
Mbnl2	5.29265e-13	0.30784	0.254	0.139	1.00873e-08
Sesn3	5.41619e-13	0.297968	0.17	0.091	1.03227e-08
Ctps2	5.50733e-13	0.444063	0.132	0.065	1.04964e-08
Atp6v0d1	5.69209e-13	0.571497	0.154	0.073	1.08486e-08
Atp6ap2	5.98496e-13	0.989217	0.127	0.046	1.14067e-08
Appl1	6.13148e-13	0.45578	0.118	0.056	1.1686e-08
Atp6v0b	6.17427e-13	0.187585	0.487	0.312	1.17675e-08
Prss8	6.38023e-13	0.562893	0.204	0.095	1.21601e-08
2002-03-01	6.91129e-13	0.587844	0.203	0.092	1.31722e-08
Plcl1	7.03817e-13	0.553414	0.118	0.057	1.3414e-08
Atp6v1e1	7.06742e-13	1.09393	0.107	0.036	1.34698e-08
Ppp6r3	7.21027e-13	0.259517	0.265	0.158	1.3742e-08
Mindy2	7.44583e-13	0.310799	0.18	0.096	1.4191e-08
BC005561	7.51131e-13	0.457772	0.124	0.061	1.43158e-08
Tenm3	7.70213e-13	0.409631	0.101	0.047	1.46795e-08
Rmnd5a	7.74438e-13	0.549789	0.12	0.054	1.476e-08
Mphosph8	7.88049e-13	0.382907	0.147	0.078	1.50194e-08
Zfc3h1	8.23176e-13	0.261351	0.239	0.14	1.56889e-08
Slc25a35	8.3147e-13	0.551972	0.124	0.056	1.5847e-08
Uba2	8.34302e-13	0.389924	0.131	0.064	1.5901e-08
Rheb	8.46064e-13	0.522065	0.107	0.046	1.61251e-08
Fbxl19	8.57487e-13	-0.814052	0.196	0.214	1.63428e-08
Farp1	9.42012e-13	-0.801741	0.131	0.146	1.79538e-08
Pkn2	9.56646e-13	0.350589	0.157	0.082	1.82327e-08
Azin1	9.90164e-13	0.448139	0.111	0.051	1.88715e-08
Psmc6	1.06394e-12	0.279105	0.157	0.081	2.02777e-08
Rnf38	1.10292e-12	0.333324	0.159	0.087	2.10205e-08
Irf6	1.13501e-12	0.366753	0.163	0.083	2.16321e-08
Ptges	1.15323e-12	0.330564	0.125	0.067	2.19793e-08
Kdelr2	1.17044e-12	0.77775	0.102	0.041	2.23074e-08
Pdpr	1.28696e-12	0.438084	0.13	0.065	2.45281e-08
Vezf1	1.31422e-12	0.426468	0.117	0.056	2.50477e-08
Cog3	1.31742e-12	0.504798	0.118	0.056	2.51087e-08
Eprs	1.33208e-12	0.686853	0.102	0.043	2.53882e-08
Hps5	1.35343e-12	0.341198	0.155	0.082	2.5795e-08
Ptbp2	1.38028e-12	0.276727	0.202	0.114	2.63068e-08
Stk38	1.42189e-12	0.161927	0.294	0.177	2.70997e-08
Cys1	1.42468e-12	0.21854	0.238	0.137	2.7153e-08
Rnps1	1.46502e-12	0.421026	0.134	0.066	2.79218e-08
Bax	1.53982e-12	-0.840585	0.118	0.135	2.93475e-08
Tigd2	1.54511e-12	0.527426	0.1	0.046	2.94482e-08
Mcts1	1.55128e-12	0.360281	0.14	0.072	2.95659e-08
Ptbp3	1.81914e-12	0.137211	0.386	0.246	3.4671e-08
Dennd1b	1.83253e-12	0.475005	0.132	0.067	3.49262e-08
Dlst	1.87489e-12	0.525787	0.2	0.091	3.57335e-08
Pcca	1.89281e-12	-0.920466	0.141	0.164	3.60751e-08
Kdm2a	2.0085e-12	0.143387	0.416	0.265	3.828e-08
Nckap1	2.09252e-12	0.479171	0.129	0.061	3.98814e-08
Snrnp70	2.26956e-12	0.166854	0.354	0.214	4.32555e-08
Ppm1a	2.31676e-12	0.306671	0.184	0.099	4.41551e-08
Slc39a1	2.36147e-12	0.587405	0.152	0.065	4.50072e-08
Slc25a51	2.39351e-12	0.514056	0.137	0.064	4.56179e-08
Ppp2r5a	2.39429e-12	0.566772	0.104	0.047	4.56328e-08
Dsp	2.43064e-12	0.293235	0.274	0.146	4.63256e-08
Ppp2r3a	2.6711e-12	0.25201	0.283	0.164	5.09084e-08
Yipf6	2.67358e-12	0.534904	0.101	0.047	5.09557e-08
Syde2	2.68429e-12	0.171622	0.183	0.103	5.11599e-08
Irf2bp2	2.78829e-12	-0.778367	0.144	0.154	5.3142e-08
Arrdc3	2.81494e-12	-0.821586	0.17	0.184	5.36499e-08
Snapc3	2.8381e-12	0.306154	0.187	0.104	5.40913e-08
Dicer1	2.9482e-12	0.39379	0.144	0.073	5.61897e-08
Dctn4	3.14491e-12	0.356421	0.167	0.088	5.99389e-08
Atl2	3.50452e-12	0.623223	0.111	0.048	6.67927e-08
Cab39	3.51966e-12	0.511273	0.164	0.079	6.70813e-08
Edem3	3.55946e-12	0.433531	0.13	0.063	6.78397e-08
Dpm1	3.59775e-12	0.451151	0.108	0.051	6.85695e-08
Kdm4c	3.95717e-12	0.409979	0.11	0.054	7.54198e-08
Msl1	4.04901e-12	0.245468	0.206	0.116	7.71701e-08
Smad4	4.35879e-12	0.500323	0.135	0.062	8.30742e-08
Ndufa10	4.57379e-12	1.5981	0.104	0.025	8.71718e-08
Plxnb1	4.58087e-12	0.328587	0.24	0.135	8.73069e-08
Atn1	4.60191e-12	0.236918	0.301	0.173	8.77079e-08
Susd1	4.72835e-12	0.12502	0.35	0.229	9.01176e-08
Med13	4.75258e-12	0.236797	0.224	0.125	9.05793e-08
Pdk2	4.75907e-12	0.314399	0.21	0.114	9.07031e-08
Ptpn3	4.77105e-12	0.303338	0.192	0.107	9.09315e-08
Ash2l	5.09617e-12	0.418621	0.134	0.067	9.71279e-08
Pip4p1	5.12673e-12	0.380578	0.165	0.089	9.77104e-08
Zmpste24	5.61232e-12	0.956385	0.115	0.04	1.06965e-07
Prkd1	5.67674e-12	0.321889	0.141	0.078	1.08193e-07
Ppp1r9b	5.80094e-12	-0.824047	0.108	0.121	1.1056e-07
Dhx15	6.26557e-12	0.372212	0.141	0.071	1.19416e-07
Usp33	6.60426e-12	0.38933	0.143	0.073	1.25871e-07
C2cd5	6.64934e-12	0.253144	0.19	0.11	1.2673e-07
Scaf11	6.76983e-12	0.293726	0.17	0.09	1.29026e-07
Gng12	6.8248e-12	0.479966	0.129	0.063	1.30074e-07
Zbtb11	6.89034e-12	0.565792	0.105	0.047	1.31323e-07
Ahdc1	6.99253e-12	0.135229	0.382	0.238	1.33271e-07
Atp5b	7.07242e-12	1.43207	0.182	0.051	1.34793e-07
Topors	7.16224e-12	0.514045	0.107	0.051	1.36505e-07
Ndst1	7.18035e-12	0.234325	0.369	0.217	1.3685e-07
Man2a2	7.25275e-12	-0.870299	0.113	0.127	1.3823e-07
Cers2	7.36116e-12	0.414268	0.186	0.1	1.40296e-07
Atrnl1	7.60874e-12	0.485946	0.131	0.058	1.45015e-07
2007-03-01	7.95342e-12	0.243072	0.248	0.146	1.51584e-07
Gtf3c1	8.35768e-12	0.205827	0.272	0.164	1.59289e-07
Alg10b	8.45595e-12	0.530268	0.101	0.046	1.61162e-07
Xrn1	8.46311e-12	0.487255	0.104	0.05	1.61299e-07
Per1	8.54718e-12	0.206448	0.318	0.185	1.62901e-07
Kif23	8.84123e-12	-1.07847	0.076	0.102	1.68505e-07
Celf1	8.84278e-12	0.339325	0.133	0.068	1.68534e-07
Glrx2	8.92099e-12	0.491768	0.101	0.046	1.70025e-07
Egln2	9.23683e-12	0.419605	0.14	0.067	1.76045e-07
Ppp2r5b	9.36966e-12	-0.917276	0.139	0.162	1.78576e-07
Abhd4	9.42478e-12	0.334893	0.15	0.078	1.79627e-07
Ppt1	9.82076e-12	0.574511	0.179	0.082	1.87174e-07
Ggnbp2	1.04591e-11	0.221082	0.19	0.108	1.9934e-07
Nacc1	1.07115e-11	0.403093	0.112	0.052	2.04151e-07
Naa15	1.08879e-11	0.402588	0.102	0.051	2.07513e-07
Ndufb8	1.17355e-11	0.728485	0.23	0.094	2.23667e-07
Nup210	1.1924e-11	0.335878	0.113	0.059	2.27259e-07
Ctsh	1.2251e-11	0.312729	0.253	0.14	2.33492e-07
Pcmtd1	1.24069e-11	0.185842	0.164	0.092	2.36464e-07
Fam120b	1.24571e-11	0.267558	0.203	0.118	2.37419e-07
Rab5a	1.26663e-11	0.498902	0.109	0.049	2.41408e-07
Cd164	1.3006e-11	0.548975	0.236	0.112	2.47881e-07
Aco1	1.30194e-11	0.461012	0.167	0.08	2.48136e-07
P4ha1	1.35124e-11	-1.02467	0.095	0.114	2.57533e-07
Dop1b	1.36676e-11	-0.840013	0.196	0.223	2.6049e-07
Erlec1	1.41206e-11	0.417006	0.146	0.076	2.69124e-07
Myo5c	1.45313e-11	0.178689	0.379	0.249	2.76952e-07
Zadh2	1.4937e-11	0.366983	0.137	0.071	2.84684e-07
Gspt1	1.527e-11	0.485883	0.108	0.051	2.9103e-07
Galm	1.55175e-11	0.268353	0.108	0.052	2.95749e-07
Mysm1	1.6156e-11	0.387397	0.138	0.069	3.07916e-07
Nr3c2	1.74339e-11	0.134697	0.481	0.328	3.32273e-07
Pfkfb2	1.75428e-11	0.291739	0.129	0.068	3.34348e-07
Fat1	1.77405e-11	0.334	0.161	0.083	3.38116e-07
Nfib	1.79496e-11	0.187339	0.418	0.271	3.42101e-07
AI661453	1.84215e-11	0.262583	0.163	0.089	3.51095e-07
Gna13	2.00448e-11	-0.743167	0.225	0.23	3.82034e-07
Gnai3	2.023e-11	0.487454	0.105	0.049	3.85563e-07
Cpne3	2.02792e-11	0.33823	0.138	0.072	3.86502e-07
Arhgef37	2.03525e-11	-0.838881	0.213	0.236	3.87898e-07
Akirin2	2.04359e-11	0.510612	0.117	0.056	3.89487e-07
Sec63	2.0516e-11	0.388098	0.112	0.054	3.91015e-07
Lamb2	2.06442e-11	0.172074	0.31	0.191	3.93458e-07
Atp13a3	2.2028e-11	0.553802	0.112	0.049	4.19832e-07
Ssr4	2.2531e-11	0.37053	0.124	0.061	4.29419e-07
Arhgap44	2.2539e-11	-1.10523	0.084	0.109	4.2957e-07
Hacd3	2.2575e-11	0.458639	0.121	0.058	4.30257e-07
Zfp53	2.36031e-11	0.389244	0.135	0.072	4.49851e-07
Ccnt1	2.38821e-11	0.251346	0.146	0.081	4.5517e-07
Nipal1	2.57373e-11	0.127042	0.215	0.134	4.90528e-07
Ifnar1	2.63459e-11	0.302253	0.21	0.115	5.02127e-07
Sh2d4a	2.68094e-11	0.190629	0.236	0.142	5.10961e-07
Emc4	2.72313e-11	0.611044	0.106	0.048	5.19001e-07
Zzz3	2.82103e-11	0.367524	0.11	0.053	5.37661e-07
Mtrex	2.83711e-11	0.423668	0.124	0.062	5.40725e-07
Nsd1	2.85072e-11	0.138507	0.453	0.292	5.43318e-07
Ranbp3l	2.85087e-11	-0.350393	0.859	0.764	5.43348e-07
Ufl1	3.01691e-11	0.26803	0.163	0.091	5.74993e-07
Pax2	3.10202e-11	-0.381969	0.74	0.65	5.91213e-07
Ankhd1	3.10581e-11	0.348719	0.184	0.1	5.91937e-07
Mylip	3.27879e-11	0.128621	0.202	0.117	6.24905e-07
Hoxb8	3.37427e-11	-0.659002	0.304	0.297	6.43102e-07
Glis3	3.59909e-11	0.105444	0.602	0.422	6.8595e-07
Zfp236	3.64368e-11	-0.950918	0.118	0.141	6.94449e-07
Kansl3	3.64477e-11	0.323613	0.181	0.101	6.94657e-07
Ptprk	3.64653e-11	0.698865	0.112	0.046	6.94992e-07
Dbndd2	3.72519e-11	0.135273	0.273	0.166	7.09985e-07
Rnf167	3.76059e-11	0.340751	0.133	0.069	7.1673e-07
Uqcrfs1	3.90002e-11	1.62878	0.1	0.025	7.43305e-07
Ociad1	4.20095e-11	0.543474	0.114	0.048	8.00659e-07
Avpr2	4.28e-11	-0.468419	0.674	0.593	8.15724e-07
Acrbp	4.66691e-11	0.392309	0.105	0.054	8.89466e-07
Lgals8	4.87789e-11	0.220778	0.145	0.078	9.29677e-07
Arid2	4.87849e-11	0.225858	0.222	0.132	9.29792e-07
Lmbr1l	5.0089e-11	0.25708	0.214	0.123	9.54647e-07
Ctnna1	5.11279e-11	0.112895	0.562	0.378	9.74447e-07
Pbx1	5.32143e-11	0.178583	0.293	0.174	1.01421e-06
Slf2	5.4103e-11	0.320784	0.12	0.06	1.03115e-06
Pkd2	5.53494e-11	0.416757	0.259	0.129	1.0549e-06
Serinc2	5.77438e-11	-0.723698	0.162	0.156	1.10054e-06
Arhgef12	5.88778e-11	0.230374	0.366	0.215	1.12215e-06
Fam193a	5.98238e-11	0.147492	0.251	0.155	1.14018e-06
Arf4	6.2136e-11	0.579491	0.101	0.043	1.18425e-06
Slc39a9	6.2222e-11	0.377464	0.122	0.059	1.18589e-06
Trappc6b	6.39399e-11	0.45975	0.126	0.061	1.21863e-06
Psma4	6.63662e-11	0.563088	0.104	0.048	1.26487e-06
Ecpas	6.71312e-11	0.126453	0.322	0.205	1.27945e-06
Pgrmc1	6.85815e-11	0.707459	0.15	0.062	1.30709e-06
Uba3	6.97483e-11	0.411745	0.108	0.053	1.32933e-06
Trpv6	7.17822e-11	0.497768	0.105	0.055	1.3681e-06
Mgst1	7.41817e-11	0.405642	0.132	0.065	1.41383e-06
Acbd3	7.54609e-11	0.292387	0.179	0.101	1.43821e-06
Cnot2	7.72134e-11	0.240905	0.199	0.112	1.47161e-06
Iws1	7.72523e-11	0.467848	0.121	0.06	1.47235e-06
Clk4	7.88231e-11	0.16566	0.317	0.192	1.50229e-06
Dync1li2	7.95859e-11	0.23623	0.19	0.105	1.51683e-06
Drg1	8.03511e-11	0.162905	0.144	0.081	1.53141e-06
Hnrnpul2	8.07852e-11	0.119693	0.239	0.143	1.53968e-06
Rrbp1	8.10514e-11	-0.604479	0.169	0.161	1.54476e-06
Gprc5c	8.13697e-11	0.122407	0.711	0.505	1.55083e-06
Mccc1	8.36586e-11	0.448388	0.107	0.053	1.59445e-06
Wdr82	8.57476e-11	0.262244	0.201	0.111	1.63426e-06
Dtymk	8.63602e-11	0.175945	0.167	0.096	1.64594e-06
Uba5	8.70047e-11	0.373072	0.11	0.054	1.65822e-06
Taok1	8.73795e-11	0.272999	0.187	0.107	1.66537e-06
Tram1	9.62896e-11	0.607534	0.157	0.069	1.83518e-06
Epb41l5	9.84777e-11	0.239043	0.16	0.09	1.87689e-06
Sema4d	1.02553e-10	-0.896562	0.115	0.129	1.95455e-06
Ctnnal1	1.05063e-10	-0.655082	0.328	0.324	2.0024e-06
Haghl	1.11442e-10	-1.01338	0.089	0.113	2.12398e-06
Trmt2b	1.18093e-10	0.478253	0.103	0.049	2.25074e-06
Osbpl3	1.21223e-10	-1.05507	0.082	0.104	2.31039e-06
Tcf20	1.21399e-10	0.203467	0.189	0.109	2.31375e-06
Hmbox1	1.21902e-10	0.187353	0.17	0.101	2.32333e-06
Efr3a	1.2764e-10	0.428145	0.103	0.051	2.4327e-06
Slc25a36	1.3235e-10	0.110055	0.358	0.231	2.52246e-06
Cpt1a	1.44885e-10	-0.696556	0.153	0.152	2.76137e-06
Srpk1	1.45643e-10	0.159262	0.223	0.133	2.77581e-06
Pepd	1.50832e-10	0.276823	0.199	0.111	2.8747e-06
Sh3yl1	1.51187e-10	0.233042	0.148	0.081	2.88148e-06
Nap1l4	1.53161e-10	0.350801	0.136	0.069	2.9191e-06
Med1	1.59555e-10	0.353853	0.122	0.06	3.04096e-06
Tdrd3	1.6072e-10	-0.687308	0.314	0.317	3.06317e-06
Itch	1.62789e-10	0.35438	0.175	0.096	3.1026e-06
Jmjd1c	1.63348e-10	0.567551	0.124	0.055	3.11325e-06
Dyrk1a	1.74728e-10	0.370733	0.122	0.059	3.33014e-06
Mllt10	1.76813e-10	0.17847	0.155	0.089	3.36988e-06
Mlph	1.80259e-10	-1.15335	0.083	0.114	3.43555e-06
Oat	1.82968e-10	0.562432	0.159	0.073	3.48719e-06
Picalm	1.87849e-10	0.271086	0.164	0.086	3.58022e-06
Herc1	1.89678e-10	0.145903	0.225	0.131	3.61508e-06
Cryzl1	1.89784e-10	0.234175	0.16	0.093	3.61709e-06
Wdfy3	1.90615e-10	-0.502808	0.506	0.441	3.63293e-06
Ammecr1l	1.96487e-10	0.367788	0.107	0.055	3.74484e-06
Boc	2.00814e-10	0.366341	0.103	0.053	3.82731e-06
Mtmr3	2.14123e-10	0.504411	0.107	0.052	4.08096e-06
Cyp39a1	2.25376e-10	0.350211	0.106	0.053	4.29544e-06
Pls3	2.30644e-10	0.456267	0.139	0.069	4.39585e-06
Ccpg1	2.35448e-10	0.482733	0.146	0.067	4.48741e-06
Rbm28	2.36683e-10	-0.918734	0.132	0.155	4.51095e-06
Chd3	2.40642e-10	-0.656162	0.29	0.282	4.58639e-06
Syncrip	2.43663e-10	0.299305	0.204	0.114	4.64398e-06
Paip2	2.52618e-10	0.176871	0.21	0.123	4.81466e-06
Paip1	2.53625e-10	0.367116	0.139	0.074	4.83383e-06
Ubap2l	2.54365e-10	0.188001	0.268	0.159	4.84794e-06
Flot1	2.54646e-10	-0.959524	0.116	0.135	4.85329e-06
Klhdc7a	2.65748e-10	0.140115	0.294	0.18	5.06488e-06
Galnt11	2.69285e-10	1.35717	0.109	0.034	5.13229e-06
N4bp2	2.72618e-10	0.315048	0.105	0.057	5.19583e-06
Slc16a10	2.97886e-10	0.329026	0.109	0.056	5.6774e-06
Napg	3.02039e-10	0.273795	0.118	0.064	5.75655e-06
Zfp281	3.03036e-10	0.385817	0.107	0.054	5.77557e-06
Npepps	3.03053e-10	0.315959	0.162	0.086	5.77588e-06
Kdm7a	3.04171e-10	0.276117	0.17	0.097	5.79719e-06
Upf3b	3.08096e-10	0.13179	0.182	0.108	5.87201e-06
Ppp6c	3.11105e-10	0.380493	0.106	0.053	5.92936e-06
Dip2c	3.12807e-10	0.24119	0.151	0.088	5.96178e-06
Ift52	3.22719e-10	0.212145	0.141	0.081	6.1507e-06
Man2a1	3.59502e-10	-0.580619	0.139	0.131	6.85175e-06
Ccdc186	3.60578e-10	0.13742	0.169	0.099	6.87225e-06
Dnajc13	4.09213e-10	0.291597	0.135	0.073	7.79919e-06
Adam17	4.16127e-10	0.383457	0.104	0.052	7.93096e-06
Fam193b	4.28725e-10	-0.557377	0.42	0.387	8.17107e-06
Atg16l2	4.39428e-10	-0.897467	0.111	0.133	8.37506e-06
Ythdc1	4.57579e-10	0.215022	0.126	0.069	8.72099e-06
Aak1	4.61374e-10	0.349636	0.147	0.078	8.79333e-06
Armc8	4.6905e-10	0.218914	0.137	0.077	8.93963e-06
Ttc12	4.8026e-10	0.303851	0.109	0.059	9.15328e-06
Trak1	4.87946e-10	-0.732566	0.125	0.135	9.29977e-06
Zdhhc1	5.1603e-10	-0.782781	0.186	0.203	9.83502e-06
Idh3g	5.38006e-10	0.560942	0.136	0.059	1.02539e-05
Prpf40a	6.15219e-10	0.300038	0.103	0.054	1.17255e-05
Zfand6	6.15554e-10	0.34651	0.125	0.065	1.17318e-05
Arhgap33	6.24547e-10	0.124701	0.117	0.069	1.19032e-05
Tsc22d4	6.38432e-10	0.150355	0.264	0.16	1.21679e-05
Stxbp6	6.53304e-10	0.125711	0.15	0.09	1.24513e-05
Idnk	6.63786e-10	0.374803	0.101	0.05	1.26511e-05
Fam110a	6.63852e-10	0.333579	0.104	0.053	1.26523e-05
Paqr5	6.66152e-10	-0.431919	0.552	0.471	1.26962e-05
Tnks2	7.16074e-10	0.300653	0.159	0.086	1.36476e-05
Cnppd1	7.23473e-10	0.28573	0.148	0.08	1.37887e-05
Mapkap1	7.26338e-10	0.370608	0.1	0.048	1.38433e-05
Dnm2	7.36819e-10	-0.747566	0.184	0.187	1.4043e-05
Asxl2	7.50881e-10	0.263811	0.18	0.105	1.4311e-05
Sav1	7.64938e-10	0.447862	0.143	0.072	1.4579e-05
Naa30	7.67802e-10	0.228959	0.111	0.061	1.46335e-05
Btbd8	8.26668e-10	0.283341	0.111	0.062	1.57555e-05
Hectd1	8.32128e-10	0.187311	0.209	0.125	1.58595e-05
Hagh	8.42216e-10	0.443928	0.101	0.047	1.60518e-05
Ifrd1	8.67007e-10	0.317825	0.1	0.05	1.65243e-05
Pcyox1	8.7967e-10	0.184527	0.264	0.16	1.67656e-05
Clasrp	9.08562e-10	-0.731948	0.195	0.202	1.73163e-05
Zranb2	9.90584e-10	0.281191	0.116	0.062	1.88795e-05
Rif1	1.01536e-09	0.127952	0.121	0.068	1.93517e-05
Kcnk5	1.03805e-09	0.349892	0.139	0.075	1.97842e-05
Morc3	1.03843e-09	0.260329	0.131	0.072	1.97914e-05
Brpf1	1.06435e-09	-0.94553	0.111	0.132	2.02855e-05
Abhd11	1.09418e-09	0.212338	0.137	0.076	2.08539e-05
Atp9a	1.14839e-09	-0.592345	0.12	0.12	2.18871e-05
Dnajb4	1.17997e-09	0.260759	0.108	0.058	2.24891e-05
Hdac6	1.19286e-09	0.202764	0.102	0.056	2.27347e-05
Gstt1	1.26114e-09	0.228933	0.204	0.12	2.40361e-05
Tut7	1.30622e-09	0.107175	0.309	0.195	2.48953e-05
Uhrf1bp1l	1.309e-09	0.541217	0.113	0.053	2.49483e-05
Fam168b	1.33552e-09	0.23505	0.114	0.063	2.54537e-05
Rcor3	1.35532e-09	0.193145	0.122	0.068	2.58311e-05
Zxdc	1.39891e-09	0.370303	0.104	0.053	2.66618e-05
Bcap31	1.41432e-09	0.400513	0.207	0.104	2.69556e-05
Adam9	1.41684e-09	0.225422	0.152	0.083	2.70036e-05
Ndel1	1.42349e-09	0.276724	0.157	0.082	2.71304e-05
Hoxd3	1.43393e-09	-0.571623	0.539	0.483	2.73292e-05
Rap1b	1.44664e-09	0.444288	0.111	0.055	2.75715e-05
Pttg1ip	1.50647e-09	0.551022	0.228	0.103	2.87118e-05
Naga	1.50786e-09	0.229179	0.229	0.132	2.87383e-05
Fam234a	1.52661e-09	0.13106	0.276	0.174	2.90957e-05
Rabgap1	1.53644e-09	0.204517	0.145	0.082	2.9283e-05
Junb	1.5646e-09	-0.973567	0.083	0.103	2.98198e-05
Kat6b	1.60248e-09	0.105853	0.278	0.177	3.05418e-05
Kdm6a	1.60313e-09	0.220412	0.117	0.065	3.0554e-05
Med24	1.60368e-09	-0.926287	0.092	0.11	3.05646e-05
Myo5a	1.64372e-09	0.421395	0.109	0.053	3.13276e-05
Rpe	1.67434e-09	0.374422	0.101	0.053	3.19113e-05
Ap2b1	1.69595e-09	0.274292	0.149	0.079	3.23231e-05
Pdia4	1.77947e-09	0.67902	0.109	0.046	3.39149e-05
Sucla2	1.87324e-09	0.389508	0.128	0.066	3.5702e-05
Zfp26	1.90762e-09	0.303534	0.131	0.073	3.63573e-05
Hoxd4	1.95619e-09	-0.323291	0.759	0.664	3.72831e-05
Btaf1	1.96682e-09	0.235409	0.123	0.069	3.74856e-05
Chtop	1.98417e-09	0.374006	0.145	0.076	3.78163e-05
Iqsec1	2.0212e-09	0.23168	0.221	0.126	3.85221e-05
Ankrd52	2.12907e-09	0.179959	0.156	0.088	4.0578e-05
Krtcap3	2.26875e-09	0.259566	0.124	0.065	4.32401e-05
Srr	2.28913e-09	0.298305	0.105	0.056	4.36285e-05
Sgpl1	2.29788e-09	0.17483	0.197	0.114	4.37954e-05
Crk	2.38002e-09	0.312943	0.152	0.084	4.53608e-05
Smad2	2.43526e-09	0.335012	0.109	0.056	4.64137e-05
Zmym6	2.45561e-09	0.255756	0.121	0.066	4.68015e-05
Psme3	2.46139e-09	0.327378	0.139	0.074	4.69117e-05
Dcaf8	2.47919e-09	0.145751	0.229	0.136	4.72509e-05
Elf2	2.52362e-09	0.544391	0.103	0.048	4.80976e-05
Pdcd6	2.53316e-09	0.394138	0.154	0.081	4.82795e-05
Sppl3	2.54822e-09	0.434689	0.115	0.055	4.85666e-05
Tpr	2.60766e-09	0.180718	0.144	0.08	4.96995e-05
Ostf1	2.66715e-09	0.363814	0.13	0.064	5.08333e-05
Cacnb3	2.68539e-09	0.161377	0.143	0.081	5.11808e-05
Parp6	2.68976e-09	0.234102	0.128	0.071	5.12641e-05
Ubr3	2.69307e-09	0.227083	0.196	0.112	5.13272e-05
Ppp2r5c	2.86617e-09	0.360839	0.106	0.055	5.46263e-05
Phyhipl	2.88689e-09	0.135653	0.145	0.086	5.50212e-05
Brwd1	2.88837e-09	0.136424	0.284	0.173	5.50494e-05
Ascc3	2.94031e-09	0.18647	0.139	0.081	5.60393e-05
Slc38a6	3.14879e-09	-0.920638	0.111	0.135	6.00129e-05
Capn5	3.19489e-09	-0.80476	0.183	0.195	6.08915e-05
Emc7	3.21018e-09	0.828662	0.121	0.049	6.11829e-05
Naxe	3.22736e-09	0.426565	0.113	0.056	6.15103e-05
Aph1a	3.23507e-09	0.592965	0.113	0.048	6.16572e-05
Ptprh	3.24925e-09	-1.03791	0.141	0.17	6.19274e-05
Pigs	3.37485e-09	0.302294	0.147	0.076	6.43212e-05
Tmem234	3.42834e-09	0.153561	0.272	0.165	6.53407e-05
Hspg2	3.45031e-09	-0.573223	0.34	0.305	6.57595e-05
Hibadh	3.47052e-09	0.63022	0.145	0.066	6.61447e-05
Nae1	3.52697e-09	0.219843	0.155	0.087	6.72206e-05
Myo1c	3.69824e-09	0.385155	0.198	0.104	7.04847e-05
Itm2c	3.75966e-09	0.243616	0.204	0.11	7.16554e-05
Acbd5	3.81329e-09	0.332829	0.124	0.064	7.26775e-05
Sike1	3.86659e-09	0.420202	0.113	0.056	7.36934e-05
Rc3h1	4.16226e-09	0.261202	0.158	0.085	7.93286e-05
Cdk8	4.16511e-09	0.182987	0.158	0.09	7.93828e-05
Atrn	4.25335e-09	0.338827	0.147	0.075	8.10647e-05
Ankrd13c	4.31115e-09	0.376984	0.125	0.06	8.21661e-05
Anapc5	4.32567e-09	0.356947	0.105	0.054	8.2443e-05
Atp6v0c	4.50852e-09	0.831484	0.166	0.063	8.5928e-05
Rc3h2	4.61776e-09	0.22646	0.128	0.071	8.80099e-05
Ndufs7	4.68234e-09	0.654496	0.155	0.067	8.92406e-05
Iars2	4.81728e-09	0.310774	0.121	0.062	9.18125e-05
Ppp2r1a	4.83579e-09	0.463071	0.125	0.059	9.21653e-05
Ripor1	4.84413e-09	-0.818916	0.159	0.171	9.23243e-05
Fis1	4.98883e-09	0.516972	0.181	0.084	9.50821e-05
Aif1l	5.09146e-09	0.329948	0.291	0.164	9.70381e-05
Ppp4r3a	5.11481e-09	0.340304	0.108	0.059	9.74832e-05
Ankfy1	5.26458e-09	0.285397	0.123	0.065	0.000100338
Wdr37	5.3507e-09	0.299817	0.109	0.057	0.000101979
Clptm1l	5.37672e-09	0.258818	0.205	0.118	0.000102475
Stx12	5.91106e-09	0.259763	0.147	0.079	0.000112659
Ube4a	6.22172e-09	0.193706	0.159	0.09	0.00011858
Wac	6.31904e-09	0.268837	0.108	0.056	0.000120435
Inpp5k	6.35415e-09	0.190839	0.133	0.079	0.000121104
Lrch1	6.64135e-09	0.205051	0.137	0.077	0.000126578
Maf1	6.72921e-09	0.316504	0.116	0.06	0.000128252
Arf3	7.44039e-09	0.217844	0.185	0.105	0.000141806
Phf20l1	8.17086e-09	0.241541	0.16	0.093	0.000155728
Pde1a	8.17171e-09	0.120443	0.173	0.106	0.000155745
Max	8.25314e-09	0.388073	0.114	0.058	0.000157297
Tlk1	8.38122e-09	0.276807	0.1	0.054	0.000159738
Jag1	8.60914e-09	0.501363	0.125	0.059	0.000164082
Txnip	8.77646e-09	-0.307557	0.604	0.543	0.000167271
Agtpbp1	8.78415e-09	0.159112	0.195	0.118	0.000167417
Nfyc	8.7927e-09	0.200356	0.239	0.139	0.00016758
Mapt	8.95548e-09	-0.90644	0.117	0.141	0.000170682
Pum2	9.11073e-09	0.296782	0.155	0.084	0.000173641
Hmgcl	9.37675e-09	0.200083	0.163	0.096	0.000178711
Ube2z	9.82888e-09	0.175754	0.139	0.079	0.000187329
Tmem201	9.89643e-09	0.326917	0.112	0.06	0.000188616
Rab11b	1.01885e-08	0.506478	0.1	0.049	0.000194182
Arfgap2	1.02749e-08	0.199997	0.165	0.095	0.00019583
Gga2	1.04377e-08	0.119223	0.137	0.079	0.000198932
Gfm2	1.06305e-08	0.226407	0.147	0.087	0.000202607
Aebp2	1.0644e-08	0.136618	0.173	0.106	0.000202865
Prpf4b	1.09404e-08	0.104486	0.361	0.239	0.000208513
Nrbp1	1.15792e-08	0.217778	0.119	0.066	0.000220689
Bcl7a	1.1618e-08	-0.501332	0.384	0.356	0.000221427
Zfp950	1.18311e-08	0.288138	0.109	0.06	0.000225489
Fkbp9	1.24716e-08	0.545154	0.129	0.06	0.000237696
Ppm1b	1.25121e-08	0.191943	0.204	0.119	0.000238468
Hnrnpll	1.31637e-08	0.226512	0.105	0.057	0.000250887
Fmn1	1.35744e-08	0.258063	0.127	0.067	0.000258714
Ccny	1.35922e-08	0.365487	0.116	0.059	0.000259053
Atp11a	1.45738e-08	-0.519543	0.365	0.311	0.000277762
Pik3ip1	1.55206e-08	0.168511	0.129	0.076	0.000295806
Setd2	1.58172e-08	0.202408	0.147	0.083	0.00030146
Kmt2a	1.58796e-08	0.130471	0.267	0.166	0.000302649
Btg1	1.59285e-08	0.168613	0.221	0.134	0.000303581
Ilk	1.61672e-08	0.259563	0.167	0.091	0.00030813
Dnajb6	1.67461e-08	0.233201	0.145	0.076	0.000319164
Rnf121	1.68731e-08	0.205547	0.127	0.072	0.000321585
Myo19	1.68825e-08	0.265617	0.143	0.076	0.000321763
Adipor1	1.69254e-08	0.357493	0.224	0.118	0.00032258
Cox14	1.72401e-08	0.37227	0.131	0.066	0.000328578
Scaf4	1.72431e-08	0.210039	0.18	0.103	0.000328636
Gata3	1.72812e-08	-0.363321	0.644	0.567	0.000329362
Ppp2ca	1.82149e-08	0.437879	0.143	0.071	0.000347158
Pigm	1.82244e-08	0.377431	0.105	0.053	0.00034734
Cnnm3	1.84079e-08	0.402422	0.109	0.053	0.000350836
Eif4g2	1.92299e-08	0.21781	0.204	0.119	0.000366502
Shprh	1.94516e-08	0.181817	0.13	0.077	0.000370728
Micos10	2.09075e-08	0.465052	0.103	0.05	0.000398476
Slc12a7	2.10926e-08	0.38666	0.156	0.081	0.000402004
Atp6v1g1	2.12743e-08	0.382136	0.129	0.065	0.000405466
Ndufs3	2.14055e-08	0.579008	0.136	0.061	0.000407968
Sptbn1	2.21607e-08	0.498418	0.354	0.172	0.00042236
Mcm9	2.25269e-08	0.138421	0.148	0.088	0.000429339
Uty	2.32878e-08	0.177089	0.141	0.084	0.000443843
Rgmb	2.34911e-08	0.110132	0.248	0.151	0.000447717
Mynn	2.36995e-08	0.196389	0.104	0.057	0.000451689
Wdr48	2.39253e-08	0.197015	0.166	0.098	0.000455993
Kctd9	2.4203e-08	0.229053	0.131	0.074	0.000461285
Dlg1	2.42037e-08	-0.605367	0.284	0.271	0.000461298
Rbm25	2.63083e-08	0.171606	0.266	0.169	0.00050141
Ubn1	2.66511e-08	0.169773	0.167	0.097	0.000507943
Hoxb2	2.83745e-08	0.296896	0.111	0.063	0.00054079
Nfkbia	3.4167e-08	-0.754626	0.181	0.18	0.000651188
Cnot1	3.47273e-08	0.256752	0.151	0.087	0.000661868
Fnbp1l	3.82327e-08	0.17192	0.198	0.116	0.000728677
Fmr1	3.95409e-08	0.298881	0.101	0.051	0.000753609
Tfdp2	4.00271e-08	0.26435	0.15	0.083	0.000762876
Cpeb3	4.09144e-08	0.201832	0.162	0.096	0.000779788
Luc7l	4.10728e-08	0.125379	0.259	0.165	0.000782806
Cyb5b	4.17169e-08	0.597617	0.104	0.047	0.000795083
Akap10	4.22243e-08	0.225166	0.14	0.079	0.000804752
Pfas	4.50104e-08	0.251158	0.12	0.066	0.000857854
Pggt1b	4.52747e-08	0.192232	0.15	0.09	0.00086289
Utrn	4.55956e-08	0.342021	0.182	0.097	0.000869006
Tpra1	4.67043e-08	0.153273	0.124	0.069	0.000890138
Dstn	4.75334e-08	0.734114	0.113	0.046	0.00090594
Nf1	4.85573e-08	0.147515	0.128	0.075	0.000925453
Pml	4.97359e-08	0.131682	0.188	0.117	0.000947916
Wdr26	5.02033e-08	0.120474	0.399	0.262	0.000956824
Tor1aip2	5.05011e-08	0.154593	0.216	0.129	0.0009625
Fam13b	5.29323e-08	0.109528	0.128	0.076	0.00100884
Ctbp1	5.34363e-08	0.322406	0.136	0.071	0.00101844
Etnk1	5.56975e-08	0.210827	0.443	0.268	0.00106154
Git2	5.83159e-08	0.119421	0.214	0.132	0.00111144
Smdt1	5.98192e-08	0.34995	0.172	0.09	0.00114009
Kmt2d	6.33346e-08	-0.531607	0.397	0.353	0.00120709
Hdac8	6.53259e-08	0.10618	0.128	0.076	0.00124505
Arhgap1	6.64833e-08	0.252288	0.1	0.055	0.0012671
Gpbp1l1	6.65136e-08	0.125879	0.215	0.131	0.00126768
Pi4ka	6.69568e-08	0.154489	0.171	0.097	0.00127613
Psenen	6.86694e-08	0.428392	0.136	0.068	0.00130877
Tnks1bp1	6.94322e-08	-0.616642	0.105	0.095	0.00132331
Dtnb	7.01857e-08	-0.573679	0.37	0.343	0.00133767
Snrnp200	7.2146e-08	0.215983	0.147	0.081	0.00137503
Chd1	7.51179e-08	0.188387	0.139	0.08	0.00143167
Zdhhc8	7.59079e-08	0.278322	0.105	0.055	0.00144673
Zfp369	7.91157e-08	0.125687	0.143	0.083	0.00150787
Oxct1	8.07756e-08	1.17518	0.149	0.046	0.0015395
Ube2w	8.20012e-08	0.270311	0.104	0.055	0.00156286
Rce1	8.26508e-08	0.448041	0.107	0.055	0.00157524
Mrs2	8.37291e-08	0.132434	0.149	0.088	0.00159579
Lamtor3	8.48081e-08	0.298652	0.107	0.057	0.00161636
Med20	8.49748e-08	0.110954	0.188	0.116	0.00161953
Slc35a2	8.61355e-08	0.18208	0.1	0.055	0.00164166
Snapc1	8.75995e-08	0.177805	0.129	0.077	0.00166956
Lrp10	8.89712e-08	0.547254	0.218	0.104	0.0016957
Ssb	8.91166e-08	0.194518	0.137	0.076	0.00169847
Safb2	9.02961e-08	-0.607102	0.275	0.262	0.00172095
Cdc73	9.20226e-08	0.241187	0.133	0.075	0.00175386
Ikbkb	9.36375e-08	-0.819488	0.117	0.126	0.00178464
Itga1	9.41715e-08	-0.795844	0.097	0.105	0.00179481
Larp1b	9.84681e-08	0.275306	0.152	0.083	0.0018767
Atp9b	1.02403e-07	0.166631	0.195	0.115	0.0019517
Ano6	1.06031e-07	0.184115	0.215	0.129	0.00202085
Plekha1	1.07989e-07	-0.380098	0.525	0.47	0.00205816
Ppib	1.08862e-07	0.616216	0.179	0.078	0.0020748
Mfn1	1.08973e-07	0.294737	0.158	0.084	0.00207692
Gramd1b	1.14396e-07	-0.586107	0.347	0.314	0.00218027
Glmp	1.15825e-07	0.399629	0.175	0.087	0.0022075
Tmem213	1.17156e-07	0.62442	0.111	0.051	0.00223288
Ube2f	1.18342e-07	0.378059	0.11	0.057	0.00225549
Slc5a3	1.2029e-07	0.381883	0.435	0.223	0.00229262
Snx2	1.21827e-07	0.308568	0.114	0.061	0.0023219
Dnajb11	1.25477e-07	0.182084	0.164	0.09	0.00239147
Faf1	1.26502e-07	0.128566	0.226	0.143	0.002411
Rnpepl1	1.26906e-07	0.176477	0.166	0.097	0.00241871
Ninl	1.31095e-07	-0.74877	0.175	0.182	0.00249855
Tcta	1.31683e-07	0.215518	0.118	0.065	0.00250974
Miga1	1.3459e-07	0.25754	0.137	0.078	0.00256514
Herc2	1.37078e-07	0.257722	0.106	0.056	0.00261257
Terf2	1.52566e-07	0.239989	0.136	0.078	0.00290775
Tmub2	1.53994e-07	0.453811	0.114	0.06	0.00293496
Zfp467	1.55188e-07	0.189399	0.205	0.121	0.00295772
Bad	1.55903e-07	0.186648	0.133	0.077	0.00297135
Fbxl5	1.57552e-07	0.168601	0.128	0.074	0.00300279
Pbrm1	1.62897e-07	0.178828	0.123	0.071	0.00310466
Kmt2b	1.68593e-07	-0.779587	0.177	0.188	0.00321322
Derl1	1.77641e-07	0.354084	0.146	0.076	0.00338567
Ezr	1.80986e-07	-0.489554	0.125	0.108	0.00344941
Matr3	1.83442e-07	0.142658	0.149	0.088	0.00349622
Fbh1	1.8523e-07	0.137489	0.203	0.121	0.0035303
B3galnt2	1.85316e-07	0.247458	0.108	0.06	0.00353195
Elk4	2.0237e-07	0.320858	0.107	0.057	0.00385698
Sh3gl2	2.16282e-07	0.105225	0.186	0.112	0.00412213
Mindy4	2.18457e-07	0.244672	0.111	0.063	0.00416357
Bzw1	2.2159e-07	0.430175	0.11	0.054	0.00422329
Myl6	2.23521e-07	0.492962	0.108	0.051	0.00426009
Ints6	2.28305e-07	0.121817	0.119	0.072	0.00435126
Ptdss1	2.31957e-07	0.304495	0.116	0.059	0.00442087
Pitpnb	2.37374e-07	0.207521	0.102	0.054	0.00452411
Dlg5	2.38775e-07	-0.72328	0.14	0.144	0.00455081
Nsmaf	2.42826e-07	0.117302	0.143	0.086	0.00462802
Nmt2	2.44179e-07	0.205487	0.106	0.062	0.00465382
Wipi2	2.67013e-07	0.149359	0.138	0.079	0.00508899
Tspan31	2.69979e-07	0.14243	0.137	0.079	0.00514554
Fgfr1op2	2.70988e-07	0.17379	0.196	0.115	0.00516477
Apc	2.72941e-07	0.116732	0.201	0.125	0.00520199
Hnrnpa2b1	2.73446e-07	-0.392583	0.551	0.473	0.00521162
Zmiz2	2.74459e-07	0.200733	0.151	0.083	0.00523092
Tbce	2.79834e-07	0.161324	0.178	0.107	0.00533336
N4bp1	2.88626e-07	0.10179	0.156	0.095	0.00550092
Snx12	2.94174e-07	0.118661	0.105	0.06	0.00560666
R3hdm4	2.95488e-07	-0.741817	0.12	0.123	0.0056317
Sun1	2.96791e-07	0.361447	0.125	0.064	0.00565653
Mfsd11	3.09464e-07	0.249097	0.106	0.056	0.00589807
Diaph2	3.13848e-07	0.142141	0.149	0.088	0.00598163
Agrn	3.22283e-07	-0.366512	0.57	0.494	0.00614239
Raly	3.32748e-07	0.476302	0.116	0.054	0.00634184
Spint1	3.40217e-07	0.413541	0.313	0.165	0.0064842
Akap13	3.48159e-07	-0.694188	0.116	0.12	0.00663556
Dync1li1	3.59763e-07	0.313307	0.121	0.065	0.00685673
Tecr	3.59939e-07	0.143636	0.312	0.189	0.00686008
Commd7	4.05702e-07	0.265626	0.101	0.054	0.00773228
Pcmtd2	4.1678e-07	0.102374	0.171	0.103	0.00794341
Lamc1	4.20098e-07	0.174722	0.181	0.104	0.00800665
Vti1a	4.6765e-07	-0.706458	0.195	0.196	0.00891294
Anp32a	4.71329e-07	0.228255	0.141	0.076	0.00898307
Rbms1	4.84151e-07	0.202092	0.136	0.076	0.00922743
Ppil2	4.84227e-07	0.131686	0.117	0.07	0.00922889
Large2	4.89399e-07	0.144028	0.251	0.157	0.00932745
Smarcc1	4.94086e-07	0.262598	0.125	0.069	0.00941679
Ubap2	5.05966e-07	0.146666	0.159	0.097	0.00964321
Phtf1	5.19029e-07	0.279039	0.101	0.058	0.00989217
Ints1	5.35514e-07	-0.894834	0.1	0.113	0.0102064
Ice1	5.51011e-07	0.121047	0.165	0.101	0.0105017
Shc1	5.78798e-07	0.1392	0.117	0.063	0.0110313
Rabl6	6.01191e-07	0.189513	0.152	0.085	0.0114581
Nucb1	6.06471e-07	-0.286407	0.215	0.169	0.0115587
Srsf9	6.15087e-07	0.243369	0.15	0.084	0.011723
Vapb	6.4343e-07	0.300817	0.112	0.06	0.0122631
Anxa6	6.5461e-07	0.20369	0.186	0.104	0.0124762
Efcab14	6.64246e-07	0.223666	0.108	0.058	0.0126599
Dzip1l	6.75871e-07	0.201839	0.154	0.092	0.0128814
H1f0	6.85302e-07	-0.569517	0.165	0.149	0.0130612
Ap1m2	7.15196e-07	0.120904	0.146	0.085	0.0136309
Ppp1r15b	7.26453e-07	0.205993	0.111	0.061	0.0138455
Tmc4	7.44197e-07	-0.443051	0.39	0.345	0.0141837
Furin	7.45925e-07	-0.375236	0.205	0.165	0.0142166
Knop1	7.65011e-07	0.334436	0.112	0.062	0.0145804
Mxd4	7.85511e-07	0.108699	0.268	0.168	0.0149711
Dmac2	7.96561e-07	0.375066	0.16	0.084	0.0151817
Tnpo3	8.04863e-07	0.172215	0.126	0.074	0.0153399
Slmap	8.04962e-07	0.433956	0.13	0.067	0.0153418
Adam10	8.36323e-07	0.291959	0.112	0.056	0.0159395
Kdm5b	8.69615e-07	0.17587	0.127	0.076	0.016574
Prkag2	9.08482e-07	-0.774369	0.133	0.15	0.0173148
Apbb2	9.32441e-07	0.708152	0.104	0.044	0.0177714
Pqlc1	9.34448e-07	-0.658456	0.119	0.12	0.0178097
Arhgef38	9.59337e-07	0.110147	0.169	0.106	0.018284
2008-03-01	9.82771e-07	0.248386	0.136	0.075	0.0187306
Dnajc21	9.84654e-07	0.265384	0.109	0.059	0.0187665
Nfix	9.86283e-07	0.176766	0.151	0.088	0.0187976
Oxsr1	1.0077e-06	0.2628	0.101	0.055	0.0192057
Gab1	1.00971e-06	0.328818	0.118	0.064	0.0192441
Vps33b	1.02043e-06	0.145482	0.131	0.079	0.0194483
Esyt2	1.05776e-06	0.109189	0.21	0.13	0.0201599
Gps1	1.06598e-06	0.167803	0.143	0.081	0.0203165
Nelfb	1.07007e-06	0.103708	0.131	0.08	0.0203945
Fndc3b	1.23265e-06	0.171337	0.173	0.103	0.0234931
Specc1	1.25928e-06	0.402952	0.141	0.074	0.0240006
Arfrp1	1.27653e-06	0.149847	0.119	0.068	0.0243294
Tep1	1.31746e-06	-0.809663	0.136	0.15	0.0251094
Kif26b	1.32041e-06	-0.679789	0.235	0.237	0.0251657
Pou3f3	1.33747e-06	-0.459697	0.424	0.364	0.0254909
Smu1	1.35292e-06	0.307695	0.102	0.052	0.0257853
Ttll4	1.35653e-06	0.131061	0.102	0.061	0.025854
Dock9	1.38146e-06	-0.763375	0.108	0.113	0.0263293
Prpf38a	1.3847e-06	0.188042	0.102	0.06	0.026391
Wdr11	1.38986e-06	0.262452	0.105	0.057	0.0264894
Ufd1	1.43002e-06	0.178703	0.117	0.066	0.0272547
Hs6st1	1.48629e-06	0.183358	0.337	0.2	0.0283273
Slc9a1	1.49102e-06	0.128463	0.228	0.143	0.0284173
Slc38a2	1.52929e-06	0.155761	0.353	0.224	0.0291468
Lamb1	1.60232e-06	0.171186	0.334	0.204	0.0305387
Slc4a8	1.7133e-06	0.260435	0.123	0.068	0.0326538
Ryk	1.7605e-06	0.276132	0.12	0.068	0.0335534
Ncstn	1.77059e-06	0.290191	0.118	0.064	0.0337457
Atp5o	1.91239e-06	1.69525	0.104	0.023	0.0364482
Immt	1.91713e-06	0.440778	0.159	0.081	0.0365386
Prrc2c	1.96709e-06	-0.398388	0.415	0.368	0.0374907
Rabep1	2.09012e-06	0.142217	0.157	0.097	0.0398355
Secisbp2	2.11114e-06	0.120016	0.175	0.109	0.0402363
Setd3	2.11842e-06	0.20386	0.126	0.069	0.040375
Susd6	2.14242e-06	0.434876	0.135	0.064	0.0408323
Mapk14	2.15667e-06	0.166635	0.187	0.114	0.041104
Arid1a	2.17989e-06	0.180305	0.15	0.085	0.0415464
Sec31a	2.28624e-06	0.128251	0.165	0.098	0.0435734
Il17rb	2.56006e-06	-0.135981	0.135	0.09	0.0487921
Slk	2.57342e-06	0.191047	0.156	0.094	0.0490468
Shb	2.65854e-06	-0.339058	0.585	0.502	0.0506691
Hbp1	2.73734e-06	0.112382	0.158	0.095	0.0521709
Usp5	2.7774e-06	0.137852	0.177	0.11	0.0529345
Zzef1	2.79542e-06	0.126884	0.114	0.067	0.0532779
Otud4	2.85651e-06	0.132375	0.124	0.075	0.0544423
Exoc3	3.05343e-06	0.152937	0.1	0.058	0.0581952
Cdc42bpg	3.06817e-06	-0.573149	0.103	0.097	0.0584763
Copa	3.30903e-06	0.176633	0.171	0.098	0.0630668
Eif2ak4	3.32498e-06	0.150992	0.127	0.075	0.0633709
Mboat7	3.39818e-06	0.144223	0.13	0.075	0.064766
Tmem250-ps	3.52924e-06	0.231082	0.107	0.06	0.0672638
Emsy	3.67064e-06	0.220814	0.128	0.073	0.0699587
Nfe2l2	3.68545e-06	0.208946	0.154	0.093	0.070241
Rnf19b	3.78405e-06	0.226639	0.116	0.061	0.0721203
Lsr	3.8077e-06	0.185668	0.156	0.094	0.072571
Cflar	3.85715e-06	0.132317	0.124	0.072	0.0735134
Tjp1	3.89376e-06	0.219329	0.142	0.079	0.0742112
Atg2b	3.95501e-06	0.108846	0.122	0.074	0.0753784
Cldnd1	4.01728e-06	0.460931	0.104	0.051	0.0765652
Tmem184a	4.40203e-06	0.21932	0.115	0.065	0.0838984
Wwc2	4.70548e-06	0.129653	0.299	0.189	0.0896817
Kansl2	4.83008e-06	0.146507	0.156	0.096	0.0920564
Ddx47	4.86511e-06	0.234224	0.111	0.064	0.0927241
Ttc17	5.0301e-06	0.2848	0.126	0.069	0.0958687
Kcnq1	5.06313e-06	-0.408151	0.512	0.454	0.0964982
Csrp1	5.12853e-06	0.212354	0.122	0.07	0.0977446
Rictor	5.33248e-06	0.102166	0.143	0.088	0.101632
Kat6a	5.34772e-06	0.172312	0.135	0.079	0.101922
Srsf11	5.42903e-06	-0.434533	0.391	0.342	0.103472
Hyou1	5.46536e-06	-0.623122	0.127	0.113	0.104164
Pomgnt1	5.64497e-06	0.315756	0.113	0.061	0.107587
Traf7	5.65037e-06	0.106247	0.128	0.079	0.10769
Prkce	5.68621e-06	0.215853	0.1	0.057	0.108374
Ddr1	5.72972e-06	-0.503556	0.199	0.179	0.109203
Hexdc	5.88028e-06	0.141642	0.124	0.072	0.112072
Ago3	5.9485e-06	0.23882	0.102	0.059	0.113372
Map11	6.002e-06	-0.585522	0.281	0.265	0.114392
Prkci	6.09415e-06	0.230577	0.102	0.057	0.116148
Rnf14	6.16704e-06	0.1617	0.117	0.07	0.117538
Ttc1	6.38725e-06	0.119863	0.126	0.079	0.121735
Itprid2	6.44762e-06	-0.485997	0.133	0.125	0.122885
Scly	6.69756e-06	0.414597	0.104	0.053	0.127649
Dusp3	6.87805e-06	0.337548	0.125	0.066	0.131089
Bag1	6.9346e-06	0.737749	0.177	0.074	0.132166
Fchsd2	7.42157e-06	0.191407	0.125	0.073	0.141448
Cog7	7.74539e-06	0.209773	0.122	0.069	0.147619
Pip4k2c	7.85962e-06	0.205117	0.172	0.097	0.149797
Slc48a1	7.96339e-06	-0.550301	0.334	0.292	0.151774
Agfg2	8.06765e-06	-0.711489	0.194	0.202	0.153761
Tsc22d1	8.22196e-06	-0.422216	0.12	0.1	0.156702
Retreg3	8.42478e-06	0.222697	0.116	0.063	0.160568
Sptbn5	8.46808e-06	-0.771135	0.157	0.172	0.161393
Ankrd11	8.91921e-06	-0.684726	0.158	0.154	0.169991
Pnisr	9.01022e-06	-0.306045	0.609	0.509	0.171726
Coq2	9.13982e-06	0.179091	0.138	0.083	0.174196
Dctn6	9.49356e-06	0.108576	0.101	0.061	0.180938
Nudt16l1	9.75739e-06	0.12605	0.109	0.063	0.185966
Ank3	1.06367e-05	0.331723	0.265	0.133	0.202724
Mapkapk2	1.08728e-05	0.313947	0.138	0.073	0.207225
Actg1	1.09756e-05	0.217788	0.189	0.104	0.209183
Pgd	1.13092e-05	-0.803659	0.137	0.139	0.215542
Ubl3	1.14481e-05	0.13586	0.197	0.121	0.218189
Med25	1.19272e-05	-0.681784	0.196	0.194	0.227321
Pigt	1.20017e-05	0.212586	0.243	0.142	0.22874
Gprc5b	1.2102e-05	-0.493581	0.42	0.373	0.230653
Yy1	1.22447e-05	-0.57182	0.206	0.196	0.233371
Aldoc	1.25168e-05	0.673604	0.118	0.05	0.238557
Dus3l	1.25325e-05	-0.760696	0.136	0.14	0.238857
Grn	1.25749e-05	0.316762	0.277	0.15	0.239665
Chmp3	1.29517e-05	0.217327	0.162	0.093	0.246846
Ywhab	1.37463e-05	0.278382	0.107	0.054	0.261991
Krt18	1.40451e-05	-0.616487	0.1	0.088	0.267685
Cdk14	1.41689e-05	-0.692347	0.215	0.221	0.270044
Ptpra	1.43369e-05	0.195643	0.128	0.074	0.273247
Rab24	1.46801e-05	-0.629195	0.154	0.15	0.279788
Stx4a	1.48079e-05	-0.629535	0.193	0.191	0.282224
Ssh1	1.48324e-05	-0.708394	0.137	0.136	0.28269
Zfp692	1.5155e-05	-0.739954	0.144	0.151	0.28884
Zfp592	1.55805e-05	0.134337	0.132	0.079	0.296948
Lrrc45	1.57914e-05	-0.800138	0.12	0.13	0.300968
Ablim1	1.7203e-05	-0.530158	0.27	0.252	0.327872
Sec24b	1.84371e-05	0.120879	0.122	0.072	0.351392
Elavl1	1.85944e-05	0.125586	0.126	0.076	0.35439
2006-03-01	1.97766e-05	0.259711	0.165	0.091	0.376921
Cyc1	1.98396e-05	0.541695	0.214	0.101	0.378124
Nup153	1.99714e-05	0.196978	0.113	0.068	0.380635
Irf2bpl	2.08465e-05	0.20828	0.134	0.078	0.397313
Gns	2.09772e-05	-0.166609	0.146	0.104	0.399804
Jtb	2.23608e-05	0.246027	0.106	0.06	0.426175
Kcnk1	2.23709e-05	-0.437743	0.12	0.104	0.426366
Usp25	2.26373e-05	0.286265	0.127	0.069	0.431444
Emc10	2.27121e-05	-0.344635	0.151	0.12	0.43287
Mcl1	2.50395e-05	0.142248	0.198	0.123	0.477228
Klhdc10	2.66465e-05	0.137071	0.109	0.06	0.507855
Kdsr	2.84308e-05	0.108407	0.101	0.06	0.541862
Smg7	2.91252e-05	0.113754	0.109	0.066	0.555096
Bsg	3.11701e-05	1.1423	0.142	0.048	0.594071
Smc3	3.19005e-05	0.119591	0.131	0.081	0.607992
Nipsnap2	3.27053e-05	0.288352	0.148	0.083	0.62333
Rbfox2	3.32783e-05	0.187153	0.103	0.062	0.634252
Palm	3.4415e-05	0.16933	0.157	0.092	0.655916
Rnf4	3.45116e-05	0.117961	0.111	0.065	0.657756
Krt8	3.55909e-05	0.142636	0.111	0.071	0.678326
Nadk	3.7394e-05	0.174177	0.17	0.097	0.712693
Tjp3	3.9356e-05	-0.723012	0.179	0.185	0.750086
Zdhhc20	4.01129e-05	0.199294	0.102	0.058	0.764511
Sbf2	4.4745e-05	0.375917	0.107	0.059	0.852795
Tmem238l	4.52938e-05	-0.151811	0.165	0.116	0.863254
Zfp106	4.60139e-05	0.278509	0.104	0.057	0.876978
Dad1	4.63592e-05	0.359196	0.134	0.066	0.88356
Akr1a1	4.67405e-05	0.42841	0.215	0.109	0.890826
Senp1	4.72435e-05	0.161822	0.122	0.073	0.900414
Ctdsp1	4.93188e-05	0.117974	0.161	0.093	0.939966
Ganab	4.9383e-05	0.115101	0.197	0.117	0.941191
Anapc16	4.96818e-05	0.244926	0.103	0.055	0.946885
Fam174b	4.98148e-05	-0.102022	0.294	0.205	0.949421
Rdh10	5.01836e-05	0.277399	0.152	0.081	0.956449
Cgnl1	5.02162e-05	-0.197511	0.332	0.217	0.95707
Slc25a45	5.10717e-05	0.189106	0.107	0.067	0.973376
Mcu	5.21731e-05	-0.127732	0.149	0.104	0.994368
Gpi1	5.24885e-05	-0.288485	0.108	0.086	1
Scamp1	5.84615e-05	0.417691	0.105	0.054	1
Nsd2	6.41889e-05	0.148242	0.1	0.059	1
H13	6.44536e-05	0.197992	0.124	0.071	1
Atp6v1a	6.48119e-05	0.691689	0.116	0.05	1
Cnnm2	6.53315e-05	0.232952	0.122	0.071	1
Trpv4	6.65667e-05	-0.402804	0.464	0.406	1
Ciz1	6.71653e-05	-0.678662	0.173	0.173	1
Rpn1	7.07545e-05	0.332523	0.187	0.098	1
Rnasek	7.20909e-05	0.412025	0.142	0.072	1
Wbp2	7.30326e-05	0.195127	0.106	0.059	1
Chd4	7.4546e-05	-0.652237	0.168	0.169	1
Atp6v1d	7.46337e-05	0.287105	0.136	0.074	1
Gabbr1	7.52852e-05	0.216714	0.107	0.061	1
Cggbp1	7.7491e-05	0.117121	0.138	0.081	1
St14	7.8787e-05	0.101502	0.321	0.203	1
Phldb1	8.02852e-05	0.309275	0.1	0.057	1
Polr1d	8.32517e-05	0.295718	0.104	0.054	1
Opa1	8.99762e-05	0.170896	0.121	0.073	1
Prpf8	9.75582e-05	0.121457	0.184	0.111	1
Crb3	9.96122e-05	0.139281	0.136	0.083	1
Mroh1	0.00010651	-0.541929	0.247	0.228	1
Rabggtb	0.000108042	0.114795	0.122	0.07	1
Ergic3	0.000109927	0.43191	0.114	0.056	1
Capzb	0.000110937	0.219294	0.105	0.059	1
Ilrun	0.000119853	0.113171	0.133	0.079	1
Dtnbp1	0.000129232	0.140888	0.151	0.091	1
Sirt7	0.000137227	-0.655717	0.158	0.155	1
Zbtb4	0.000140204	-0.732586	0.132	0.133	1
Fuz	0.000142333	-0.814505	0.121	0.131	1
Fam149a	0.000143088	-0.718905	0.2	0.197	1
Arf1	0.000143528	0.477932	0.108	0.048	1
Zswim8	0.00015156	-0.541867	0.25	0.229	1
Cpne1	0.000153192	0.116336	0.103	0.062	1
Ndufs2	0.00015503	0.741003	0.142	0.059	1
Pard3b	0.000158243	0.112157	0.104	0.065	1
Tbc1d1	0.000161965	-0.692379	0.122	0.128	1
Nfkbiz	0.00016696	-0.614047	0.15	0.147	1
Stat6	0.000174847	-0.67146	0.155	0.149	1
Arhgap29	0.000181135	0.124462	0.22	0.133	1
Smc1a	0.00018674	0.10396	0.101	0.06	1
Gpatch8	0.000197188	-0.590376	0.242	0.227	1
Ankrd40	0.000214093	0.330754	0.105	0.053	1
Vopp1	0.000217757	0.182303	0.1	0.059	1
Arhgef1	0.000223665	-0.53655	0.217	0.2	1
Bmpr2	0.000229178	0.35757	0.112	0.056	1
Rxrb	0.000229628	0.132041	0.107	0.065	1
Krt7	0.000236664	-0.389887	0.4	0.336	1
Epha2	0.000249122	-0.665096	0.14	0.131	1
Krt80	0.00025503	-0.236559	0.106	0.069	1
Pde4dip	0.000292001	-0.439462	0.112	0.097	1
Plpbp	0.000298275	0.199937	0.119	0.067	1
Fermt2	0.000304023	-0.491047	0.142	0.124	1
Klhdc2	0.000304803	0.109768	0.11	0.064	1
Aldoa	0.000321091	0.290459	0.223	0.12	1
Eif4g3	0.000333714	-0.526666	0.232	0.215	1
Trim39	0.000350006	0.155023	0.119	0.074	1
Nuak2	0.00035947	-0.593536	0.292	0.264	1
Itpr1	0.000364471	-0.390636	0.374	0.319	1
Ppl	0.000389538	-0.541808	0.247	0.224	1
Nfxl1	0.000421603	-0.728162	0.142	0.15	1
Lmtk2	0.000423922	-0.791034	0.098	0.105	1
Abcc4	0.000444956	-0.591743	0.164	0.148	1
Cdk5	0.000467425	-0.716897	0.108	0.114	1
Setd1a	0.000482267	-0.713885	0.13	0.128	1
Lman2	0.000501847	0.330717	0.176	0.095	1
Atp6ap1	0.000504223	0.583141	0.184	0.085	1
Capn15	0.000538478	-0.531865	0.279	0.262	1
Igf1r	0.000571072	0.151436	0.242	0.148	1
Lin7c	0.000591244	0.109126	0.107	0.065	1
Bbx	0.000591433	-0.530199	0.153	0.144	1
Tmem259	0.000593505	-0.343441	0.218	0.177	1
Hsph1	0.000605162	-0.124551	0.23	0.155	1
Tmem94	0.000635395	-0.506165	0.171	0.155	1
Gripap1	0.000636916	-0.675376	0.12	0.122	1
Mif4gd	0.000643215	-0.594319	0.19	0.18	1
Pianp	0.000644414	0.157576	0.105	0.06	1
Ltbr	0.000653389	0.276657	0.117	0.067	1
Pja2	0.000674061	0.195684	0.113	0.066	1
Gal3st1	0.000679482	0.265312	0.118	0.062	1
Lpgat1	0.000701432	0.267788	0.131	0.074	1
Lrpap1	0.00073766	0.990685	0.134	0.049	1
Gigyf1	0.000754597	-0.473436	0.292	0.257	1
Pdcd4	0.000756979	-0.145106	0.234	0.168	1
Stt3b	0.000786884	0.130951	0.181	0.11	1
Ppm1d	0.000818582	-0.141469	0.108	0.075	1
Tfap2a	0.000818689	-0.455239	0.337	0.309	1
Pwwp2b	0.000824009	-0.114743	0.206	0.145	1
Pcnx	0.000827026	0.165465	0.123	0.075	1
Zscan26	0.00083201	-0.554058	0.253	0.227	1
Col4a1	0.000848533	0.786952	0.125	0.051	1
Mafg	0.000849995	-0.510887	0.21	0.196	1
Otub1	0.000855478	0.140644	0.121	0.07	1
Trpc4ap	0.00089159	0.1011	0.145	0.087	1
Aqp4	0.000892132	-0.281332	0.872	0.763	1
Nckap5	0.000913046	-0.779157	0.104	0.113	1
Cblb	0.000929601	-0.136551	0.194	0.137	1
Slc25a48	0.00093544	-0.403878	0.253	0.237	1
Stard7	0.000941703	-0.101001	0.222	0.15	1
Dnm3	0.000942732	-0.7841	0.117	0.127	1
Mdh1	0.000965583	1.20351	0.149	0.047	1
Nudt22	0.000995998	-0.727923	0.102	0.107	1
Wbp1l	0.00099843	-0.440009	0.131	0.109	1
Zfp512b	0.00105746	-0.116666	0.171	0.123	1
G6pc3	0.00111615	0.334752	0.107	0.057	1
Ubald1	0.00112429	-0.158291	0.172	0.121	1
Spire2	0.00112604	-0.103904	0.202	0.142	1
Sdf4	0.00113759	0.228827	0.255	0.148	1
Tex264	0.00115829	0.495202	0.162	0.078	1
Zfp598	0.00121075	-0.575269	0.207	0.187	1
Tspan33	0.00124681	-0.477626	0.2	0.18	1
Alkbh5	0.00126586	0.253707	0.143	0.077	1
Frk	0.00126829	-0.172477	0.185	0.134	1
Sik3	0.00126981	0.147663	0.128	0.076	1
Rab1b	0.00129909	0.167605	0.105	0.059	1
Rapgef1	0.00133613	-0.574402	0.105	0.097	1
Fbxl20	0.00138975	-0.141958	0.177	0.127	1
Rbm33	0.00139918	-0.113446	0.308	0.218	1
Hipk2	0.00142754	0.293483	0.157	0.084	1
Atxn2l	0.00144737	-0.443069	0.347	0.301	1
Ppp1r12a	0.00145557	-0.110385	0.215	0.15	1
Stk25	0.00148125	-0.456037	0.344	0.298	1
Hoxb7	0.00149007	0.104386	0.122	0.079	1
Herpud1	0.00149121	1.25219	0.121	0.036	1
Fam98c	0.00149811	-0.717824	0.102	0.106	1
Mia2	0.00152621	0.152353	0.131	0.076	1
Anapc2	0.0016321	-0.145382	0.258	0.183	1
Nfe2l1	0.00166882	0.27757	0.243	0.133	1
Chchd10	0.00167185	1.75458	0.122	0.025	1
Cxcl16	0.00169531	-0.451343	0.159	0.136	1
Ssbp1	0.00171185	-0.154373	0.138	0.097	1
Deaf1	0.00179249	-0.111121	0.183	0.126	1
Tmem134	0.00182562	0.158966	0.102	0.06	1
Nktr	0.00183834	-0.463797	0.282	0.246	1
Pcgf2	0.00185915	-0.667148	0.132	0.131	1
Kidins220	0.0018656	0.100003	0.245	0.152	1
Lad1	0.00187149	-0.585679	0.117	0.105	1
Eif4ebp2	0.00190234	0.184745	0.102	0.056	1
Senp3	0.00190563	0.163572	0.109	0.067	1
Fads1	0.00195363	-0.639167	0.148	0.142	1
Atxn7	0.00196725	-0.569332	0.179	0.168	1
Tspyl2	0.001968	-0.610247	0.124	0.118	1
Cdk11b	0.00199167	-0.593781	0.13	0.126	1
Ctsa	0.00199805	-0.286418	0.118	0.093	1
Kmt5c	0.00204934	-0.644866	0.155	0.152	1
Gnb2	0.00205219	-0.120951	0.158	0.109	1
Atp6v0a4	0.00207972	0.712046	0.104	0.048	1
Prcc	0.00211427	0.142066	0.107	0.064	1
Pkp4	0.00211657	0.77617	0.115	0.047	1
Chfr	0.00217835	-0.230267	0.197	0.146	1
Mdfic	0.00226534	-0.227579	0.147	0.105	1
Mfap3l	0.00240529	0.47402	0.118	0.055	1
Klc1	0.0024235	-0.4353	0.265	0.23	1
Arfgef1	0.00244024	-0.107448	0.329	0.24	1
Neu1	0.00248157	0.302895	0.1	0.055	1
Gtf3c2	0.00266821	-0.458725	0.269	0.231	1
Tm9sf1	0.00272577	0.135957	0.138	0.078	1
Agfg1	0.00284133	-0.155292	0.16	0.116	1
Txlng	0.00284849	-0.143157	0.114	0.078	1
Shisa7	0.00291742	-0.764529	0.127	0.134	1
Bcl2l2	0.00297651	-0.122006	0.286	0.206	1
Slc3a2	0.00308337	-0.479537	0.132	0.118	1
Ampd3	0.00308897	-0.374073	0.41	0.356	1
Cacnb1	0.00317794	-0.147416	0.207	0.154	1
Llgl2	0.00327171	-0.598302	0.144	0.132	1
Megf8	0.00332545	-0.505057	0.175	0.159	1
Cdkn1b	0.00344608	-0.148053	0.247	0.177	1
Sphk2	0.00348931	0.138971	0.117	0.073	1
Ptov1	0.00349482	-0.446636	0.326	0.28	1
Slco4a1	0.00358275	-0.3176	0.776	0.676	1
Scnn1a	0.00365383	0.989698	0.104	0.042	1
Mical3	0.0036623	-0.437666	0.281	0.245	1
Gnb1	0.00375421	0.280434	0.105	0.057	1
Znrf1	0.00382866	-0.546096	0.188	0.172	1
Ak2	0.00383386	-0.61751	0.115	0.105	1
Smarca4	0.00404029	-0.499534	0.177	0.16	1
Foxk1	0.00450944	-0.136752	0.118	0.083	1
Ptbp1	0.00468798	-0.4461	0.276	0.239	1
Tubb2a	0.00472515	-0.648271	0.136	0.129	1
Abhd16a	0.00507577	-0.113873	0.219	0.154	1
Arhgap17	0.00523412	-0.590155	0.15	0.145	1
E2f4	0.00531527	-0.105406	0.154	0.109	1
Aamp	0.00538583	0.241484	0.135	0.072	1
Agap1	0.0058212	-0.531525	0.163	0.152	1
Abhd12	0.0061351	-0.109159	0.114	0.076	1
Hoxb9	0.00617204	-0.148811	0.301	0.219	1
Kif1b	0.00624336	0.135457	0.117	0.073	1
Prpf3	0.00630804	-0.103563	0.118	0.079	1
Smad5	0.00631171	-0.610329	0.142	0.137	1
Wnt9b	0.00642884	-0.287807	0.253	0.194	1
Trim33	0.00658464	-0.112278	0.134	0.095	1
Kifc3	0.00672331	-0.295989	0.36	0.285	1
Il17re	0.00695944	-0.471053	0.305	0.272	1
Flywch1	0.00714863	-0.531396	0.158	0.145	1
Samd1	0.00727764	-0.103034	0.101	0.07	1
Eef1akmt2	0.00745013	-0.135357	0.107	0.074	1
Map3k21	0.00759557	-0.179378	0.148	0.108	1
Nos1ap	0.00765292	-0.148007	0.274	0.202	1
Slc39a7	0.00778681	-0.323632	0.121	0.095	1
Scd2	0.00785975	-0.10626	0.242	0.179	1
Egfr	0.00843737	-0.15856	0.31	0.232	1
Ptdss2	0.00844335	0.211694	0.141	0.083	1
Hook1	0.00846977	-0.160845	0.103	0.073	1
Ralgps1	0.00853267	-0.182	0.207	0.153	1
Uso1	0.00854821	-0.104723	0.169	0.119	1
Nup214	0.00855834	-0.144779	0.135	0.095	1
H2-Ke6	0.00878318	-0.631985	0.116	0.108	1
Nyap1	0.00883774	-0.262292	0.101	0.074	1
Lrrfip2	0.00885951	-0.168141	0.2	0.146	1
Rab11fip3	0.00896889	-0.104182	0.142	0.094	1
Rbms3	0.00906354	-0.420983	0.375	0.321	1
Safb	0.00937012	-0.572842	0.151	0.139	1
Pak2	0.00942448	-0.124359	0.144	0.1	1
Sipa1l3	0.00946767	-0.502178	0.126	0.112	1
Rnf43	0.00952899	-0.104142	0.13	0.092	1
Uqcr11	0.00964723	0.523131	0.129	0.059	1
Caskin2	0.010168	-0.495667	0.146	0.125	1
Pik3r3	0.0101764	-0.542929	0.166	0.158	1
Iqsec2	0.0101778	-0.145987	0.108	0.08	1
Dpp9	0.0101881	-0.546912	0.114	0.108	1
Tle5	0.0102361	-0.229361	0.146	0.109	1
Fam83h	0.010666	-0.113975	0.141	0.099	1
Mlxip	0.0107748	-0.235932	0.329	0.243	1
Tnpo2	0.010804	-0.12455	0.202	0.144	1
Mok	0.0110747	-0.553532	0.182	0.175	1
Pbx2	0.0110908	-0.107219	0.129	0.089	1
Scnn1b	0.0111222	-0.187329	0.288	0.227	1
Abl1	0.0111537	-0.15284	0.174	0.125	1
Araf	0.0112412	-0.13311	0.242	0.177	1
Osbp	0.0113944	0.150245	0.155	0.092	1
Jund	0.0115148	0.196573	0.294	0.17	1
Plcb3	0.0115635	-0.623711	0.121	0.117	1
Grb7	0.012131	-0.147799	0.198	0.146	1
Wdr7	0.012484	-0.147542	0.126	0.09	1
Capn10	0.0126664	-0.143513	0.159	0.117	1
Phf14	0.0128293	-0.154533	0.19	0.14	1
Fam76b	0.0131342	-0.173891	0.185	0.136	1
Alkbh1	0.013228	-0.106666	0.103	0.072	1
Nfx1	0.0132789	-0.142885	0.159	0.113	1
Gpatch2	0.0134822	-0.520526	0.124	0.121	1
Rab15	0.013583	-0.233506	0.149	0.115	1
Yipf3	0.0135993	0.167795	0.151	0.089	1
Mindy1	0.0140111	-0.123133	0.163	0.109	1
Gpr137	0.0140619	-0.191614	0.153	0.111	1
Txlna	0.0144055	-0.549514	0.11	0.1	1
Six5	0.014496	-0.185398	0.167	0.125	1
[truncated: 729 more rows]

## Sheet: clus2_ctlvsd84
	p_val	avg_log2FC	pct.1	pct.2	p_val_adj
mt-Atp6	0	5.2843	0.757	0.025	0
Atp1b1	0	1.62874	0.902	0.188	0
mt-Co2	0	8.07846	0.681	0.004	0
mt-Atp8	0	9.13372	0.635	0.002	0
mt-Co3	0	7.5095	0.593	0.005	0
Tnn	0	2.54508	0.73	0.143	0
mt-Nd1	0	8.68127	0.538	0.001	0
Ranbp3l	0	1.32031	0.913	0.403	0
mt-Co1	0	10.0332	0.425	0.001	0
Grem2	0	-6.04431	0.011	0.22	0
Ccn2	0	-6.19262	0.011	0.172	0
Itm2b	5.91312e-295	1.31	0.873	0.295	1.12698e-290
Serinc3	2.71303e-266	0.977825	0.958	0.56	5.17076e-262
Lcn2	3.13851e-246	-3.06034	0.05	0.145	5.98169e-242
Glb1l2	5.59482e-232	1.76052	0.628	0.165	1.06632e-227
Pappa	7.21103e-232	-7.34817	0.003	0.114	1.37435e-227
Fcgbp	1.7945e-216	-3.99061	0.043	0.183	3.42014e-212
Myo3b	1.17815e-206	1.97723	0.513	0.095	2.24543e-202
Myh10	7.15468e-198	0.976314	0.868	0.435	1.36361e-193
Cdh16	3.13528e-187	0.860513	0.928	0.517	5.97552e-183
mt-Nd3	1.89531e-186	13.153	0.381	0	3.61227e-182
Slc35g1	2.7095e-174	1.61374	0.537	0.136	5.16404e-170
P3h2	2.36882e-163	2.16532	0.466	0.074	4.51474e-159
Cdk18	8.98332e-157	-2.00261	0.309	0.481	1.71213e-152
Hsd17b11	1.11241e-153	1.4191	0.511	0.128	2.12014e-149
mt-Nd4l	3.45869e-148	5.49961	0.415	0.008	6.59191e-144
Fmn2	1.14488e-145	-4.0119	0.021	0.146	2.18202e-141
mt-Nd5	1.9747e-136	12.7989	0.309	0	3.76357e-132
Acer2	3.31239e-135	1.43599	0.481	0.134	6.31309e-131
Tnfaip2	2.96121e-134	-2.03331	0.244	0.398	5.64377e-130
Golm1	1.34928e-132	-3.12218	0.032	0.135	2.57159e-128
Sel1l3	8.48745e-130	2.97277	0.28	0.022	1.61762e-125
Atp1a1	4.14959e-129	2.43426	0.587	0.075	7.9087e-125
Dbp	7.21687e-129	2.52414	0.305	0.036	1.37546e-124
Igfbp7	7.12223e-128	1.11993	0.695	0.183	1.35743e-123
Ddx5	9.92269e-125	1.96651	0.319	0.051	1.89117e-120
mt-Nd2	2.79847e-123	12.8741	0.338	0	5.3336e-119
Cadm1	1.02607e-122	1.49294	0.423	0.106	1.95558e-118
Slc44a1	3.03382e-120	1.21416	0.502	0.148	5.78216e-116
Mapk11	4e-116	-3.54038	0.025	0.13	7.6236e-112
Pik3c2g	5.23725e-116	1.40137	0.409	0.112	9.98168e-112
Col4a5	7.93327e-113	1.476	0.428	0.111	1.512e-108
Nxf1	5.49184e-112	1.07271	0.523	0.171	1.04669e-107
Hacd4	1.17541e-111	1.49563	0.361	0.084	2.24021e-107
Lmo7	1.05426e-106	0.924473	0.598	0.229	2.00931e-102
Ppp1r9a	2.73227e-103	0.99738	0.486	0.165	5.20744e-99
AU021092	7.94129e-103	0.850912	0.555	0.207	1.51353e-98
Pax8	7.57375e-101	0.636747	0.783	0.406	1.44348e-96
Clk1	4.16687e-100	0.855239	0.611	0.246	7.94164e-96
Myo6	2.35922e-97	0.872525	0.606	0.241	4.49644e-93
Etnk1	1.67036e-94	1.37199	0.457	0.116	3.18353e-90
Chpt1	4.82024e-92	0.960484	0.529	0.193	9.1869e-88
Hnrnpr	1.41239e-88	0.8196	0.471	0.172	2.69187e-84
Tfdp2	1.04695e-87	1.40446	0.303	0.069	1.99537e-83
Ube2v2	1.98249e-86	2.01276	0.237	0.038	3.77843e-82
Tacstd2	2.60807e-86	-1.53359	0.429	0.486	4.97072e-82
Met	3.27396e-86	1.14818	0.416	0.12	6.23985e-82
Aldh1a3	2.36582e-84	1.26471	0.323	0.091	4.50902e-80
Chka	2.47309e-84	0.760805	0.578	0.236	4.71347e-80
Rnf183	3.5952e-84	0.673119	0.655	0.312	6.8521e-80
Tef	1.25636e-83	2.09577	0.275	0.042	2.3945e-79
mt-Nd4	5.04046e-82	12.3876	0.268	0	9.60662e-78
Degs2	8.96443e-82	1.15622	0.342	0.098	1.70853e-77
Sestd1	1.04558e-81	0.790988	0.521	0.204	1.99277e-77
Tpd52l1	7.80242e-81	0.927818	0.38	0.123	1.48706e-76
Spaca6	9.03838e-81	0.764749	0.531	0.211	1.72262e-76
Pcx	1.40523e-80	1.20015	0.326	0.087	2.67823e-76
Rgl3	4.90846e-80	-0.889594	0.794	0.72	9.35503e-76
Slc12a2	1.42591e-79	0.838098	0.476	0.183	2.71764e-75
Frem2	1.93091e-79	1.06162	0.387	0.131	3.68012e-75
Pfkfb3	1.80562e-78	0.755807	0.607	0.301	3.44134e-74
Msi2	7.67637e-78	0.624802	0.634	0.286	1.46304e-73
Cdkl1	2.18706e-77	0.474852	0.873	0.544	4.16832e-73
Ythdf3	6.25667e-77	0.992243	0.384	0.122	1.19246e-72
Tmtc2	6.68017e-77	1.2762	0.293	0.076	1.27317e-72
Dock7	1.58123e-76	0.688264	0.583	0.259	3.01366e-72
Otulinl	1.06156e-75	0.941744	0.377	0.124	2.02322e-71
Parp8	1.58449e-75	0.86381	0.449	0.166	3.01988e-71
Dnaja1	1.65719e-75	1.93272	0.205	0.03	3.15844e-71
Ank3	1.71956e-75	1.39619	0.386	0.087	3.27732e-71
B4galnt3	2.08285e-75	1.05832	0.349	0.105	3.9697e-71
Per3	7.66543e-75	1.34489	0.305	0.079	1.46095e-70
Aup1	1.59436e-74	-1.3364	0.395	0.449	3.0387e-70
mt-Cytb	2.45196e-74	13.2637	0.303	0	4.67318e-70
Ablim2	5.14282e-74	1.36321	0.265	0.061	9.8017e-70
Pdia2	1.51426e-73	1.00642	0.341	0.115	2.88602e-69
Per2	3.23451e-73	1.19137	0.311	0.082	6.16464e-69
Nbeal2	4.67283e-73	-1.57213	0.267	0.372	8.90595e-69
Srsf5	1.93445e-72	0.749938	0.456	0.175	3.68687e-68
Rtn3	3.42354e-72	1.11008	0.423	0.126	6.52493e-68
St8sia6	3.30417e-71	-2.89446	0.033	0.111	6.29742e-67
Epb41l4b	7.69558e-71	0.688647	0.507	0.215	1.4667e-66
Lrba	8.64038e-71	1.27137	0.329	0.083	1.64677e-66
Aqp4	1.50144e-70	0.380302	0.96	0.711	2.8616e-66
Akap8l	1.63407e-70	0.616039	0.614	0.291	3.11437e-66
Myo1d	8.40163e-70	0.815524	0.467	0.177	1.60127e-65
Spp1	8.20834e-69	-0.29148	0.193	0.096	1.56443e-64
Pik3c2a	9.62157e-69	1.02771	0.314	0.098	1.83378e-64
Cd59a	4.07152e-68	1.26664	0.29	0.072	7.75991e-64
Ephx1	5.06817e-68	0.588615	0.566	0.232	9.65943e-64
Abcc5	4.59713e-67	0.51663	0.753	0.416	8.76167e-63
Loxl4	4.94535e-66	-3.08712	0.044	0.124	9.42535e-62
Fut9	1.5226e-65	1.34883	0.237	0.056	2.90192e-61
Ttc8	4.42064e-65	1.44516	0.234	0.052	8.42529e-61
Ttll10	8.55494e-65	0.885839	0.35	0.114	1.63049e-60
Ncoa3	3.85377e-64	0.764013	0.416	0.156	7.3449e-60
Peli2	7.99629e-64	0.889883	0.367	0.124	1.52401e-59
Btbd9	3.69058e-63	0.874558	0.352	0.122	7.03387e-59
AW549877	8.41982e-63	0.785932	0.421	0.159	1.60473e-58
Sema4g	1.01133e-62	2.32804	0.161	0.018	1.9275e-58
Plekha1	1.59919e-62	0.603378	0.591	0.282	3.04789e-58
Fanca	1.65632e-62	0.773271	0.398	0.157	3.15678e-58
Ptpn21	3.43572e-62	1.01472	0.296	0.088	6.54815e-58
Nfkbia	5.49829e-62	-1.91039	0.224	0.311	1.04792e-57
Elf5	6.57016e-62	0.684164	0.41	0.163	1.25221e-57
Nadk2	2.08534e-61	0.825061	0.405	0.161	3.97445e-57
Pts	2.46496e-61	1.21811	0.25	0.063	4.69797e-57
Cldn4	3.0487e-61	-1.64742	0.253	0.298	5.81052e-57
Hoxb4	8.11705e-61	0.534376	0.574	0.275	1.54703e-56
Bcat1	1.05171e-60	-1.44273	0.299	0.388	2.00445e-56
Zmynd11	2.45048e-60	0.671926	0.465	0.191	4.67037e-56
Mafg	2.07958e-59	-1.56457	0.227	0.315	3.96346e-55
Rasgrf2	4.18695e-59	0.577831	0.473	0.211	7.9799e-55
Pllp	4.4046e-59	1.37084	0.215	0.049	8.39473e-55
Tspan6	6.56341e-59	1.92763	0.173	0.025	1.25092e-54
Nr1d2	1.69033e-58	1.16993	0.289	0.084	3.22161e-54
Tle2	1.79947e-58	0.874204	0.325	0.113	3.42961e-54
Tmem45b	3.23291e-58	0.796089	0.36	0.129	6.16161e-54
Cobll1	5.39324e-58	0.609317	0.479	0.196	1.0279e-53
Mapk12	7.76865e-58	-2.53073	0.037	0.103	1.48063e-53
Gcn1	1.51411e-57	-1.1606	0.408	0.437	2.88574e-53
Ip6k2	2.44115e-57	0.999146	0.29	0.085	4.65259e-53
Zmym2	1.80574e-56	1.18163	0.232	0.062	3.44156e-52
Psma3	2.14825e-56	1.71037	0.171	0.03	4.09434e-52
Rnpc3	3.42675e-56	0.923665	0.285	0.089	6.53105e-52
Coch	3.4693e-56	4.58688	0.109	0.003	6.61214e-52
Sf3b1	1.89314e-55	0.580861	0.472	0.195	3.60814e-51
Slc4a11	2.84941e-55	0.739897	0.364	0.134	5.43069e-51
Fam234a	1.20803e-54	0.519307	0.531	0.245	2.30239e-50
Trim61	1.53988e-54	1.65485	0.178	0.037	2.93485e-50
Col4a4	7.9443e-54	0.482231	0.586	0.271	1.5141e-49
C2cd5	9.07891e-54	1.19525	0.215	0.056	1.73035e-49
Twsg1	9.27327e-54	1.72547	0.314	0.054	1.76739e-49
Adh1	4.50465e-53	0.912447	0.274	0.091	8.58541e-49
Dcaf11	5.5945e-53	0.687985	0.392	0.151	1.06626e-48
Nbeal1	5.83226e-53	0.592709	0.419	0.175	1.11157e-48
Atp8a1	8.67452e-53	0.67498	0.387	0.152	1.65328e-48
Agmo	9.25584e-53	1.51493	0.195	0.042	1.76407e-48
Lamp2	2.04858e-52	0.747927	0.437	0.159	3.90438e-48
Cst3	2.79094e-52	1.79868	0.403	0.069	5.31924e-48
App	3.99352e-52	-0.22289	0.858	0.447	7.61126e-48
Nfat5	2.80975e-51	0.456029	0.654	0.33	5.3551e-47
Gnaq	3.86565e-51	0.745986	0.317	0.112	7.36754e-47
Rgs11	5.43807e-51	0.341866	0.813	0.504	1.03644e-46
Epcam	5.45008e-51	0.912426	0.426	0.129	1.03873e-46
Usp9x	7.1513e-51	0.760643	0.325	0.112	1.36297e-46
Rapgef6	8.34443e-51	0.866429	0.261	0.084	1.59036e-46
Fam149a	1.40901e-50	0.854939	0.308	0.109	2.68543e-46
Ttc14	1.80189e-50	0.607447	0.363	0.145	3.43422e-46
Ctsh	3.68091e-50	0.957346	0.293	0.09	7.01544e-46
Amy1	4.21643e-50	1.31495	0.203	0.051	8.03609e-46
Mtmr6	6.52729e-50	1.14025	0.222	0.061	1.24404e-45
Wipf3	7.99438e-50	2.78508	0.116	0.011	1.52365e-45
Rab11fip2	8.33426e-50	0.801488	0.299	0.107	1.58843e-45
Nectin3	1.44355e-49	0.619716	0.372	0.148	2.75127e-45
Atp6v0e	3.34512e-49	0.646583	0.377	0.143	6.37546e-45
Nemf	4.5004e-49	0.762668	0.296	0.105	8.57731e-45
Arhgdib	4.58334e-49	1.41016	0.177	0.04	8.73538e-45
Wasl	1.88346e-48	0.756099	0.307	0.114	3.58968e-44
Pla2g15	2.3544e-48	1.08832	0.211	0.057	4.48726e-44
Myo1b	2.56982e-48	0.751726	0.272	0.093	4.89783e-44
Ube2d2a	2.67602e-48	1.40995	0.193	0.041	5.10022e-44
Tsc22d4	4.65431e-48	0.582077	0.419	0.176	8.87064e-44
Phactr1	5.15846e-48	1.0498	0.197	0.052	9.8315e-44
Ogt	5.753e-48	0.478299	0.461	0.206	1.09647e-43
Stx7	5.76924e-48	0.628628	0.434	0.184	1.09956e-43
Eif2s3y	6.0604e-48	0.907739	0.259	0.085	1.15505e-43
Pdcd4	7.96153e-48	0.619195	0.332	0.126	1.51739e-43
Wapl	8.63806e-48	1.15197	0.207	0.055	1.64633e-43
Cept1	9.20191e-48	0.490383	0.409	0.172	1.75379e-43
Pdlim5	1.14303e-47	0.753579	0.308	0.11	2.1785e-43
Gspt1	1.1887e-47	0.748465	0.278	0.097	2.26555e-43
Sort1	1.46094e-47	0.559664	0.468	0.201	2.7844e-43
Pcmtd1	1.61304e-47	1.14597	0.199	0.053	3.07429e-43
Nlk	1.75749e-47	0.732935	0.253	0.082	3.34961e-43
Nupr1	1.87781e-47	-1.94764	0.133	0.16	3.57892e-43
Eps8l1	1.94855e-47	0.314787	0.792	0.487	3.71375e-43
Dcxr	2.20844e-47	2.79059	0.134	0.012	4.20907e-43
Ctdspl	2.80669e-47	0.901938	0.257	0.082	5.34927e-43
Dram2	3.88213e-47	1.02614	0.224	0.066	7.39894e-43
Pgap1	3.9441e-47	0.628158	0.317	0.12	7.51706e-43
Auh	5.55008e-47	1.0063	0.255	0.078	1.05779e-42
Trmt1l	7.47018e-47	0.832176	0.245	0.079	1.42374e-42
Zfp641	7.63206e-47	1.81066	0.136	0.022	1.45459e-42
Crispld2	8.39194e-47	0.845008	0.258	0.083	1.59942e-42
Mpped2	8.53383e-47	1.05111	0.206	0.061	1.62646e-42
Sypl	1.29347e-46	0.956369	0.304	0.09	2.46522e-42
Celf3	1.45024e-46	0.44921	0.38	0.175	2.76402e-42
Fam129a	1.49931e-46	-1.92397	0.101	0.182	2.85754e-42
Mier3	1.84043e-46	0.181801	0.538	0.262	3.50767e-42
Mbd5	4.2209e-46	1.53103	0.159	0.033	8.04462e-42
Atg4c	6.94605e-46	0.871093	0.254	0.086	1.32385e-41
Mapk9	8.72281e-46	0.723165	0.282	0.104	1.66248e-41
Tmprss2	1.33893e-45	0.387985	0.723	0.406	2.55187e-41
Cdipt	6.28912e-45	1.48295	0.188	0.038	1.19864e-40
Ppp4r3b	9.0561e-45	1.20342	0.191	0.049	1.726e-40
Acadsb	1.7161e-44	1.1849	0.22	0.055	3.27071e-40
Reps1	2.17156e-44	0.468283	0.396	0.175	4.13877e-40
Efemp1	2.27033e-44	1.45263	0.157	0.035	4.32702e-40
Strn3	4.806e-44	0.68451	0.287	0.106	9.15976e-40
Mpp7	6.24638e-44	0.385679	0.503	0.251	1.1905e-39
Ube2h	6.76033e-44	0.974536	0.228	0.069	1.28845e-39
Ndfip1	7.59429e-44	1.0825	0.295	0.084	1.4474e-39
Rmdn1	9.12464e-44	1.05107	0.187	0.05	1.73907e-39
Car5b	9.19289e-44	0.91005	0.235	0.075	1.75207e-39
Galnt18	1.29825e-43	0.608395	0.403	0.169	2.47434e-39
Ptpn13	2.28493e-43	0.449824	0.591	0.302	4.35485e-39
Esrp1	2.47554e-43	0.555205	0.345	0.145	4.71813e-39
Srek1	2.9653e-43	0.461828	0.476	0.222	5.65156e-39
Agfg2	4.83015e-43	0.416319	0.469	0.23	9.20579e-39
Hif1a	4.8515e-43	0.6639	0.261	0.093	9.24647e-39
Ocrl	9.91202e-43	0.822129	0.246	0.081	1.88913e-38
Trip12	1.13927e-42	0.542068	0.421	0.18	2.17133e-38
Stxbp5	1.21983e-42	0.736011	0.251	0.09	2.32488e-38
Sntb2	2.93871e-42	0.989389	0.206	0.059	5.6009e-38
Selenot	4.0201e-42	1.44741	0.172	0.035	7.6619e-38
Wwp1	5.91443e-42	0.751538	0.299	0.11	1.12723e-37
Supt4a	6.86036e-42	0.692284	0.267	0.103	1.30752e-37
Gjb1	7.40987e-42	0.921642	0.219	0.069	1.41225e-37
Dst	7.62187e-42	0.703771	0.439	0.166	1.45265e-37
Bmpr1b	1.21633e-41	0.701619	0.28	0.111	2.31821e-37
Tbx3	1.2867e-41	0.477775	0.449	0.217	2.45233e-37
Capn7	1.97073e-41	1.4442	0.16	0.034	3.75601e-37
Paqr5	4.4235e-41	0.333811	0.614	0.304	8.43075e-37
Osbpl9	5.12064e-41	1.18196	0.176	0.044	9.75943e-37
Tns3	8.93562e-41	0.332903	0.771	0.455	1.70304e-36
Plec	1.57875e-40	-1.22366	0.235	0.249	3.00893e-36
Glt8d1	2.80637e-40	1.52138	0.139	0.028	5.34866e-36
Apela	3.74152e-40	1.10023	0.187	0.053	7.13096e-36
Cd81	3.76718e-40	0.706278	0.477	0.173	7.17987e-36
Snx9	4.39827e-40	0.593925	0.359	0.145	8.38267e-36
Zfp871	4.46628e-40	0.927759	0.218	0.065	8.51228e-36
Slc9a6	4.86742e-40	0.789478	0.235	0.078	9.27681e-36
Crebrf	5.30257e-40	0.68664	0.253	0.088	1.01062e-35
Thbs1	5.77029e-40	0.758128	0.341	0.119	1.09976e-35
Cnn3	6.45387e-40	1.22924	0.168	0.041	1.23004e-35
Ppp2r3a	6.87305e-40	0.703787	0.316	0.119	1.30993e-35
Epb41	1.51829e-39	0.639389	0.349	0.131	2.89371e-35
Snx14	1.76979e-39	1.16105	0.191	0.048	3.37304e-35
Kdm1b	2.37853e-39	1.28067	0.147	0.033	4.53324e-35
Folr1	2.61326e-39	0.573968	0.236	0.071	4.98061e-35
Cpne8	2.65087e-39	0.437304	0.359	0.157	5.0523e-35
Srpk2	2.72012e-39	0.521882	0.33	0.139	5.18428e-35
Snx13	3.33393e-39	0.514327	0.321	0.136	6.35413e-35
Fam241a	3.33648e-39	0.395731	0.366	0.169	6.359e-35
Mavs	3.44371e-39	0.790571	0.292	0.098	6.56337e-35
Hnrnph1	3.67669e-39	0.779197	0.256	0.087	7.0074e-35
Ascc3	5.22102e-39	1.49227	0.146	0.031	9.95074e-35
Acpp	6.24249e-39	1.25595	0.141	0.035	1.18976e-34
Rsrp1	9.90596e-39	0.34269	0.653	0.348	1.88798e-34
Ccdc82	1.25943e-38	0.978828	0.19	0.054	2.40036e-34
Pi4k2b	1.62998e-38	0.995358	0.179	0.054	3.10658e-34
Il17rb	2.29186e-38	1.68692	0.134	0.024	4.36806e-34
Atp10b	2.63721e-38	0.831624	0.216	0.07	5.02625e-34
Ndufa12	3.17214e-38	1.49768	0.157	0.029	6.04578e-34
Magi1	3.20924e-38	0.768129	0.239	0.088	6.1165e-34
Dpy19l4	3.63555e-38	0.929565	0.184	0.056	6.929e-34
Ankrd12	4.15598e-38	1.0076	0.182	0.052	7.92088e-34
Tm9sf2	5.33659e-38	1.23085	0.189	0.044	1.0171e-33
Gstt3	5.86927e-38	0.524217	0.305	0.123	1.11862e-33
Tmem30b	7.60287e-38	0.26035	0.666	0.362	1.44903e-33
Stk38	9.32603e-38	0.474241	0.374	0.158	1.77745e-33
Alcam	1.04073e-37	0.58216	0.296	0.119	1.98353e-33
Tanc1	1.06824e-37	1.02697	0.236	0.071	2.03595e-33
Hdac11	1.11804e-37	0.733677	0.24	0.084	2.13087e-33
Dusp11	1.48833e-37	0.490189	0.386	0.171	2.8366e-33
Mprip	1.63379e-37	0.297826	0.682	0.365	3.11384e-33
Nyap1	1.88066e-37	0.429737	0.373	0.172	3.58436e-33
Vill	2.05447e-37	1.94429	0.126	0.019	3.91561e-33
Slc25a48	2.64688e-37	0.327249	0.504	0.249	5.04469e-33
Mecom	2.79433e-37	0.257512	0.694	0.39	5.32572e-33
Chd6	3.22134e-37	0.561062	0.286	0.112	6.13956e-33
Zfp53	3.29089e-37	0.633931	0.246	0.097	6.27211e-33
Luc7l2	4.39439e-37	0.355512	0.609	0.323	8.37527e-33
Mettl9	4.57455e-37	1.22493	0.177	0.042	8.71863e-33
Kat6b	4.96172e-37	0.605125	0.29	0.111	9.45654e-33
Ctnnd1	5.24686e-37	0.562776	0.342	0.136	9.99998e-33
Fam171a2	5.69e-37	0.512543	0.348	0.15	1.08446e-32
Faah	6.16582e-37	-1.32635	0.266	0.313	1.17514e-32
Abhd4	6.4148e-37	1.01557	0.192	0.056	1.2226e-32
Megf9	6.62943e-37	0.590395	0.269	0.102	1.2635e-32
Pde8b	6.98841e-37	0.806655	0.207	0.069	1.33192e-32
Irs3	7.61025e-37	0.938445	0.171	0.053	1.45044e-32
Clec2d	9.51601e-37	1.20997	0.221	0.058	1.81366e-32
Bpgm	3.16194e-36	1.06378	0.185	0.054	6.02634e-32
Elovl7	3.4196e-36	0.910956	0.218	0.065	6.51742e-32
Stk39	4.59126e-36	0.627477	0.278	0.108	8.75048e-32
Xpo6	5.68248e-36	0.791148	0.199	0.062	1.08302e-31
Defb29	6.92272e-36	1.32591	0.133	0.031	1.3194e-31
Map3k15	8.03856e-36	0.874139	0.175	0.056	1.53207e-31
Ampd3	1.40469e-35	0.270851	0.636	0.357	2.6772e-31
Pear1	1.57071e-35	-1.72914	0.085	0.135	2.99362e-31
Muc1	1.57275e-35	0.279688	0.713	0.418	2.99751e-31
Srr	1.61799e-35	1.27747	0.137	0.03	3.08372e-31
Nipal1	2.26509e-35	1.01324	0.156	0.046	4.31704e-31
Slc25a36	2.53302e-35	0.389908	0.425	0.205	4.82767e-31
Tmx3	3.11157e-35	0.855135	0.177	0.055	5.93033e-31
Syne2	3.24851e-35	-0.636379	0.766	0.662	6.19133e-31
Epn3	3.77841e-35	-0.993971	0.426	0.409	7.20127e-31
Scai	4.81913e-35	0.674388	0.216	0.077	9.18478e-31
Mbnl2	1.04638e-34	0.510354	0.31	0.123	1.99429e-30
Btbd8	1.19342e-34	1.21376	0.131	0.031	2.27454e-30
Hps5	1.47694e-34	0.757962	0.21	0.069	2.81491e-30
Lrrc31	1.53027e-34	0.719309	0.264	0.098	2.91654e-30
Gm2a	2.05014e-34	2.54354	0.118	0.01	3.90735e-30
Sema4a	2.4748e-34	1.11335	0.191	0.053	4.71672e-30
Rtn4	2.79932e-34	1.1984	0.165	0.04	5.33522e-30
Zfp866	3.10531e-34	0.76449	0.227	0.082	5.91841e-30
Btbd1	5.03044e-34	1.47138	0.108	0.02	9.58751e-30
Smim1	7.61779e-34	0.737781	0.196	0.069	1.45187e-29
Zfp606	8.47548e-34	1.16648	0.132	0.033	1.61534e-29
Tbc1d19	9.92566e-34	1.12602	0.16	0.041	1.89173e-29
Trim60	1.01235e-33	0.846446	0.176	0.06	1.92943e-29
Fbxl12	1.59575e-33	0.464355	0.313	0.132	3.04134e-29
Golga7	1.63878e-33	0.398408	0.368	0.171	3.12335e-29
Cdk13	1.70953e-33	0.753769	0.218	0.076	3.2582e-29
Fosl2	2.75187e-33	-1.64739	0.141	0.199	5.24479e-29
Ralgapa1	3.06415e-33	0.569169	0.259	0.101	5.83996e-29
Fcho2	3.21437e-33	0.596335	0.258	0.099	6.12627e-29
Prpf39	3.2991e-33	0.445845	0.304	0.13	6.28775e-29
Nptn	3.57712e-33	1.74176	0.167	0.028	6.81763e-29
Ypel5	3.69226e-33	0.426368	0.256	0.104	7.03707e-29
Clk4	3.7617e-33	0.495847	0.296	0.12	7.16943e-29
Thada	4.44031e-33	0.722659	0.249	0.093	8.46278e-29
Tspan3	5.58959e-33	1.33868	0.295	0.07	1.06532e-28
Rbm5	6.04336e-33	0.442712	0.383	0.177	1.1518e-28
Zfp810	7.538e-33	0.731497	0.189	0.065	1.43667e-28
Kdm2a	8.32405e-33	0.351875	0.457	0.224	1.58648e-28
Adnp	1.21002e-32	0.727373	0.233	0.082	2.30619e-28
Tmem127	1.55496e-32	0.459645	0.321	0.136	2.9636e-28
Ralgps1	1.58963e-32	0.610713	0.209	0.079	3.02968e-28
Lemd2	1.60818e-32	-1.30952	0.218	0.253	3.06504e-28
Plcb4	1.62921e-32	0.661118	0.216	0.083	3.10511e-28
Wfdc2	2.59197e-32	0.661303	0.505	0.198	4.94004e-28
Rbm4	2.82519e-32	0.567879	0.244	0.095	5.38453e-28
Ppp4r2	3.21537e-32	0.579801	0.23	0.09	6.12818e-28
Cog5	3.43469e-32	0.690363	0.232	0.084	6.54618e-28
Cacna1d	5.04467e-32	0.574387	0.234	0.092	9.61464e-28
Dmxl1	6.79394e-32	0.633049	0.268	0.101	1.29486e-27
Ltbp3	7.13454e-32	0.683166	0.22	0.077	1.35977e-27
Trpm7	7.61283e-32	0.646808	0.215	0.077	1.45093e-27
Hmbox1	9.22769e-32	0.656545	0.238	0.09	1.7587e-27
Map4k5	1.11444e-31	0.578529	0.262	0.105	2.12402e-27
Ranbp2	1.45536e-31	0.481611	0.28	0.117	2.77376e-27
Zfp280d	1.50911e-31	0.608319	0.217	0.083	2.8762e-27
Ddx17	1.89839e-31	0.302663	0.63	0.345	3.61814e-27
Slc11a2	2.10172e-31	0.877017	0.194	0.061	4.00567e-27
Fam117a	2.22117e-31	0.646206	0.232	0.088	4.23333e-27
Galm	2.40559e-31	0.300538	0.403	0.203	4.58481e-27
Hipk1	2.86716e-31	0.415915	0.343	0.144	5.46452e-27
Sdhaf2	3.38387e-31	0.926693	0.163	0.049	6.44932e-27
Ap1g1	4.08752e-31	0.726719	0.183	0.058	7.79041e-27
Clec2l	4.43445e-31	-2.04108	0.075	0.14	8.45162e-27
Kansl1l	4.53739e-31	0.842931	0.167	0.054	8.64781e-27
Mphosph8	5.38711e-31	0.592197	0.207	0.079	1.02673e-26
Atp2c1	6.6027e-31	0.624106	0.284	0.106	1.25841e-26
Fam98a	7.24036e-31	0.651623	0.224	0.083	1.37994e-26
Usp34	7.32911e-31	0.598127	0.244	0.093	1.39686e-26
Tnfsf10	7.34159e-31	0.726952	0.25	0.099	1.39923e-26
Cpne3	8.57664e-31	0.422604	0.25	0.105	1.63462e-26
Myzap	1.06229e-30	0.317915	0.312	0.145	2.02463e-26
Spata13	1.22141e-30	-1.42449	0.156	0.209	2.32789e-26
Lclat1	1.39663e-30	1.57979	0.111	0.021	2.66183e-26
U2surp	1.60865e-30	0.649948	0.226	0.084	3.06592e-26
Sbspon	1.95538e-30	0.550918	0.266	0.112	3.72676e-26
N4bp2l2	2.00998e-30	0.667586	0.225	0.084	3.83082e-26
Kcnj16	2.99002e-30	-0.927214	0.328	0.302	5.69868e-26
Slc7a6	3.1065e-30	0.720191	0.166	0.053	5.92068e-26
Zmym5	3.26172e-30	0.535029	0.219	0.085	6.21652e-26
Erbin	3.80476e-30	0.676905	0.223	0.078	7.25148e-26
Hdac4	5.12349e-30	-1.5146	0.132	0.191	9.76486e-26
Apbb2	5.32038e-30	0.866412	0.219	0.069	1.01401e-25
Dcun1d5	6.51627e-30	0.499877	0.258	0.108	1.24194e-25
Tmem33	8.04887e-30	1.01769	0.145	0.039	1.53403e-25
Coq10b	9.37599e-30	0.580605	0.181	0.066	1.78697e-25
Myo5a	1.00609e-29	1.07282	0.15	0.038	1.91751e-25
Pla2g6	1.10216e-29	0.868654	0.142	0.041	2.10061e-25
Cisd2	1.16489e-29	1.13511	0.146	0.036	2.22016e-25
Vps37a	1.16493e-29	0.601513	0.22	0.085	2.22025e-25
Sgk1	1.29899e-29	0.195762	0.885	0.622	2.47574e-25
Dock8	1.41648e-29	0.378634	0.366	0.168	2.69966e-25
Ubac2	1.5867e-29	1.04604	0.152	0.042	3.02409e-25
Lgals4	1.72082e-29	-1.41915	0.124	0.172	3.27971e-25
Asph	1.99694e-29	1.69338	0.17	0.032	3.80597e-25
Hexb	2.47532e-29	1.98806	0.11	0.013	4.71771e-25
Gpc5	2.53226e-29	1.3109	0.131	0.032	4.82624e-25
Ube2k	2.65272e-29	1.07296	0.123	0.033	5.05582e-25
Hsph1	3.44815e-29	0.221348	0.577	0.315	6.57182e-25
Rbm25	3.86156e-29	0.464727	0.29	0.125	7.35974e-25
Tbce	4.27695e-29	0.647279	0.205	0.073	8.15143e-25
Tm9sf3	4.88858e-29	0.502656	0.248	0.092	9.31714e-25
Plgrkt	6.47423e-29	1.12871	0.148	0.042	1.23392e-24
Prrg1	6.68982e-29	0.975473	0.139	0.042	1.27501e-24
Usp53	8.33539e-29	0.962947	0.17	0.052	1.58864e-24
Uros	9.45694e-29	0.763666	0.149	0.049	1.8024e-24
Ankhd1	9.6397e-29	0.515562	0.226	0.082	1.83723e-24
Ints8	1.33421e-28	0.77639	0.158	0.053	2.54286e-24
Kdm5a	1.4758e-28	0.716091	0.188	0.062	2.81272e-24
Gmcl1	1.76259e-28	0.838758	0.159	0.048	3.35932e-24
Zan	1.90463e-28	0.61338	0.164	0.058	3.63004e-24
Klhdc1	1.93176e-28	1.17493	0.114	0.03	3.68174e-24
Adora1	2.02843e-28	-1.15155	0.29	0.31	3.86599e-24
Nucb2	2.41665e-28	0.772496	0.157	0.05	4.60589e-24
Senp7	2.52479e-28	0.687813	0.174	0.062	4.812e-24
Cacnb3	2.72394e-28	0.317193	0.355	0.171	5.19156e-24
Uty	2.82385e-28	0.682462	0.178	0.067	5.38197e-24
Ahnak	3.07541e-28	-1.09073	0.215	0.221	5.86143e-24
Herc4	3.23953e-28	0.938	0.135	0.042	6.17421e-24
Gtf2a1	3.78466e-28	0.867577	0.147	0.046	7.21319e-24
Tmco1	3.95422e-28	2.29446	0.125	0.012	7.53635e-24
Mxd4	4.07324e-28	0.761846	0.236	0.083	7.76319e-24
Itm2c	4.76129e-28	0.151153	0.472	0.238	9.07455e-24
Reps2	4.95798e-28	0.504593	0.2	0.082	9.44942e-24
Far1	5.96808e-28	0.489902	0.259	0.11	1.13746e-23
Morf4l1	6.67483e-28	1.22471	0.114	0.027	1.27216e-23
Tmem87b	6.8317e-28	0.66591	0.196	0.069	1.30205e-23
Pcbd1	7.11376e-28	2.05703	0.108	0.014	1.35581e-23
Rb1	7.12079e-28	0.487388	0.26	0.111	1.35715e-23
Klhl24	7.49701e-28	0.601019	0.24	0.091	1.42885e-23
Cnep1r1	8.71266e-28	1.10241	0.113	0.03	1.66055e-23
Gpbp1l1	1.02321e-27	0.498296	0.27	0.111	1.95013e-23
Fn3k	1.39123e-27	1.43864	0.115	0.023	2.65155e-23
Cdkl3	1.41482e-27	1.45434	0.1	0.02	2.6965e-23
Gtf2a2	1.43709e-27	0.887044	0.151	0.047	2.73896e-23
Fmn1	1.4684e-27	1.1913	0.16	0.039	2.79861e-23
Tut7	1.54358e-27	0.39748	0.303	0.133	2.9419e-23
Sppl2a	1.55836e-27	0.560822	0.251	0.101	2.97008e-23
Ubr3	1.6543e-27	0.950478	0.206	0.062	3.15294e-23
Tm6sf1	2.2052e-27	1.14647	0.132	0.04	4.2029e-23
Arpc1a	2.42968e-27	1.00452	0.128	0.032	4.63072e-23
Ift46	3.15338e-27	0.485813	0.208	0.086	6.01003e-23
Mbtd1	3.30924e-27	0.687255	0.165	0.057	6.30708e-23
Maged1	3.59429e-27	0.591555	0.231	0.09	6.85035e-23
Serinc1	4.59714e-27	0.739821	0.225	0.071	8.7617e-23
Junb	4.99849e-27	-1.75743	0.072	0.115	9.52662e-23
Abcc1	5.48654e-27	0.390086	0.292	0.13	1.04568e-22
Nuak1	7.13128e-27	-1.87338	0.074	0.124	1.35915e-22
Fopnl	7.95704e-27	0.819463	0.132	0.041	1.51653e-22
Usp32	9.85859e-27	0.399518	0.249	0.113	1.87895e-22
Lgr4	9.96154e-27	0.862712	0.2	0.06	1.89857e-22
Gstt1	1.00735e-26	1.24214	0.131	0.031	1.91992e-22
Ptger1	1.03052e-26	0.10259	0.67	0.405	1.96407e-22
Sgpp2	1.04439e-26	0.700512	0.17	0.057	1.9905e-22
Cdv3	1.24405e-26	1.1913	0.119	0.028	2.37103e-22
Mindy2	1.32742e-26	0.67848	0.185	0.068	2.52993e-22
Vps54	1.43721e-26	0.701765	0.149	0.051	2.73918e-22
Tmem30a	1.59591e-26	0.803169	0.143	0.041	3.04164e-22
Lmbrd1	1.78631e-26	0.84613	0.171	0.049	3.40453e-22
Eed	1.89626e-26	0.804207	0.128	0.04	3.61409e-22
Rad21	2.02129e-26	0.784081	0.174	0.057	3.85238e-22
Mdm4	2.0777e-26	0.619179	0.198	0.073	3.95989e-22
Vkorc1l1	2.12577e-26	0.811289	0.131	0.041	4.0515e-22
Stx16	2.52919e-26	0.23026	0.525	0.288	4.82039e-22
Gnao1	2.54059e-26	0.410264	0.254	0.121	4.84211e-22
Inpp1	2.57777e-26	0.440968	0.202	0.083	4.91297e-22
Luzp1	2.84355e-26	1.08079	0.176	0.049	5.41951e-22
Zc3h14	3.61085e-26	0.392122	0.236	0.102	6.88192e-22
Ecpas	4.46995e-26	0.268243	0.34	0.165	8.51929e-22
Zmym6	4.78674e-26	0.512027	0.173	0.062	9.12306e-22
Pik3r1	4.85472e-26	1.75995	0.109	0.018	9.25261e-22
Relch	5.15376e-26	0.363033	0.211	0.088	9.82255e-22
Zfyve16	6.75907e-26	0.816863	0.141	0.043	1.28821e-21
Efna5	7.12266e-26	-1.31944	0.147	0.186	1.35751e-21
Chid1	9.60333e-26	1.1419	0.137	0.034	1.8303e-21
Fam13b	1.04544e-25	0.564978	0.168	0.062	1.99251e-21
Rbm12b2	1.21918e-25	0.856275	0.131	0.04	2.32364e-21
Ndufb8	1.24318e-25	1.15255	0.289	0.068	2.36938e-21
Hexdc	1.3536e-25	0.838181	0.154	0.047	2.57983e-21
Nfkb2	1.7808e-25	-1.97629	0.074	0.122	3.39402e-21
Cdkal1	1.81221e-25	0.425479	0.227	0.094	3.45388e-21
Dyrk1b	1.83274e-25	0.657915	0.202	0.073	3.49302e-21
Apc	1.87362e-25	0.411719	0.247	0.102	3.57094e-21
Tmem87a	1.88895e-25	0.788557	0.168	0.054	3.60014e-21
Kmt2e	1.96796e-25	0.365106	0.261	0.119	3.75074e-21
Adam15	2.38722e-25	0.35332	0.337	0.151	4.5498e-21
Ric8b	2.46623e-25	0.662833	0.171	0.06	4.70039e-21
Zc3h6	2.58622e-25	0.704389	0.158	0.055	4.92907e-21
Rab3gap2	2.61866e-25	0.389302	0.249	0.111	4.99091e-21
Cab39l	2.70459e-25	0.540138	0.192	0.075	5.15468e-21
Ociad2	3.08117e-25	0.843116	0.142	0.044	5.8724e-21
Sri	3.13851e-25	0.527121	0.234	0.09	5.98168e-21
Cdadc1	3.28148e-25	0.963574	0.113	0.03	6.25418e-21
Gtf2h2	3.79298e-25	1.10086	0.103	0.025	7.22904e-21
Nipbl	4.12136e-25	0.330704	0.271	0.126	7.85491e-21
Cipc	4.31145e-25	1.39741	0.106	0.021	8.21719e-21
Cdc42	4.96781e-25	0.820973	0.144	0.043	9.46814e-21
Gls	5.012e-25	0.215807	0.474	0.258	9.55236e-21
Nfkbiz	5.64714e-25	-1.40019	0.148	0.194	1.07629e-20
Ranbp9	6.01133e-25	0.762791	0.143	0.046	1.1457e-20
Tspan4	6.18696e-25	2.28402	0.102	0.012	1.17917e-20
Sfi1	6.42434e-25	-0.446801	0.907	0.781	1.22441e-20
Susd1	6.45536e-25	0.375878	0.255	0.119	1.23033e-20
Slc25a1	6.58608e-25	0.777578	0.157	0.051	1.25524e-20
Jund	6.85166e-25	-0.990816	0.215	0.192	1.30586e-20
2002-03-01	7.20125e-25	0.835647	0.206	0.065	1.37249e-20
Ccdc50	7.45052e-25	0.261302	0.389	0.206	1.42e-20
Mtfr1l	8.53971e-25	0.469875	0.197	0.077	1.62758e-20
Hnrnpu	8.65892e-25	0.193568	0.354	0.178	1.6503e-20
Xpo1	1.21572e-24	0.542574	0.17	0.065	2.31704e-20
Fam8a1	1.2646e-24	0.69302	0.175	0.062	2.4102e-20
Dhx9	1.8947e-24	0.257506	0.273	0.125	3.61111e-20
Rab14	1.94376e-24	0.532872	0.219	0.086	3.70461e-20
Psmc6	2.33107e-24	0.684752	0.189	0.067	4.44279e-20
Yipf2	2.38211e-24	0.850127	0.131	0.04	4.54006e-20
Tsga10	2.42172e-24	1.14841	0.1	0.023	4.61555e-20
Slc33a1	2.50387e-24	1.21522	0.13	0.03	4.77213e-20
Atp8b1	2.8133e-24	0.542812	0.217	0.084	5.36187e-20
Med14	2.91712e-24	0.452083	0.207	0.085	5.55975e-20
B3galnt2	3.1382e-24	0.869257	0.14	0.041	5.9811e-20
Tsc22d1	3.5325e-24	-1.14034	0.106	0.11	6.73259e-20
Tbc1d2	3.55212e-24	0.311201	0.263	0.128	6.76999e-20
Krit1	3.58329e-24	0.361064	0.209	0.09	6.82939e-20
Fbxo11	3.59824e-24	0.586441	0.202	0.078	6.85788e-20
Pbx1	3.62012e-24	0.524301	0.261	0.107	6.89958e-20
Psme4	3.7705e-24	0.618572	0.174	0.064	7.18619e-20
Zfand6	3.92298e-24	0.892653	0.119	0.033	7.4768e-20
Nedd4l	4.25232e-24	0.433997	0.256	0.109	8.10449e-20
Erlec1	4.43908e-24	0.549931	0.172	0.063	8.46044e-20
Nrbp2	4.9065e-24	-1.18197	0.158	0.159	9.35131e-20
Epha2	5.23824e-24	-1.15943	0.235	0.261	9.98357e-20
Zc3h7a	5.29668e-24	0.443878	0.234	0.098	1.00949e-19
Slc25a45	5.58413e-24	0.845236	0.136	0.042	1.06428e-19
Itfg1	5.72711e-24	0.751893	0.151	0.045	1.09153e-19
Swap70	5.76744e-24	1.15505	0.124	0.031	1.09922e-19
Mpp5	6.01697e-24	0.458039	0.213	0.088	1.14677e-19
Ptbp2	6.10339e-24	0.568892	0.197	0.076	1.16325e-19
Itch	6.19617e-24	0.574668	0.173	0.062	1.18093e-19
Eif4a2	6.32349e-24	0.25529	0.384	0.191	1.20519e-19
Arrb2	6.35867e-24	-1.72016	0.069	0.106	1.2119e-19
BC005537	6.56495e-24	0.213772	0.368	0.181	1.25121e-19
Mfsd6	6.73158e-24	0.732295	0.159	0.054	1.28297e-19
Pds5a	7.2842e-24	0.48839	0.173	0.066	1.3883e-19
Smc6	7.34321e-24	0.402361	0.19	0.078	1.39954e-19
Zfp326	8.50127e-24	0.638965	0.151	0.055	1.62026e-19
Mcts1	8.65669e-24	0.699993	0.147	0.052	1.64988e-19
Sorl1	8.92933e-24	0.357206	0.502	0.233	1.70184e-19
Me1	9.41205e-24	0.622715	0.129	0.047	1.79384e-19
Rfx7	9.43019e-24	0.498368	0.162	0.066	1.7973e-19
Pfn2	9.51329e-24	0.535988	0.216	0.094	1.81314e-19
Arid4b	1.1049e-23	0.342758	0.224	0.099	2.10583e-19
Pim1	1.17525e-23	-1.59836	0.181	0.218	2.23991e-19
Scyl2	1.26746e-23	0.964429	0.115	0.03	2.41566e-19
Rab9	1.36855e-23	0.691797	0.133	0.044	2.60832e-19
Tab2	1.41552e-23	0.569405	0.183	0.069	2.69784e-19
Pigp	1.44797e-23	1.38872	0.111	0.022	2.75969e-19
Osbpl2	1.51686e-23	0.632479	0.163	0.061	2.89099e-19
Zbtb20	1.55725e-23	0.309775	0.381	0.182	2.96797e-19
Dtx3	2.04843e-23	-1.20928	0.203	0.23	3.9041e-19
Smdt1	2.22892e-23	1.14016	0.165	0.041	4.2481e-19
Mef2a	2.4181e-23	0.597089	0.188	0.073	4.60866e-19
Atrnl1	2.58306e-23	0.940997	0.153	0.04	4.92306e-19
Washc4	2.70487e-23	0.447308	0.164	0.067	5.15521e-19
Sec24a	2.84101e-23	0.917896	0.132	0.04	5.41468e-19
Nudt4	3.09183e-23	2.35335	0.187	0.022	5.89271e-19
Hmgcl	3.19176e-23	0.373956	0.323	0.151	6.08318e-19
Mtf2	3.21613e-23	0.92318	0.105	0.03	6.12963e-19
Rasal1	3.32525e-23	0.189007	0.462	0.253	6.3376e-19
Myo9a	3.92541e-23	0.654061	0.161	0.058	7.48144e-19
Dtnb	3.93839e-23	0.170417	0.45	0.244	7.50617e-19
Pias1	4.08792e-23	0.654889	0.141	0.049	7.79116e-19
Dnase1l2	4.49942e-23	0.619271	0.175	0.068	8.57544e-19
Cpsf7	4.67937e-23	0.683473	0.199	0.071	8.91841e-19
Fam110a	5.11358e-23	0.615143	0.159	0.063	9.74598e-19
Sar1b	5.40353e-23	1.7702	0.111	0.019	1.02986e-18
Ptk2	5.78439e-23	0.438826	0.246	0.108	1.10245e-18
Tex10	6.16727e-23	0.738724	0.122	0.038	1.17542e-18
Rnpep	7.47362e-23	0.322005	0.235	0.107	1.4244e-18
M6pr	7.75738e-23	1.07865	0.141	0.036	1.47848e-18
D5Ertd579e	7.84316e-23	0.434219	0.213	0.087	1.49483e-18
Dennd1b	8.38093e-23	0.956341	0.124	0.036	1.59732e-18
Eif4ebp3	9.05726e-23	0.598728	0.146	0.052	1.72622e-18
Slc25a10	9.23605e-23	0.496275	0.224	0.086	1.7603e-18
Zfp512b	1.0236e-22	0.680514	0.154	0.057	1.95089e-18
Styk1	1.14925e-22	0.191457	0.303	0.157	2.19036e-18
Ddx6	1.27199e-22	0.285392	0.263	0.119	2.42428e-18
Sema3c	1.32592e-22	0.450961	0.2	0.076	2.52707e-18
Il15ra	1.35046e-22	0.228983	0.34	0.173	2.57384e-18
Cry2	1.37195e-22	0.290305	0.194	0.083	2.61479e-18
Slc9a4	1.54093e-22	0.624813	0.148	0.059	2.93686e-18
Fus	1.87157e-22	0.32023	0.316	0.145	3.56703e-18
Baz2b	2.16932e-22	0.548811	0.167	0.067	4.13451e-18
Vps13c	2.2223e-22	0.267446	0.234	0.107	4.23548e-18
Zfc3h1	2.3553e-22	0.358059	0.284	0.134	4.48897e-18
Etfbkmt	2.53657e-22	0.428965	0.202	0.088	4.83446e-18
Supt20	2.72684e-22	0.271957	0.26	0.114	5.19709e-18
Fam49b	2.963e-22	0.176479	0.368	0.196	5.64719e-18
Smarcc2	3.27857e-22	0.324778	0.344	0.169	6.24863e-18
Nfe2l3	3.39721e-22	0.602746	0.155	0.055	6.47475e-18
Idh1	3.42635e-22	0.423161	0.209	0.092	6.53028e-18
Mff	3.44832e-22	0.35356	0.214	0.092	6.57215e-18
Eml5	3.54736e-22	0.558136	0.136	0.049	6.76092e-18
Mras	3.66621e-22	0.310296	0.23	0.105	6.98744e-18
Zcchc7	3.80004e-22	0.599376	0.157	0.058	7.24249e-18
Limk2	4.03651e-22	0.645902	0.162	0.056	7.69318e-18
Copb1	4.0931e-22	0.493944	0.184	0.07	7.80105e-18
Phf6	4.92934e-22	0.512722	0.167	0.063	9.39483e-18
Rnf14	5.05925e-22	0.663483	0.139	0.047	9.64243e-18
Mylk	5.3615e-22	0.22834	0.357	0.179	1.02185e-17
Laptm4a	5.60944e-22	0.835951	0.147	0.043	1.0691e-17
Cav2	5.83334e-22	0.887883	0.118	0.035	1.11178e-17
Cd47	5.88751e-22	0.809934	0.165	0.052	1.1221e-17
Ncor1	6.05692e-22	0.392005	0.266	0.117	1.15439e-17
Bmpr1a	6.26201e-22	0.271466	0.231	0.107	1.19348e-17
Fuca1	6.55798e-22	0.511969	0.255	0.103	1.24989e-17
Col4a3bp	6.66059e-22	0.262094	0.251	0.118	1.26944e-17
Ift52	7.04705e-22	0.645565	0.171	0.058	1.3431e-17
Aldh5a1	7.13629e-22	0.922662	0.133	0.04	1.3601e-17
Mpp6	7.24726e-22	0.436843	0.21	0.091	1.38126e-17
Chic1	7.81476e-22	0.707933	0.132	0.046	1.48942e-17
Anxa4	8.82087e-22	0.383476	0.261	0.109	1.68117e-17
Fnta	8.89307e-22	0.455981	0.186	0.076	1.69493e-17
Fzd6	1.01138e-21	0.5311	0.17	0.064	1.92758e-17
Frs2	1.0228e-21	0.796807	0.127	0.04	1.94936e-17
Ino80	1.21086e-21	0.83882	0.122	0.036	2.30777e-17
Hbp1	1.23795e-21	0.467227	0.193	0.077	2.35941e-17
Rnf38	1.32335e-21	0.394084	0.166	0.065	2.52218e-17
Atf7ip	1.37739e-21	0.425066	0.205	0.089	2.62516e-17
Srrm1	1.47247e-21	0.214845	0.358	0.189	2.80638e-17
Ap2m1	1.57389e-21	0.451839	0.207	0.082	2.99967e-17
Sptlc1	1.62257e-21	1.14298	0.118	0.028	3.09246e-17
Idh2	1.65715e-21	1.88072	0.229	0.039	3.15835e-17
Yipf4	1.75508e-21	0.883109	0.106	0.027	3.34501e-17
Skp1a	1.75785e-21	1.52442	0.106	0.018	3.35029e-17
Cds1	1.88369e-21	1.31606	0.1	0.023	3.59012e-17
Kansl1	1.99235e-21	0.248075	0.325	0.164	3.79722e-17
Mcu	1.99821e-21	0.868573	0.128	0.041	3.80839e-17
Clcn3	2.0625e-21	0.551947	0.188	0.071	3.93091e-17
Rbm6	2.13635e-21	0.274951	0.279	0.131	4.07167e-17
Chordc1	2.17823e-21	0.42671	0.166	0.069	4.15149e-17
Lpp	2.35878e-21	0.645159	0.168	0.066	4.4956e-17
Zup1	2.3994e-21	0.660307	0.146	0.053	4.57303e-17
Cd82	2.42611e-21	0.136809	0.653	0.352	4.62392e-17
Stx5a	2.57715e-21	0.415363	0.237	0.105	4.9118e-17
Exoc4	2.5776e-21	0.204325	0.362	0.176	4.91265e-17
Sec22a	2.58426e-21	0.793228	0.12	0.04	4.92535e-17
Soga1	2.70881e-21	-1.49077	0.081	0.11	5.16273e-17
Trappc8	2.71063e-21	0.515761	0.185	0.073	5.16619e-17
Cxcl16	2.90502e-21	-1.23979	0.105	0.122	5.53668e-17
Dop1a	3.27308e-21	0.791618	0.119	0.037	6.23816e-17
Upf3b	4.06222e-21	0.548917	0.158	0.061	7.74219e-17
Pdcd6ip	4.07618e-21	0.251286	0.319	0.156	7.76878e-17
Arih1	4.20338e-21	0.318521	0.237	0.107	8.01123e-17
Rbm26	4.21592e-21	0.348719	0.234	0.104	8.03512e-17
Nsd1	4.30271e-21	0.215617	0.453	0.238	8.20053e-17
Syap1	4.36965e-21	0.640852	0.122	0.038	8.32811e-17
Pxn	4.51244e-21	-1.36752	0.122	0.149	8.60025e-17
Polg2	4.79791e-21	0.502223	0.144	0.056	9.14434e-17
Fto	4.82383e-21	0.359056	0.223	0.099	9.19373e-17
Ppox	5.18042e-21	0.278948	0.249	0.115	9.87336e-17
Rnf128	6.02202e-21	0.754687	0.212	0.07	1.14774e-16
Rbbp6	6.71648e-21	0.337655	0.199	0.09	1.28009e-16
Mzt1	6.79376e-21	0.812663	0.108	0.034	1.29482e-16
Armt1	7.15214e-21	0.373318	0.162	0.069	1.36313e-16
Thoc2	7.98406e-21	0.325229	0.188	0.083	1.52168e-16
Hnrnpk	8.27185e-21	0.473568	0.131	0.046	1.57653e-16
Fam162a	8.29305e-21	1.27431	0.12	0.026	1.58057e-16
Txndc16	8.39622e-21	0.934528	0.112	0.03	1.60024e-16
Babam2	9.45727e-21	0.451407	0.196	0.083	1.80246e-16
Asb3	1.00127e-20	0.930307	0.108	0.034	1.90832e-16
Kdelr1	1.00713e-20	0.63604	0.159	0.054	1.9195e-16
Sap130	1.01335e-20	0.510616	0.177	0.071	1.93133e-16
Mal	1.0146e-20	0.155159	0.633	0.357	1.93373e-16
Zfp292	1.08947e-20	0.417704	0.221	0.097	2.07643e-16
Sbno1	1.14806e-20	0.371985	0.194	0.084	2.18808e-16
Sec62	1.24549e-20	0.579617	0.271	0.101	2.37378e-16
Synj1	1.38129e-20	0.489201	0.15	0.057	2.6326e-16
Tent2	1.45243e-20	0.869171	0.108	0.032	2.76818e-16
Itpkb	1.46892e-20	0.447608	0.189	0.082	2.79961e-16
Nr1d1	1.49019e-20	0.412094	0.196	0.083	2.84015e-16
Pax2	1.50001e-20	0.153744	0.845	0.595	2.85886e-16
Usp54	1.53737e-20	0.574961	0.156	0.061	2.93007e-16
Gal3st1	1.54103e-20	1.69109	0.116	0.02	2.93705e-16
Zcchc8	1.58911e-20	0.465684	0.192	0.079	3.02869e-16
Sh3glb1	1.62452e-20	0.434221	0.178	0.073	3.09618e-16
Srsf11	1.73088e-20	0.219918	0.406	0.205	3.29888e-16
Mycbpap	1.75803e-20	-1.15212	0.305	0.322	3.35062e-16
Asah1	1.79513e-20	0.986683	0.12	0.033	3.42135e-16
Zfp407	1.90309e-20	0.845167	0.12	0.037	3.6271e-16
Prpf38b	2.02417e-20	0.259038	0.317	0.158	3.85786e-16
Slc35a3	2.07105e-20	0.58856	0.164	0.062	3.94721e-16
Setbp1	2.16929e-20	0.179015	0.492	0.275	4.13444e-16
Tnrc6a	2.22461e-20	0.456787	0.225	0.095	4.23989e-16
Lrrfip2	2.29834e-20	0.251476	0.236	0.111	4.38041e-16
Rif1	2.3935e-20	0.673818	0.125	0.047	4.56178e-16
Thoc1	2.59725e-20	0.778632	0.113	0.036	4.9501e-16
Btaf1	2.72597e-20	0.45667	0.16	0.064	5.19542e-16
Large2	3.29388e-20	0.364005	0.207	0.088	6.27781e-16
Mtpap	3.31507e-20	0.651843	0.129	0.044	6.31819e-16
Gabarapl1	3.31646e-20	0.880811	0.261	0.078	6.32084e-16
Ptprj	3.32598e-20	0.200999	0.479	0.263	6.33899e-16
Ndufa6	3.40988e-20	1.27121	0.171	0.039	6.49888e-16
Kdm7a	3.76863e-20	0.306802	0.219	0.095	7.18264e-16
Pik3r3	3.7828e-20	0.2789	0.203	0.092	7.20963e-16
Cdo1	3.84032e-20	1.3447	0.114	0.025	7.31926e-16
H6pd	3.99819e-20	-1.03069	0.248	0.235	7.62016e-16
Cacul1	4.08091e-20	0.661614	0.112	0.039	7.7778e-16
Anxa7	4.1747e-20	0.394638	0.207	0.088	7.95657e-16
Nf1	4.17904e-20	0.490817	0.146	0.058	7.96483e-16
Ttc23	4.44671e-20	0.558586	0.161	0.065	8.47498e-16
Tasor	4.56154e-20	0.236444	0.227	0.11	8.69383e-16
Slc40a1	4.67031e-20	0.837435	0.121	0.041	8.90115e-16
Syk	4.74139e-20	0.376401	0.19	0.088	9.03662e-16
Ube2b	5.07148e-20	0.404698	0.208	0.086	9.66574e-16
Orc4	5.14186e-20	0.316248	0.221	0.098	9.79987e-16
Cnot2	5.3082e-20	0.293476	0.213	0.102	1.01169e-15
Ube3a	5.60162e-20	0.278401	0.206	0.092	1.06761e-15
Clint1	6.65175e-20	0.221513	0.358	0.185	1.26776e-15
Snapc3	7.26354e-20	0.414312	0.179	0.078	1.38436e-15
Gapvd1	7.46323e-20	0.667698	0.156	0.053	1.42242e-15
Yeats2	7.74029e-20	0.449458	0.171	0.075	1.47522e-15
Kdm5b	7.7657e-20	0.507349	0.138	0.051	1.48007e-15
Pias2	8.11493e-20	0.70008	0.153	0.055	1.54662e-15
Ncoa4	8.13064e-20	1.35949	0.101	0.02	1.54962e-15
Slc44a4	9.41998e-20	0.433823	0.144	0.056	1.79535e-15
Nsmce2	9.50656e-20	0.407443	0.159	0.07	1.81186e-15
Pygb	9.51068e-20	0.469072	0.17	0.065	1.81264e-15
Zfp329	9.59532e-20	0.826111	0.105	0.033	1.82877e-15
Slc31a1	1.01238e-19	0.986815	0.114	0.033	1.9295e-15
Pan3	1.02607e-19	0.486642	0.202	0.082	1.95558e-15
Fam76b	1.07937e-19	0.25157	0.228	0.107	2.05717e-15
Prkn	1.13922e-19	0.608194	0.149	0.057	2.17123e-15
Atrx	1.2636e-19	0.377133	0.236	0.107	2.4083e-15
Lypd6b	1.30696e-19	0.493111	0.125	0.049	2.49093e-15
Tbc1d5	1.64333e-19	0.89219	0.106	0.033	3.13202e-15
Zfp598	1.65144e-19	-1.13996	0.243	0.261	3.14749e-15
Cdk7	1.80111e-19	0.897402	0.107	0.033	3.43274e-15
Cdc23	1.81824e-19	0.48202	0.141	0.055	3.46538e-15
Specc1l	1.84555e-19	0.596248	0.169	0.062	3.51744e-15
Akap8	1.91736e-19	0.207982	0.35	0.178	3.65429e-15
Fubp1	2.01046e-19	0.183805	0.416	0.223	3.83174e-15
Dnaja2	2.14938e-19	0.635146	0.134	0.044	4.0965e-15
Ankrd16	2.15275e-19	0.511467	0.145	0.057	4.10293e-15
Tia1	2.19076e-19	0.243101	0.267	0.128	4.17537e-15
Vav3	2.46892e-19	0.83287	0.103	0.035	4.70551e-15
Ralgapa2	2.47006e-19	0.925419	0.103	0.027	4.70769e-15
Id4	2.83149e-19	0.769709	0.144	0.049	5.39654e-15
Lmbrd2	2.8482e-19	0.910051	0.115	0.034	5.42839e-15
Fyttd1	2.92713e-19	0.382088	0.162	0.068	5.57882e-15
Gramd1b	2.96859e-19	-0.78865	0.466	0.417	5.65784e-15
Enpp5	3.27774e-19	0.943803	0.127	0.035	6.24705e-15
Ankfy1	3.29369e-19	0.477508	0.156	0.059	6.27744e-15
Ssr4	3.33969e-19	0.701154	0.134	0.044	6.36512e-15
Acbd5	3.51628e-19	0.61079	0.142	0.051	6.70167e-15
Eps15	3.57395e-19	0.356568	0.217	0.098	6.81159e-15
Gprc5b	3.99745e-19	0.153054	0.461	0.256	7.61874e-15
Stag2	4.0233e-19	0.46278	0.134	0.05	7.66802e-15
Canx	4.05294e-19	0.734291	0.141	0.041	7.7245e-15
Hsp90aa1	4.12692e-19	0.734384	0.12	0.037	7.86549e-15
Hspa1b	4.19692e-19	-1.18861	0.401	0.385	7.9989e-15
Enah	4.65805e-19	1.47078	0.113	0.023	8.87777e-15
Ift74	4.87368e-19	0.557228	0.13	0.049	9.28876e-15
Agtpbp1	5.02111e-19	0.23949	0.224	0.104	9.56974e-15
Pkp2	5.47555e-19	0.540995	0.129	0.052	1.04358e-14
Pex13	5.64823e-19	0.600326	0.11	0.04	1.0765e-14
Zfp740	6.07692e-19	0.286732	0.227	0.104	1.1582e-14
Snx27	6.56654e-19	0.452749	0.169	0.07	1.25152e-14
Tmem25	7.13579e-19	1.14127	0.104	0.025	1.36001e-14
Srebf2	7.24952e-19	0.519182	0.22	0.087	1.38169e-14
Rspry1	7.2904e-19	0.346776	0.183	0.079	1.38948e-14
Cd164	7.29319e-19	0.415141	0.321	0.128	1.39001e-14
Cox17	7.52099e-19	1.39842	0.119	0.022	1.43343e-14
Camk1	8.19063e-19	0.809064	0.119	0.039	1.56105e-14
Bbs2	8.40759e-19	0.966698	0.105	0.03	1.6024e-14
Ech1	9.07845e-19	-0.849432	0.185	0.162	1.73026e-14
Phip	9.12528e-19	0.382902	0.226	0.1	1.73919e-14
Tgfbr2	9.30816e-19	0.21955	0.342	0.166	1.77404e-14
Cryzl1	9.39035e-19	0.565687	0.152	0.058	1.78971e-14
Ugt8a	9.80259e-19	0.391483	0.208	0.084	1.86827e-14
Maco1	1.01567e-18	0.664289	0.14	0.047	1.93577e-14
Gps1	1.01768e-18	0.618865	0.169	0.062	1.93959e-14
Ambra1	1.16154e-18	0.320913	0.213	0.096	2.21378e-14
Cdc37l1	1.27411e-18	0.319122	0.247	0.113	2.42833e-14
Tes	1.35145e-18	0.467391	0.156	0.066	2.57573e-14
Sacm1l	1.3917e-18	0.8627	0.118	0.034	2.65245e-14
Odf2l	1.39482e-18	0.63571	0.114	0.043	2.65839e-14
Amn1	1.5216e-18	0.264887	0.17	0.077	2.90002e-14
Gpr107	1.82083e-18	0.485535	0.183	0.074	3.47032e-14
Uba5	2.00588e-18	0.760884	0.119	0.038	3.823e-14
Nkiras1	2.05123e-18	0.692732	0.139	0.049	3.90945e-14
Cyld	2.15774e-18	0.339111	0.181	0.081	4.11244e-14
Tmem38b	2.20474e-18	0.543734	0.132	0.046	4.20201e-14
Atp13a3	2.21374e-18	0.700611	0.126	0.04	4.21917e-14
Rpe	2.33614e-18	0.597201	0.135	0.052	4.45244e-14
Wls	2.49285e-18	0.348255	0.255	0.111	4.75112e-14
Itgb5	2.60509e-18	0.204686	0.316	0.149	4.96504e-14
Mpc1	2.62536e-18	1.82778	0.104	0.014	5.00367e-14
Nckap1	2.65922e-18	0.745736	0.138	0.045	5.06821e-14
Atp7a	2.89222e-18	0.337185	0.154	0.067	5.51229e-14
Diaph2	2.96484e-18	0.499725	0.174	0.068	5.65068e-14
Hectd1	2.98934e-18	0.43376	0.177	0.071	5.69739e-14
Pcm1	3.07592e-18	0.252394	0.236	0.114	5.8624e-14
Snx6	3.42025e-18	0.765981	0.108	0.036	6.51865e-14
Wdr41	3.44595e-18	0.697831	0.129	0.045	6.56764e-14
Ppp6r3	3.62658e-18	0.205206	0.25	0.119	6.91191e-14
Tvp23b	3.64521e-18	0.867535	0.131	0.04	6.9474e-14
Arhgap35	3.72277e-18	0.581145	0.16	0.062	7.09523e-14
Nfyc	3.99694e-18	0.827847	0.145	0.046	7.61776e-14
Cul1	4.03272e-18	0.169648	0.244	0.12	7.68596e-14
Rnf13	4.26993e-18	0.590129	0.154	0.058	8.13806e-14
Cyth1	4.41576e-18	0.568251	0.182	0.07	8.41599e-14
Phf14	4.42504e-18	0.326952	0.204	0.093	8.43369e-14
Tardbp	4.70997e-18	0.202755	0.332	0.169	8.97673e-14
Fgfr2	4.83812e-18	0.265428	0.151	0.066	9.22097e-14
Lcorl	4.94235e-18	0.673938	0.105	0.037	9.41962e-14
Tert	5.26033e-18	0.45046	0.128	0.051	1.00257e-13
Uso1	5.57002e-18	0.400578	0.169	0.074	1.06159e-13
Naa60	5.93247e-18	0.965176	0.125	0.035	1.13067e-13
Slc31a2	6.18612e-18	0.46125	0.178	0.073	1.17901e-13
Lurap1	6.78095e-18	0.185349	0.243	0.119	1.29238e-13
Unc50	6.90591e-18	0.69945	0.105	0.034	1.3162e-13
Arnt	7.36764e-18	0.332087	0.198	0.09	1.4042e-13
Pcdh7	7.41099e-18	0.109279	0.323	0.176	1.41246e-13
Prkcz	7.68889e-18	0.433749	0.149	0.062	1.46543e-13
Tbck	7.74961e-18	0.54318	0.158	0.064	1.477e-13
Zfand1	7.87473e-18	0.622795	0.104	0.035	1.50084e-13
Parp6	7.93142e-18	0.406814	0.165	0.069	1.51165e-13
Gopc	8.18999e-18	0.388123	0.176	0.078	1.56093e-13
Atrn	8.24904e-18	0.281458	0.222	0.093	1.57218e-13
Dld	8.25823e-18	0.948666	0.151	0.042	1.57394e-13
Ptcd3	8.26133e-18	0.425962	0.15	0.06	1.57453e-13
Wscd2	8.83029e-18	0.387401	0.169	0.077	1.68297e-13
Cers5	9.51347e-18	0.422085	0.185	0.078	1.81317e-13
Sft2d2	9.86264e-18	0.297579	0.245	0.11	1.87972e-13
Tasor2	9.95662e-18	0.633207	0.111	0.037	1.89763e-13
Slc2a8	9.97388e-18	0.535337	0.115	0.045	1.90092e-13
Msl2	1.04574e-17	0.158633	0.245	0.124	1.99308e-13
Top2b	1.06306e-17	0.438135	0.136	0.055	2.02609e-13
Strbp	1.11833e-17	0.454025	0.145	0.058	2.13142e-13
Mta3	1.14047e-17	0.142906	0.38	0.208	2.17363e-13
Zbtb37	1.17135e-17	0.968618	0.103	0.03	2.23247e-13
Snx2	1.25183e-17	0.72447	0.105	0.033	2.38587e-13
Elf1	1.26775e-17	0.300551	0.171	0.078	2.4162e-13
Atraid	1.32216e-17	0.796704	0.134	0.044	2.5199e-13
Dnajb11	1.4878e-17	0.524059	0.18	0.065	2.83559e-13
Ppt1	1.49165e-17	0.575364	0.182	0.064	2.84293e-13
Laptm4b	1.53478e-17	0.590685	0.211	0.075	2.92514e-13
Sec63	1.59184e-17	0.872544	0.107	0.031	3.03388e-13
Ubr5	1.61415e-17	0.163082	0.334	0.167	3.07641e-13
Brd8	1.66409e-17	0.131682	0.309	0.159	3.17158e-13
Fam214a	1.82539e-17	0.770147	0.106	0.033	3.47901e-13
Il6st	1.98452e-17	0.227477	0.338	0.172	3.7823e-13
Metap2	1.99949e-17	0.549785	0.144	0.054	3.81083e-13
Ttc3	2.05852e-17	0.371858	0.153	0.065	3.92333e-13
Map1lc3b	2.31793e-17	1.15789	0.1	0.023	4.41774e-13
Rab4b	2.42184e-17	0.410379	0.175	0.074	4.61579e-13
Desi1	2.48553e-17	0.313693	0.17	0.075	4.73718e-13
Snapc1	2.65629e-17	0.231171	0.18	0.084	5.06262e-13
Shisa7	2.82704e-17	0.552029	0.114	0.048	5.38806e-13
Gpr146	2.88344e-17	0.412365	0.165	0.071	5.49555e-13
Glg1	3.00021e-17	0.617955	0.206	0.069	5.71809e-13
Hnrnpa2b1	3.00765e-17	0.144366	0.575	0.336	5.73228e-13
Ash1l	3.14827e-17	0.367494	0.213	0.093	6.00028e-13
Anxa11	3.26375e-17	0.134477	0.257	0.127	6.22038e-13
Slc35f5	3.47585e-17	0.952339	0.109	0.031	6.62462e-13
Kmt2c	3.57103e-17	0.289543	0.174	0.075	6.80602e-13
Celf1	3.68968e-17	0.389902	0.156	0.063	7.03217e-13
Trappc6b	3.77261e-17	0.688185	0.127	0.046	7.19022e-13
Ankrd17	3.84345e-17	0.181827	0.297	0.153	7.32524e-13
Grb7	4.03059e-17	0.142359	0.245	0.121	7.6819e-13
Fer	4.29868e-17	0.58541	0.109	0.041	8.19286e-13
Scly	4.36963e-17	0.886853	0.112	0.033	8.32808e-13
Epm2aip1	4.50907e-17	0.157133	0.217	0.107	8.59384e-13
Mapre3	4.60644e-17	0.500983	0.151	0.057	8.77942e-13
Stx8	4.80331e-17	0.204959	0.245	0.118	9.15463e-13
Zc2hc1a	4.96274e-17	0.480882	0.143	0.059	9.45849e-13
Egln2	5.16914e-17	0.336201	0.191	0.089	9.85187e-13
Gprin3	5.26243e-17	0.367848	0.134	0.057	1.00297e-12
Nit1	5.41393e-17	0.517722	0.134	0.051	1.03184e-12
Lman2l	5.58278e-17	0.489115	0.153	0.06	1.06402e-12
Efna4	5.90898e-17	0.457402	0.132	0.056	1.12619e-12
Phf20	5.90948e-17	0.316335	0.194	0.088	1.12629e-12
Ric1	5.96367e-17	0.39317	0.175	0.076	1.13662e-12
Smim4	6.00251e-17	0.873833	0.113	0.033	1.14402e-12
Gabarapl2	6.06382e-17	1.84991	0.1	0.014	1.1557e-12
Rbbp4	6.41817e-17	0.288899	0.171	0.075	1.22324e-12
Vdac2	6.84633e-17	1.00864	0.125	0.034	1.30484e-12
Phf12	7.23182e-17	0.118243	0.338	0.175	1.37831e-12
Tgfbr1	7.77633e-17	0.29368	0.17	0.075	1.48209e-12
Pbxip1	7.79452e-17	1.05469	0.146	0.04	1.48556e-12
Per1	7.99176e-17	0.286856	0.325	0.162	1.52315e-12
Zfp638	8.03405e-17	0.368323	0.146	0.062	1.53121e-12
Myadm	8.25895e-17	0.462729	0.154	0.062	1.57407e-12
Ubap2l	8.47154e-17	0.296168	0.233	0.111	1.61459e-12
Pcmt1	8.58496e-17	0.459423	0.131	0.051	1.63621e-12
Phtf1	9.15045e-17	0.613319	0.118	0.042	1.74399e-12
Rc3h2	1.01805e-16	0.445713	0.149	0.06	1.9403e-12
Hcfc2	1.16569e-16	0.790256	0.107	0.036	2.22169e-12
Cirbp	1.20221e-16	0.427877	0.162	0.064	2.29128e-12
Fis1	1.23772e-16	1.17776	0.157	0.039	2.35896e-12
Dnmt3a	1.38792e-16	0.390149	0.191	0.084	2.64524e-12
Akr1b10	1.43554e-16	0.598908	0.105	0.038	2.736e-12
Cfb	1.57481e-16	0.323253	0.162	0.065	3.00144e-12
Sfpq	1.60915e-16	0.156914	0.281	0.142	3.06689e-12
Ap2b1	1.67474e-16	0.569649	0.132	0.048	3.19188e-12
Ints13	1.67626e-16	0.363651	0.14	0.062	3.19478e-12
Plaa	1.70648e-16	0.630563	0.105	0.036	3.25238e-12
Ddx3y	1.73719e-16	0.191129	0.267	0.137	3.31092e-12
Naaladl2	2.06023e-16	0.221952	0.181	0.087	3.92659e-12
Rasa1	2.27256e-16	0.335706	0.136	0.059	4.33127e-12
Mllt10	2.35093e-16	0.364951	0.151	0.067	4.48064e-12
Faf1	2.40927e-16	0.220755	0.241	0.117	4.59182e-12
Gpatch8	2.41324e-16	0.174329	0.317	0.172	4.59939e-12
Aktip	2.5308e-16	0.480351	0.192	0.079	4.82346e-12
Hoxd8	2.66281e-16	0.393588	0.174	0.073	5.07505e-12
Dab1	2.71747e-16	-1.31178	0.132	0.172	5.17923e-12
Rock1	2.79155e-16	0.178484	0.214	0.106	5.32042e-12
Nisch	2.80987e-16	0.189434	0.446	0.226	5.35533e-12
Srsf10	2.9086e-16	0.208702	0.187	0.089	5.5435e-12
Numb	2.9814e-16	0.667181	0.133	0.048	5.68225e-12
Riok3	3.02793e-16	0.382052	0.176	0.072	5.77094e-12
Gsk3b	3.06889e-16	0.287166	0.197	0.09	5.849e-12
Ano6	3.10577e-16	0.39507	0.226	0.095	5.91928e-12
Dnajc10	3.18984e-16	0.81209	0.146	0.041	6.07952e-12
Pdzk1ip1	3.25202e-16	0.400569	0.262	0.11	6.19803e-12
Zfr	3.35009e-16	0.351829	0.208	0.09	6.38493e-12
Sgpl1	3.42072e-16	0.121891	0.35	0.181	6.51956e-12
Vps13a	3.4491e-16	0.392471	0.158	0.066	6.57365e-12
Taf1b	3.48888e-16	0.801042	0.105	0.032	6.64946e-12
BC005561	3.93211e-16	0.414878	0.119	0.047	7.49421e-12
Ggnbp2	4.04814e-16	0.377251	0.201	0.092	7.71536e-12
Pdia4	4.09619e-16	1.28241	0.112	0.026	7.80693e-12
Ufl1	4.41595e-16	0.270009	0.171	0.076	8.41636e-12
Utp11	4.48449e-16	0.593503	0.125	0.043	8.547e-12
Fbxo3	4.48597e-16	0.389451	0.167	0.068	8.54981e-12
Scfd1	4.50442e-16	0.616617	0.131	0.05	8.58498e-12
Zfp384	5.0828e-16	0.281293	0.153	0.072	9.6873e-12
Nfx1	5.18762e-16	0.421271	0.174	0.075	9.88709e-12
Rexo2	5.6899e-16	-1.24556	0.137	0.16	1.08444e-11
Hibadh	5.87486e-16	1.02235	0.162	0.041	1.11969e-11
Wbp1	5.92571e-16	0.152109	0.236	0.116	1.12938e-11
Fam193a	6.09754e-16	0.180383	0.249	0.123	1.16213e-11
Cep57	6.13699e-16	0.455302	0.127	0.048	1.16965e-11
Exoc5	6.14774e-16	0.368325	0.14	0.058	1.1717e-11
Cndp2	6.24711e-16	0.61704	0.138	0.049	1.19064e-11
Pou3f3	6.26284e-16	-0.888073	0.299	0.281	1.19364e-11
Stxbp6	6.38584e-16	0.259952	0.183	0.089	1.21708e-11
Fxr1	6.4119e-16	0.3114	0.157	0.069	1.22204e-11
Phldb2	6.83637e-16	0.181926	0.352	0.184	1.30294e-11
Dexi	7.12729e-16	0.590169	0.108	0.039	1.35839e-11
Hnrnpd	7.14425e-16	0.365696	0.127	0.054	1.36162e-11
Dicer1	7.21589e-16	0.394005	0.15	0.062	1.37528e-11
Rab6a	7.47179e-16	0.418895	0.104	0.043	1.42405e-11
Trp53inp2	7.48883e-16	1.01303	0.185	0.047	1.4273e-11
Scaf4	7.56084e-16	0.231839	0.193	0.088	1.44102e-11
Gprasp1	7.63936e-16	0.607053	0.115	0.043	1.45599e-11
Ttll4	8.58714e-16	0.386769	0.129	0.054	1.63662e-11
Zbtb44	8.64539e-16	0.27681	0.198	0.096	1.64772e-11
Pcgf6	9.08461e-16	0.317063	0.135	0.059	1.73144e-11
Resf1	9.303e-16	0.139798	0.281	0.153	1.77306e-11
Tdrd7	9.6622e-16	0.370176	0.139	0.058	1.84152e-11
Tmem234	1.01919e-15	0.3059	0.257	0.12	1.94248e-11
Add1	1.07043e-15	0.371554	0.189	0.083	2.04013e-11
Slc41a2	1.13364e-15	0.527152	0.111	0.043	2.1606e-11
Dusp12	1.1901e-15	0.610276	0.109	0.037	2.26822e-11
Mcoln1	1.2032e-15	0.448582	0.137	0.054	2.29318e-11
Mysm1	1.22501e-15	0.345643	0.139	0.059	2.33474e-11
Tmem59	1.27939e-15	0.481258	0.274	0.109	2.43839e-11
Evi5l	1.35444e-15	0.505719	0.103	0.038	2.58142e-11
Rbl2	1.36139e-15	0.42334	0.145	0.061	2.59467e-11
Ube2w	1.52216e-15	0.723325	0.1	0.035	2.90108e-11
Gtf2i	1.65397e-15	0.410912	0.203	0.086	3.1523e-11
Cux1	1.65891e-15	0.123318	0.421	0.234	3.16172e-11
Vsig10	1.66223e-15	-1.31824	0.128	0.152	3.16805e-11
Zzef1	1.67237e-15	0.44566	0.125	0.049	3.18737e-11
Sox6	1.7629e-15	0.308161	0.171	0.08	3.35992e-11
Ilf2	1.90271e-15	0.637895	0.119	0.043	3.62638e-11
Zfp950	1.97182e-15	0.379023	0.138	0.061	3.75809e-11
Actn1	1.99142e-15	0.210405	0.329	0.176	3.79545e-11
Pomgnt1	2.01146e-15	0.502188	0.138	0.049	3.83365e-11
Ifnar1	2.1315e-15	0.474753	0.169	0.071	4.06242e-11
Rnf130	2.17713e-15	0.684843	0.125	0.041	4.14939e-11
Slc25a30	2.29188e-15	1.20084	0.1	0.025	4.3681e-11
Uri1	2.36177e-15	0.628454	0.111	0.041	4.50131e-11
Tsg101	2.45353e-15	0.630783	0.121	0.044	4.67618e-11
Cenpc1	2.50004e-15	0.283681	0.143	0.066	4.76483e-11
Tnrc6b	2.75449e-15	0.189597	0.301	0.155	5.24978e-11
Ctps2	2.87452e-15	0.585529	0.116	0.043	5.47854e-11
Uhrf1bp1l	2.88322e-15	0.626111	0.126	0.044	5.49514e-11
Bclaf1	2.91738e-15	0.16048	0.273	0.137	5.56024e-11
Itpr2	2.92355e-15	1.09071	0.129	0.045	5.572e-11
Mterf3	3.039e-15	0.645705	0.109	0.04	5.79202e-11
Ptprk	3.05871e-15	0.632453	0.143	0.051	5.82959e-11
Zfyve26	3.11527e-15	0.186063	0.228	0.118	5.9374e-11
Maz	3.11579e-15	-0.921907	0.316	0.299	5.93838e-11
Ccni	3.15077e-15	0.979709	0.145	0.036	6.00505e-11
Ift81	3.16116e-15	0.484844	0.11	0.043	6.02485e-11
Ccar1	3.21295e-15	0.307633	0.209	0.096	6.12357e-11
Clasp1	3.23356e-15	0.225186	0.21	0.104	6.16284e-11
Odc1	3.50315e-15	0.629864	0.129	0.043	6.67666e-11
Rcn2	3.58287e-15	0.617448	0.137	0.048	6.8286e-11
Dstn	3.69178e-15	0.856968	0.123	0.036	7.03617e-11
Akr1b3	3.71097e-15	-0.173493	0.674	0.418	7.07274e-11
Ppp6c	4.0759e-15	0.276452	0.135	0.058	7.76827e-11
Nup210	4.59388e-15	0.433065	0.147	0.063	8.75547e-11
Atp6v0a1	4.65653e-15	0.183417	0.255	0.129	8.87487e-11
2007-03-01	4.82035e-15	0.175477	0.237	0.123	9.18711e-11
Nek1	5.2684e-15	0.587453	0.101	0.036	1.0041e-10
Me2	5.41711e-15	0.393027	0.123	0.055	1.03245e-10
Dgkh	5.4805e-15	0.491587	0.112	0.046	1.04453e-10
Spopl	5.59292e-15	0.535553	0.124	0.047	1.06595e-10
Dcaf8	6.20681e-15	0.193929	0.238	0.117	1.18296e-10
Mkln1	6.73287e-15	0.113915	0.224	0.114	1.28322e-10
Cgn	7.36409e-15	-1.07895	0.219	0.228	1.40352e-10
Ctdsp2	8.38482e-15	0.139408	0.329	0.172	1.59806e-10
Zfp687	8.52382e-15	0.516799	0.123	0.047	1.62456e-10
Btbd7	8.77372e-15	0.467421	0.106	0.041	1.67218e-10
Esco1	9.37145e-15	0.535183	0.102	0.036	1.7861e-10
Tpt1	9.52972e-15	1.04972	0.103	0.025	1.81627e-10
Hnrnpul2	9.94473e-15	0.195142	0.278	0.138	1.89537e-10
Ammecr1l	9.95134e-15	0.694384	0.101	0.036	1.89663e-10
Impact	1.00766e-14	0.250783	0.214	0.104	1.92051e-10
Slc25a3	1.01618e-14	2.32295	0.183	0.02	1.93673e-10
Usp43	1.15686e-14	0.171101	0.198	0.1	2.20486e-10
Slc12a7	1.22416e-14	0.598857	0.152	0.053	2.33312e-10
Ubald1	1.27766e-14	0.236368	0.183	0.085	2.43509e-10
Ptms	1.30692e-14	-0.604844	0.186	0.14	2.49085e-10
Ppig	1.34547e-14	0.508774	0.114	0.042	2.56434e-10
Arhgef3	1.35636e-14	-1.38119	0.092	0.119	2.5851e-10
Ginm1	1.37049e-14	0.475529	0.159	0.06	2.61201e-10
Osbpl1a	1.43309e-14	1.14447	0.106	0.024	2.73132e-10
Ppl	1.56288e-14	-1.02016	0.257	0.26	2.97868e-10
Napepld	1.58974e-14	0.12138	0.177	0.091	3.02988e-10
Rhot1	1.60314e-14	0.56621	0.11	0.041	3.05542e-10
Slc14a2	1.62928e-14	-0.818912	0.521	0.443	3.10524e-10
Phkb	1.75728e-14	0.33178	0.174	0.078	3.34919e-10
Pnpla8	1.79859e-14	0.266328	0.168	0.073	3.42793e-10
Pepd	1.83333e-14	0.511907	0.142	0.053	3.49414e-10
Ap5m1	2.01906e-14	0.549446	0.109	0.04	3.84812e-10
Atl2	2.09598e-14	0.492076	0.13	0.05	3.99472e-10
Slc25a35	2.25497e-14	0.49299	0.129	0.051	4.29774e-10
Ptprm	2.26771e-14	0.320889	0.182	0.084	4.32204e-10
Srp19	2.27158e-14	0.619035	0.108	0.039	4.32941e-10
Rb1cc1	2.29649e-14	0.566965	0.135	0.052	4.37688e-10
Rdh13	2.30522e-14	0.273761	0.155	0.069	4.39352e-10
Top1	2.41175e-14	0.490703	0.141	0.058	4.59655e-10
Palm	2.43471e-14	0.676084	0.151	0.055	4.64032e-10
Cdk8	2.55905e-14	0.34704	0.147	0.062	4.8773e-10
Tmcc1	2.73872e-14	0.33384	0.193	0.087	5.21973e-10
Slc8b1	2.74347e-14	0.228132	0.195	0.091	5.22877e-10
Naa20	2.85414e-14	0.551953	0.101	0.036	5.4397e-10
Klc4	2.89981e-14	0.546881	0.155	0.059	5.52674e-10
Snf8	2.9246e-14	0.545036	0.141	0.054	5.57399e-10
Zfp612	2.99286e-14	0.494622	0.106	0.042	5.70409e-10
Glis3	2.99524e-14	0.159149	0.363	0.202	5.70864e-10
Tnpo3	3.04581e-14	0.268226	0.13	0.057	5.80501e-10
Amotl2	3.05661e-14	-1.00096	0.15	0.148	5.8256e-10
Abcd3	3.10127e-14	0.520494	0.102	0.037	5.9107e-10
Ints10	3.42844e-14	0.350786	0.143	0.062	6.53427e-10
Elf3	3.64852e-14	-1.10476	0.194	0.196	6.95372e-10
Ppp2r5a	3.80373e-14	0.481933	0.102	0.038	7.24954e-10
Ift172	3.82021e-14	0.329368	0.129	0.054	7.28094e-10
Derl2	3.82726e-14	0.610583	0.123	0.044	7.29437e-10
Atn1	3.92083e-14	0.386905	0.207	0.09	7.47271e-10
Lamtor3	4.38589e-14	0.668051	0.109	0.037	8.35908e-10
Nucb1	4.40355e-14	-0.686112	0.136	0.106	8.39273e-10
Irf3	4.68671e-14	0.189267	0.179	0.082	8.9324e-10
Anapc7	4.82851e-14	0.45913	0.131	0.053	9.20265e-10
Khdrbs1	4.87037e-14	0.211964	0.162	0.075	9.28243e-10
Smad2	5.00845e-14	0.533876	0.104	0.04	9.5456e-10
Parg	5.04895e-14	0.354714	0.121	0.05	9.6228e-10
Cnot10	5.10139e-14	0.255806	0.164	0.076	9.72275e-10
Fgd4	5.13937e-14	0.305548	0.154	0.073	9.79513e-10
Tsc2	5.25671e-14	0.237822	0.137	0.062	1.00188e-09
Ubr1	5.38583e-14	0.427605	0.141	0.062	1.02648e-09
Upf2	5.48676e-14	0.371872	0.116	0.049	1.04572e-09
Cnot4	5.64967e-14	0.288173	0.143	0.066	1.07677e-09
Tpp1	5.98449e-14	0.44323	0.237	0.095	1.14058e-09
Kdm5d	6.33067e-14	0.126161	0.179	0.089	1.20656e-09
Sp3	6.81098e-14	0.277723	0.153	0.068	1.29811e-09
Mapkap1	7.65995e-14	0.360539	0.114	0.045	1.45991e-09
Aftph	7.89408e-14	0.489857	0.104	0.039	1.50453e-09
Lonp2	8.27496e-14	0.77464	0.106	0.034	1.57712e-09
Emc4	8.57274e-14	0.518838	0.122	0.044	1.63388e-09
Aifm1	9.01896e-14	0.35081	0.148	0.062	1.71892e-09
Cnot1	9.11012e-14	0.302154	0.166	0.077	1.7363e-09
Hagh	9.45972e-14	0.176157	0.245	0.12	1.80293e-09
Nvl	9.56367e-14	0.342706	0.146	0.067	1.82274e-09
Psd3	9.60073e-14	0.443007	0.125	0.051	1.8298e-09
Kansl2	1.07836e-13	0.308084	0.181	0.08	2.05524e-09
Lrch1	1.10559e-13	0.278368	0.155	0.072	2.10714e-09
Kmt5b	1.11011e-13	0.322009	0.18	0.081	2.11576e-09
Snrnp70	1.11546e-13	0.270028	0.265	0.129	2.12595e-09
Arfgap2	1.12624e-13	0.24187	0.17	0.077	2.14651e-09
Wdr7	1.12652e-13	0.378895	0.149	0.064	2.14703e-09
Cpd	1.13958e-13	0.937645	0.138	0.039	2.17192e-09
Ppp3cb	1.17507e-13	0.513443	0.118	0.045	2.23957e-09
Yme1l1	1.18141e-13	0.15572	0.196	0.098	2.25165e-09
Arhgap12	1.19899e-13	0.42993	0.117	0.049	2.28515e-09
Fam114a2	1.21187e-13	0.376193	0.138	0.057	2.3097e-09
Inpp5k	1.23912e-13	0.401965	0.125	0.053	2.36164e-09
Tenm3	1.3135e-13	0.331377	0.11	0.047	2.5034e-09
Atp6v0d1	1.33865e-13	0.536018	0.151	0.057	2.55134e-09
Rabgap1	1.3797e-13	0.342881	0.139	0.059	2.62958e-09
Dym	1.44556e-13	0.442175	0.118	0.048	2.7551e-09
Galnt7	1.48299e-13	0.574819	0.1	0.038	2.82642e-09
Trim24	1.48519e-13	0.343889	0.121	0.053	2.83062e-09
Heatr6	1.56138e-13	0.365861	0.113	0.045	2.97583e-09
Slc48a1	1.62781e-13	0.492591	0.237	0.098	3.10244e-09
Ppip5k2	1.64141e-13	0.114938	0.131	0.062	3.12837e-09
Pxk	1.72516e-13	0.466418	0.149	0.059	3.28798e-09
Phactr2	1.77777e-13	0.252757	0.183	0.088	3.38826e-09
Pkd2	1.78581e-13	0.524382	0.277	0.103	3.40357e-09
Csad	1.85458e-13	0.91585	0.134	0.04	3.53464e-09
Tgfbr3	2.00522e-13	0.322454	0.226	0.097	3.82174e-09
Ddx42	2.03774e-13	0.527135	0.101	0.038	3.88373e-09
Wdr48	2.05562e-13	0.276773	0.153	0.069	3.91781e-09
Epb41l5	2.11755e-13	0.372352	0.155	0.067	4.03585e-09
Cacnb1	2.13255e-13	0.143911	0.241	0.127	4.06442e-09
Pbrm1	2.15013e-13	0.507314	0.114	0.043	4.09794e-09
Ccdc117	2.24242e-13	0.405485	0.143	0.059	4.27383e-09
Dvl1	2.28529e-13	-0.636954	0.552	0.458	4.35554e-09
Pml	2.29258e-13	0.478594	0.114	0.047	4.36943e-09
C77080	2.3455e-13	-0.900782	0.264	0.251	4.4703e-09
Psmd5	2.42651e-13	0.175275	0.153	0.072	4.62469e-09
Zmiz2	2.4528e-13	0.320045	0.175	0.076	4.67479e-09
Actg1	2.81148e-13	0.506851	0.184	0.068	5.3584e-09
Dclk3	2.94945e-13	0.186305	0.201	0.107	5.62136e-09
AA986860	3.13585e-13	0.143306	0.185	0.089	5.97662e-09
Wdr83os	3.15412e-13	0.537015	0.132	0.049	6.01143e-09
Ube3c	3.24761e-13	0.163604	0.185	0.089	6.18962e-09
Ston2	3.32264e-13	0.299732	0.168	0.075	6.33262e-09
Pigm	3.34461e-13	0.32391	0.135	0.058	6.37449e-09
Stard7	3.42976e-13	0.264578	0.203	0.093	6.53678e-09
Eml4	3.43191e-13	0.278939	0.175	0.086	6.54087e-09
Psma4	3.52478e-13	0.621942	0.112	0.039	6.71789e-09
Eef1a1	3.88174e-13	0.469093	0.263	0.1	7.3982e-09
Scaf11	3.96384e-13	0.236312	0.157	0.072	7.55468e-09
Scarb1	4.01606e-13	0.436302	0.103	0.04	7.6542e-09
Ddit4l	4.19841e-13	-1.2505	0.131	0.158	8.00175e-09
Cnot7	4.22824e-13	0.178185	0.148	0.072	8.05861e-09
Bag1	4.25592e-13	1.48126	0.177	0.038	8.11135e-09
Fbrs	4.26909e-13	0.166513	0.228	0.113	8.13646e-09
Rictor	4.39232e-13	0.167167	0.165	0.079	8.37131e-09
Slc22a5	4.41221e-13	1.00395	0.112	0.031	8.40924e-09
Dmd	4.72053e-13	0.297069	0.135	0.06	8.99686e-09
Gtf2h1	4.77665e-13	0.385462	0.104	0.041	9.10382e-09
Mink1	4.79668e-13	-1.09062	0.16	0.169	9.142e-09
Pls3	4.83624e-13	0.356096	0.138	0.056	9.21739e-09
Rbm47	4.86978e-13	-0.858746	0.194	0.174	9.28131e-09
Edem2	4.94464e-13	0.327765	0.135	0.055	9.42399e-09
Trim33	5.2243e-13	0.296928	0.13	0.057	9.95699e-09
Fbxw9	5.67493e-13	0.434377	0.106	0.041	1.08158e-08
Elovl5	5.75421e-13	0.438103	0.101	0.039	1.0967e-08
Fchsd2	5.78681e-13	0.36425	0.15	0.063	1.10291e-08
Timp2	5.91071e-13	0.800606	0.174	0.054	1.12652e-08
Fgfr1op2	6.08468e-13	0.188413	0.177	0.083	1.15968e-08
Spag9	6.33786e-13	0.343374	0.208	0.093	1.20793e-08
Dnm3	6.38062e-13	0.143387	0.182	0.096	1.21608e-08
Aqp2	6.38988e-13	-0.718753	0.949	0.782	1.21785e-08
Mtif2	6.40491e-13	0.49559	0.101	0.04	1.22071e-08
Tulp4	6.59754e-13	0.652302	0.122	0.041	1.25742e-08
Fxr2	6.63438e-13	0.177707	0.243	0.125	1.26445e-08
Pum2	6.75292e-13	0.298613	0.148	0.063	1.28704e-08
Cdc73	6.77465e-13	0.295003	0.158	0.069	1.29118e-08
Tmcc3	7.04174e-13	0.37821	0.104	0.043	1.34209e-08
Trp53bp1	7.05722e-13	0.268728	0.18	0.086	1.34504e-08
Uba2	7.13374e-13	0.264419	0.138	0.058	1.35962e-08
Clk2	7.19733e-13	0.222371	0.183	0.089	1.37174e-08
Hook3	7.24007e-13	0.155435	0.18	0.09	1.37989e-08
Ctdspl2	7.31174e-13	0.251067	0.121	0.053	1.39354e-08
Arcn1	7.3237e-13	0.532958	0.151	0.056	1.39582e-08
Slc39a1	7.96235e-13	0.636117	0.15	0.047	1.51754e-08
Matr3	8.03012e-13	0.110675	0.196	0.098	1.53046e-08
Mthfsd	8.09674e-13	0.31437	0.144	0.064	1.54316e-08
Adam10	8.18085e-13	0.172877	0.182	0.087	1.55919e-08
Ttn	8.29724e-13	-1.54295	0.076	0.111	1.58137e-08
Setd3	8.52413e-13	0.397167	0.152	0.06	1.62461e-08
Pdpk1	8.81093e-13	0.284238	0.167	0.074	1.67928e-08
Rab5a	9.27143e-13	0.531297	0.109	0.041	1.76704e-08
Miga1	9.92848e-13	0.300774	0.149	0.069	1.89227e-08
Sox12	9.98635e-13	0.322763	0.109	0.047	1.9033e-08
Mknk2	1.00439e-12	0.110332	0.434	0.248	1.91426e-08
Prkaa2	1.02209e-12	0.324493	0.162	0.073	1.948e-08
Wdr82	1.05055e-12	0.194585	0.193	0.099	2.00223e-08
Elf2	1.16164e-12	0.446822	0.116	0.047	2.21397e-08
Mob1a	1.18159e-12	0.467692	0.107	0.041	2.25199e-08
Slc9a8	1.22425e-12	1.05143	0.101	0.026	2.3333e-08
Ate1	1.23679e-12	0.370677	0.125	0.052	2.35721e-08
Shc1	1.25965e-12	0.235725	0.17	0.078	2.40076e-08
Ddx39b	1.33676e-12	0.213444	0.2	0.096	2.54774e-08
Med23	1.41032e-12	0.178456	0.144	0.066	2.68792e-08
Unc45a	1.44049e-12	0.267414	0.191	0.088	2.74543e-08
Paxbp1	1.44161e-12	0.177934	0.223	0.114	2.74756e-08
Itga3	1.4771e-12	-0.684609	0.58	0.473	2.8152e-08
Hdac8	1.48818e-12	0.293657	0.117	0.052	2.83632e-08
Acox3	1.59663e-12	0.766463	0.103	0.031	3.04301e-08
Fbxl20	1.65202e-12	0.17319	0.164	0.081	3.14858e-08
Plxdc2	1.69607e-12	0.483775	0.143	0.055	3.23255e-08
Kdm6a	1.74683e-12	0.258297	0.117	0.052	3.32928e-08
Rmnd5a	2.02383e-12	0.208856	0.131	0.059	3.85721e-08
Tubgcp3	2.04457e-12	0.152742	0.207	0.11	3.89675e-08
Nup153	2.05232e-12	0.376085	0.11	0.046	3.91152e-08
Sdcbp	2.2638e-12	0.247063	0.18	0.08	4.31457e-08
Ppargc1a	2.27353e-12	1.14065	0.127	0.031	4.33311e-08
Sec23a	2.27547e-12	0.477379	0.103	0.041	4.33681e-08
Kdm4c	2.28584e-12	0.30247	0.104	0.045	4.35659e-08
Dpm1	2.35719e-12	0.158909	0.132	0.062	4.49257e-08
Trpm4	2.37936e-12	0.373275	0.128	0.054	4.53481e-08
Bnip2	2.39157e-12	0.233812	0.191	0.093	4.55809e-08
Tax1bp1	2.56433e-12	0.162355	0.198	0.095	4.88735e-08
Xrn1	2.60195e-12	0.318411	0.111	0.049	4.95906e-08
Tmbim6	3.06201e-12	0.45916	0.341	0.126	5.83589e-08
Efr3a	3.09801e-12	0.320358	0.112	0.05	5.9045e-08
Dmtf1	3.15586e-12	0.1976	0.172	0.084	6.01476e-08
Acaca	3.35181e-12	0.291843	0.113	0.052	6.38821e-08
Rab1a	3.52052e-12	0.51658	0.126	0.046	6.70975e-08
Phka1	3.56655e-12	0.122594	0.145	0.071	6.79749e-08
Atp6v1d	3.74053e-12	0.460998	0.159	0.062	7.12909e-08
Wnk1	3.75474e-12	0.214045	0.261	0.13	7.15615e-08
Edem3	3.78111e-12	0.347695	0.136	0.057	7.20643e-08
Spop	3.81007e-12	0.833365	0.102	0.032	7.26161e-08
Zbtb38	3.8125e-12	-0.109104	0.201	0.106	7.26624e-08
U2af1	3.82506e-12	0.108136	0.195	0.098	7.29018e-08
Alkbh1	3.84753e-12	0.173467	0.142	0.067	7.33301e-08
Ddx23	4.08445e-12	-1.09959	0.182	0.191	7.78455e-08
Rbfox2	4.21393e-12	0.302643	0.135	0.06	8.03132e-08
Zmpste24	4.72547e-12	0.78308	0.115	0.031	9.00628e-08
Sema4b	4.98989e-12	-0.680642	0.481	0.399	9.51022e-08
Ttc4	5.23515e-12	0.321024	0.115	0.051	9.97766e-08
Vps13d	5.42299e-12	0.31318	0.216	0.098	1.03357e-07
Bsg	5.54372e-12	2.61899	0.138	0.014	1.05658e-07
Zmat2	5.74626e-12	0.135998	0.19	0.093	1.09518e-07
Gfm2	5.79557e-12	0.196669	0.158	0.074	1.10458e-07
Metap1d	5.86108e-12	0.274871	0.154	0.068	1.11706e-07
Rras2	5.86192e-12	0.239978	0.162	0.075	1.11722e-07
Phf3	5.94094e-12	0.263717	0.12	0.053	1.13228e-07
Etl4	6.03273e-12	0.260092	0.17	0.081	1.14978e-07
Leng8	6.22119e-12	-0.493423	0.647	0.528	1.1857e-07
Dazap1	6.36377e-12	0.218409	0.244	0.125	1.21287e-07
Uqcr11	6.60306e-12	1.44345	0.139	0.027	1.25848e-07
Pkn2	6.69389e-12	0.222179	0.154	0.071	1.27579e-07
Psap	6.74461e-12	0.682057	0.281	0.096	1.28545e-07
Fnbp4	7.28892e-12	0.274997	0.161	0.078	1.3892e-07
Atl3	7.32886e-12	0.196838	0.18	0.084	1.39681e-07
Nxpe5	7.39476e-12	0.439261	0.125	0.055	1.40937e-07
Zbtb1	7.72099e-12	0.445136	0.101	0.041	1.47154e-07
Gid8	8.5224e-12	0.574286	0.111	0.043	1.62428e-07
Klhdc2	8.68033e-12	0.492153	0.151	0.06	1.65438e-07
Vezt	8.89077e-12	0.24999	0.133	0.062	1.69449e-07
Tmub2	8.89679e-12	0.644179	0.101	0.033	1.69564e-07
Memo1	9.42828e-12	0.377623	0.104	0.044	1.79694e-07
Atp5d	9.92577e-12	2.21724	0.174	0.021	1.89175e-07
Lrpprc	1.0255e-11	0.490221	0.136	0.051	1.9545e-07
Dtnbp1	1.03081e-11	0.339923	0.147	0.06	1.96462e-07
Naa15	1.04875e-11	0.383008	0.101	0.044	1.99881e-07
Ubap2	1.11223e-11	0.190611	0.159	0.079	2.1198e-07
Mocs2	1.14886e-11	0.184266	0.139	0.064	2.1896e-07
Rnf111	1.16323e-11	0.168517	0.199	0.099	2.21699e-07
St6galnac2	1.17303e-11	0.154304	0.228	0.125	2.23567e-07
Srpk1	1.24638e-11	0.148523	0.222	0.113	2.37547e-07
Zdhhc14	1.25266e-11	0.257304	0.136	0.061	2.38744e-07
Wac	1.26343e-11	0.22245	0.118	0.055	2.40798e-07
Arfip2	1.29766e-11	0.472085	0.142	0.057	2.47322e-07
Ccdc141	1.29777e-11	0.157771	0.231	0.119	2.47342e-07
Cox16	1.33211e-11	0.240283	0.121	0.057	2.53886e-07
Mms19	1.44124e-11	0.263907	0.107	0.047	2.74686e-07
Ppme1	1.46495e-11	0.380403	0.136	0.059	2.79205e-07
Usp3	1.47659e-11	0.30024	0.111	0.048	2.81422e-07
Atg2b	1.56981e-11	0.245768	0.137	0.064	2.99191e-07
Crocc	1.60593e-11	0.386329	0.119	0.049	3.06075e-07
Krt7	1.6533e-11	-0.78947	0.254	0.214	3.15102e-07
Gcc2	1.65694e-11	0.161809	0.146	0.073	3.15796e-07
Atp6v0b	1.65855e-11	-0.678049	0.47	0.388	3.16104e-07
Scd2	1.66127e-11	0.157789	0.216	0.115	3.16621e-07
Rorc	1.70767e-11	0.116529	0.214	0.11	3.25465e-07
Lrch3	1.77713e-11	0.322274	0.149	0.067	3.38703e-07
Cnih4	1.7888e-11	0.412862	0.126	0.051	3.40928e-07
Arl6ip1	1.88675e-11	0.710023	0.126	0.043	3.59596e-07
Golga1	1.93344e-11	0.163027	0.137	0.067	3.68494e-07
Dhx36	1.93359e-11	0.252733	0.124	0.057	3.68523e-07
Epb41l4a	1.99387e-11	0.165834	0.156	0.081	3.80012e-07
Tkt	2.05403e-11	0.676957	0.126	0.04	3.91477e-07
Atp6ap2	2.08687e-11	0.587504	0.138	0.046	3.97737e-07
Iws1	2.09113e-11	0.353197	0.111	0.049	3.98548e-07
Virma	2.1686e-11	0.25977	0.1	0.044	4.13314e-07
Ctbp1	2.50851e-11	0.348386	0.127	0.053	4.78097e-07
Zfp467	2.55196e-11	0.462845	0.117	0.048	4.86378e-07
Kdsr	2.5676e-11	0.358205	0.133	0.058	4.89358e-07
H2afy	2.62306e-11	0.103103	0.245	0.124	4.9993e-07
Fam168b	2.62877e-11	0.408097	0.126	0.056	5.01017e-07
Cul3	2.7447e-11	0.314604	0.149	0.069	5.23113e-07
Senp5	2.88935e-11	0.273116	0.124	0.055	5.50682e-07
Zfp787	2.97985e-11	0.572179	0.108	0.041	5.6793e-07
Armc8	3.02773e-11	0.402465	0.112	0.049	5.77054e-07
Dstyk	3.02901e-11	0.155088	0.171	0.083	5.77299e-07
Lrp10	3.12821e-11	0.650566	0.208	0.071	5.96206e-07
Lpin2	3.16019e-11	-0.970887	0.218	0.19	6.02301e-07
Tpp2	3.57367e-11	0.280161	0.131	0.058	6.81107e-07
Ddx47	3.58108e-11	0.363709	0.109	0.047	6.82518e-07
Med13	3.7395e-11	0.132496	0.214	0.106	7.12712e-07
Sec61a2	3.79155e-11	0.311223	0.117	0.051	7.22631e-07
Syncrip	3.86484e-11	0.254201	0.196	0.092	7.36599e-07
Trim39	3.89005e-11	0.249207	0.119	0.055	7.41405e-07
Dnajc24	4.22333e-11	0.210892	0.138	0.067	8.04925e-07
Chd9	4.27586e-11	0.31945	0.118	0.051	8.14935e-07
Sdccag8	4.31998e-11	0.227274	0.156	0.078	8.23345e-07
Akirin2	4.36979e-11	0.550048	0.104	0.039	8.32838e-07
Veph1	4.66811e-11	0.156916	0.152	0.078	8.89694e-07
Mospd3	4.94828e-11	0.113157	0.165	0.084	9.43092e-07
Blcap	5.20128e-11	0.477309	0.112	0.045	9.91311e-07
Adam17	5.38769e-11	0.559086	0.111	0.041	1.02684e-06
Ptdss2	5.51088e-11	0.491441	0.175	0.067	1.05032e-06
Zzz3	5.70291e-11	0.430097	0.111	0.046	1.08692e-06
Abhd11	5.7729e-11	0.232705	0.139	0.065	1.10026e-06
Rnf186	5.92896e-11	0.235186	0.112	0.054	1.13e-06
Tmem106b	6.1234e-11	0.652935	0.168	0.056	1.16706e-06
Tmem14c	6.23897e-11	0.586456	0.112	0.037	1.18909e-06
R3hdm4	6.31739e-11	-1.04472	0.143	0.151	1.20403e-06
Smurf2	6.46051e-11	0.376302	0.105	0.043	1.23131e-06
Mapk1ip1l	6.53169e-11	0.205647	0.163	0.084	1.24488e-06
Pfas	6.66142e-11	0.260921	0.115	0.05	1.2696e-06
Dguok	6.66455e-11	0.227148	0.12	0.057	1.2702e-06
Mtrex	6.8511e-11	0.348004	0.122	0.053	1.30575e-06
Prpf40a	7.36462e-11	0.229332	0.126	0.059	1.40362e-06
Tead1	7.36775e-11	0.127789	0.298	0.168	1.40422e-06
Pspc1	7.52488e-11	0.155345	0.225	0.121	1.43417e-06
Ddhd2	7.52994e-11	0.103806	0.147	0.074	1.43513e-06
Bloc1s2	8.14501e-11	0.125486	0.112	0.054	1.55236e-06
Anxa6	8.19178e-11	0.452175	0.13	0.047	1.56127e-06
Sec24b	8.48172e-11	0.404784	0.117	0.049	1.61653e-06
Vps45	8.49559e-11	0.276065	0.1	0.044	1.61918e-06
Zfp229	9.60633e-11	0.289621	0.101	0.046	1.83087e-06
Sergef	9.73983e-11	0.321091	0.103	0.048	1.85631e-06
Man2a2	9.86837e-11	0.191322	0.203	0.097	1.88081e-06
Ndufv2	9.90425e-11	0.493757	0.105	0.037	1.88765e-06
Ttc19	1.01791e-10	0.154438	0.138	0.068	1.94003e-06
Anp32a	1.07203e-10	0.129989	0.177	0.086	2.04317e-06
N4bp1	1.102e-10	0.15953	0.162	0.08	2.10031e-06
Ireb2	1.11255e-10	0.248693	0.105	0.046	2.12042e-06
Jak2	1.1245e-10	0.187999	0.133	0.063	2.14319e-06
Tmem229a	1.23207e-10	0.256157	0.161	0.081	2.34821e-06
Pdha1	1.26267e-10	1.55405	0.108	0.02	2.40652e-06
Esrra	1.26629e-10	0.621403	0.131	0.042	2.41343e-06
Fhod3	1.29733e-10	0.224994	0.205	0.099	2.47259e-06
Ergic2	1.33621e-10	0.153833	0.134	0.067	2.54668e-06
Dnajc7	1.33641e-10	0.26585	0.175	0.084	2.54706e-06
Mfap3	1.37904e-10	0.167514	0.167	0.082	2.6283e-06
St7l	1.38547e-10	0.177174	0.123	0.06	2.64057e-06
Tram1	1.38735e-10	0.483352	0.16	0.06	2.64416e-06
Wtap	1.39779e-10	0.199802	0.141	0.066	2.66404e-06
Hoxd3	1.57333e-10	-0.799527	0.362	0.341	2.99861e-06
Slc25a28	1.5877e-10	-1.03814	0.198	0.202	3.02599e-06
Ankrd40	1.62796e-10	0.713925	0.115	0.036	3.10274e-06
Sdha	1.64576e-10	1.64341	0.168	0.031	3.13665e-06
Sun1	1.65467e-10	0.391295	0.134	0.055	3.15363e-06
Chmp3	1.70132e-10	0.361645	0.151	0.063	3.24255e-06
Pitpnb	1.82837e-10	0.233289	0.116	0.051	3.48468e-06
Nup98	1.83591e-10	0.29524	0.111	0.049	3.49907e-06
Smc3	2.03725e-10	0.341121	0.12	0.052	3.88279e-06
Prps1l3	2.14225e-10	0.154695	0.136	0.067	4.08291e-06
Stat6	2.29472e-10	-1.00058	0.155	0.167	4.37351e-06
Dag1	2.31381e-10	0.257867	0.342	0.167	4.40988e-06
Emsy	2.38188e-10	0.364809	0.122	0.051	4.53962e-06
Vamp4	2.41066e-10	0.203004	0.11	0.052	4.59447e-06
Slco3a1	2.42004e-10	0.334875	0.17	0.072	4.61236e-06
Ogdh	2.45943e-10	1.83723	0.19	0.031	4.68743e-06
Bcap31	2.47325e-10	0.454467	0.202	0.08	4.71376e-06
Creb3l2	2.4958e-10	0.375091	0.167	0.07	4.75675e-06
Hacd3	2.61954e-10	0.279357	0.127	0.057	4.99258e-06
Prkce	2.62496e-10	0.188489	0.144	0.07	5.00292e-06
Zdhhc16	2.64864e-10	0.295508	0.118	0.054	5.04804e-06
Ash2l	2.78102e-10	0.403255	0.108	0.045	5.30035e-06
Gstt2	2.79306e-10	0.157046	0.156	0.072	5.3233e-06
Rnps1	2.90292e-10	0.207551	0.117	0.055	5.53267e-06
Dnajc13	3.38243e-10	0.107691	0.147	0.073	6.44658e-06
Klrg2	3.48528e-10	-0.857906	0.347	0.326	6.6426e-06
Atp9b	3.55291e-10	0.148133	0.196	0.097	6.77148e-06
Klhdc7a	3.56738e-10	-1.17667	0.1	0.109	6.79907e-06
Ccdc91	3.7466e-10	0.49582	0.111	0.046	7.14064e-06
Tmem245	3.78677e-10	0.111884	0.226	0.118	7.2172e-06
Glmp	4.26112e-10	0.543367	0.186	0.067	8.12128e-06
Slc30a9	4.26396e-10	0.120607	0.131	0.064	8.12668e-06
Aasdh	4.65631e-10	0.175663	0.123	0.061	8.87447e-06
Ppp2r1a	4.71598e-10	0.611731	0.114	0.041	8.98819e-06
Gtf3c2	4.84823e-10	-0.849747	0.258	0.245	9.24024e-06
Akt1	5.26755e-10	-0.904962	0.12	0.112	1.00394e-05
Fars2	5.42876e-10	0.314359	0.132	0.055	1.03467e-05
Ap5z1	5.54295e-10	0.300438	0.107	0.05	1.05643e-05
Cep63	5.62503e-10	0.21756	0.108	0.052	1.07207e-05
Xrn2	5.6281e-10	0.239699	0.129	0.061	1.07266e-05
Pisd	5.66058e-10	0.230917	0.11	0.049	1.07885e-05
Fbxo9	5.85091e-10	0.130631	0.134	0.062	1.11513e-05
Plekha8	6.07138e-10	0.177502	0.123	0.059	1.15714e-05
Furin	6.13474e-10	-0.762122	0.201	0.157	1.16922e-05
Pdpr	6.82529e-10	0.18816	0.123	0.056	1.30083e-05
Cpsf3	6.86408e-10	0.129182	0.116	0.059	1.30822e-05
Ikbkb	6.97241e-10	-1.01931	0.168	0.177	1.32887e-05
Tom1l2	7.05066e-10	0.169338	0.188	0.089	1.34378e-05
Nbas	7.08282e-10	0.105297	0.127	0.063	1.34991e-05
Cd151	7.43587e-10	0.384253	0.208	0.081	1.4172e-05
Pmm2	7.50693e-10	0.394543	0.113	0.049	1.43075e-05
Ctbp2	7.87107e-10	0.184835	0.179	0.089	1.50015e-05
Slf2	8.06936e-10	0.119639	0.127	0.064	1.53794e-05
Celsr2	8.16776e-10	-0.810782	0.305	0.276	1.55669e-05
Dlat	8.22952e-10	0.284324	0.116	0.048	1.56846e-05
Cldn7	8.34193e-10	0.185458	0.219	0.104	1.58989e-05
Mapk14	8.49438e-10	0.188195	0.203	0.102	1.61894e-05
Vamp8	8.60892e-10	0.198322	0.187	0.084	1.64077e-05
Rab3gap1	8.71779e-10	0.18644	0.157	0.077	1.66152e-05
Synj2	8.85565e-10	0.107709	0.111	0.058	1.6878e-05
Trip4	1.01888e-09	0.250115	0.105	0.047	1.94188e-05
Ptch1	1.1754e-09	0.101959	0.155	0.078	2.24019e-05
Ttc1	1.23858e-09	0.15808	0.13	0.064	2.36061e-05
Usp12	1.25352e-09	0.264454	0.108	0.048	2.38909e-05
Car2	1.29869e-09	1.87208	0.162	0.026	2.47517e-05
Gbf1	1.34057e-09	0.297945	0.125	0.055	2.555e-05
Ppil2	1.36268e-09	0.239479	0.112	0.049	2.59712e-05
Psenen	1.36604e-09	0.353877	0.148	0.062	2.60354e-05
Tet2	1.39992e-09	0.556954	0.105	0.041	2.66811e-05
Ldhb	1.43814e-09	2.40486	0.172	0.021	2.74096e-05
Gng12	1.45215e-09	0.348826	0.14	0.06	2.76765e-05
Mapk1	1.52458e-09	0.197585	0.139	0.065	2.90569e-05
Zfp523	1.52707e-09	0.230583	0.115	0.053	2.91045e-05
Itgb4	1.53298e-09	-1.20945	0.094	0.109	2.9217e-05
Tyw1	1.54677e-09	0.173021	0.168	0.082	2.94798e-05
Dnm1l	1.66203e-09	0.190277	0.162	0.076	3.16766e-05
Myo18a	1.69954e-09	-0.754277	0.344	0.29	3.23916e-05
Pde4a	1.70311e-09	-1.28742	0.118	0.138	3.24596e-05
Tusc3	1.76722e-09	0.228137	0.167	0.074	3.36815e-05
Aamdc	1.86207e-09	0.317666	0.112	0.049	3.54892e-05
Shroom4	2.06894e-09	0.415045	0.144	0.066	3.9432e-05
Zdhhc6	2.0856e-09	0.542951	0.112	0.04	3.97494e-05
Yipf6	2.09027e-09	0.150139	0.118	0.056	3.98384e-05
Cog1	2.16356e-09	0.210483	0.131	0.06	4.12352e-05
Cep170b	2.1893e-09	-1.07647	0.117	0.124	4.17258e-05
Stk38l	2.20672e-09	0.204474	0.109	0.052	4.2058e-05
Msl1	2.28153e-09	0.121795	0.149	0.074	4.34837e-05
Nbl1	2.41451e-09	-0.873617	0.231	0.205	4.60181e-05
Hexa	2.4556e-09	0.376335	0.102	0.037	4.68012e-05
Dusp1	2.59886e-09	-0.902589	0.148	0.135	4.95317e-05
Pnrc2	2.63553e-09	0.156037	0.113	0.051	5.02306e-05
Atf6	2.67068e-09	0.200802	0.154	0.076	5.09005e-05
Efnb2	2.69058e-09	-1.02767	0.158	0.169	5.12797e-05
Zranb1	2.7912e-09	0.113256	0.12	0.06	5.31975e-05
Plxna1	2.92662e-09	-0.987665	0.11	0.117	5.57785e-05
Atp6v1h	2.96947e-09	0.363549	0.129	0.053	5.65952e-05
Slc7a6os	3.1784e-09	0.257366	0.104	0.05	6.05771e-05
Smu1	3.21585e-09	0.370149	0.105	0.043	6.12909e-05
Azin1	3.26088e-09	0.115501	0.128	0.065	6.21491e-05
Sh3yl1	3.28342e-09	0.298755	0.127	0.058	6.25787e-05
Tmem161b	3.34933e-09	0.436263	0.101	0.043	6.38349e-05
Rgp1	3.51647e-09	0.220399	0.113	0.052	6.70205e-05
Slc27a1	3.53718e-09	0.310545	0.153	0.067	6.74151e-05
Dpp8	3.55455e-09	0.151753	0.172	0.085	6.77461e-05
Irak4	3.62672e-09	0.192337	0.102	0.049	6.91216e-05
Tlcd1	3.67877e-09	0.252154	0.101	0.044	7.01136e-05
Dlst	4.01256e-09	0.590493	0.167	0.06	7.64754e-05
Nprl3	4.45427e-09	0.14119	0.115	0.056	8.4894e-05
Vti1b	4.60991e-09	0.350006	0.119	0.053	8.78603e-05
Krcc1	4.68199e-09	0.407876	0.1	0.044	8.9234e-05
Naga	4.73842e-09	0.185685	0.182	0.092	9.03096e-05
Pdhb	4.76053e-09	0.322741	0.114	0.048	9.07309e-05
Nt5dc1	4.77203e-09	0.129109	0.123	0.059	9.095e-05
Prpf18	4.90422e-09	0.180236	0.111	0.055	9.34696e-05
R3hdm2	5.45299e-09	0.205203	0.165	0.08	0.000103928
Fam3c	5.83859e-09	0.340813	0.124	0.049	0.000111278
Smchd1	6.39713e-09	0.106176	0.142	0.072	0.000121923
Sppl3	6.44153e-09	0.319728	0.115	0.045	0.000122769
Abhd6	6.62095e-09	0.492603	0.137	0.054	0.000126189
Akap10	6.73982e-09	0.125421	0.139	0.069	0.000128454
Sec31a	6.80839e-09	0.199055	0.173	0.085	0.000129761
Abca3	6.85456e-09	-0.647696	0.423	0.352	0.000130641
Tbk1	7.20213e-09	0.213706	0.108	0.052	0.000137265
Zcchc2	7.41609e-09	-0.164411	0.289	0.172	0.000141343
Serinc2	7.49875e-09	-0.616286	0.39	0.326	0.000142919
Plod3	8.0658e-09	-1.07639	0.107	0.109	0.000153726
Fbxl5	8.36949e-09	0.113844	0.115	0.058	0.000159514
Spire2	8.38048e-09	-0.13762	0.209	0.125	0.000159724
Agps	9.12515e-09	0.145149	0.108	0.052	0.000173916
Tubb2b	9.1537e-09	0.198022	0.129	0.063	0.00017446
Use1	9.41375e-09	0.395167	0.102	0.041	0.000179417
Bod1l	9.61956e-09	0.153098	0.109	0.049	0.000183339
Klhdc10	9.79694e-09	0.338239	0.107	0.045	0.00018672
Pigv	1.00823e-08	0.201451	0.104	0.048	0.000192158
Dnajc16	1.09007e-08	0.234048	0.126	0.059	0.000207756
Gnas	1.14911e-08	0.859298	0.142	0.041	0.000219009
Tmem183a	1.25181e-08	0.135097	0.141	0.073	0.000238582
Pip4k2c	1.26372e-08	0.211537	0.188	0.089	0.000240853
Usp48	1.27609e-08	0.100303	0.18	0.09	0.00024321
Boc	1.29819e-08	0.208614	0.149	0.076	0.000247422
Prkaa1	1.45121e-08	0.116451	0.117	0.056	0.000276586
Sod2	1.47079e-08	1.80152	0.139	0.024	0.000280317
Osbp	1.48167e-08	0.426426	0.157	0.06	0.000282392
Mbp	1.55034e-08	-0.940823	0.222	0.22	0.00029548
Man2a1	1.56412e-08	-0.853676	0.125	0.103	0.000298106
Tmem51	1.58589e-08	-0.735291	0.111	0.099	0.000302256
Arhgap1	1.5913e-08	0.201593	0.106	0.049	0.000303286
Lsm6	1.61213e-08	0.135688	0.106	0.055	0.000307255
Senp2	1.84086e-08	0.249551	0.1	0.045	0.00035085
Piezo1	1.89412e-08	-0.599408	0.456	0.369	0.000361
Kifc3	1.92878e-08	-0.71334	0.136	0.111	0.000367606
Aldoa	1.96534e-08	0.48021	0.21	0.077	0.000374574
Wfdc15b	2.00024e-08	3.06281	0.102	0.007	0.000381225
Itgb6	2.05245e-08	0.785256	0.117	0.037	0.000391177
Arid4a	2.06291e-08	0.122229	0.113	0.056	0.000393169
Srp72	2.09025e-08	0.234959	0.117	0.055	0.00039838
Ywhag	2.10096e-08	-0.877044	0.101	0.09	0.000400421
Zbtb11	2.14187e-08	0.115337	0.122	0.062	0.000408219
Gtf2f2	2.16793e-08	0.137053	0.116	0.058	0.000413186
Efcab14	2.18846e-08	0.394863	0.11	0.045	0.000417098
Ndufs3	2.18875e-08	0.675129	0.136	0.046	0.000417154
Polb	2.19501e-08	0.159651	0.113	0.055	0.000418347
Vasn	2.28104e-08	0.225254	0.117	0.056	0.000434744
Eif2ak3	2.32092e-08	0.232774	0.128	0.057	0.000442344
Stau2	2.32431e-08	0.388195	0.109	0.047	0.000442991
B4galnt1	2.45936e-08	0.394827	0.118	0.05	0.00046873
Ociad1	2.52075e-08	0.184629	0.123	0.057	0.000480429
Fam234b	2.68153e-08	0.423478	0.118	0.048	0.000511073
Immt	3.01821e-08	0.514797	0.142	0.055	0.000575241
Cd2ap	3.07602e-08	-0.109216	0.344	0.211	0.000586258
Akr1a1	3.11405e-08	0.427217	0.211	0.079	0.000593507
AU040320	3.27751e-08	0.239256	0.172	0.082	0.000624661
Prkd1	3.36913e-08	0.117388	0.114	0.058	0.000642123
Zfp707	3.43456e-08	0.134151	0.102	0.05	0.000654592
Aldoc	3.43491e-08	0.724103	0.113	0.033	0.00065466
Rab18	4.12458e-08	0.219515	0.114	0.052	0.000786104
Tnks2	4.18681e-08	0.107895	0.175	0.089	0.000797965
Rnf213	4.28719e-08	0.290792	0.133	0.068	0.000817096
Fam20b	4.35544e-08	0.2747	0.227	0.106	0.000830104
Pacsin2	4.44619e-08	0.303204	0.17	0.075	0.000847399
Sucla2	4.88708e-08	0.49894	0.126	0.048	0.000931428
Ensa	5.00097e-08	0.210385	0.118	0.054	0.000953135
Ift122	5.02907e-08	0.121415	0.105	0.05	0.00095849
Map2k3	5.57765e-08	-1.12709	0.1	0.106	0.00106304
Colgalt1	5.62703e-08	0.330303	0.105	0.045	0.00107246
Cap1	5.79811e-08	0.191106	0.154	0.069	0.00110506
Mpdu1	6.06828e-08	0.47218	0.112	0.042	0.00115655
Mynn	6.40514e-08	0.133887	0.112	0.057	0.00122076
Pafah1b1	6.57742e-08	0.280904	0.117	0.052	0.00125359
Tk2	7.15641e-08	-0.106584	0.17	0.101	0.00136394
Hnrnpll	7.27309e-08	-0.137977	0.178	0.1	0.00138618
Ubl3	7.34982e-08	0.202154	0.197	0.09	0.0014008
Ccdc47	7.5607e-08	0.446111	0.168	0.07	0.00144099
Nfxl1	7.63197e-08	-0.12998	0.163	0.095	0.00145458
Rnf216	7.7842e-08	0.329972	0.125	0.057	0.00148359
Sik2	8.01842e-08	0.187678	0.114	0.053	0.00152823
Apex2	8.09857e-08	0.205304	0.102	0.05	0.00154351
Arih2	8.10765e-08	0.108989	0.136	0.067	0.00154524
Pigt	8.11425e-08	0.291151	0.215	0.094	0.00154649
Aggf1	8.7901e-08	0.210992	0.107	0.047	0.00167531
Aco1	8.86735e-08	0.304708	0.16	0.068	0.00169003
Ankrd9	9.04143e-08	-0.142252	0.208	0.126	0.00172321
Eml2	9.98688e-08	0.14424	0.122	0.061	0.0019034
Opa1	1.06204e-07	0.211984	0.111	0.048	0.00202413
Zfp692	1.10809e-07	-1.0043	0.177	0.181	0.00211191
Dlgap4	1.15239e-07	-1.00858	0.102	0.108	0.00219633
Ryk	1.15759e-07	0.101965	0.161	0.079	0.00220625
Prr14l	1.16847e-07	0.187052	0.132	0.066	0.00222699
Afg3l2	1.17881e-07	0.550249	0.135	0.048	0.00224669
Hip1r	1.2453e-07	-0.913643	0.207	0.202	0.00237342
Fbxl17	1.29971e-07	0.342558	0.1	0.043	0.00247711
Tns2	1.35778e-07	0.59204	0.198	0.074	0.00258778
S100a11	1.35967e-07	0.566202	0.147	0.053	0.0025914
Ankrd13c	1.37621e-07	0.217809	0.136	0.064	0.00262292
Rreb1	1.39453e-07	0.138077	0.139	0.068	0.00265783
Tbc1d16	1.43366e-07	-0.119455	0.204	0.122	0.00273241
Pcca	1.43721e-07	0.188383	0.148	0.076	0.00273918
Alad	1.55071e-07	-0.153562	0.289	0.178	0.0029555
Sptan1	1.67355e-07	-0.460553	0.594	0.462	0.00318962
Zfp317	1.67746e-07	0.11169	0.127	0.064	0.00319708
Plxnb2	1.74946e-07	-0.51809	0.668	0.524	0.00333429
Surf4	1.78608e-07	0.421046	0.136	0.055	0.00340408
Ppm1b	1.80213e-07	0.106882	0.166	0.085	0.00343467
Sumo3	1.85595e-07	0.232848	0.116	0.053	0.00353725
Idh3g	1.88062e-07	0.467421	0.133	0.049	0.00358426
Slc16a10	2.01109e-07	0.367644	0.109	0.049	0.00383293
Eprs	2.04714e-07	0.164209	0.106	0.05	0.00390164
Zdhhc3	2.05601e-07	0.231761	0.117	0.052	0.00391855
Kcmf1	2.09287e-07	0.110765	0.101	0.051	0.00398881
Anapc1	2.17227e-07	-0.150618	0.204	0.121	0.00414012
Kidins220	2.25169e-07	0.16613	0.22	0.106	0.0042915
Brd2	2.4324e-07	-0.850643	0.21	0.191	0.00463592
Capzb	2.45734e-07	0.390387	0.112	0.044	0.00468345
Phyh	2.64858e-07	1.10116	0.112	0.026	0.00504793
Arhgdig	2.77358e-07	-0.173285	0.148	0.091	0.00528617
Acp6	2.84261e-07	0.152409	0.126	0.066	0.00541774
Chd2	3.08851e-07	-0.841242	0.302	0.271	0.00588639
Pkp4	3.1012e-07	1.14682	0.153	0.038	0.00591059
Mia2	3.11287e-07	0.351861	0.141	0.06	0.00593282
Polr1d	3.17008e-07	0.133848	0.122	0.057	0.00604185
Togaram1	3.2113e-07	0.233593	0.119	0.059	0.00612041
Ube2q1	3.23426e-07	0.199596	0.132	0.063	0.00616418
Prkcd	3.31193e-07	-0.833057	0.138	0.13	0.0063122
Trip10	3.5554e-07	-0.102746	0.335	0.209	0.00677624
Scamp1	3.67591e-07	0.573788	0.123	0.044	0.00700592
Pdk2	3.70706e-07	0.255838	0.156	0.072	0.00706528
Rprd1a	3.71047e-07	-0.118509	0.144	0.079	0.00707179
Foxq1	3.71965e-07	-0.906104	0.327	0.293	0.00708929
Zfp91	3.94237e-07	0.12552	0.165	0.088	0.00751377
Mdfic	4.04048e-07	-1.11962	0.115	0.125	0.00770074
Morf4l2	4.11348e-07	-0.206264	0.113	0.067	0.00783987
Rab15	4.20057e-07	-0.21792	0.183	0.113	0.00800586
Klc1	4.3044e-07	-0.854382	0.27	0.245	0.00820376
Pfn1	4.73285e-07	-0.961177	0.125	0.115	0.00902034
Fip1l1	4.74187e-07	0.161893	0.125	0.061	0.00903754
Stk25	4.84494e-07	-0.73042	0.387	0.328	0.00923397
Ypel3	5.00806e-07	-0.106091	0.412	0.255	0.00954487
Traf5	5.14315e-07	-0.126789	0.132	0.075	0.00980234
Fam168a	5.1487e-07	0.146479	0.106	0.054	0.00981291
Phc3	5.52846e-07	0.105328	0.245	0.136	0.0105367
Sim1	6.06636e-07	-0.165736	0.296	0.19	0.0115619
Ggcx	6.37248e-07	0.187138	0.113	0.052	0.0121453
Naxe	6.38344e-07	-0.128682	0.116	0.063	0.0121662
Pi4k2a	6.56424e-07	0.190535	0.102	0.05	0.0125108
Afdn	6.97255e-07	-0.6434	0.395	0.329	0.013289
Wdr11	7.21247e-07	0.306395	0.113	0.055	0.0137462
Lrrfip1	7.41098e-07	0.128529	0.228	0.122	0.0141246
Acox1	7.43358e-07	0.23223	0.134	0.062	0.0141677
Snx19	7.54038e-07	0.182785	0.133	0.062	0.0143712
Tacc1	7.7593e-07	0.679694	0.13	0.044	0.0147884
Tcf25	7.9173e-07	-0.132004	0.455	0.277	0.0150896
Topors	8.41533e-07	-0.124319	0.178	0.107	0.0160388
Lrch4	8.48116e-07	-0.644262	0.403	0.345	0.0161642
Sphk2	8.55694e-07	0.284281	0.128	0.061	0.0163087
Kmt2a	8.85287e-07	-0.140502	0.312	0.192	0.0168727
Trak1	9.47736e-07	-0.736705	0.137	0.122	0.0180629
Syvn1	9.52948e-07	-0.851532	0.161	0.158	0.0181622
Herc1	1.12809e-06	-0.18885	0.198	0.117	0.0215003
Kcnk5	1.15528e-06	-0.184845	0.439	0.282	0.0220185
Prpf4b	1.1569e-06	-0.145906	0.351	0.223	0.0220493
G6pc3	1.17136e-06	0.40521	0.13	0.05	0.0223249
H2-Ke6	1.19112e-06	-1.06273	0.112	0.113	0.0227016
Atp5b	1.1971e-06	2.61311	0.133	0.014	0.0228155
Net1	1.24625e-06	-0.103039	0.361	0.224	0.0237524
Smg1	1.2837e-06	-0.254331	0.351	0.218	0.0244659
Prpf40b	1.36881e-06	-0.102481	0.254	0.155	0.0260881
Otub1	1.44643e-06	0.164691	0.126	0.059	0.0275676
Fth1	1.46165e-06	1.38333	0.146	0.029	0.0278575
Tcerg1	1.57637e-06	0.111441	0.115	0.06	0.0300441
Rnf43	1.57764e-06	-0.107394	0.134	0.077	0.0300683
Ep400	1.64835e-06	-0.173996	0.211	0.128	0.0314159
Rhbdd2	1.69175e-06	0.19921	0.104	0.047	0.032243
Tmem8	1.70595e-06	0.251382	0.104	0.047	0.0325138
Ssh1	1.73462e-06	-1.03047	0.123	0.128	0.0330602
Lmbr1l	1.75731e-06	-0.114005	0.216	0.126	0.0334927
Vopp1	1.76044e-06	0.10359	0.139	0.068	0.0335521
Tmbim1	1.78065e-06	-0.138434	0.16	0.088	0.0339374
Arglu1	1.79351e-06	-0.137225	0.446	0.277	0.0341825
Ubqln1	1.80287e-06	0.147892	0.134	0.063	0.0343609
Tmx2	1.91978e-06	0.782814	0.148	0.043	0.0365891
Plekha7	1.95567e-06	0.31818	0.112	0.05	0.0372732
Txndc12	1.96202e-06	0.486711	0.1	0.038	0.0373942
Capns1	2.00103e-06	0.479538	0.108	0.04	0.0381375
Fndc3b	2.03128e-06	0.19362	0.171	0.08	0.0387141
Mindy1	2.03901e-06	0.35355	0.115	0.051	0.0388616
Bcl6	2.14993e-06	-0.148403	0.375	0.233	0.0409756
Sptbn2	2.16929e-06	-0.506537	0.681	0.526	0.0413446
Stx12	2.21228e-06	0.18526	0.118	0.052	0.0421638
Nf2	2.26187e-06	-0.71917	0.165	0.14	0.043109
St14	2.29695e-06	-0.645584	0.316	0.253	0.0437776
Tjp3	2.33393e-06	-0.925183	0.255	0.243	0.0444824
Fhl1	2.35488e-06	-0.148372	0.199	0.122	0.0448817
Zfp282	2.40033e-06	-1.06524	0.103	0.118	0.0457479
Sf3b3	2.4388e-06	0.308616	0.113	0.052	0.0464811
Eif4g3	2.51001e-06	-0.147065	0.301	0.178	0.0478384
Vav2	2.80332e-06	-0.99517	0.147	0.144	0.0534285
Cldnd1	2.82082e-06	0.236154	0.111	0.05	0.053762
Pitpna	2.83388e-06	0.118153	0.13	0.063	0.0540109
Iqsec1	2.86247e-06	0.158772	0.133	0.064	0.0545557
Bax	2.9268e-06	-1.11667	0.139	0.14	0.0557819
Vmp1	2.97195e-06	-0.747775	0.34	0.285	0.0566425
Dhx16	3.04864e-06	0.140266	0.131	0.067	0.0581039
Rabgap1l	3.13388e-06	-0.847386	0.276	0.248	0.0597285
Ncstn	3.27491e-06	0.343186	0.107	0.044	0.0624164
Ik	3.39568e-06	-0.231079	0.24	0.139	0.0647182
Fxyd2	3.5886e-06	-0.121698	0.545	0.239	0.0683952
Jade2	3.81895e-06	0.202012	0.105	0.047	0.0727854
Crb3	3.946e-06	0.121598	0.112	0.056	0.0752067
Thap2	4.00052e-06	-0.157911	0.115	0.063	0.0762459
Arid2	4.1586e-06	-0.141263	0.22	0.133	0.0792587
Atp6v0c	4.67899e-06	0.686714	0.164	0.053	0.089177
Cblc	5.19457e-06	-0.116133	0.35	0.214	0.0990033
Ercc6	5.23274e-06	-0.222856	0.162	0.098	0.0997309
Hyou1	5.25959e-06	-0.889619	0.171	0.142	0.100243
Emilin2	5.39269e-06	-0.127157	0.166	0.1	0.102779
2011-09-01	5.67997e-06	0.205637	0.105	0.05	0.108254
Pnn	5.87861e-06	-0.130439	0.254	0.157	0.11204
Nfib	6.08246e-06	-0.153821	0.377	0.239	0.115926
Cox7b	6.38934e-06	1.68413	0.114	0.019	0.121775
Zfyve27	6.45031e-06	-0.188623	0.249	0.155	0.122936
Galnt2	6.60678e-06	-0.937984	0.165	0.147	0.125919
Ankrd13a	6.61487e-06	-0.196489	0.199	0.114	0.126073
Pabpc4	7.1369e-06	-0.109259	0.116	0.065	0.136022
Agpat2	7.33076e-06	-0.286749	0.16	0.093	0.139717
Hmg20a	7.42714e-06	-0.102205	0.17	0.098	0.141554
Sec11a	7.4732e-06	0.129785	0.166	0.084	0.142432
Acvr2b	7.76112e-06	-0.998364	0.098	0.1	0.147919
Vapb	7.78727e-06	0.194302	0.137	0.065	0.148417
Erlin2	7.91845e-06	0.383865	0.121	0.046	0.150918
Dnajb6	8.10212e-06	-0.136859	0.25	0.153	0.154418
H13	8.23122e-06	0.149377	0.123	0.058	0.156879
Gpr137	8.38298e-06	-0.143696	0.128	0.076	0.159771
Tbcd	8.6764e-06	-0.121535	0.145	0.086	0.165363
Plekhn1	9.0041e-06	-0.165288	0.189	0.117	0.171609
Sltm	9.11082e-06	-0.14857	0.244	0.15	0.173643
Calr	9.15217e-06	0.603422	0.114	0.039	0.174431
Icmt	9.26414e-06	0.17083	0.118	0.057	0.176565
Arf3	9.34285e-06	-0.165582	0.272	0.161	0.178065
Defb1	9.59514e-06	0.535651	0.132	0.047	0.182874
Rrbp1	9.7811e-06	-0.790665	0.202	0.172	0.186418
Atg4b	9.94331e-06	-0.184469	0.144	0.087	0.18951
Shisa5	9.98752e-06	0.279821	0.142	0.063	0.190352
Rhbdf1	1.03198e-05	-1.08943	0.112	0.121	0.196686
Sod1	1.0579e-05	-0.104301	0.108	0.053	0.201626
Tmem131	1.17095e-05	-0.185439	0.186	0.102	0.223171
Tmc4	1.19468e-05	-0.104766	0.473	0.295	0.227694
Ppfia1	1.20336e-05	-0.122944	0.21	0.114	0.229349
Gtpbp2	1.33563e-05	-0.791519	0.286	0.256	0.254558
Sart3	1.36153e-05	-0.112136	0.153	0.087	0.259495
Ergic3	1.43462e-05	0.489015	0.109	0.044	0.273425
Rabac1	1.43536e-05	0.287428	0.186	0.074	0.273565
Secisbp2	1.44609e-05	-0.135998	0.205	0.126	0.275609
Rapgef3	1.54284e-05	-0.55824	0.563	0.44	0.29405
Morc3	1.5509e-05	-0.199678	0.131	0.078	0.295587
Mfn1	1.58437e-05	0.195214	0.151	0.068	0.301965
Sptbn5	1.59398e-05	-0.321572	0.193	0.128	0.303797
Drg1	1.5971e-05	-0.142834	0.146	0.086	0.304391
Sap25	1.67192e-05	-0.877788	0.167	0.161	0.318651
Avpr2	1.69705e-05	-0.182604	0.579	0.39	0.323441
Sesn3	1.78608e-05	-0.162469	0.285	0.181	0.340408
Ppp6r1	1.79788e-05	-0.926298	0.144	0.139	0.342657
Nacc1	1.88686e-05	0.137295	0.108	0.056	0.359617
Mdn1	1.89214e-05	-0.104452	0.125	0.069	0.360623
Recql5	2.00145e-05	-0.115023	0.104	0.062	0.381457
Ldha	2.04152e-05	-0.211952	0.16	0.093	0.389093
Usp5	2.08855e-05	-0.118606	0.195	0.112	0.398058
Zfp106	2.14593e-05	0.325082	0.106	0.043	0.408993
Tor1aip1	2.16104e-05	0.192769	0.162	0.076	0.411873
Adipor1	2.26383e-05	0.214978	0.178	0.08	0.431464
Prkcsh	2.30093e-05	-0.76417	0.161	0.135	0.438534
Srrm2	2.40207e-05	-0.500807	0.518	0.41	0.45781
Faf2	2.41352e-05	-0.123114	0.111	0.062	0.459993
Zdhhc4	2.61868e-05	0.122752	0.103	0.051	0.499095
Svil	2.64178e-05	-0.986832	0.125	0.125	0.503496
Trp53inp1	2.65244e-05	0.189081	0.104	0.054	0.505529
Pigq	2.69177e-05	-0.118265	0.226	0.133	0.513024
Rbm15	2.82288e-05	-0.186188	0.244	0.152	0.538012
Emx2	3.01521e-05	-0.172636	0.235	0.153	0.574668
Kdm3a	3.03801e-05	-0.194131	0.194	0.119	0.579014
Cds2	3.10862e-05	-0.12925	0.185	0.104	0.592472
Tspan14	3.13094e-05	-0.678657	0.109	0.091	0.596726
Ints1	3.15522e-05	-0.951654	0.117	0.119	0.601353
Lratd2	3.17907e-05	-1.07013	0.11	0.116	0.605899
Snrnp48	3.17998e-05	-0.196089	0.138	0.085	0.606072
Tdrp	3.56015e-05	-1.10033	0.093	0.1	0.678528
Kpna1	3.60501e-05	-0.166954	0.11	0.068	0.68708
Pdia6	3.82514e-05	0.193852	0.133	0.057	0.729034
Chd3	3.8885e-05	-0.123822	0.236	0.139	0.741109
Hipk2	4.12841e-05	0.213021	0.154	0.068	0.786834
Cpeb3	4.13648e-05	-0.110338	0.127	0.071	0.788371
Klhl2	4.14851e-05	-0.197098	0.113	0.067	0.790664
Zfp207	4.35062e-05	-0.137306	0.444	0.289	0.829185
Nectin2	4.36531e-05	0.140907	0.191	0.093	0.831984
Dab2ip	4.39944e-05	-0.219733	0.151	0.093	0.838489
Wdr5	4.69078e-05	-0.185799	0.11	0.063	0.894016
Vps41	5.14722e-05	-0.212205	0.103	0.059	0.981009
Arid1a	5.33419e-05	-0.193658	0.143	0.087	1
Psmd1	5.3404e-05	-0.104336	0.121	0.067	1
Ubn1	5.35482e-05	-0.161311	0.175	0.107	1
Msh3	5.45709e-05	-0.131046	0.118	0.072	1
Tmed4	5.67199e-05	0.229825	0.163	0.072	1
Etfb	5.70897e-05	0.980087	0.117	0.027	1
Zranb2	5.73416e-05	-0.175121	0.112	0.067	1
Mgrn1	5.74007e-05	-0.690864	0.19	0.159	1
Cd9	5.7518e-05	-0.76458	0.46	0.351	1
Ubr2	5.82499e-05	-0.195826	0.291	0.182	1
Strn4	5.87915e-05	-0.887316	0.163	0.148	1
Rnasek	5.91631e-05	0.21475	0.115	0.044	1
Zfp646	5.98347e-05	-0.138142	0.102	0.057	1
Myo1e	5.99709e-05	-0.108242	0.185	0.107	1
Arfrp1	6.12706e-05	-0.136031	0.109	0.062	1
Cyhr1	6.5317e-05	-0.209621	0.194	0.117	1
Aagab	6.63874e-05	-0.227722	0.176	0.114	1
Nipal3	6.85428e-05	0.108416	0.136	0.067	1
Exoc1	6.91848e-05	-0.166062	0.15	0.092	1
Zfp36	7.44793e-05	-1.11711	0.156	0.151	1
Ppm1h	7.62971e-05	-0.188412	0.165	0.102	1
Utrn	7.63192e-05	-0.140914	0.214	0.123	1
Mcm9	7.6379e-05	-0.192172	0.128	0.08	1
Pik3c2b	7.73936e-05	-0.30201	0.231	0.151	1
Megf8	7.77239e-05	-0.149323	0.245	0.146	1
Zfp800	7.79557e-05	-0.243992	0.158	0.099	1
Atxn2	8.24809e-05	-0.120632	0.136	0.074	1
Tsc22d2	8.36696e-05	-0.125475	0.122	0.071	1
Larp1b	8.64429e-05	-0.179728	0.159	0.094	1
Hdlbp	8.64815e-05	-0.176971	0.246	0.141	1
Larp4b	8.6969e-05	-0.131748	0.182	0.107	1
Prpf8	8.82567e-05	-0.183076	0.192	0.112	1
Zfp263	9.05715e-05	-0.201664	0.117	0.075	1
Ucp2	9.05866e-05	-0.237399	0.739	0.503	1
Hectd4	9.09316e-05	-0.154247	0.166	0.101	1
Taok1	9.135e-05	-0.152159	0.183	0.109	1
Copa	9.75034e-05	-0.101318	0.19	0.105	1
Tmem214	9.8653e-05	-0.1228	0.149	0.085	1
Mlxip	9.99253e-05	-0.19196	0.328	0.213	1
Gak	0.000100119	-0.162268	0.173	0.101	1
Uvssa	0.000100526	-0.175664	0.155	0.096	1
Zfyve1	0.000100546	-0.138235	0.148	0.093	1
Tspan9	0.000103417	-0.134273	0.246	0.14	1
Map2k2	0.000104031	-0.12436	0.255	0.156	1
Zmym3	0.000104853	-0.124026	0.101	0.06	1
Ptbp1	0.000105663	-0.185849	0.279	0.176	1
Cxxc5	0.000106381	-0.111846	0.24	0.144	1
Vasp	0.000106507	-0.141455	0.161	0.091	1
Cx3cl1	0.000107897	0.274678	0.127	0.059	1
Rnf103	0.000112423	-0.16253	0.185	0.111	1
2007-09-01	0.000112498	-0.177303	0.159	0.096	1
Fam193b	0.00011333	-0.681215	0.347	0.287	1
Ppp2r5e	0.000116091	-0.147615	0.151	0.089	1
Lurap1l	0.000116945	-0.198799	0.11	0.068	1
Ptpa	0.000119412	-0.14909	0.183	0.112	1
Sema3f	0.000121232	-0.808374	0.185	0.159	1
Appbp2	0.000121858	-0.174652	0.129	0.078	1
Tmed7	0.000123212	0.117404	0.184	0.084	1
Six5	0.000123522	-0.251321	0.151	0.098	1
Atg2a	0.000123986	-0.147639	0.13	0.073	1
Camkk2	0.000126501	-1.07676	0.12	0.125	1
Ep300	0.000131073	-0.163083	0.228	0.144	1
Mycbp2	0.000134143	-0.146468	0.266	0.166	1
Ccnl2	0.000136007	-0.4856	0.535	0.418	1
Klhdc3	0.000136558	-0.13346	0.132	0.081	1
Muc20	0.000136605	-0.148175	0.597	0.394	1
Snapc4	0.000136702	-1.04196	0.103	0.109	1
Flnb	0.000137252	-0.694974	0.263	0.213	1
Atp11a	0.000139737	-0.512119	0.445	0.333	1
Tmem50a	0.000141989	0.224626	0.113	0.053	1
Ice1	0.000147594	-0.22911	0.164	0.1	1
Ubqln4	0.000153977	-0.148089	0.241	0.153	1
Kank1	0.000159952	-0.179072	0.198	0.121	1
Saraf	0.000161447	0.261007	0.174	0.074	1
Fryl	0.000164912	-0.207175	0.173	0.104	1
Man2c1	0.000172227	-0.177387	0.202	0.121	1
Ppp1r9b	0.000177989	-0.801104	0.126	0.109	1
Uhmk1	0.000180884	-0.148297	0.101	0.058	1
Hmgb1	0.000188564	-0.199845	0.218	0.144	1
Ndel1	0.000191763	0.145245	0.121	0.063	1
Magt1	0.000193288	0.144789	0.11	0.051	1
Tprn	0.000209034	-0.188128	0.305	0.205	1
Dnm2	0.000211667	-0.21149	0.246	0.15	1
Smarca4	0.000212747	-0.751547	0.16	0.146	1
Suco	0.000214199	-0.129117	0.112	0.065	1
Brf1	0.000214295	-0.133723	0.144	0.085	1
Wnt7b	0.000219263	-0.708599	0.231	0.182	1
Maf1	0.000223779	-0.142385	0.111	0.061	1
Zfhx3	0.000228409	-0.232218	0.154	0.098	1
Crk	0.000231087	-0.190653	0.16	0.095	1
Spint2	0.000237901	-0.145789	0.609	0.366	1
Med24	0.000238765	-0.183419	0.109	0.064	1
Mks1	0.000243892	-0.352737	0.147	0.098	1
Nsd3	0.000244985	-0.193515	0.334	0.208	1
Ddhd1	0.000248038	-0.301904	0.175	0.117	1
Cdc42bpa	0.000259127	-0.109071	0.13	0.074	1
S100a6	0.000260027	0.323253	0.133	0.052	1
Ccpg1	0.00026994	0.22238	0.168	0.077	1
Ring1	0.000270996	-0.205229	0.139	0.086	1
Atp9a	0.00027413	0.475827	0.13	0.05	1
Plekha2	0.000295287	-0.158121	0.156	0.1	1
Rab11fip4	0.000295558	-0.146341	0.118	0.068	1
Golga2	0.000298731	0.111428	0.111	0.057	1
Huwe1	0.000298746	-0.153261	0.335	0.213	1
Mfap3l	0.000303157	0.342225	0.161	0.062	1
Dlg5	0.000304892	-0.896528	0.116	0.107	1
Kpna4	0.000324985	-0.124037	0.123	0.071	1
Blnk	0.000327462	-0.189734	0.129	0.083	1
Mtor	0.00034642	-0.166343	0.202	0.123	1
Rere	0.000352186	-0.179482	0.343	0.214	1
Bcl2l1	0.00035249	-0.613474	0.397	0.319	1
Pgrmc1	0.000378776	0.481145	0.116	0.042	1
Gtpbp6	0.000382583	-0.809712	0.136	0.13	1
Erc1	0.000384938	-0.171838	0.201	0.124	1
Ulk1	0.000394729	-0.207107	0.131	0.075	1
Abl1	0.000395263	-0.169901	0.145	0.089	1
Eftud2	0.000396506	-0.11201	0.108	0.062	1
Os9	0.000402561	0.565259	0.114	0.041	1
Irs2	0.000413483	-1.02645	0.095	0.103	1
Arhgef28	0.000418498	-0.120059	0.257	0.16	1
Dad1	0.000422676	0.161531	0.139	0.063	1
Rexo4	0.000432375	-0.128264	0.129	0.073	1
Ncln	0.000445924	-0.768429	0.14	0.124	1
Tmem176a	0.000470354	0.439928	0.203	0.078	1
Mepce	0.000481873	-0.221087	0.136	0.085	1
Rnf19b	0.000482413	-0.477281	0.267	0.175	1
Lin7c	0.000487561	-0.15404	0.119	0.067	1
Vezf1	0.000500463	-0.127286	0.117	0.069	1
Mlf2	0.000510269	-0.746497	0.148	0.125	1
Ago1	0.000511692	-0.14366	0.1	0.056	1
Tiam1	0.000513994	-0.240921	0.165	0.109	1
Vti1a	0.000521381	-0.11029	0.244	0.149	1
Zbtb7b	0.000523593	-0.368403	0.14	0.09	1
Rbms2	0.000542272	-0.154412	0.103	0.059	1
Wwc1	0.000551427	-0.122358	0.338	0.208	1
Pnrc1	0.000565366	-0.790006	0.171	0.148	1
Dido1	0.000567003	-0.248379	0.163	0.103	1
Ppm1a	0.000569446	-0.129579	0.174	0.101	1
Tspyl2	0.000577252	-0.264628	0.128	0.082	1
Slc6a12	0.000579053	-0.229026	0.169	0.09	1
Pwwp2a	0.000594019	-0.256667	0.303	0.2	1
Fuca2	0.000608419	0.266448	0.11	0.047	1
Tmem208	0.000612211	-0.120867	0.108	0.064	1
Zkscan3	0.000618982	-0.17788	0.167	0.106	1
Trio	0.000627521	-0.691706	0.226	0.2	1
Bag6	0.000627624	-0.146745	0.203	0.121	1
Camk2d	0.000630645	-0.186723	0.154	0.098	1
Grn	0.000632426	0.312914	0.263	0.119	1
Ptov1	0.000644448	-0.653896	0.299	0.249	1
Mapk8ip3	0.000667374	-0.772132	0.192	0.167	1
Gpatch2	0.000677676	-0.169013	0.13	0.077	1
Scin	0.000679043	-0.676208	0.233	0.175	1
Naa30	0.000694717	-0.24708	0.13	0.085	1
Kmt2d	0.000702314	-0.581067	0.396	0.315	1
Ppfibp1	0.000718085	-0.733019	0.129	0.111	1
Tbc1d10b	0.000732929	-0.179646	0.104	0.061	1
Nfe2l1	0.000738634	0.44545	0.239	0.097	1
Stxbp2	0.000748343	-0.137713	0.24	0.15	1
Qk	0.000748404	-0.155821	0.139	0.076	1
Mical3	0.000775726	-0.226339	0.217	0.135	1
Creld1	0.000791034	-0.144843	0.133	0.076	1
Fam107b	0.000793894	-0.272846	0.144	0.09	1
Mib1	0.000795831	-0.230216	0.233	0.149	1
Wdr13	0.000803894	-0.137497	0.181	0.107	1
Eef1akmt2	0.000805416	-0.208235	0.103	0.064	1
Sbds	0.000806094	-0.240403	0.188	0.119	1
Mga	0.000813648	-0.209869	0.129	0.081	1
Luc7l3	0.000863531	-0.123735	0.395	0.259	1
Llgl2	0.000869779	-0.894027	0.12	0.115	1
Fam83h	0.000883682	-0.117616	0.141	0.086	1
Dpf2	0.00089112	-0.116901	0.101	0.056	1
Ddx41	0.000897518	-0.893767	0.118	0.114	1
Epor	0.000901731	-0.600391	0.416	0.353	1
Brms1l	0.000905961	-0.190253	0.103	0.061	1
Snrnp200	0.000908676	-0.208321	0.158	0.098	1
Fgfr1	0.000914957	-0.188448	0.176	0.106	1
Spen	0.00092508	-0.806679	0.153	0.135	1
Fam120a	0.000932408	-0.239306	0.118	0.069	1
Srsf1	0.000934833	-0.197013	0.397	0.265	1
Cdc42se1	0.000952696	-0.132526	0.235	0.143	1
Snx11	0.000982816	-0.266089	0.174	0.112	1
Capn15	0.000986088	-0.731941	0.28	0.242	1
Irak1	0.000994823	-0.104225	0.114	0.064	1
Tex264	0.00103143	0.476522	0.142	0.049	1
Cxadr	0.00103332	-0.177858	0.151	0.09	1
Epn1	0.00107128	-0.150711	0.289	0.168	1
Pwwp2b	0.00114016	-0.307472	0.205	0.138	1
Rassf6	0.00116407	-0.223623	0.323	0.208	1
Tor1aip2	0.00117619	-0.188936	0.238	0.153	1
Ppp1r12c	0.00118935	-0.890008	0.125	0.119	1
Glis2	0.001215	-0.202774	0.239	0.15	1
Ptp4a2	0.00122497	-0.378647	0.159	0.107	1
Smarcc1	0.00122705	-0.186054	0.123	0.077	1
Tspan1	0.0012297	-0.175398	0.34	0.212	1
Iqgap1	0.0012494	-0.121776	0.303	0.183	1
Src	0.00125702	-0.20229	0.106	0.065	1
Znfx1	0.00127015	-0.188306	0.12	0.07	1
Dynll2	0.00128302	0.596399	0.155	0.049	1
Irf2bpl	0.00134359	-0.158813	0.114	0.07	1
Rogdi	0.00137406	-0.805221	0.102	0.098	1
Tnpo2	0.0013819	-0.220658	0.246	0.16	1
Aamp	0.00138799	0.107694	0.127	0.058	1
Cdk17	0.00143475	-0.159258	0.107	0.063	1
Ddx39	0.00147695	-0.229735	0.117	0.073	1
Prodh	0.00152133	-0.162616	0.436	0.285	1
Hars2	0.00152191	-0.218066	0.12	0.073	1
Cpne2	0.00155602	-0.3441	0.144	0.093	1
Ide	0.00161344	-0.139851	0.115	0.07	1
Fbxl19	0.00164694	-0.221526	0.168	0.106	1
Tm9sf1	0.00165702	0.423976	0.114	0.048	1
Pdgfa	0.00168437	-0.860367	0.137	0.112	1
Tra2a	0.00180256	-0.159312	0.263	0.169	1
Ddx3x	0.00184266	-0.214013	0.225	0.139	1
Zfp281	0.00192039	-0.271161	0.139	0.09	1
Sar1a	0.00194819	-0.138034	0.12	0.071	1
Casc3	0.00197082	-0.815003	0.199	0.177	1
Capn10	0.00200197	-0.268056	0.117	0.072	1
Mdp1	0.00204341	-0.232158	0.113	0.071	1
Klc2	0.00207609	-0.790313	0.159	0.142	1
Safb	0.00208766	-0.120155	0.158	0.093	1
Hoxb8	0.00210524	-0.68478	0.234	0.203	1
Vwa5a	0.00214967	-0.233454	0.142	0.09	1
Mef2d	0.00222493	-0.261671	0.234	0.154	1
Bmf	0.00222576	-0.288189	0.13	0.085	1
Scrib	0.00223529	-0.719955	0.194	0.172	1
Ypel2	0.00224919	-0.36374	0.171	0.118	1
Col18a1	0.00229018	-0.467325	0.352	0.253	1
Ccdc6	0.00229701	-0.738897	0.168	0.151	1
Mta2	0.00232594	-0.282485	0.176	0.109	1
Kyat1	0.00233046	-0.614321	0.157	0.119	1
Tmem63b	0.00233659	-0.771558	0.116	0.096	1
Cpsf6	0.00238666	-0.285651	0.211	0.138	1
Tspan15	0.00238716	-0.777681	0.256	0.226	1
[truncated: 813 more rows]

## Sheet: clus3_ctlvsd84
	p_val	avg_log2FC	pct.1	pct.2	p_val_adj
mt-Cytb	0	12.7712	0.947	0.001	0
mt-Co1	0	6.87384	0.953	0.021	0
mt-Atp8	0	6.05718	0.962	0.033	0
mt-Nd1	0	6.42793	0.942	0.023	0
mt-Nd5	0	15.1784	0.917	0	0
mt-Nd2	0	8.5119	0.898	0.002	0
mt-Atp6	0	5.30071	0.985	0.09	0
mt-Co2	0	5.30485	0.974	0.088	0
mt-Nd4	0	6.15103	0.886	0.012	0
mt-Co3	0	4.46886	0.961	0.107	0
mt-Nd4l	0	3.94662	0.938	0.11	0
mt-Nd3	0	13.7632	0.826	0	0
Hacd4	2.03896e-307	2.79475	0.756	0.125	3.88606e-303
Tspan6	1.52006e-296	3.45405	0.748	0.161	2.89708e-292
Me1	5.93383e-256	3.12582	0.605	0.078	1.13093e-251
Tm6sf1	1.76052e-233	4.04028	0.493	0.031	3.35538e-229
AU021092	1.59865e-227	2.39507	0.769	0.195	3.04686e-223
Kcnj13	1.69929e-221	2.48694	0.559	0.074	3.23868e-217
Insig1	9.7072e-218	2.95676	0.52	0.046	1.8501e-213
Serinc3	2.59158e-197	1.01218	0.98	0.861	4.93929e-193
Dnaja1	4.98734e-197	2.34796	0.48	0.049	9.50537e-193
Fxyd2	5.79126e-195	1.75461	0.87	0.283	1.10376e-190
Ddx5	3.17951e-193	2.03689	0.521	0.063	6.05983e-189
Fut9	1.4421e-191	2.06525	0.518	0.064	2.7485e-187
Adgrf1	3.3591e-187	2.10543	0.711	0.186	6.40211e-183
Gspt1	5.49165e-187	1.96601	0.739	0.214	1.04665e-182
Hsp90aa1	1.27784e-185	2.2261	0.584	0.091	2.43543e-181
Chchd2	3.24809e-183	2.43473	0.451	0.031	6.19054e-179
Muc1	2.02789e-181	1.62634	0.867	0.462	3.86495e-177
Tfdp2	1.70344e-178	1.75105	0.662	0.127	3.24658e-174
Cpne3	3.65645e-178	1.69565	0.716	0.194	6.96883e-174
Selenot	2.23695e-174	1.78334	0.548	0.072	4.26341e-170
Cryab	2.8149e-174	1.22266	0.907	0.414	5.36492e-170
Serinc1	5.10734e-174	1.54236	0.776	0.227	9.73408e-170
Tnn	1.37317e-173	1.72584	0.759	0.231	2.61713e-169
Sqle	1.6905e-173	2.52038	0.443	0.041	3.22192e-169
Folr1	2.14295e-173	2.40037	0.569	0.08	4.08424e-169
H3f3b	3.67916e-172	2.24657	0.418	0.038	7.01212e-168
P3h2	3.9847e-172	2.66802	0.567	0.054	7.59443e-168
Etf1	1.91807e-169	1.88506	0.582	0.103	3.65564e-165
Efemp1	3.7988e-168	1.55849	0.72	0.196	7.24013e-164
Atp6v0e	2.52662e-167	1.72031	0.767	0.226	4.81548e-163
Lmbrd1	3.4075e-165	1.61504	0.66	0.13	6.49435e-161
Clu	7.75755e-165	-3.06112	0.634	0.795	1.47851e-160
Myl12b	3.17192e-164	1.76964	0.498	0.081	6.04536e-160
Slc44a1	2.28333e-161	1.41407	0.864	0.396	4.3518e-157
Slc22a4	2.77098e-161	1.6328	0.648	0.133	5.28121e-157
Ube2v2	4.08401e-161	2.93392	0.349	0.021	7.78372e-157
Btbd1	3.47048e-160	2.86311	0.345	0.017	6.61438e-156
Msmo1	1.03435e-159	1.86653	0.51	0.083	1.97137e-155
Cltc	1.0221e-158	1.72789	0.571	0.103	1.94802e-154
Hnrnpr	4.25104e-157	1.48859	0.69	0.169	8.10205e-153
Psma3	6.28637e-157	2.3039	0.369	0.031	1.19812e-152
Tmem30a	5.084e-156	1.54021	0.616	0.126	9.68959e-152
Dram2	4.90302e-155	1.49395	0.643	0.153	9.34466e-151
Rad21	4.70421e-154	1.55201	0.612	0.13	8.96575e-150
Pon3	7.22063e-154	1.59203	0.625	0.154	1.37618e-149
Pik3c2a	4.18768e-153	1.65748	0.541	0.101	7.98129e-149
Fam234a	7.34037e-153	1.61554	0.81	0.331	1.399e-148
Hif1a	9.0043e-153	1.66124	0.615	0.135	1.71613e-148
Tpm4	1.33913e-152	2.30017	0.384	0.041	2.55224e-148
Cnn3	2.96155e-152	1.6344	0.581	0.12	5.64442e-148
Rtn4	1.4677e-151	1.44933	0.717	0.211	2.79729e-147
Slc12a2	8.86036e-151	1.23346	0.955	0.569	1.6887e-146
Ncoa4	3.34358e-150	1.86004	0.463	0.055	6.37254e-146
Lgr4	6.7886e-149	1.4022	0.766	0.229	1.29384e-144
Slc4a11	1.54869e-148	1.91695	0.644	0.174	2.95165e-144
Slc7a6	1.94067e-148	1.54681	0.583	0.115	3.69872e-144
Psmd5	5.97415e-148	1.78309	0.493	0.081	1.13861e-143
Wapl	1.31064e-146	1.39601	0.564	0.104	2.49795e-142
Hsd17b12	5.50208e-146	1.52577	0.555	0.103	1.04864e-141
Zan	5.51284e-146	1.44122	0.68	0.189	1.05069e-141
Hexb	4.35463e-145	1.4402	0.614	0.136	8.29949e-141
Ranbp2	6.16729e-145	1.3934	0.644	0.15	1.17542e-140
Rapgef6	1.8194e-143	1.35639	0.579	0.125	3.4676e-139
Ap1g1	1.85861e-143	1.35515	0.607	0.129	3.54233e-139
Heg1	1.88658e-143	1.7328	0.737	0.269	3.59562e-139
Laptm4a	4.22729e-143	1.29321	0.766	0.242	8.05678e-139
Hmgcs1	6.79472e-143	1.78689	0.48	0.061	1.295e-138
Hnrnpk	2.16387e-142	1.61223	0.435	0.063	4.12411e-138
Yipf4	9.68333e-142	1.47886	0.507	0.089	1.84555e-137
Copb1	1.50411e-141	1.21846	0.623	0.142	2.86669e-137
Hadhb	9.12603e-141	1.53895	0.516	0.08	1.73933e-136
Crispld2	7.31544e-140	1.72185	0.534	0.109	1.39425e-135
Pqlc3	8.65314e-140	2.02546	0.351	0.036	1.6492e-135
Met	4.1336e-138	1.1941	0.849	0.32	7.87824e-134
Chpt1	6.89177e-138	1.5077	0.719	0.176	1.3135e-133
Tmem117	2.22133e-137	2.41937	0.329	0.021	4.23363e-133
Prrg1	3.74509e-136	1.79044	0.421	0.058	7.13777e-132
Kdm1b	4.54071e-136	1.60845	0.428	0.057	8.65414e-132
Mtmr6	5.05557e-136	1.32534	0.575	0.126	9.6354e-132
Elovl5	2.62601e-135	1.47168	0.582	0.146	5.00492e-131
Tmx2	1.63757e-134	1.46953	0.678	0.151	3.12104e-130
Gtf2a1	1.17992e-133	1.61384	0.43	0.066	2.24881e-129
Ypel5	4.61156e-133	1.26095	0.604	0.141	8.78917e-129
Ldlr	3.20691e-132	1.43223	0.626	0.174	6.11205e-128
Pls3	8.63591e-132	1.28365	0.742	0.257	1.64592e-127
Ndfip1	9.16405e-132	1.20799	0.801	0.292	1.74658e-127
Amy1	1.73704e-131	1.76969	0.4	0.047	3.31063e-127
Igfbp7	4.95263e-131	-0.975562	0.987	0.951	9.43922e-127
Leprot	5.43222e-131	1.46145	0.483	0.086	1.03533e-126
Cnih1	2.75952e-130	1.33185	0.529	0.098	5.25937e-126
Morf4l2	4.75142e-130	1.74465	0.366	0.042	9.05573e-126
Meox2	1.75525e-129	1.87809	0.369	0.048	3.34532e-125
Agfg2	2.75946e-129	1.23996	0.822	0.367	5.25925e-125
mt-Nd6	2.82065e-129	1.58133	0.677	0.108	5.37588e-125
Snx14	4.03123e-129	1.30255	0.513	0.093	7.68313e-125
Prss35	5.89011e-129	1.47434	0.59	0.169	1.1226e-124
Txndc16	1.75177e-128	1.31953	0.514	0.104	3.33869e-124
Ube2d2a	6.0579e-128	1.39537	0.469	0.078	1.15457e-123
Sdc1	2.85448e-127	-2.14412	0.632	0.761	5.44036e-123
Fn3krp	4.08088e-127	1.47959	0.559	0.134	7.77776e-123
Gls	2.01623e-126	1.15445	0.75	0.228	3.84274e-122
Tcea1	3.00001e-126	2.03794	0.32	0.029	5.71771e-122
Tmem41b	6.35985e-126	1.6442	0.395	0.047	1.21212e-121
Rrm1	1.60187e-125	1.93666	0.35	0.037	3.05301e-121
Cdc42	2.30058e-125	1.29633	0.524	0.111	4.38467e-121
Arf4	3.16904e-125	1.30551	0.577	0.138	6.03987e-121
Ifit2	5.52578e-125	2.61609	0.321	0.02	1.05316e-120
Tm9sf2	7.59305e-124	1.16744	0.748	0.261	1.44716e-119
Elf5	7.82926e-124	1.41882	0.59	0.158	1.49218e-119
Tpd52l1	1.67237e-123	1.21097	0.627	0.171	3.18738e-119
Ggh	3.62654e-123	1.63076	0.394	0.047	6.91182e-119
Adipor2	3.92779e-123	1.28994	0.537	0.126	7.48597e-119
Actr2	1.59711e-122	1.74892	0.397	0.05	3.04393e-118
Slc10a3	2.52746e-122	1.70859	0.395	0.06	4.81709e-118
Ocrl	5.49763e-122	1.24017	0.537	0.12	1.04779e-117
Sestd1	6.4004e-122	1.10191	0.726	0.22	1.21985e-117
Cyp51	2.59801e-121	2.42497	0.355	0.027	4.95155e-117
Dpy19l4	2.603e-120	1.32417	0.455	0.078	4.96106e-116
Fam49b	3.15862e-120	1.09797	0.623	0.174	6.02001e-116
Kcnk5	4.41497e-120	1.10002	0.718	0.238	8.4145e-116
Myo6	7.87463e-120	1.16468	0.769	0.257	1.50083e-115
Cd55	1.22972e-119	1.30308	0.398	0.066	2.34372e-115
Dcxr	1.79247e-119	1.18346	0.477	0.093	3.41627e-115
Lmbrd2	3.0113e-119	1.34952	0.439	0.075	5.73924e-115
Ddb1	4.40203e-119	1.25851	0.49	0.102	8.38982e-115
Prdx4	7.15549e-119	1.5988	0.393	0.061	1.36376e-114
Tmem136	1.61338e-118	1.16124	0.569	0.149	3.07495e-114
Pla2g15	5.55191e-118	1.38424	0.542	0.134	1.05814e-113
Dnajb9	1.22607e-117	1.21563	0.479	0.082	2.33676e-113
Gdi2	6.14281e-117	1.73352	0.357	0.043	1.17076e-112
Myh10	2.16793e-116	0.877011	0.941	0.598	4.13186e-112
Sec62	2.48333e-116	1.04344	0.825	0.319	4.73299e-112
Kdelr1	2.77867e-116	1.17025	0.691	0.219	5.29587e-112
Car5b	2.81453e-116	1.38179	0.552	0.135	5.36422e-112
Unc50	2.83435e-116	1.30802	0.494	0.101	5.402e-112
Twf1	3.00019e-116	1.92238	0.353	0.04	5.71805e-112
Cdipt	1.08582e-115	1.1218	0.745	0.266	2.06947e-111
Stag2	2.83394e-115	1.10141	0.46	0.089	5.40121e-111
Hnrnpu	5.84283e-115	1.0875	0.697	0.216	1.11358e-110
Dhx9	7.02029e-115	1.06294	0.653	0.193	1.338e-110
Itm2c	9.06503e-115	1.0615	0.913	0.625	1.7277e-110
Klhdc1	9.39636e-115	1.19608	0.509	0.125	1.79085e-110
Dhcr7	1.0298e-114	1.58055	0.387	0.058	1.9627e-110
Pcx	1.08286e-114	1.01893	0.789	0.311	2.06382e-110
Hsd17b11	1.5024e-114	1.24902	0.833	0.43	2.86343e-110
Anxa7	2.43315e-114	1.05915	0.729	0.257	4.63734e-110
Tuba1a	5.80159e-114	1.36165	0.527	0.133	1.10573e-109
Ndufb11	4.61642e-113	1.61036	0.399	0.046	8.79843e-109
Sdhc	6.02761e-113	1.5236	0.49	0.081	1.1488e-108
Myo3b	6.95692e-113	1.02583	0.497	0.1	1.32592e-108
Erp44	1.0019e-112	1.22386	0.401	0.068	1.90953e-108
Enpp4	1.59998e-112	1.13598	0.443	0.073	3.0494e-108
Megf9	2.1075e-112	1.05193	0.717	0.237	4.01668e-108
Acer2	2.23465e-112	0.969875	0.783	0.304	4.25901e-108
Tmem33	2.94086e-112	1.07964	0.581	0.15	5.60498e-108
Ift80	3.11729e-112	1.44209	0.401	0.069	5.94125e-108
Usp9x	5.39402e-112	1.07174	0.618	0.161	1.02805e-107
Morf4l1	5.701e-112	1.13228	0.5	0.117	1.08655e-107
Atp5b	6.29931e-112	1.54903	0.612	0.104	1.20058e-107
Tmx3	9.66422e-112	1.06071	0.522	0.12	1.8419e-107
Pdia2	1.62389e-111	1.48866	0.373	0.07	3.09498e-107
Itfg1	2.3156e-111	1.06297	0.55	0.131	4.41331e-107
Tmco1	2.47825e-111	1.0704	0.651	0.176	4.7233e-107
Zmym2	3.62769e-111	1.03079	0.442	0.083	6.91402e-107
Smarca5	4.53116e-111	3.58382	0.201	0.006	8.63593e-107
Fam162a	6.43009e-111	1.42244	0.567	0.151	1.22551e-106
Grtp1	7.95064e-111	1.4977	0.407	0.069	1.51531e-106
Tmem167	5.9742e-110	1.65682	0.313	0.036	1.13862e-105
Tmtc3	7.96355e-110	1.4207	0.371	0.057	1.51777e-105
Napepld	8.35787e-110	1.30426	0.482	0.114	1.59293e-105
Enpp5	9.49552e-110	0.972355	0.74	0.262	1.80975e-105
Tmem45b	1.28114e-109	0.981291	0.877	0.458	2.44172e-105
Khdrbs1	1.5085e-109	1.03085	0.599	0.164	2.87504e-105
Glt8d1	1.98385e-109	1.45973	0.362	0.054	3.78102e-105
Ube2g1	2.78227e-109	1.19906	0.487	0.112	5.30272e-105
Zhx1	3.21643e-109	1.96089	0.303	0.027	6.1302e-105
Fdft1	4.18459e-109	1.50898	0.353	0.049	7.9754e-105
Prkar2b	7.51047e-109	1.21439	0.481	0.108	1.43142e-104
N4bp2l2	9.41277e-109	1.12611	0.491	0.095	1.79398e-104
Elf1	1.78449e-108	1.04314	0.62	0.18	3.40106e-104
Hsph1	7.78087e-108	1.05661	0.822	0.395	1.48296e-103
Phf6	1.94032e-107	1.30023	0.436	0.088	3.69805e-103
Smc4	3.19035e-107	1.17449	0.411	0.078	6.0805e-103
Lrba	3.35886e-107	1.1244	0.716	0.254	6.40164e-103
C1galt1c1	3.378e-107	1.50557	0.381	0.049	6.43813e-103
Anxa1	3.67109e-107	1.09969	0.538	0.141	6.99674e-103
Adam15	4.15465e-107	1.0506	0.828	0.387	7.91834e-103
Atraid	5.19358e-107	1.04889	0.586	0.154	9.89845e-103
Rasl11b	5.24944e-107	1.05502	0.691	0.234	1.00049e-102
Galm	5.33003e-107	1.47534	0.638	0.221	1.01585e-102
Trp53inp2	2.11617e-106	1.33983	0.592	0.13	4.0332e-102
Cdh16	2.31121e-106	0.939127	0.921	0.623	4.40494e-102
Mmut	3.02431e-106	1.54567	0.344	0.036	5.76403e-102
Mfsd14b	5.41239e-106	1.16874	0.474	0.1	1.03155e-101
Pfn2	9.66942e-106	1.60746	0.445	0.078	1.8429e-101
Nbeal1	1.01974e-105	0.985036	0.72	0.241	1.94353e-101
Cand1	1.05532e-105	1.27347	0.445	0.089	2.01133e-101
Cept1	1.13693e-105	0.909219	0.742	0.274	2.16687e-101
Yipf2	1.58369e-105	1.0126	0.52	0.124	3.01836e-101
Hnrnpa1	2.44147e-105	1.2542	0.447	0.095	4.6532e-101
Gars	2.70589e-105	1.79478	0.262	0.021	5.15715e-101
Cd59a	2.84849e-105	1.34049	0.464	0.077	5.42893e-101
Sort1	3.75279e-105	0.997475	0.85	0.38	7.15244e-101
Spin1	4.43596e-105	1.66396	0.333	0.045	8.45451e-101
Atp5a1	5.26544e-105	1.59921	0.383	0.037	1.00354e-100
Rab6a	1.2934e-104	1.22254	0.401	0.079	2.46508e-100
Atp6v1d	2.01757e-104	1.05279	0.572	0.133	3.84528e-100
Bex4	2.06194e-104	2.49437	0.218	0.014	3.92984e-100
Rtn3	2.21518e-104	0.970814	0.852	0.39	4.22191e-100
Dld	3.74112e-104	1.1648	0.5	0.097	7.1302e-100
Vps35	4.8321e-104	1.19134	0.465	0.104	9.2095e-100
Ppp4r3b	5.80568e-104	1.28783	0.394	0.068	1.1065e-99
Nap1l1	6.26253e-104	1.83417	0.283	0.028	1.19358e-99
Ptprk	7.79181e-104	0.934513	0.648	0.195	1.48504e-99
Atp1a1	1.20117e-103	0.814562	0.919	0.378	2.2893e-99
Nudcd1	9.08849e-103	1.50229	0.351	0.058	1.73218e-98
Npc2	1.59225e-102	1.04881	0.66	0.198	3.03467e-98
Gcnt1	4.24005e-102	1.30624	0.492	0.097	8.0811e-98
Muc20	9.18448e-102	1.16003	0.796	0.415	1.75047e-97
Amn1	9.29283e-102	1.27838	0.379	0.069	1.77112e-97
Slc25a16	1.23709e-101	1.94962	0.271	0.02	2.35776e-97
Slc26a2	1.60046e-101	1.292	0.428	0.096	3.05032e-97
Pgk1	3.16986e-101	2.13949	0.274	0.021	6.04144e-97
St3gal6	4.96429e-101	1.79828	0.296	0.026	9.46144e-97
Canx	6.14697e-101	0.939378	0.621	0.174	1.17155e-96
Cct8	1.0983e-100	1.27973	0.398	0.067	2.09325e-96
Ndufa4	1.64367e-100	1.95916	0.384	0.037	3.13267e-96
Rnf13	3.02735e-100	1.05844	0.533	0.126	5.76983e-96
Ppp4r2	3.80317e-100	0.925719	0.599	0.179	7.24845e-96
Bmpr1a	4.30704e-100	0.930265	0.675	0.22	8.20878e-96
Tmem9b	4.65142e-100	0.893247	0.54	0.136	8.86514e-96
Arl1	7.17521e-100	1.14551	0.37	0.063	1.36752e-95
Lrif1	7.92734e-100	2.07318	0.259	0.024	1.51087e-95
Coq10b	8.35733e-100	1.12338	0.385	0.069	1.59282e-95
Tspan13	1.01586e-99	0.965773	0.83	0.375	1.93613e-95
Eif5b	1.12399e-99	1.06678	0.434	0.091	2.14221e-95
Zfp871	1.13543e-99	1.12647	0.436	0.076	2.16402e-95
Hnrnpf	1.24348e-99	1.0135	0.45	0.103	2.36995e-95
Fdps	1.66735e-99	1.44626	0.381	0.064	3.1778e-95
Pkp2	2.36596e-99	1.57741	0.323	0.041	4.50928e-95
Slc35g1	4.05313e-99	0.956286	0.846	0.385	7.72485e-95
Hprt	9.67097e-99	1.34887	0.334	0.051	1.84319e-94
Adss	1.03169e-98	1.05916	0.46	0.096	1.9663e-94
Rfx7	1.33727e-98	0.993344	0.364	0.06	2.5487e-94
Xpo1	1.48996e-98	1.07705	0.489	0.115	2.83971e-94
Sacm1l	2.02386e-98	1.02371	0.436	0.086	3.85727e-94
Mindy2	2.19166e-98	1.09025	0.483	0.099	4.17709e-94
Stradb	2.29975e-98	1.31953	0.301	0.035	4.3831e-94
Etfa	3.79929e-98	1.31145	0.461	0.063	7.24107e-94
Yif1a	4.36221e-98	0.906072	0.473	0.107	8.31393e-94
Mpp7	4.54359e-98	0.874135	0.683	0.228	8.65963e-94
Tmem38b	6.47693e-98	1.16859	0.485	0.106	1.23444e-93
Rab14	7.78351e-98	0.88156	0.622	0.177	1.48346e-93
Arhgdib	9.28555e-98	1.30852	0.492	0.129	1.76973e-93
Cdh1	4.13086e-97	0.712179	0.963	0.752	7.873e-93
Atp6ap2	5.15094e-97	0.971396	0.706	0.255	9.81717e-93
Sod1	5.26477e-97	1.01904	0.619	0.198	1.00341e-92
Otud6b	6.05359e-97	3.0935	0.218	0.008	1.15375e-92
Polr2b	6.86569e-97	1.13509	0.43	0.084	1.30853e-92
Wfs1	7.41501e-97	0.943044	0.849	0.472	1.41323e-92
Praf2	1.12869e-96	1.42072	0.347	0.052	2.15118e-92
Lmbr1	1.19369e-96	1.36722	0.301	0.041	2.27506e-92
Hspa1b	1.74977e-96	0.927512	0.901	0.635	3.33489e-92
Pdhb	1.79509e-96	1.29508	0.371	0.052	3.42126e-92
Atad1	2.14918e-96	1.18548	0.389	0.068	4.09612e-92
Rdx	5.07392e-96	1.20314	0.442	0.084	9.67038e-92
Sema3c	6.80507e-96	0.938849	0.81	0.346	1.29698e-91
Tmem87b	7.22775e-96	0.860331	0.533	0.139	1.37754e-91
Pax8	8.24811e-96	0.993424	0.838	0.405	1.57201e-91
Ube2d3	8.80176e-96	2.02401	0.239	0.02	1.67753e-91
Tpt1	1.33392e-95	1.06168	0.546	0.144	2.54231e-91
Msl2	1.42766e-95	1.01878	0.488	0.11	2.72097e-91
Ndufb8	1.84014e-95	1.08696	0.717	0.213	3.50713e-91
Sbno1	2.2293e-95	0.996622	0.513	0.12	4.24883e-91
M6pr	2.4174e-95	1.00587	0.703	0.258	4.60733e-91
Sptlc1	2.4683e-95	0.890118	0.583	0.171	4.70432e-91
Usp34	6.32107e-95	0.874606	0.522	0.131	1.20473e-90
Asah1	6.44691e-95	0.791767	0.561	0.156	1.22872e-90
Tbca	9.41931e-95	1.52243	0.305	0.043	1.79523e-90
Skp1a	1.03932e-94	0.98241	0.512	0.125	1.98084e-90
Nipa2	1.06802e-94	1.3364	0.319	0.047	2.03553e-90
Metap2	1.37596e-94	0.856457	0.533	0.141	2.62245e-90
Atp7a	1.37863e-94	1.14698	0.454	0.104	2.62753e-90
Suco	1.44824e-94	0.990084	0.517	0.128	2.76019e-90
Tmed2	1.63427e-94	0.873359	0.55	0.148	3.11476e-90
Cyb5a	1.7361e-94	0.978809	0.667	0.236	3.30883e-90
Lmo7	2.4008e-94	0.872855	0.775	0.293	4.57568e-90
Dbp	2.78145e-94	1.16152	0.445	0.112	5.30116e-90
Cobll1	2.80308e-94	1.00741	0.77	0.305	5.34239e-90
Acp1	5.14791e-94	1.84228	0.263	0.023	9.81139e-90
Slc25a1	5.52183e-94	1.0571	0.472	0.117	1.05241e-89
Mdh1	5.69021e-94	1.18708	0.627	0.13	1.0845e-89
Hcfc1r1	8.87161e-94	1.01405	0.477	0.113	1.69084e-89
Zcchc2	8.91361e-94	0.908326	0.613	0.189	1.69884e-89
Smad2	1.04806e-93	1.16879	0.426	0.087	1.9975e-89
Prdx5	1.13592e-93	1.24552	0.686	0.17	2.16495e-89
Aldoa	2.75947e-93	0.982596	0.716	0.245	5.25928e-89
Sc5d	4.37864e-93	0.824981	0.432	0.102	8.34525e-89
Ulk2	4.61589e-93	1.0843	0.519	0.14	8.79743e-89
Abcd3	4.79918e-93	0.823376	0.418	0.087	9.14676e-89
Pdlim5	6.83118e-93	0.971136	0.651	0.221	1.30196e-88
AA467197	7.44484e-93	2.31302	0.224	0.013	1.41891e-88
Chid1	7.83887e-93	1.09167	0.493	0.123	1.49401e-88
Hsd17b7	1.06155e-92	2.18516	0.223	0.015	2.02321e-88
Gfpt1	1.15262e-92	1.10161	0.403	0.083	2.19678e-88
Hspa1a	1.21074e-92	0.938043	0.712	0.273	2.30755e-88
Ugt8a	1.49446e-92	1.44358	0.431	0.071	2.84829e-88
Mpc1	1.61505e-92	2.3364	0.333	0.024	3.07811e-88
Nceh1	1.73151e-92	1.5515	0.44	0.054	3.30008e-88
Avpr2	2.32599e-92	1.1364	0.57	0.13	4.43311e-88
Phyhipl	2.60492e-92	1.11305	0.413	0.084	4.96472e-88
Map1lc3b	2.6372e-92	0.867173	0.52	0.14	5.02623e-88
Mfsd1	2.7169e-92	0.791514	0.599	0.168	5.17815e-88
Lamp2	3.16445e-92	0.835509	0.906	0.531	6.03112e-88
Sar1b	5.47143e-92	0.895952	0.52	0.131	1.0428e-87
Hnrnpc	7.49901e-92	1.15413	0.311	0.047	1.42924e-87
Dnaja2	8.93145e-92	0.868713	0.59	0.182	1.70224e-87
Ociad2	9.97614e-92	0.994661	0.634	0.229	1.90135e-87
Clcn3	2.52713e-91	0.770601	0.581	0.167	4.81646e-87
Stxbp1	2.96056e-91	1.09736	0.514	0.134	5.64253e-87
Ppp3r1	4.14425e-91	1.48326	0.324	0.051	7.89852e-87
Plet1	4.42754e-91	0.750567	0.949	0.721	8.43844e-87
Hexa	4.6779e-91	0.942374	0.694	0.258	8.9156e-87
Mfsd6	4.6787e-91	0.871192	0.548	0.16	8.91714e-87
Atp13a3	4.84444e-91	0.827562	0.614	0.195	9.23301e-87
Ppip5k2	5.28634e-91	1.00635	0.397	0.081	1.00752e-86
Sh3tc2	5.34386e-91	1.29338	0.382	0.069	1.01849e-86
Irs3	7.93718e-91	1.35046	0.352	0.068	1.51275e-86
Ube2q2	8.88856e-91	1.33669	0.305	0.049	1.69407e-86
Sgpl1	1.03569e-90	0.90227	0.797	0.349	1.97392e-86
Elovl7	1.40632e-90	0.98451	0.486	0.101	2.68031e-86
Crebrf	1.738e-90	0.822081	0.534	0.142	3.31246e-86
Fcgbp	2.44442e-90	1.62654	0.703	0.291	4.65883e-86
Cbx3	2.81293e-90	2.42021	0.204	0.013	5.36116e-86
Mtch2	3.04577e-90	2.07501	0.256	0.017	5.80494e-86
Tomm22	3.95104e-90	1.82903	0.252	0.023	7.53028e-86
Cpd	4.11326e-90	0.813739	0.727	0.274	7.83947e-86
Cd2ap	5.05644e-90	0.869552	0.849	0.433	9.63707e-86
Hspd1	5.93686e-90	1.19075	0.411	0.078	1.13151e-85
Pex2	6.21319e-90	1.11945	0.325	0.047	1.18417e-85
Cat	6.2183e-90	1.04791	0.499	0.104	1.18515e-85
Slc35f5	6.34935e-90	0.825685	0.476	0.115	1.21012e-85
Sdcbp	6.47213e-90	0.922694	0.725	0.285	1.23352e-85
Cab39l	7.01316e-90	0.846176	0.572	0.173	1.33664e-85
Akirin1	7.18239e-90	1.73511	0.254	0.028	1.36889e-85
Akap11	8.1411e-90	1.13619	0.424	0.091	1.55161e-85
Emb	8.22109e-90	0.938939	0.546	0.155	1.56686e-85
Tbl1x	1.03282e-89	0.990385	0.448	0.1	1.96845e-85
Ndufb9	1.03706e-89	1.65125	0.524	0.073	1.97653e-85
Cop1	1.19147e-89	1.341	0.283	0.038	2.27082e-85
Uhmk1	1.3213e-89	0.926033	0.486	0.124	2.51826e-85
Mboat2	1.34229e-89	1.45501	0.289	0.033	2.55827e-85
Rab9	2.70149e-89	1.13403	0.398	0.078	5.14876e-85
Rbbp4	2.81745e-89	0.854322	0.598	0.19	5.36977e-85
Mapk9	3.03186e-89	0.910061	0.404	0.085	5.77841e-85
Dazap2	4.38238e-89	1.29154	0.32	0.052	8.35237e-85
Cd81	5.34801e-89	0.886444	0.919	0.587	1.01928e-84
Slc33a1	7.08971e-89	1.14657	0.387	0.061	1.35123e-84
Tmem127	7.29101e-89	0.886176	0.717	0.274	1.38959e-84
Slc14a2	8.3271e-89	1.17967	0.627	0.152	1.58706e-84
Ctsf	1.11804e-88	0.826247	0.468	0.094	2.13088e-84
Sh3glb1	1.13063e-88	0.910087	0.525	0.141	2.15487e-84
Reps1	1.74324e-88	0.811356	0.611	0.195	3.32244e-84
Pcbd1	2.0461e-88	1.58404	0.326	0.034	3.89965e-84
Stip1	2.11293e-88	0.819409	0.529	0.148	4.02703e-84
Ndufv2	3.07444e-88	1.29607	0.363	0.051	5.85958e-84
Top2b	3.61114e-88	0.998003	0.401	0.088	6.88247e-84
Acadsb	3.90212e-88	0.98707	0.431	0.071	7.43705e-84
Txn1	5.18729e-88	1.27329	0.317	0.052	9.88646e-84
Rnf14	5.37299e-88	0.885022	0.452	0.101	1.02404e-83
Ptp4a2	6.71149e-88	0.857162	0.522	0.148	1.27914e-83
Capza2	7.27235e-88	1.15789	0.279	0.038	1.38604e-83
Tmem246	7.85044e-88	0.813396	0.518	0.145	1.49621e-83
Arhgdig	8.68793e-88	1.17405	0.435	0.112	1.65583e-83
Tm9sf3	1.24743e-87	0.809799	0.762	0.311	2.37747e-83
Noxo1	1.28924e-87	1.29427	0.296	0.05	2.45717e-83
Echdc1	1.76823e-87	1.72431	0.255	0.03	3.37006e-83
Sumo2	2.84782e-87	1.57769	0.248	0.031	5.42767e-83
Suz12	2.9093e-87	1.22964	0.328	0.059	5.54483e-83
Aftph	4.09958e-87	1.17636	0.384	0.074	7.8134e-83
Lypd6b	4.91758e-87	0.925077	0.375	0.079	9.37242e-83
Nectin3	4.9495e-87	0.928179	0.63	0.22	9.43324e-83
Vkorc1l1	5.43255e-87	0.98353	0.351	0.071	1.03539e-82
Rab1a	6.29228e-87	0.864634	0.586	0.181	1.19925e-82
Stard4	6.62895e-87	2.08754	0.258	0.026	1.26341e-82
Cisd2	8.54255e-87	0.849142	0.486	0.121	1.62813e-82
Gnai3	8.94139e-87	0.902973	0.482	0.125	1.70414e-82
Tspan3	1.44124e-86	0.863247	0.772	0.29	2.74686e-82
Retsat	1.47829e-86	1.34728	0.48	0.068	2.81748e-82
Dcaf11	1.67908e-86	0.754836	0.669	0.227	3.20016e-82
Fbxo11	2.03663e-86	0.733893	0.494	0.126	3.88161e-82
Sec63	2.43094e-86	0.723202	0.452	0.105	4.63313e-82
Erap1	3.33891e-86	0.884458	0.415	0.096	6.36364e-82
Bcap29	3.68596e-86	1.22244	0.281	0.04	7.02506e-82
Cnih4	4.37203e-86	0.850781	0.494	0.128	8.33266e-82
Sik2	4.65728e-86	0.872787	0.535	0.161	8.87632e-82
Lamtor2	5.92152e-86	1.01912	0.472	0.122	1.12858e-81
Rab5a	7.22484e-86	0.757134	0.475	0.123	1.37698e-81
Crip1	8.16489e-86	1.02846	0.454	0.117	1.55615e-81
Rars	8.69855e-86	1.25253	0.332	0.052	1.65786e-81
Dhx40	1.26307e-85	1.28219	0.35	0.062	2.40728e-81
Fam98a	1.28503e-85	0.951064	0.528	0.15	2.44915e-81
Cmbl	1.31287e-85	1.43289	0.312	0.053	2.5022e-81
Zfr	1.62738e-85	0.65348	0.6	0.184	3.10162e-81
Hspa9	1.67435e-85	1.10777	0.387	0.064	3.19114e-81
Mpp5	2.26848e-85	0.751298	0.542	0.152	4.32349e-81
Slc35a5	2.47656e-85	0.995854	0.42	0.086	4.72007e-81
Prdm2	3.60345e-85	0.767676	0.539	0.153	6.86782e-81
Me2	4.00246e-85	1.2339	0.343	0.071	7.62828e-81
Anp32e	4.80091e-85	0.95923	0.445	0.11	9.15006e-81
Aff4	5.02245e-85	0.771547	0.65	0.222	9.57228e-81
Ppp2r5a	5.23452e-85	1.08615	0.331	0.053	9.97648e-81
Tpr	5.3615e-85	0.748472	0.609	0.194	1.02185e-80
Myadm	6.14076e-85	0.789946	0.723	0.292	1.17037e-80
Yipf1	1.028e-84	0.827726	0.442	0.109	1.95926e-80
Sdhaf2	1.11067e-84	0.612636	0.382	0.078	2.11684e-80
Ginm1	1.12247e-84	0.7917	0.577	0.172	2.13931e-80
Pex13	1.31764e-84	1.14832	0.324	0.058	2.51129e-80
Btf3	1.35438e-84	0.979206	0.419	0.096	2.58132e-80
Apc	1.36852e-84	0.794913	0.716	0.27	2.60826e-80
Glb1l2	1.43056e-84	1.1173	0.392	0.068	2.7265e-80
Ube3a	1.46954e-84	0.706423	0.47	0.125	2.8008e-80
Naa15	2.37436e-84	0.853988	0.428	0.101	4.52529e-80
AW549877	2.3812e-84	0.759972	0.59	0.17	4.53833e-80
Strbp	2.97906e-84	1.19785	0.335	0.057	5.6778e-80
Hnrnpd	3.13841e-84	0.860814	0.433	0.103	5.98149e-80
Spcs1	3.16366e-84	0.746481	0.492	0.131	6.02961e-80
S100a7a	4.21778e-84	0.936288	0.311	0.055	8.03866e-80
Zfp992	4.23135e-84	3.14426	0.154	0.007	8.06452e-80
Rnasek	6.06452e-84	0.728415	0.666	0.223	1.15584e-79
Atp5f1	6.7273e-84	2.49754	0.261	0.015	1.28216e-79
Rasal1	6.79308e-84	0.995856	0.562	0.177	1.29469e-79
Macc1	9.22845e-84	0.904495	0.318	0.054	1.75885e-79
Tmed10	9.3345e-84	0.760606	0.567	0.176	1.77906e-79
Syap1	9.34442e-84	1.01536	0.368	0.07	1.78095e-79
Sod2	1.00531e-83	1.10524	0.513	0.095	1.91601e-79
Siae	1.78579e-83	1.21993	0.349	0.056	3.40353e-79
Tlr3	2.65911e-83	0.860679	0.369	0.076	5.06799e-79
Pafah1b1	2.72735e-83	0.892311	0.437	0.092	5.19805e-79
Aifm1	2.72903e-83	0.909439	0.451	0.094	5.20126e-79
Tmem106b	2.98907e-83	0.861319	0.638	0.197	5.69687e-79
Psma6	3.0973e-83	0.961884	0.453	0.109	5.90313e-79
Pcmt1	3.30593e-83	0.831897	0.457	0.117	6.30078e-79
Vps54	3.35367e-83	1.01856	0.38	0.087	6.39177e-79
Rap1a	3.7746e-83	1.02106	0.36	0.068	7.19401e-79
Atp6v0c	4.16428e-83	0.822953	0.717	0.251	7.9367e-79
Gabarapl1	4.66295e-83	0.955751	0.599	0.143	8.88712e-79
Arcn1	4.76939e-83	0.841334	0.554	0.164	9.08999e-79
Armt1	5.35003e-83	0.939366	0.346	0.062	1.01966e-78
Klhl9	5.37236e-83	0.676577	0.533	0.15	1.02392e-78
Tspan31	6.34662e-83	0.749479	0.637	0.214	1.2096e-78
Fopnl	7.67691e-83	0.856333	0.372	0.083	1.46314e-78
Epor	8.40573e-83	1.01059	0.717	0.304	1.60205e-78
Hagh	9.1269e-83	0.908604	0.54	0.158	1.7395e-78
Gabarap	9.19338e-83	0.980161	0.434	0.103	1.75217e-78
Pcmtd1	1.00366e-82	0.856032	0.409	0.088	1.91288e-78
Rbpj	1.15516e-82	1.05067	0.375	0.073	2.20162e-78
2007-09-01	1.29386e-82	0.80461	0.495	0.137	2.46597e-78
Rnft1	1.33979e-82	1.38268	0.246	0.031	2.55351e-78
Hipk1	1.61269e-82	0.801678	0.748	0.296	3.07362e-78
Ogt	1.67036e-82	0.689368	0.708	0.242	3.18354e-78
Tmtc2	1.68059e-82	0.847135	0.451	0.118	3.20303e-78
Ccdc90b	1.77771e-82	1.09757	0.276	0.043	3.38814e-78
Osbpl9	2.00219e-82	0.795114	0.488	0.128	3.81597e-78
Rab5b	2.09618e-82	0.929339	0.357	0.067	3.99511e-78
BC005537	2.8398e-82	0.74368	0.753	0.308	5.41237e-78
Snx13	3.36005e-82	0.64091	0.519	0.151	6.40393e-78
Ndfip2	3.66966e-82	0.915284	0.367	0.074	6.99401e-78
Yipf6	4.194e-82	0.707728	0.494	0.14	7.99335e-78
Emc4	4.33618e-82	0.78218	0.497	0.137	8.26433e-78
Pdia3	4.66046e-82	0.718652	0.679	0.255	8.88237e-78
Api5	4.74575e-82	0.912042	0.431	0.104	9.04492e-78
Cct4	5.38842e-82	1.02818	0.318	0.057	1.02698e-77
Hmgcr	8.12977e-82	0.912189	0.442	0.105	1.54945e-77
Tmem175	8.4015e-82	1.17448	0.291	0.04	1.60124e-77
BC031181	8.66194e-82	0.832984	0.46	0.116	1.65088e-77
Zfp866	9.57591e-82	1.01538	0.388	0.082	1.82507e-77
Decr1	9.76095e-82	1.12756	0.344	0.059	1.86034e-77
Cyb5r1	1.00107e-81	0.778939	0.73	0.299	1.90795e-77
Cyp20a1	1.05634e-81	0.930261	0.388	0.087	2.01327e-77
Rnf183	1.14606e-81	0.919408	0.678	0.272	2.18428e-77
Cul4b	1.18358e-81	0.778859	0.37	0.075	2.25579e-77
Srebf2	1.28723e-81	0.775137	0.765	0.319	2.45333e-77
Pum2	1.57294e-81	0.751514	0.52	0.145	2.99787e-77
Tmem30b	1.6656e-81	0.781038	0.921	0.65	3.17446e-77
Dusp12	1.70364e-81	1.23296	0.28	0.036	3.24697e-77
Tmem68	2.09573e-81	1.43403	0.248	0.027	3.99426e-77
Rnpc3	2.19905e-81	0.800194	0.472	0.126	4.19117e-77
Tmbim1	2.23378e-81	0.830899	0.809	0.403	4.25736e-77
Aldh6a1	2.46712e-81	0.788786	0.545	0.141	4.70209e-77
Agpat2	2.69502e-81	0.87733	0.652	0.258	5.13643e-77
Fam241a	2.74873e-81	0.744323	0.547	0.174	5.23881e-77
Ankrd12	2.87873e-81	1.1019	0.389	0.077	5.48656e-77
Efr3a	3.03816e-81	0.888088	0.408	0.095	5.79044e-77
Thoc1	3.38829e-81	1.21089	0.3	0.041	6.45775e-77
Ppig	3.81206e-81	0.890296	0.365	0.072	7.26541e-77
Bnip3l	4.85292e-81	2.37308	0.18	0.011	9.24918e-77
Kdm5a	5.00168e-81	0.770701	0.476	0.121	9.5327e-77
Zfyve16	5.46102e-81	1.10829	0.308	0.046	1.04082e-76
Suclg1	5.72273e-81	1.37464	0.309	0.033	1.09069e-76
Mettl9	6.19546e-81	0.948047	0.413	0.085	1.18079e-76
Fmn1	7.90812e-81	1.22534	0.382	0.062	1.50721e-76
Gpr146	9.76618e-81	0.752222	0.479	0.13	1.86134e-76
Tmem25	1.09843e-80	2.22941	0.244	0.016	2.0935e-76
Eprs	1.28286e-80	0.776938	0.428	0.1	2.445e-76
Txnl1	1.47955e-80	0.855863	0.443	0.111	2.81987e-76
Sf3b6	1.59644e-80	1.18741	0.345	0.068	3.04266e-76
Slc25a36	1.70615e-80	0.707346	0.694	0.245	3.25175e-76
Pdia4	1.93729e-80	0.672475	0.711	0.277	3.69228e-76
Rab2a	2.02465e-80	0.770816	0.505	0.133	3.85878e-76
Ndufa5	2.45444e-80	1.49473	0.361	0.04	4.67793e-76
Tma7	2.75833e-80	1.45116	0.259	0.034	5.25709e-76
Tmem168	3.51823e-80	1.20739	0.309	0.05	6.7054e-76
Tomm70a	3.71603e-80	0.958077	0.324	0.05	7.08238e-76
Dclre1b	3.74847e-80	1.45304	0.279	0.037	7.14421e-76
Pgap1	4.54667e-80	0.681922	0.538	0.154	8.6655e-76
Alg11	5.34761e-80	1.44402	0.285	0.037	1.0192e-75
Ythdf3	5.82734e-80	0.619705	0.641	0.222	1.11063e-75
Psma1	7.24918e-80	0.866677	0.434	0.111	1.38162e-75
Polr2g	7.89763e-80	1.11093	0.309	0.053	1.50521e-75
Zc3h14	8.73717e-80	0.733035	0.451	0.117	1.66522e-75
Frem2	1.64429e-79	0.803873	0.652	0.239	3.13386e-75
Mier3	1.68764e-79	0.80354	0.546	0.163	3.21647e-75
Ndufa12	2.33776e-79	0.950135	0.432	0.098	4.45553e-75
Fam8a1	2.89798e-79	0.668559	0.479	0.132	5.52326e-75
Tent5c	3.26923e-79	1.82159	0.248	0.031	6.23082e-75
Ndufb1-ps	3.37277e-79	1.73033	0.261	0.021	6.42817e-75
Eif4g2	4.16345e-79	0.77318	0.642	0.226	7.93513e-75
Dmac2l	4.30663e-79	1.07497	0.264	0.04	8.208e-75
Agtrap	4.48753e-79	1.10789	0.297	0.04	8.55278e-75
Hint2	4.69835e-79	1.05574	0.358	0.06	8.95459e-75
Slc35b1	4.77423e-79	0.738518	0.414	0.098	9.09921e-75
Srsf3	6.08115e-79	1.64578	0.219	0.022	1.15901e-74
Lrpprc	6.67921e-79	0.905217	0.466	0.109	1.27299e-74
Scpep1	7.94256e-79	0.757168	0.457	0.107	1.51377e-74
Ranbp9	8.22052e-79	0.825438	0.38	0.082	1.56675e-74
Rraga	8.30377e-79	1.03934	0.383	0.086	1.58262e-74
Vamp3	9.35382e-79	1.50116	0.247	0.027	1.78274e-74
Acbd5	1.35923e-78	0.624679	0.467	0.124	2.59056e-74
Prkaa1	1.486e-78	0.870241	0.399	0.094	2.83217e-74
Uba6	2.14106e-78	1.06818	0.3	0.056	4.08065e-74
Tmbim4	2.16764e-78	0.892038	0.464	0.105	4.1313e-74
Cnep1r1	2.23338e-78	0.924866	0.296	0.052	4.2566e-74
Nup98	2.25586e-78	0.629241	0.439	0.111	4.29945e-74
Steap1	2.27245e-78	1.16004	0.317	0.067	4.33106e-74
Rab11a	2.47812e-78	0.962512	0.376	0.081	4.72306e-74
Xylt1	2.48901e-78	1.33744	0.333	0.061	4.74381e-74
Odc1	2.8051e-78	0.940039	0.425	0.096	5.34623e-74
Kpna6	3.47835e-78	0.896555	0.358	0.067	6.62939e-74
Smc3	3.61855e-78	0.704947	0.489	0.133	6.89659e-74
Nipbl	4.17233e-78	0.734226	0.547	0.172	7.95203e-74
Calm2	4.19485e-78	2.29842	0.193	0.01	7.99497e-74
Arhgap5	4.59834e-78	1.2331	0.277	0.036	8.76399e-74
Yme1l1	4.85353e-78	0.656241	0.51	0.148	9.25034e-74
Smndc1	5.7438e-78	2.76383	0.164	0.007	1.09471e-73
Ube2k	6.30089e-78	1.00733	0.302	0.057	1.20089e-73
Wdr36	7.14041e-78	0.9317	0.329	0.063	1.36089e-73
Tmem179b	8.43256e-78	0.857563	0.366	0.083	1.60716e-73
Adh5	9.43534e-78	0.905364	0.527	0.15	1.79828e-73
Cacul1	1.00289e-77	1.05021	0.289	0.051	1.91141e-73
Dixdc1	1.0321e-77	0.725519	0.458	0.118	1.96707e-73
Slc25a5	1.07463e-77	2.13612	0.19	0.01	2.04814e-73
Fbxl3	1.27968e-77	1.52251	0.228	0.022	2.43895e-73
Snw1	1.43772e-77	0.812379	0.476	0.134	2.74015e-73
Ccng1	1.53782e-77	0.743599	0.471	0.129	2.93092e-73
Psenen	1.65711e-77	0.762418	0.672	0.255	3.15829e-73
Surf4	1.77292e-77	0.78984	0.679	0.248	3.37901e-73
Ddx42	2.18291e-77	0.840511	0.368	0.078	4.1604e-73
Tmem35b	2.30199e-77	1.02073	0.289	0.048	4.38737e-73
Dpysl2	2.33965e-77	1.21497	0.27	0.03	4.45914e-73
Usp14	2.7832e-77	1.17191	0.313	0.058	5.3045e-73
Tmem184c	3.1312e-77	1.6374	0.257	0.031	5.96776e-73
Armc10	3.28703e-77	0.885187	0.367	0.078	6.26474e-73
Stk17b	3.3368e-77	1.34829	0.299	0.051	6.3596e-73
Snrnp200	3.47108e-77	0.73847	0.642	0.228	6.61552e-73
Tes	3.81519e-77	0.826008	0.428	0.104	7.27136e-73
Stard3nl	5.71153e-77	0.846084	0.364	0.075	1.08856e-72
Mras	7.65658e-77	0.90098	0.411	0.101	1.45927e-72
Mff	7.69156e-77	0.674531	0.467	0.121	1.46593e-72
Vps26a	8.04589e-77	0.73516	0.384	0.093	1.53347e-72
Ormdl2	9.12573e-77	0.93671	0.299	0.051	1.73927e-72
Usp32	1.0088e-76	0.603316	0.553	0.175	1.92267e-72
Tbrg1	1.27602e-76	0.754776	0.507	0.152	2.43198e-72
Ccn2	1.28837e-76	-4.7565	0.039	0.131	2.45551e-72
Sugt1	1.53838e-76	0.708047	0.386	0.09	2.932e-72
Cdkl1	1.54199e-76	0.800776	0.653	0.189	2.93887e-72
Naa20	1.65032e-76	0.971294	0.316	0.053	3.14534e-72
Tmem258	1.66204e-76	0.809343	0.387	0.081	3.16769e-72
Agmo	1.69538e-76	0.741472	0.725	0.312	3.23122e-72
Vdac2	2.01091e-76	0.886309	0.425	0.091	3.8326e-72
Tmem50b	2.50351e-76	0.99442	0.375	0.08	4.77144e-72
Atp6v0e2	3.08018e-76	0.878223	0.381	0.078	5.87051e-72
Babam2	3.67907e-76	0.685709	0.529	0.16	7.01193e-72
Sgce	4.31399e-76	1.16227	0.26	0.043	8.22203e-72
Sccpdh	5.59014e-76	1.65386	0.245	0.029	1.06543e-71
Bex1	8.8202e-76	2.19578	0.196	0.02	1.68104e-71
Ssr1	9.7813e-76	0.740318	0.735	0.31	1.86422e-71
Plekha3	1.02414e-75	0.683892	0.538	0.168	1.9519e-71
Manea	1.1048e-75	1.4958	0.233	0.025	2.10565e-71
Ubl5	1.27286e-75	1.13164	0.296	0.05	2.42595e-71
Rnf167	1.3342e-75	0.647527	0.572	0.188	2.54285e-71
Pdha1	1.43005e-75	0.742763	0.55	0.159	2.72554e-71
Mtf2	1.68792e-75	1.2317	0.265	0.041	3.21701e-71
Ddx1	1.73079e-75	0.699053	0.406	0.1	3.29871e-71
Calm1	1.83263e-75	0.761517	0.573	0.187	3.49282e-71
Serpine1	1.89158e-75	-5.60018	0.041	0.303	3.60516e-71
Sri	2.27675e-75	0.749173	0.632	0.228	4.33927e-71
Ssr4	2.32352e-75	0.645466	0.563	0.185	4.4284e-71
Glt8d2	2.48226e-75	1.3437	0.327	0.075	4.73095e-71
Ap2m1	2.80964e-75	0.75786	0.572	0.181	5.3549e-71
Glud1	3.344e-75	0.681033	0.639	0.223	6.37332e-71
Hgsnat	3.39803e-75	0.814206	0.458	0.112	6.47631e-71
Rtn1	3.71465e-75	1.35826	0.306	0.06	7.07975e-71
Eed	4.09675e-75	0.995684	0.306	0.054	7.80799e-71
Tmem176a	4.21925e-75	0.653412	0.799	0.332	8.04146e-71
Tnks	4.60237e-75	0.752728	0.454	0.125	8.77166e-71
Pigx	5.85067e-75	0.941555	0.334	0.074	1.11508e-70
Ndufs8	7.27952e-75	1.01361	0.487	0.095	1.3874e-70
Mpped2	8.0711e-75	0.970948	0.312	0.065	1.53827e-70
Smc6	1.11061e-74	0.876874	0.388	0.092	2.1167e-70
Mal	1.122e-74	0.680927	0.935	0.66	2.13841e-70
Rhpn2	1.19311e-74	0.795303	0.77	0.359	2.27395e-70
Strn3	1.73167e-74	0.768677	0.486	0.141	3.30039e-70
Csnk2a1	1.82386e-74	0.970316	0.31	0.053	3.4761e-70
Tspan8	1.98133e-74	0.792496	0.779	0.341	3.77623e-70
Cdv3	2.11035e-74	0.88317	0.362	0.075	4.02211e-70
Mbnl2	2.26284e-74	0.664789	0.753	0.307	4.31275e-70
Nufip2	2.54924e-74	0.625141	0.481	0.14	4.8586e-70
Ramac	2.62161e-74	2.69081	0.184	0.013	4.99652e-70
Zmpste24	2.67452e-74	0.616462	0.593	0.191	5.09737e-70
Adam9	3.18407e-74	0.793161	0.684	0.269	6.06853e-70
Ankmy2	3.58573e-74	0.908084	0.343	0.066	6.83404e-70
Sf3b1	3.95904e-74	0.652439	0.758	0.312	7.54554e-70
Adam10	4.46247e-74	0.876385	0.659	0.266	8.50502e-70
Ei24	5.41971e-74	0.793417	0.367	0.088	1.03294e-69
Arl6ip1	5.48809e-74	0.587499	0.575	0.174	1.04598e-69
Zfp606	5.50825e-74	1.44361	0.255	0.036	1.04982e-69
Lrrc3	5.86417e-74	1.11804	0.319	0.062	1.11765e-69
Adra2c	6.3336e-74	1.28934	0.252	0.041	1.20712e-69
Capn7	7.98467e-74	0.715151	0.365	0.084	1.5218e-69
Osbpl2	9.03234e-74	0.608804	0.542	0.18	1.72147e-69
Ppt1	1.16129e-73	0.570018	0.735	0.289	2.2133e-69
Tab2	1.19654e-73	0.84281	0.412	0.096	2.28048e-69
Mob4	1.19896e-73	0.912328	0.298	0.059	2.28509e-69
Stim1	1.34636e-73	0.758514	0.474	0.141	2.56603e-69
Atp6v1f	1.3469e-73	0.878	0.412	0.097	2.56706e-69
Slc35a1	1.35034e-73	0.676599	0.453	0.124	2.57361e-69
Atp6v0a1	1.49664e-73	0.682769	0.58	0.188	2.85244e-69
Fnip1	2.30533e-73	1.02914	0.253	0.031	4.39373e-69
G3bp2	2.44447e-73	0.579344	0.541	0.173	4.65892e-69
Rbx1	3.47949e-73	1.22584	0.266	0.037	6.63156e-69
Slc25a20	3.68583e-73	0.862583	0.377	0.077	7.02481e-69
Ampd3	3.95419e-73	0.724519	0.717	0.288	7.53629e-69
Pno1	4.78449e-73	1.26358	0.242	0.031	9.11877e-69
Slc25a30	5.17679e-73	0.812317	0.414	0.098	9.86644e-69
Map4k5	6.43872e-73	0.627825	0.54	0.157	1.22716e-68
Celf3	6.53929e-73	0.752218	0.592	0.221	1.24632e-68
Utp4	6.63978e-73	1.04164	0.277	0.041	1.26548e-68
Psmc1	8.4855e-73	0.740645	0.392	0.093	1.61725e-68
Copb2	9.17941e-73	0.704047	0.426	0.112	1.7495e-68
Chst8	1.07264e-72	1.17632	0.267	0.042	2.04435e-68
Npepps	1.27378e-72	0.604931	0.513	0.149	2.42769e-68
Prcp	1.5946e-72	1.53259	0.226	0.025	3.03915e-68
Litaf	1.96084e-72	0.913364	0.604	0.203	3.73717e-68
Comtd1	1.96693e-72	1.2557	0.27	0.032	3.74877e-68
Mob1a	1.96759e-72	0.762449	0.446	0.129	3.75003e-68
Wac	2.0759e-72	0.659293	0.396	0.094	3.95645e-68
Ube2z	2.10981e-72	0.602965	0.629	0.236	4.02109e-68
Tmem165	2.79406e-72	0.597576	0.467	0.131	5.32519e-68
Pllp	3.17205e-72	0.639315	0.619	0.234	6.04561e-68
Eps15	3.40429e-72	0.588051	0.55	0.172	6.48825e-68
Wasl	3.49672e-72	0.567936	0.65	0.241	6.66439e-68
Slc30a5	4.42917e-72	0.574474	0.521	0.161	8.44156e-68
Edem2	4.95239e-72	0.642476	0.644	0.241	9.43875e-68
Uxs1	6.07406e-72	0.5156	0.454	0.134	1.15766e-67
Ormdl1	6.28426e-72	1.44288	0.224	0.028	1.19772e-67
Srr	6.62244e-72	0.907977	0.297	0.049	1.26217e-67
Ndufa1	7.41169e-72	0.934264	0.485	0.108	1.41259e-67
Arsk	7.54363e-72	1.28799	0.263	0.039	1.43774e-67
Slc44a4	8.71391e-72	0.676015	0.492	0.148	1.66078e-67
Ttc8	1.10611e-71	0.804519	0.412	0.103	2.10813e-67
Fgfr2	1.20658e-71	0.661641	0.412	0.118	2.29962e-67
Pdk1	1.24875e-71	1.03237	0.291	0.054	2.37998e-67
Psmg2	1.47936e-71	1.05883	0.234	0.034	2.81951e-67
Lifr	1.7267e-71	0.786498	0.622	0.201	3.29092e-67
Tmem192	1.99356e-71	0.783214	0.32	0.061	3.79953e-67
Rnf130	2.1763e-71	0.660841	0.498	0.141	4.14781e-67
Txnrd3	2.84251e-71	1.16381	0.243	0.039	5.41754e-67
Ttc3	2.93065e-71	0.810532	0.386	0.097	5.58553e-67
Ids	3.08264e-71	0.545871	0.525	0.165	5.87521e-67
Cyb5b	3.11439e-71	0.540221	0.488	0.144	5.93571e-67
Sucla2	3.1203e-71	1.00079	0.373	0.066	5.94697e-67
Aar2	3.36088e-71	1.05081	0.319	0.059	6.4055e-67
Cap1	3.70894e-71	0.778893	0.703	0.298	7.06887e-67
Ndufs6	3.72243e-71	1.17019	0.296	0.039	7.09458e-67
Mfsd5	3.8784e-71	0.703941	0.571	0.21	7.39185e-67
Hnrnph2	4.28691e-71	0.762608	0.358	0.086	8.17042e-67
Rcn2	4.58022e-71	0.681062	0.63	0.237	8.72943e-67
Ppp2r2d	5.0276e-71	1.85986	0.201	0.019	9.5821e-67
Taok1	5.04096e-71	0.66253	0.517	0.151	9.60756e-67
Cyp4v3	5.05335e-71	0.72056	0.363	0.091	9.63117e-67
Nudt12	5.13834e-71	1.04069	0.256	0.036	9.79316e-67
Vps13c	5.67277e-71	0.523624	0.416	0.095	1.08117e-66
Med14	5.96371e-71	0.626941	0.481	0.139	1.13662e-66
Nudt21	6.09662e-71	1.53677	0.214	0.025	1.16196e-66
Fkbp3	6.70305e-71	0.749661	0.292	0.05	1.27753e-66
Abca5	7.02859e-71	1.29647	0.219	0.027	1.33958e-66
Iqgap1	7.55231e-71	0.705949	0.822	0.382	1.4394e-66
Sh2d4a	8.02128e-71	0.681836	0.78	0.35	1.52878e-66
Rgs11	8.88728e-71	0.767333	0.752	0.338	1.69383e-66
Bex3	9.88474e-71	0.952716	0.329	0.069	1.88393e-66
Bmpr1b	1.07666e-70	0.757921	0.357	0.082	2.052e-66
Dnajc8	1.10079e-70	0.907595	0.374	0.086	2.09799e-66
Csde1	1.30157e-70	0.685253	0.474	0.143	2.48066e-66
Ift46	1.42872e-70	0.747298	0.438	0.117	2.723e-66
Edrf1	1.53799e-70	0.630923	0.404	0.104	2.93126e-66
Tvp23b	1.55006e-70	0.588545	0.585	0.211	2.95426e-66
Slc11a2	1.76315e-70	0.65263	0.528	0.164	3.36038e-66
Kdm5b	1.76391e-70	0.532348	0.427	0.117	3.36183e-66
Copz1	1.92465e-70	0.799489	0.403	0.098	3.66819e-66
Herc4	2.07887e-70	0.823578	0.317	0.061	3.96212e-66
Ddx58	2.13119e-70	0.702607	0.468	0.135	4.06184e-66
Snx12	2.44239e-70	0.561368	0.532	0.173	4.65495e-66
Ktn1	2.58911e-70	0.573006	0.793	0.362	4.93459e-66
Pid1	3.09225e-70	1.25369	0.328	0.063	5.89351e-66
Aco2	3.20081e-70	1.08757	0.348	0.049	6.10042e-66
Samd9l	3.66976e-70	1.16461	0.272	0.045	6.9942e-66
Krt5	4.19054e-70	-2.78101	0.137	0.409	7.98675e-66
Pdcd4	4.22436e-70	0.616179	0.758	0.336	8.0512e-66
Armcx1	4.45982e-70	1.36674	0.211	0.027	8.49998e-66
Insig2	4.57254e-70	0.730102	0.362	0.082	8.71481e-66
Uqcrc2	5.15832e-70	0.824488	0.441	0.088	9.83123e-66
Prdx3	5.17619e-70	1.02366	0.344	0.065	9.8653e-66
Tsga10	5.33188e-70	1.5968	0.212	0.019	1.0162e-65
Dipk1b	5.74144e-70	1.95722	0.198	0.017	1.09426e-65
Pdp1	5.97022e-70	1.71274	0.207	0.019	1.13786e-65
Mkln1	6.31681e-70	0.488492	0.521	0.158	1.20392e-65
Aldh3a2	6.36248e-70	0.809187	0.371	0.085	1.21262e-65
Nedd4l	6.63538e-70	0.577426	0.637	0.22	1.26464e-65
Vkorc1	6.83103e-70	0.595124	0.499	0.149	1.30193e-65
Gm2a	8.94362e-70	0.681404	0.525	0.158	1.70456e-65
Aktip	9.17458e-70	0.595021	0.495	0.14	1.74858e-65
Tmem131l	1.10644e-69	0.978367	0.309	0.063	2.10877e-65
Mfsd14a	1.25946e-69	0.692427	0.379	0.093	2.4004e-65
Fbxo22	1.37891e-69	0.840906	0.292	0.053	2.62806e-65
Mapk1ip1l	1.40234e-69	0.619805	0.467	0.138	2.67272e-65
Atp6v1b2	1.47792e-69	0.621705	0.431	0.113	2.81676e-65
Strip2	1.55955e-69	1.44326	0.236	0.027	2.97234e-65
Itgb6	1.70828e-69	0.680626	0.792	0.369	3.25582e-65
Plekha2	1.81361e-69	0.760163	0.541	0.183	3.45655e-65
Fcf1	1.85957e-69	1.13374	0.282	0.048	3.54416e-65
Trmt112	1.86451e-69	1.08444	0.311	0.066	3.55357e-65
Ube2v1	2.19406e-69	0.718888	0.454	0.132	4.18166e-65
Syt11	2.36384e-69	1.4066	0.217	0.026	4.50524e-65
Acaca	2.9333e-69	0.687367	0.369	0.093	5.59058e-65
Atp6v1a	3.08038e-69	0.735099	0.568	0.172	5.8709e-65
Scyl2	4.73734e-69	0.801758	0.322	0.07	9.0289e-65
Psma2	5.48397e-69	1.45617	0.243	0.036	1.04519e-64
Cul3	5.58259e-69	0.448785	0.53	0.164	1.06399e-64
Uqcrfs1	6.25091e-69	1.70066	0.369	0.045	1.19136e-64
Marveld2	7.20241e-69	0.878209	0.41	0.095	1.37271e-64
Abce1	7.57451e-69	1.11207	0.274	0.046	1.44363e-64
Srp19	8.23429e-69	0.957352	0.327	0.063	1.56937e-64
Ptges3	8.67967e-69	0.730558	0.384	0.099	1.65426e-64
Copg2	9.20182e-69	0.662315	0.392	0.103	1.75378e-64
Snapc1	9.25059e-69	0.677808	0.434	0.119	1.76307e-64
Zfp809	9.3491e-69	0.494031	0.478	0.145	1.78185e-64
D5Ertd579e	1.00743e-68	0.507308	0.491	0.146	1.92007e-64
Rnf139	1.07062e-68	0.85766	0.34	0.067	2.0405e-64
Dipk1a	1.19434e-68	2.14608	0.169	0.013	2.27629e-64
Tln2	1.21301e-68	0.738083	0.581	0.175	2.31188e-64
Smim7	1.63281e-68	0.62915	0.379	0.098	3.11198e-64
Tmem14c	1.7524e-68	0.541298	0.551	0.175	3.3399e-64
Rock1	1.76309e-68	0.542915	0.543	0.182	3.36027e-64
Gstk1	1.90725e-68	1.42909	0.254	0.031	3.63504e-64
Sos2	1.97019e-68	0.589098	0.324	0.067	3.75499e-64
Cnnm1	2.03245e-68	0.83637	0.472	0.134	3.87364e-64
Ryk	2.11076e-68	0.566618	0.582	0.208	4.0229e-64
Tpsab1	2.45799e-68	1.8702	0.185	0.017	4.68468e-64
Lrrn1	2.57546e-68	0.49384	0.499	0.169	4.90857e-64
Thap12	2.59508e-68	0.829891	0.307	0.062	4.94597e-64
Sp3	2.71557e-68	0.593368	0.441	0.129	5.1756e-64
Prdx2	2.7174e-68	0.77912	0.467	0.113	5.17909e-64
Kifap3	2.74346e-68	0.654519	0.349	0.079	5.22876e-64
Vti1b	3.10864e-68	0.52004	0.485	0.145	5.92476e-64
Sypl	3.34901e-68	0.689491	0.812	0.396	6.38288e-64
Gipc2	3.8814e-68	0.669886	0.45	0.132	7.39755e-64
Stam2	3.9014e-68	0.858188	0.352	0.083	7.43568e-64
Erbin	4.7228e-68	0.60885	0.578	0.197	9.00118e-64
Fbxo33	5.05975e-68	1.17324	0.273	0.045	9.64338e-64
Plxnb2	5.85293e-68	0.638521	0.958	0.74	1.11551e-63
Elovl1	6.44453e-68	0.611284	0.543	0.167	1.22826e-63
Ghitm	6.50978e-68	0.69824	0.503	0.126	1.2407e-63
Slc22a15	6.85154e-68	1.04429	0.245	0.04	1.30583e-63
Mzt1	7.02722e-68	0.800352	0.289	0.059	1.33932e-63
Cdo1	7.22706e-68	0.795427	0.64	0.262	1.37741e-63
Trappc8	8.94116e-68	0.661899	0.441	0.115	1.7041e-63
Tmem230	1.05401e-67	0.877732	0.339	0.079	2.00885e-63
Usp38	1.064e-67	1.1715	0.237	0.037	2.02787e-63
Dipk2a	1.17862e-67	0.836717	0.372	0.098	2.24632e-63
Fchsd2	1.19306e-67	0.622401	0.526	0.159	2.27386e-63
Immp2l	1.29627e-67	1.18757	0.273	0.048	2.47056e-63
Atg7	1.47604e-67	0.578129	0.47	0.148	2.81319e-63
Slc5a6	1.55861e-67	0.903347	0.361	0.082	2.97056e-63
Rassf9	1.60118e-67	1.12226	0.311	0.074	3.05169e-63
Ptprh	2.00409e-67	1.42947	0.243	0.039	3.81959e-63
Idh1	2.32713e-67	0.894026	0.771	0.417	4.43527e-63
Tra2b	3.29844e-67	0.950426	0.268	0.046	6.2865e-63
Jmjd8	3.37766e-67	0.493806	0.455	0.125	6.43748e-63
Acad11	3.45257e-67	0.726737	0.375	0.075	6.58025e-63
Golph3l	3.48236e-67	0.848246	0.309	0.062	6.63703e-63
Ndufb10	3.48275e-67	1.18805	0.449	0.089	6.63777e-63
Mbtps2	4.34843e-67	0.849386	0.278	0.055	8.28768e-63
Parp4	4.48232e-67	0.579641	0.384	0.089	8.54285e-63
Ubac2	4.53043e-67	0.639269	0.437	0.117	8.63454e-63
Pik3r3	4.5892e-67	0.691415	0.397	0.096	8.74656e-63
Chmp5	4.61493e-67	0.684565	0.524	0.172	8.7956e-63
Derl2	4.65155e-67	0.529115	0.498	0.155	8.86538e-63
Stk39	5.68795e-67	0.743805	0.459	0.11	1.08407e-62
Il1r1	5.74696e-67	0.616298	0.344	0.082	1.09531e-62
Phf20	5.91709e-67	0.616115	0.51	0.157	1.12774e-62
Edem3	6.85328e-67	0.579042	0.465	0.13	1.30617e-62
Pank3	7.61922e-67	0.604556	0.372	0.096	1.45215e-62
Esyt1	7.6479e-67	0.628875	0.638	0.249	1.45761e-62
Cisd1	7.98838e-67	0.772535	0.454	0.101	1.52251e-62
Ablim2	8.53871e-67	1.00406	0.281	0.055	1.62739e-62
Tcaf1	8.90093e-67	0.632227	0.394	0.105	1.69643e-62
Cox4i1	8.94608e-67	0.963609	0.507	0.096	1.70503e-62
Pigp	9.15056e-67	0.683654	0.39	0.098	1.74401e-62
Atp1b3	1.00077e-66	0.63288	0.743	0.321	1.90738e-62
Dxo	1.02742e-66	0.642749	0.441	0.131	1.95817e-62
Arl5b	1.16148e-66	1.33463	0.238	0.034	2.21366e-62
Rbl2	1.26083e-66	0.63495	0.397	0.099	2.40302e-62
Ola1	1.66131e-66	0.749385	0.323	0.073	3.16629e-62
Ndufc2	1.75239e-66	0.785974	0.418	0.098	3.33988e-62
Psmd14	1.90001e-66	0.722685	0.288	0.057	3.62124e-62
Anxa5	1.90135e-66	0.678347	0.641	0.235	3.62378e-62
Pdzd8	2.05451e-66	0.561713	0.444	0.123	3.91568e-62
Sumf1	2.26618e-66	0.528996	0.492	0.15	4.31911e-62
Laptm4b	2.27224e-66	0.667374	0.741	0.338	4.33067e-62
Pnpla8	2.6597e-66	0.550812	0.418	0.107	5.06912e-62
Selenos	2.67337e-66	0.560905	0.506	0.14	5.09518e-62
Pds5a	2.71802e-66	0.646994	0.459	0.142	5.18028e-62
Aldh5a1	3.86991e-66	0.719285	0.37	0.086	7.37566e-62
Ube2h	4.69714e-66	0.503748	0.643	0.248	8.95227e-62
Zcchc8	4.71433e-66	0.57456	0.485	0.152	8.98505e-62
Lmtk2	5.06224e-66	0.505261	0.48	0.143	9.64813e-62
Rrm2b	6.0262e-66	1.33665	0.23	0.027	1.14853e-61
Atg4c	6.66556e-66	0.500034	0.378	0.093	1.27039e-61
Scaf11	7.16655e-66	0.612028	0.524	0.172	1.36587e-61
Naxe	9.02829e-66	0.613964	0.47	0.14	1.7207e-61
Plec	9.07366e-66	-1.10204	0.85	0.764	1.72935e-61
Igfbp5	9.14144e-66	1.78355	0.43	0.05	1.74227e-61
Ifitm2	9.18507e-66	0.573358	0.593	0.215	1.75058e-61
Ifrd1	9.7956e-66	0.646707	0.46	0.135	1.86694e-61
Atp5j	9.86623e-66	1.11469	0.311	0.043	1.8804e-61
Dcun1d1	1.05959e-65	1.53958	0.194	0.019	2.01948e-61
Xiap	1.51658e-65	3.5021	0.128	0.003	2.89045e-61
Rnf168	1.545e-65	0.947073	0.27	0.047	2.94461e-61
Zfp654	1.55986e-65	0.738589	0.273	0.053	2.97293e-61
Dennd1a	1.60811e-65	0.838461	0.298	0.051	3.0649e-61
Rhoa	1.83433e-65	0.507036	0.552	0.187	3.49606e-61
Emc2	1.87282e-65	0.933414	0.287	0.049	3.56941e-61
Greb1l	2.30179e-65	3.10492	0.139	0.004	4.38699e-61
Btbd7	2.68933e-65	0.656426	0.348	0.086	5.1256e-61
Erg28	3.14227e-65	0.564365	0.472	0.14	5.98886e-61
Fuca2	4.12733e-65	0.672369	0.669	0.261	7.86628e-61
Ddx6	4.43648e-65	0.515534	0.64	0.24	8.45549e-61
Gpd2	4.55082e-65	0.708012	0.446	0.132	8.6734e-61
Ndufa7	4.60743e-65	0.718434	0.437	0.105	8.7813e-61
Zmym6	5.07776e-65	0.593575	0.365	0.087	9.6777e-61
Trip12	5.81615e-65	0.632724	0.772	0.333	1.1085e-60
Cyld	5.97983e-65	0.603474	0.419	0.119	1.1397e-60
Kpna3	6.70197e-65	0.893592	0.26	0.043	1.27733e-60
Uqcrb	8.34588e-65	1.82987	0.218	0.019	1.59064e-60
Ap2b1	9.0301e-65	0.533873	0.537	0.18	1.72105e-60
Hspb1	9.68042e-65	0.806012	0.697	0.336	1.84499e-60
Pik3cb	1.19846e-64	0.89266	0.341	0.076	2.28414e-60
Slirp	1.20253e-64	1.01679	0.324	0.064	2.2919e-60
Trappc1	1.21066e-64	1.15221	0.237	0.035	2.3074e-60
Nck1	1.26008e-64	0.7972	0.337	0.08	2.40159e-60
Prpf8	1.27625e-64	0.599373	0.713	0.308	2.43241e-60
Tmem123	1.39813e-64	0.583895	0.705	0.298	2.6647e-60
Kank1	1.44084e-64	0.612002	0.487	0.134	2.7461e-60
Atp5o	1.45817e-64	1.34116	0.428	0.064	2.77913e-60
Arl15	1.61898e-64	0.637843	0.629	0.226	3.08562e-60
Tubb2b	1.65543e-64	0.71007	0.401	0.103	3.15508e-60
Dmxl1	1.72748e-64	0.649169	0.486	0.149	3.2924e-60
Pign	1.75424e-64	0.7307	0.311	0.068	3.34342e-60
Mob1b	1.76434e-64	0.509826	0.319	0.072	3.36266e-60
Ankrd9	1.81533e-64	0.855619	0.352	0.085	3.45984e-60
Acvr2a	1.88685e-64	0.6671	0.335	0.076	3.59615e-60
Rabac1	1.91197e-64	0.678823	0.818	0.397	3.64402e-60
Cdk13	2.0101e-64	0.537357	0.456	0.137	3.83104e-60
Ano10	2.01205e-64	0.622203	0.407	0.108	3.83477e-60
Lnpep	2.27657e-64	0.695662	0.785	0.375	4.33891e-60
Foxj3	2.32596e-64	0.646215	0.349	0.083	4.43305e-60
Ap5m1	2.7569e-64	1.01708	0.28	0.047	5.25439e-60
Manf	2.86287e-64	0.436202	0.562	0.188	5.45634e-60
Grpel1	2.9612e-64	0.753816	0.479	0.127	5.64374e-60
Ugp2	3.16862e-64	1.35091	0.209	0.024	6.03907e-60
Agps	3.17843e-64	0.65314	0.314	0.064	6.05776e-60
Slc14a1	3.23156e-64	1.22499	0.548	0.235	6.15902e-60
Ro60	3.49975e-64	0.581463	0.31	0.066	6.67017e-60
Maoa	3.60438e-64	1.35154	0.191	0.024	6.86958e-60
Cacnb3	4.26101e-64	0.707436	0.463	0.137	8.12106e-60
Nptn	4.32589e-64	0.443024	0.682	0.265	8.24471e-60
Actg1	4.97871e-64	0.69803	0.751	0.345	9.48892e-60
Dmrtc1a	5.01318e-64	1.5254	0.19	0.027	9.55462e-60
Tm2d1	5.04759e-64	0.793447	0.305	0.065	9.6202e-60
Selenof	5.06011e-64	0.677692	0.382	0.096	9.64406e-60
Crip2	6.56569e-64	0.68109	0.467	0.146	1.25135e-59
Map3k15	6.64493e-64	1.91617	0.206	0.03	1.26646e-59
Fnta	8.0279e-64	0.486438	0.475	0.144	1.53004e-59
Ywhah	8.21758e-64	0.682071	0.349	0.084	1.56619e-59
Pten	8.36493e-64	0.60486	0.481	0.149	1.59427e-59
Lcn2	8.40678e-64	-2.80671	0.371	0.453	1.60225e-59
Arhgap1	1.1176e-63	0.502465	0.543	0.199	2.13004e-59
Aoc1	1.12383e-63	1.47555	0.284	0.022	2.14192e-59
Gid8	1.16198e-63	0.509068	0.411	0.107	2.21462e-59
Psmb6	1.28434e-63	0.790804	0.362	0.084	2.44783e-59
Hcar1	1.30466e-63	0.761895	0.325	0.085	2.48655e-59
Nop58	1.39945e-63	0.769294	0.366	0.09	2.66721e-59
Gcat	1.41459e-63	1.53074	0.198	0.024	2.69606e-59
Ate1	1.42164e-63	0.622571	0.336	0.073	2.7095e-59
Rrn3	1.50023e-63	0.936395	0.292	0.057	2.8593e-59
Mfn2	1.50085e-63	0.743861	0.36	0.066	2.86047e-59
Trpm7	1.58936e-63	0.64745	0.403	0.099	3.02916e-59
Serpinb6a	1.58948e-63	0.47208	0.443	0.139	3.02938e-59
Synj1	1.69984e-63	0.620054	0.352	0.087	3.23973e-59
Raph1	1.73139e-63	0.566301	0.586	0.224	3.29985e-59
Slc35b4	1.86212e-63	0.641808	0.409	0.105	3.54902e-59
Gnl2	2.12949e-63	0.654113	0.317	0.065	4.0586e-59
Phf3	2.33682e-63	0.510747	0.452	0.134	4.45375e-59
Arpc5	2.39924e-63	0.664183	0.313	0.07	4.57271e-59
Dlx3	2.51369e-63	2.82232	0.118	0.005	4.79084e-59
Ndufs1	2.80176e-63	0.940239	0.327	0.05	5.33988e-59
Washc4	3.37686e-63	0.598291	0.332	0.077	6.43596e-59
Lypla1	3.50317e-63	0.899487	0.292	0.049	6.67669e-59
Vma21	3.69917e-63	2.23825	0.144	0.009	7.05024e-59
Atp6v1e1	3.87912e-63	0.572712	0.448	0.116	7.39322e-59
Dop1a	4.14109e-63	0.518372	0.325	0.073	7.89251e-59
Trmt1l	4.89717e-63	0.443994	0.428	0.119	9.33352e-59
Mphosph8	5.07762e-63	0.697655	0.38	0.098	9.67743e-59
Cers2	5.53864e-63	0.477629	0.621	0.23	1.05561e-58
Adprh	5.88053e-63	0.700947	0.388	0.098	1.12077e-58
Hsd17b10	6.14973e-63	1.03914	0.331	0.057	1.17208e-58
Odr4	6.65445e-63	0.906731	0.257	0.042	1.26827e-58
Hnrnpll	7.28152e-63	0.684925	0.408	0.113	1.38778e-58
Lrp12	7.5832e-63	1.05065	0.27	0.053	1.44528e-58
Kpna1	7.83269e-63	0.702944	0.368	0.096	1.49283e-58
Dnajc12	8.53931e-63	0.842721	0.279	0.052	1.62751e-58
Lactb	9.35444e-63	0.745018	0.36	0.086	1.78286e-58
Psmd11	9.95503e-63	0.509149	0.448	0.132	1.89733e-58
Slc30a9	1.11921e-62	0.627447	0.362	0.088	2.1331e-58
Hps5	1.16198e-62	0.523424	0.463	0.137	2.21462e-58
Psmd10	1.16429e-62	1.31855	0.264	0.046	2.21902e-58
Pomgnt1	1.20635e-62	0.515353	0.595	0.219	2.29919e-58
Plaa	1.21068e-62	0.724018	0.328	0.078	2.30744e-58
Dhrs3	1.28443e-62	-1.92902	0.501	0.596	2.44799e-58
Uso1	1.32115e-62	0.546041	0.468	0.144	2.51798e-58
Ccl8	1.34256e-62	1.6913	0.166	0.017	2.55878e-58
Bcam	1.506e-62	0.565246	0.965	0.875	2.87029e-58
Nr3c1	1.5951e-62	0.774356	0.322	0.063	3.04009e-58
Apmap	1.71742e-62	0.538447	0.503	0.16	3.27322e-58
Psmd6	1.93128e-62	0.568152	0.356	0.088	3.68082e-58
Cpm	1.94108e-62	1.46352	0.239	0.024	3.6995e-58
Ppp6c	1.99637e-62	0.495862	0.42	0.124	3.80488e-58
Rmdn1	2.02325e-62	0.77279	0.301	0.064	3.85612e-58
Slc5a3	2.11274e-62	0.601003	0.906	0.485	4.02667e-58
Tmem220	2.11461e-62	1.13326	0.185	0.023	4.03024e-58
Myo9a	2.13388e-62	0.431996	0.36	0.088	4.06697e-58
Slc31a1	2.15145e-62	0.8894	0.332	0.063	4.10045e-58
Rer1	2.15529e-62	0.5068	0.685	0.283	4.10777e-58
Prom2	2.28941e-62	0.886067	0.388	0.078	4.36338e-58
Grpel2	2.38495e-62	1.1986	0.194	0.027	4.54548e-58
Slc16a1	2.46184e-62	3.05317	0.129	0.005	4.69202e-58
Smc2	2.70652e-62	2.0524	0.141	0.009	5.15836e-58
Akr1b3	2.94289e-62	0.772362	0.903	0.69	5.60886e-58
Slu7	2.97086e-62	0.64724	0.331	0.083	5.66217e-58
Hspa13	3.61862e-62	0.572268	0.374	0.099	6.89673e-58
Mgat2	3.67063e-62	0.652813	0.599	0.228	6.99585e-58
Appbp2	3.79276e-62	0.459945	0.476	0.149	7.22862e-58
Rabgap1	3.81078e-62	0.367566	0.442	0.132	7.26296e-58
Tbc1d7	3.9852e-62	1.33082	0.197	0.023	7.59539e-58
Slc35a3	4.06545e-62	0.583066	0.482	0.157	7.74834e-58
Inpp1	4.2832e-62	0.958035	0.287	0.057	8.16335e-58
Nfatc3	4.38566e-62	0.759961	0.322	0.064	8.35862e-58
Otud1	4.53424e-62	1.0181	0.284	0.067	8.64181e-58
Zmat1	5.06676e-62	1.8639	0.176	0.019	9.65674e-58
Azin1	5.73916e-62	1.1512	0.286	0.049	1.09383e-57
Rdh12	6.17199e-62	0.825503	0.255	0.053	1.17632e-57
Zmynd11	6.2271e-62	0.498603	0.707	0.286	1.18682e-57
Nol7	6.71399e-62	0.697092	0.308	0.065	1.27962e-57
Ggnbp2	6.80364e-62	0.479846	0.438	0.124	1.29671e-57
Entpd6	6.88399e-62	0.443161	0.475	0.16	1.31202e-57
Epb41	7.65249e-62	0.604081	0.664	0.243	1.45849e-57
Lonp2	7.87895e-62	0.532255	0.379	0.095	1.50165e-57
Hs2st1	7.91001e-62	0.386784	0.408	0.117	1.50757e-57
Rnf128	8.22775e-62	0.651687	0.77	0.354	1.56813e-57
Plpp1	8.95724e-62	1.56312	0.206	0.024	1.70716e-57
Ranbp3l	1.06586e-61	0.483958	0.906	0.481	2.03141e-57
Cct5	1.4323e-61	1.13094	0.258	0.047	2.72982e-57
Tef	1.46672e-61	0.733152	0.503	0.16	2.79542e-57
Slc25a32	1.52401e-61	1.53206	0.179	0.02	2.90461e-57
Jrkl	1.6192e-61	0.953147	0.264	0.054	3.08603e-57
Tlcd1	1.62004e-61	0.845672	0.315	0.067	3.08764e-57
Cox20	1.67459e-61	1.29806	0.199	0.023	3.19161e-57
Ubr1	1.79558e-61	0.384424	0.393	0.107	3.4222e-57
Ceacam19	1.80581e-61	0.964957	0.265	0.057	3.44169e-57
Rnf121	1.86604e-61	0.517881	0.404	0.104	3.55649e-57
Tomm20	2.05934e-61	0.855829	0.272	0.047	3.9249e-57
Arap2	2.22929e-61	0.472095	0.392	0.108	4.2488e-57
Nudt5	2.41592e-61	0.475642	0.37	0.101	4.60451e-57
Zfp280d	2.492e-61	0.414943	0.398	0.107	4.74951e-57
Rb1cc1	2.50317e-61	0.583119	0.363	0.087	4.77079e-57
Ada	2.53759e-61	1.00766	0.243	0.046	4.8364e-57
Hspb2	2.66368e-61	1.39872	0.186	0.021	5.07671e-57
Mapre1	2.75024e-61	0.668867	0.377	0.097	5.24169e-57
Lztfl1	2.87305e-61	1.67071	0.141	0.012	5.47574e-57
Psmc6	2.982e-61	0.499065	0.48	0.155	5.68338e-57
Gabarapl2	3.47217e-61	0.601971	0.449	0.127	6.6176e-57
Arhgap6	3.53603e-61	1.05805	0.213	0.027	6.73933e-57
Gga2	3.56491e-61	0.630053	0.392	0.107	6.79437e-57
Ppp1r9a	3.70834e-61	0.597301	0.463	0.136	7.06773e-57
Polr3b	3.92701e-61	0.898871	0.25	0.047	7.48449e-57
Slc17a5	4.05598e-61	0.868161	0.265	0.047	7.7303e-57
Cpsf2	4.07126e-61	0.637875	0.279	0.054	7.75942e-57
Eef1a1	4.13464e-61	0.536866	0.875	0.509	7.88022e-57
Stard13	4.40204e-61	0.788084	0.326	0.065	8.38984e-57
Neu1	4.58181e-61	0.480736	0.516	0.154	8.73247e-57
Zbtb1	4.71187e-61	0.735291	0.307	0.07	8.98034e-57
Elovl6	4.81859e-61	0.813717	0.381	0.09	9.18376e-57
Kdelr2	5.02448e-61	0.421458	0.572	0.215	9.57615e-57
Polr2a	5.82794e-61	0.503561	0.601	0.226	1.11075e-56
Plagl1	6.40248e-61	1.01467	0.275	0.059	1.22025e-56
Selenok	6.61866e-61	0.583469	0.501	0.169	1.26145e-56
Psma4	7.087e-61	0.436749	0.438	0.131	1.35071e-56
Slc25a3	8.17463e-61	0.591839	0.6	0.169	1.558e-56
Idh2	8.55944e-61	0.940538	0.525	0.102	1.63134e-56
Dhx15	8.88167e-61	0.540844	0.441	0.132	1.69276e-56
Smim1	9.21416e-61	0.554287	0.41	0.124	1.75613e-56
Ccser2	9.725e-61	0.413472	0.376	0.097	1.85349e-56
Aida	1.07864e-60	1.20434	0.207	0.03	2.05579e-56
Prpsap2	1.10168e-60	0.849258	0.273	0.057	2.09969e-56
Atp2a3	1.19606e-60	2.40322	0.218	0.01	2.27958e-56
Ablim3	1.218e-60	1.48552	0.186	0.025	2.32138e-56
Naa35	1.22112e-60	0.583351	0.339	0.076	2.32733e-56
Ppme1	1.22908e-60	0.440499	0.432	0.126	2.34251e-56
Sema4g	1.40947e-60	1.15669	0.26	0.043	2.68631e-56
Eif1ax	1.42163e-60	1.84669	0.172	0.016	2.70949e-56
Dnase1l1	1.4595e-60	0.770144	0.311	0.066	2.78167e-56
Dync1i2	1.53865e-60	0.426969	0.461	0.144	2.93251e-56
Chil6	1.74131e-60	4.03936	0.116	0.005	3.31877e-56
Tmem59	1.94024e-60	0.625985	0.849	0.451	3.69791e-56
Spg21	1.99219e-60	0.552042	0.312	0.071	3.79691e-56
Gem	2.2256e-60	0.60324	0.352	0.078	4.24177e-56
Armcx2	2.22718e-60	1.59483	0.163	0.017	4.24479e-56
Tnfaip2	2.29295e-60	-3.01332	0.288	0.443	4.37013e-56
Dhrs1	2.61651e-60	0.645069	0.35	0.072	4.9868e-56
Tm9sf4	2.62802e-60	0.380106	0.438	0.137	5.00874e-56
Erlec1	2.75787e-60	0.441053	0.464	0.142	5.25623e-56
Slc1a4	2.84023e-60	0.737054	0.536	0.207	5.4132e-56
Gapvd1	2.9211e-60	0.486935	0.414	0.117	5.56732e-56
Asf1a	2.99969e-60	0.758771	0.23	0.032	5.71712e-56
Tgfbr1	3.02889e-60	0.516459	0.466	0.15	5.77275e-56
Arl2bp	3.04768e-60	0.719837	0.29	0.062	5.80857e-56
Calr	3.16195e-60	0.546698	0.738	0.319	6.02637e-56
Rfwd3	3.84085e-60	1.65325	0.174	0.019	7.32028e-56
Rab10	3.93392e-60	0.47751	0.473	0.154	7.49765e-56
Dstn	3.96943e-60	0.686497	0.724	0.337	7.56533e-56
Txndc15	3.98928e-60	0.442857	0.482	0.147	7.60317e-56
Sarnp	4.07919e-60	1.61877	0.184	0.026	7.77453e-56
Kdm1a	4.27422e-60	0.734494	0.344	0.085	8.14624e-56
Klhdc2	4.37557e-60	0.574248	0.531	0.183	8.3394e-56
Arih1	4.72174e-60	0.475081	0.551	0.19	8.99916e-56
Vcpip1	5.2456e-60	0.89093	0.297	0.064	9.99759e-56
Lix1	5.43916e-60	4.02987	0.108	0.003	1.03665e-55
Dpm1	5.79893e-60	0.555131	0.366	0.099	1.10522e-55
Stx7	5.98582e-60	0.68128	0.682	0.291	1.14084e-55
Ubr3	6.52424e-60	0.442553	0.508	0.162	1.24345e-55
Itch	6.74634e-60	0.426243	0.532	0.183	1.28578e-55
Gpbp1	6.77654e-60	0.546268	0.357	0.091	1.29154e-55
Snx6	6.85842e-60	0.585669	0.361	0.098	1.30715e-55
Abcf2	7.07522e-60	0.797856	0.309	0.066	1.34847e-55
Cul2	7.10232e-60	1.05034	0.246	0.043	1.35363e-55
Cnot2	7.43088e-60	0.416381	0.452	0.138	1.41625e-55
Phtf1	7.91325e-60	0.623997	0.347	0.088	1.50819e-55
Aqr	9.21616e-60	0.641968	0.324	0.076	1.75651e-55
Mapk4	9.53534e-60	1.57105	0.168	0.02	1.81734e-55
Ppa2	1.14483e-59	0.881135	0.248	0.039	2.18193e-55
Tax1bp3	1.25152e-59	0.562658	0.474	0.15	2.38528e-55
Trim60	1.41137e-59	1.14294	0.192	0.03	2.68994e-55
Otulinl	1.53898e-59	1.44793	0.234	0.028	2.93314e-55
Yae1d1	1.56305e-59	3.2948	0.127	0.005	2.97901e-55
Nr1d2	1.59813e-59	0.397003	0.543	0.19	3.04587e-55
Tbck	1.78805e-59	0.683962	0.377	0.096	3.40784e-55
Amot	2.15486e-59	0.564658	0.336	0.081	4.10695e-55
Frg1	2.23845e-59	0.605943	0.36	0.098	4.26627e-55
Dusp16	2.33525e-59	0.542257	0.479	0.17	4.45075e-55
Nop10	2.3421e-59	0.684738	0.304	0.074	4.4638e-55
Ubxn2a	2.38135e-59	1.37678	0.201	0.026	4.53861e-55
Relch	2.51419e-59	0.489491	0.443	0.135	4.79179e-55
Gsk3b	2.80015e-59	0.494785	0.572	0.211	5.33681e-55
Mad2l2	2.90431e-59	0.526395	0.34	0.093	5.53532e-55
Sppl2a	3.25357e-59	0.508914	0.674	0.277	6.20097e-55
Ewsr1	3.45421e-59	0.803777	0.242	0.043	6.58338e-55
Mtmr10	3.59697e-59	1.37739	0.185	0.024	6.85546e-55
Gmfb	3.63951e-59	0.471675	0.346	0.086	6.93655e-55
Net1	3.69868e-59	0.625797	0.817	0.447	7.04931e-55
Tceal8	3.77447e-59	0.614772	0.317	0.073	7.19376e-55
Tspan4	3.78581e-59	0.572725	0.424	0.114	7.21538e-55
Rhot1	3.82193e-59	0.823009	0.309	0.063	7.28422e-55
Ecd	3.90296e-59	0.588421	0.293	0.065	7.43864e-55
Pdpk1	3.9069e-59	0.462048	0.446	0.136	7.44617e-55
Gnaq	4.55323e-59	0.405722	0.492	0.162	8.67799e-55
Bsg	4.79718e-59	0.562463	0.79	0.358	9.14294e-55
Krt7	4.82224e-59	-1.14348	0.861	0.766	9.1907e-55
Psat1	5.07269e-59	0.627207	0.331	0.084	9.66805e-55
Ndufc1	5.16752e-59	1.80072	0.264	0.022	9.84877e-55
Sec61g	5.27723e-59	1.08699	0.195	0.017	1.00579e-54
Btaf1	6.3496e-59	0.566845	0.366	0.093	1.21017e-54
Styk1	6.36673e-59	0.536393	0.638	0.269	1.21343e-54
Trappc13	6.46892e-59	0.769952	0.284	0.058	1.23291e-54
Ndufaf3	6.53134e-59	0.606056	0.294	0.063	1.24481e-54
Setx	6.81636e-59	0.972384	0.285	0.063	1.29913e-54
Sh3bgrl	7.49084e-59	0.732733	0.319	0.071	1.42768e-54
P3h4	7.81845e-59	0.419485	0.48	0.168	1.49012e-54
Armcx3	8.20807e-59	1.15117	0.195	0.026	1.56438e-54
Slc9a6	8.3628e-59	0.584852	0.388	0.108	1.59387e-54
Actr10	9.10264e-59	0.724274	0.299	0.061	1.73487e-54
Sdha	9.66396e-59	0.498685	0.663	0.236	1.84185e-54
Slc35e2	1.00562e-58	0.570005	0.332	0.076	1.9166e-54
Oxr1	1.02254e-58	0.427042	0.583	0.219	1.94885e-54
Zfp53	1.03467e-58	0.462601	0.51	0.188	1.97199e-54
Adh1	1.05755e-58	0.68044	0.654	0.284	2.01558e-54
Tmem161b	1.18569e-58	0.69661	0.283	0.052	2.25981e-54
Cct7	1.18688e-58	0.74053	0.296	0.071	2.26207e-54
2002-03-01	1.20624e-58	0.389875	0.607	0.212	2.29897e-54
Larp4	1.26902e-58	0.511232	0.381	0.095	2.41863e-54
Mbtd1	1.27841e-58	0.43179	0.352	0.098	2.43651e-54
Stxbp5	1.31122e-58	0.579816	0.376	0.103	2.49905e-54
Ano6	1.31523e-58	0.403337	0.663	0.261	2.50669e-54
Mitf	1.31822e-58	1.15276	0.237	0.031	2.5124e-54
Fam214a	1.32447e-58	0.712747	0.306	0.065	2.52431e-54
Fn3k	1.41273e-58	1.20667	0.22	0.026	2.69252e-54
Clcn7	1.44971e-58	0.466046	0.566	0.198	2.76301e-54
Etfdh	1.47376e-58	0.649633	0.305	0.06	2.80884e-54
Rasa1	1.52575e-58	0.305815	0.376	0.109	2.90792e-54
Cmc1	1.59442e-58	0.846605	0.302	0.063	3.0388e-54
Mat2b	1.59841e-58	0.648291	0.36	0.092	3.04642e-54
Golga7	1.62614e-58	0.467771	0.578	0.205	3.09926e-54
Prps2	1.65075e-58	0.944703	0.23	0.031	3.14617e-54
Snrpd3	1.77076e-58	0.442541	0.398	0.113	3.37489e-54
Snapin	1.7822e-58	0.414839	0.361	0.1	3.39669e-54
Tnfrsf11a	1.98782e-58	0.498319	0.603	0.243	3.78859e-54
Kcmf1	2.11959e-58	0.620123	0.347	0.086	4.03972e-54
Nckap1	2.15099e-58	0.39032	0.454	0.143	4.09957e-54
B3glct	2.19504e-58	0.614034	0.274	0.057	4.18352e-54
Pts	2.20237e-58	0.403493	0.473	0.157	4.19749e-54
Alkbh8	2.52491e-58	1.60644	0.183	0.02	4.81222e-54
Slc30a6	2.82461e-58	0.957349	0.208	0.03	5.38342e-54
Epb41l5	2.8993e-58	0.542166	0.424	0.122	5.52578e-54
Srgap3	2.94162e-58	1.09323	0.296	0.047	5.60644e-54
Uros	3.04712e-58	0.666754	0.318	0.079	5.80751e-54
Mid2	3.14472e-58	0.645217	0.265	0.056	5.99352e-54
Sdcbp2	3.15013e-58	0.760042	0.306	0.082	6.00383e-54
Cul1	3.21215e-58	0.351545	0.538	0.191	6.12204e-54
Gng12	3.21573e-58	0.437369	0.48	0.151	6.12885e-54
Mtrex	3.25785e-58	0.553483	0.393	0.109	6.20914e-54
Myo1d	3.49476e-58	0.462045	0.752	0.322	6.66066e-54
Gpx8	4.04949e-58	0.504216	0.502	0.174	7.71793e-54
Qsox2	4.74241e-58	0.414533	0.381	0.11	9.03855e-54
Ctsa	5.48718e-58	0.54279	0.76	0.343	1.0458e-53
Tmem209	5.65732e-58	0.503857	0.341	0.092	1.07823e-53
Kmt2e	5.81266e-58	0.363341	0.548	0.186	1.10784e-53
Sft2d2	6.14503e-58	0.50292	0.61	0.227	1.17118e-53
Cpeb4	6.25624e-58	0.436761	0.553	0.185	1.19238e-53
Ric8b	6.53889e-58	0.328109	0.375	0.098	1.24625e-53
Samd8	6.61383e-58	0.78849	0.258	0.048	1.26053e-53
Smg1	7.25214e-58	0.427356	0.644	0.248	1.38219e-53
Qars	8.07283e-58	0.359466	0.412	0.123	1.5386e-53
Psmd1	8.19687e-58	0.288638	0.503	0.171	1.56224e-53
Fcho2	8.24224e-58	0.369892	0.483	0.157	1.57089e-53
Usp46	8.30339e-58	1.0416	0.285	0.056	1.58254e-53
Yipf5	9.88991e-58	0.745062	0.339	0.08	1.88492e-53
Prepl	1.01173e-57	0.565431	0.311	0.068	1.92826e-53
Eif4a3	1.01701e-57	1.71511	0.147	0.015	1.93833e-53
Hif1an	1.03276e-57	0.5246	0.362	0.096	1.96835e-53
Wnk1	1.04044e-57	0.45319	0.702	0.294	1.98297e-53
Supt16	1.08194e-57	0.359068	0.391	0.115	2.06207e-53
Ap1s3	1.10772e-57	1.64129	0.155	0.016	2.11121e-53
Arpc1a	1.24061e-57	0.548977	0.462	0.15	2.36448e-53
Ptdss2	1.24883e-57	0.512101	0.593	0.21	2.38015e-53
Mfsd13a	1.25619e-57	0.834703	0.306	0.064	2.39417e-53
Mrfap1	1.31895e-57	0.543019	0.446	0.137	2.51379e-53
Acadm	1.33385e-57	1.5019	0.294	0.031	2.54218e-53
Stambp	1.38679e-57	0.722741	0.317	0.077	2.64308e-53
Pdlim3	1.41753e-57	1.05581	0.205	0.037	2.70168e-53
Stk38l	1.50012e-57	0.434747	0.374	0.101	2.85907e-53
Optn	1.57072e-57	0.479786	0.413	0.123	2.99364e-53
Zbtb6	1.60901e-57	1.00227	0.204	0.028	3.06662e-53
Sco1	1.6137e-57	1.04584	0.225	0.036	3.07555e-53
Ccni	1.63871e-57	0.531273	0.542	0.174	3.12321e-53
Ssr3	1.68367e-57	0.33374	0.484	0.154	3.20891e-53
Krcc1	1.89186e-57	0.619794	0.392	0.117	3.6057e-53
Hpse	2.03452e-57	0.888698	0.292	0.076	3.87759e-53
Tmem87a	2.04115e-57	0.499687	0.559	0.207	3.89023e-53
Prr13	2.32761e-57	0.48035	0.493	0.172	4.43619e-53
Anxa6	2.7713e-57	0.538104	0.454	0.119	5.28181e-53
Trnt1	2.89002e-57	0.648566	0.306	0.071	5.50809e-53
Cd82	2.90939e-57	0.568228	0.924	0.642	5.54501e-53
Rheb	3.06522e-57	0.504091	0.456	0.147	5.84201e-53
Pin1	3.09865e-57	0.342665	0.293	0.066	5.90571e-53
Mier1	3.59075e-57	0.380072	0.489	0.162	6.84362e-53
Atp6v1h	3.66952e-57	0.352804	0.468	0.147	6.99373e-53
Eif3e	3.87798e-57	0.880763	0.195	0.027	7.39103e-53
Reps2	3.90738e-57	0.473448	0.367	0.108	7.44707e-53
Pcp4	4.14558e-57	2.2126	0.14	0.01	7.90105e-53
Prdx1	4.68747e-57	0.591833	0.452	0.15	8.93385e-53
Snrpa	5.73642e-57	0.43105	0.375	0.107	1.09331e-52
Ppp1r14c	6.36455e-57	2.20303	0.123	0.007	1.21302e-52
Anapc1	6.46392e-57	0.366242	0.51	0.179	1.23196e-52
Ddt	6.58684e-57	0.612464	0.372	0.077	1.25538e-52
Tgfbr3	6.77606e-57	0.459893	0.739	0.312	1.29145e-52
Tmem67	6.84956e-57	1.55931	0.194	0.024	1.30546e-52
Pkp4	6.98306e-57	0.438427	0.682	0.258	1.3309e-52
Spcs3	7.02588e-57	0.360271	0.435	0.127	1.33906e-52
Tmem131	7.27835e-57	0.571482	0.642	0.262	1.38718e-52
Cdkl3	7.5844e-57	1.26486	0.199	0.028	1.44551e-52
Tax1bp1	7.64667e-57	0.445918	0.602	0.23	1.45738e-52
Pgrmc2	8.21777e-57	0.397644	0.568	0.202	1.56622e-52
Eif4e	8.8708e-57	0.990938	0.257	0.049	1.69069e-52
Nit1	1.05341e-56	0.485023	0.329	0.084	2.00768e-52
Cd46	1.0543e-56	1.68947	0.156	0.013	2.00939e-52
Scamp2	1.07623e-56	0.54102	0.497	0.162	2.05119e-52
Mavs	1.07925e-56	0.423445	0.488	0.137	2.05695e-52
Adtrp	1.16294e-56	2.739	0.133	0.007	2.21644e-52
Rbbp6	1.17307e-56	0.275125	0.425	0.134	2.23576e-52
Fanca	1.20819e-56	0.48632	0.355	0.092	2.3027e-52
Lurap1l	1.25877e-56	0.424452	0.585	0.233	2.3991e-52
Rmnd5a	1.2734e-56	0.555132	0.376	0.104	2.42696e-52
Atg3	1.29128e-56	0.873766	0.268	0.053	2.46106e-52
Xpo6	1.30256e-56	0.446991	0.477	0.157	2.48255e-52
Rbm4	1.39849e-56	0.421156	0.394	0.119	2.66539e-52
Clic3	1.4445e-56	0.665104	0.302	0.077	2.75308e-52
Mpp6	1.4795e-56	0.384032	0.434	0.142	2.81978e-52
Pkn2	1.57716e-56	0.447806	0.499	0.171	3.00591e-52
Btbd8	1.6117e-56	0.839363	0.256	0.05	3.07175e-52
Kbtbd2	1.64335e-56	1.02495	0.232	0.04	3.13206e-52
Fam76b	1.77742e-56	0.397227	0.536	0.185	3.38759e-52
Fkbp11	1.89169e-56	1.45673	0.195	0.029	3.60537e-52
Camk1	1.89186e-56	0.297736	0.374	0.105	3.6057e-52
Krt14	1.98682e-56	-5.23359	0.021	0.229	3.78668e-52
Ifit3	2.1385e-56	2.04587	0.178	0.014	4.07577e-52
Atp6v0d1	2.17729e-56	0.542253	0.449	0.132	4.1497e-52
Birc6	2.23153e-56	0.389905	0.532	0.185	4.25307e-52
Suclg2	2.24287e-56	0.61161	0.298	0.064	4.27469e-52
Tmbim6	2.3724e-56	0.563683	0.909	0.573	4.52156e-52
Acsl3	2.44927e-56	0.446266	0.391	0.125	4.66807e-52
Gatad1	2.97671e-56	0.600303	0.331	0.082	5.67331e-52
Furin	3.16669e-56	-1.18932	0.77	0.699	6.03539e-52
Alg2	3.42804e-56	0.562421	0.335	0.091	6.5335e-52
Ywhaq	3.72406e-56	0.840908	0.283	0.06	7.09769e-52
Iars2	3.75573e-56	0.45972	0.455	0.143	7.15805e-52
Selenoi	3.82485e-56	0.480136	0.386	0.115	7.28978e-52
Slc12a8	4.13442e-56	1.08899	0.166	0.022	7.8798e-52
Cipc	4.21865e-56	1.10592	0.249	0.033	8.04032e-52
Nyap1	4.23253e-56	0.506214	0.697	0.315	8.06679e-52
Bzw1	4.24039e-56	0.416099	0.499	0.172	8.08176e-52
Zcchc7	4.4603e-56	0.45864	0.417	0.121	8.50088e-52
Krt80	4.96771e-56	0.525142	0.52	0.197	9.46795e-52
Thoc2	4.98407e-56	0.328014	0.442	0.151	9.49914e-52
Ciao1	5.55068e-56	0.70497	0.31	0.073	1.0579e-51
Etfb	5.59479e-56	0.465202	0.57	0.174	1.06631e-51
Ccdc82	5.83176e-56	0.40278	0.471	0.159	1.11147e-51
Zfp605	5.96266e-56	0.805296	0.233	0.035	1.13642e-51
Fam13b	6.14447e-56	0.463877	0.403	0.125	1.17107e-51
Atxn10	6.62882e-56	0.39184	0.572	0.215	1.26339e-51
Dpy19l3	6.71249e-56	1.5668	0.171	0.018	1.27933e-51
Dnttip2	6.87639e-56	0.674982	0.275	0.064	1.31057e-51
Tuba1b	7.01262e-56	0.467425	0.418	0.139	1.33654e-51
Fbxw2	7.40361e-56	0.680926	0.29	0.064	1.41105e-51
Cops2	7.74272e-56	0.755581	0.267	0.056	1.47568e-51
Wdr83os	7.76099e-56	0.232946	0.547	0.199	1.47917e-51
Aars	7.89727e-56	0.538447	0.489	0.156	1.50514e-51
Pi4k2b	8.12629e-56	0.877981	0.227	0.036	1.54879e-51
Cdc23	9.12553e-56	0.672965	0.322	0.082	1.73923e-51
Rfc1	9.29785e-56	0.72045	0.313	0.078	1.77208e-51
Cplane1	1.06309e-55	0.888002	0.243	0.044	2.02615e-51
Nup153	1.15133e-55	0.485431	0.368	0.109	2.19431e-51
Tbc1d5	1.237e-55	0.533764	0.277	0.063	2.35759e-51
Arl8b	1.25523e-55	0.388264	0.399	0.118	2.39233e-51
Dctn4	1.75692e-55	0.355968	0.575	0.216	3.34852e-51
Slc50a1	1.77415e-55	0.299611	0.49	0.167	3.38136e-51
Gadd45b	1.79652e-55	0.488261	0.614	0.257	3.42399e-51
Lamtor3	1.81052e-55	0.540237	0.386	0.111	3.45068e-51
Ahcyl2	1.93011e-55	0.41871	0.375	0.081	3.6786e-51
Taf1	1.95881e-55	0.413426	0.435	0.135	3.7333e-51
Wdr47	1.9836e-55	1.30953	0.179	0.026	3.78054e-51
Ctdspl	2.09322e-55	0.306672	0.622	0.249	3.98947e-51
Tk2	2.10712e-55	0.52999	0.371	0.104	4.01597e-51
Fam117a	2.17512e-55	0.565519	0.361	0.088	4.14556e-51
Ncoa3	2.23367e-55	0.470074	0.706	0.304	4.25716e-51
Mpv17l2	2.2373e-55	0.483947	0.358	0.097	4.26407e-51
Scd2	2.26466e-55	0.41091	0.626	0.254	4.31621e-51
Tmem120b	2.27281e-55	0.771048	0.312	0.064	4.33176e-51
Pja2	2.2992e-55	0.379864	0.495	0.16	4.38204e-51
Krr1	2.3292e-55	0.52255	0.283	0.064	4.43922e-51
Slc35a2	2.39995e-55	0.409859	0.379	0.106	4.57407e-51
Btbd3	2.55091e-55	1.20346	0.183	0.024	4.86178e-51
Matr3	2.58825e-55	0.276391	0.476	0.155	4.93295e-51
Sin3a	2.87246e-55	0.564233	0.407	0.126	5.47462e-51
Kars	2.96174e-55	0.327291	0.447	0.143	5.64477e-51
Ahctf1	3.13296e-55	0.465867	0.401	0.123	5.97112e-51
Cbx5	3.24347e-55	0.295526	0.418	0.126	6.18172e-51
Tmem126b	3.56905e-55	1.34138	0.196	0.026	6.80225e-51
Mmgt1	3.70073e-55	1.20305	0.208	0.031	7.05323e-51
Dexi	3.80131e-55	0.547959	0.382	0.115	7.24493e-51
Tbc1d2	3.94616e-55	0.325936	0.46	0.159	7.52099e-51
Dcaf1	4.14751e-55	0.832913	0.254	0.048	7.90474e-51
Mplkip	4.3791e-55	1.9722	0.127	0.009	8.34613e-51
Cirbp	4.52023e-55	0.354765	0.574	0.215	8.61511e-51
Fh1	5.07298e-55	0.628781	0.309	0.061	9.66859e-51
Cln6	5.36781e-55	0.338349	0.342	0.093	1.02305e-50
Magoh	5.44636e-55	0.648426	0.254	0.057	1.03802e-50
Cyp4f13	5.72586e-55	0.557565	0.295	0.066	1.09129e-50
Rif1	5.86544e-55	0.45033	0.319	0.084	1.11789e-50
Sub1	5.88513e-55	2.42006	0.141	0.01	1.12165e-50
Tmem70	6.20269e-55	1.1399	0.217	0.033	1.18217e-50
Pafah1b3	6.34648e-55	0.415643	0.517	0.201	1.20958e-50
Psmb1	6.45461e-55	0.460921	0.336	0.084	1.23018e-50
Ndufb4	6.51984e-55	1.35014	0.164	0.017	1.24262e-50
Ccnh	6.62701e-55	0.839222	0.225	0.039	1.26304e-50
Smchd1	6.64713e-55	0.564703	0.386	0.106	1.26688e-50
Saraf	6.83231e-55	0.475028	0.707	0.288	1.30217e-50
Ankhd1	7.05494e-55	0.46235	0.482	0.154	1.3446e-50
Hcfc2	7.08075e-55	0.575916	0.296	0.067	1.34952e-50
Ube2g2	7.26089e-55	0.419983	0.546	0.201	1.38385e-50
Eif5	7.37553e-55	0.92861	0.231	0.036	1.4057e-50
Oser1	7.40009e-55	0.602452	0.32	0.082	1.41038e-50
Akirin2	7.48024e-55	0.394601	0.443	0.141	1.42566e-50
Fbxo6	7.9198e-55	0.389847	0.519	0.187	1.50943e-50
Rabep1	9.67205e-55	0.349321	0.432	0.133	1.8434e-50
Bscl2	1.03e-54	0.512012	0.396	0.108	1.96309e-50
Cptp	1.03853e-54	0.823648	0.274	0.06	1.97933e-50
Impa1	1.07563e-54	0.465496	0.423	0.119	2.05005e-50
Nipal3	1.10867e-54	0.35742	0.601	0.219	2.11302e-50
Fundc1	1.11658e-54	0.511386	0.325	0.089	2.12809e-50
Tspo	1.18336e-54	0.466173	0.489	0.158	2.25537e-50
Sumo1	1.1956e-54	0.520541	0.27	0.074	2.27869e-50
Smpd1	1.2227e-54	0.560376	0.584	0.183	2.33035e-50
Prnp	1.26418e-54	0.449258	0.389	0.11	2.40941e-50
Ascc3	1.32732e-54	0.425817	0.347	0.093	2.52974e-50
Appl1	1.46625e-54	0.514776	0.36	0.093	2.79452e-50
Guk1	1.51143e-54	0.467318	0.465	0.144	2.88063e-50
Atf1	1.70574e-54	0.656423	0.248	0.045	3.25096e-50
Tenm3	1.74367e-54	0.452603	0.37	0.107	3.32327e-50
Emd	1.82965e-54	0.585988	0.32	0.087	3.48713e-50
Tbc1d8b	1.83608e-54	1.08132	0.189	0.026	3.49939e-50
Cd47	1.90664e-54	0.395029	0.632	0.251	3.63387e-50
Dcaf13	2.08118e-54	0.593221	0.302	0.068	3.96652e-50
Gpld1	2.1569e-54	0.52655	0.301	0.079	4.11083e-50
Bmpr2	2.4221e-54	0.458467	0.556	0.202	4.61627e-50
Rb1	2.49907e-54	0.439979	0.416	0.117	4.76297e-50
Maco1	2.53184e-54	0.251361	0.48	0.161	4.82544e-50
Tbc1d32	2.53841e-54	0.817327	0.219	0.036	4.83795e-50
Ppp1r11	2.75556e-54	0.354687	0.446	0.147	5.25181e-50
Zmat2	3.08373e-54	0.38421	0.572	0.217	5.87729e-50
Samm50	3.13129e-54	0.496697	0.376	0.09	5.96792e-50
Pdcd10	3.30939e-54	0.688966	0.289	0.067	6.30737e-50
Chka	3.3855e-54	0.597168	0.755	0.345	6.45243e-50
Tasor	3.49071e-54	0.298513	0.464	0.159	6.65294e-50
Btbd9	3.50453e-54	0.293261	0.502	0.174	6.67929e-50
Zfp458	3.60917e-54	1.94103	0.112	0.007	6.87871e-50
Fbxo4	3.69554e-54	1.00029	0.238	0.043	7.04332e-50
Zdhhc4	3.80241e-54	0.475078	0.393	0.116	7.24702e-50
Acaa2	3.85299e-54	0.452094	0.534	0.176	7.34342e-50
Ankrd13c	4.06721e-54	0.50914	0.445	0.129	7.75169e-50
Crbn	4.28926e-54	0.403806	0.338	0.092	8.17489e-50
Ngdn	4.32546e-54	0.769996	0.24	0.043	8.24389e-50
Ilf2	4.54063e-54	0.404691	0.495	0.176	8.65398e-50
Tctn2	4.72706e-54	0.566042	0.305	0.075	9.00931e-50
Tm2d2	4.88054e-54	0.508358	0.595	0.232	9.30181e-50
Zfp326	5.52656e-54	0.476245	0.367	0.104	1.05331e-49
Tent4a	5.54663e-54	0.525844	0.382	0.116	1.05713e-49
Gmcl1	6.24206e-54	0.448346	0.374	0.104	1.18967e-49
Nemf	6.42056e-54	0.318653	0.495	0.17	1.22369e-49
Poglut1	6.49769e-54	0.397015	0.405	0.128	1.23839e-49
Capzb	7.0892e-54	0.479773	0.63	0.268	1.35113e-49
Exoc6b	7.46758e-54	0.394591	0.57	0.22	1.42325e-49
Adam17	7.70285e-54	0.405961	0.421	0.133	1.46809e-49
Cst3	7.77087e-54	0.512298	0.92	0.636	1.48105e-49
Zdhhc13	8.04988e-54	0.674635	0.257	0.052	1.53423e-49
Stat1	8.06661e-54	0.542184	0.362	0.105	1.53742e-49
Vps29	8.18344e-54	0.288143	0.374	0.102	1.55968e-49
Ufl1	9.04228e-54	0.426437	0.409	0.129	1.72337e-49
Phb	9.37513e-54	0.526335	0.359	0.087	1.78681e-49
Sf3b4	9.73128e-54	0.747422	0.298	0.071	1.85468e-49
Creb3	1.02218e-53	0.451333	0.505	0.182	1.94816e-49
Tasor2	1.10893e-53	0.630975	0.309	0.077	2.11352e-49
Hacd2	1.20126e-53	1.08421	0.192	0.029	2.28947e-49
Cep57	1.2124e-53	0.372296	0.371	0.108	2.31072e-49
Fgf18	1.29027e-53	1.39866	0.147	0.016	2.45913e-49
Aurkaip1	1.31115e-53	0.589549	0.412	0.103	2.49891e-49
Fktn	1.43509e-53	0.505297	0.296	0.072	2.73513e-49
Ccdc50	1.44995e-53	0.337303	0.554	0.207	2.76346e-49
Prune1	1.46148e-53	0.782173	0.274	0.052	2.78544e-49
Xrcc6	1.47923e-53	0.638332	0.243	0.051	2.81927e-49
Tsn	1.51607e-53	0.245088	0.441	0.143	2.88948e-49
Aimp1	1.52248e-53	0.500921	0.332	0.09	2.90169e-49
Cct3	1.71942e-53	0.376233	0.443	0.142	3.27705e-49
Pigs	1.82184e-53	0.514335	0.59	0.227	3.47225e-49
Tmem248	1.92604e-53	0.335648	0.537	0.198	3.67085e-49
Nt5dc1	1.9587e-53	0.437707	0.423	0.137	3.73309e-49
Prpf31	2.02097e-53	0.549318	0.287	0.073	3.85176e-49
Smu1	2.13814e-53	0.386535	0.456	0.153	4.07508e-49
Ergic2	2.61488e-53	0.220937	0.39	0.121	4.98369e-49
Mapre2	2.96018e-53	0.652474	0.243	0.043	5.64182e-49
Napg	2.98316e-53	0.354031	0.409	0.127	5.68561e-49
Lrp11	3.06804e-53	0.924555	0.223	0.038	5.84738e-49
Capza1	3.07453e-53	0.841431	0.198	0.034	5.85975e-49
Ppt2	3.14288e-53	0.422362	0.5	0.172	5.99001e-49
Anxa11	3.20277e-53	0.597988	0.838	0.479	6.10417e-49
Plcd1	3.40533e-53	0.666927	0.29	0.075	6.49022e-49
Dpagt1	3.4331e-53	0.552949	0.328	0.087	6.54315e-49
Chordc1	3.56176e-53	0.421418	0.358	0.103	6.78837e-49
Ufm1	3.7086e-53	0.803935	0.231	0.043	7.06821e-49
Uba5	3.96787e-53	0.527426	0.347	0.091	7.56237e-49
Gng5	4.01351e-53	2.67214	0.117	0.005	7.64934e-49
Hadh	4.35231e-53	0.507205	0.451	0.127	8.29507e-49
Kif13b	4.51161e-53	0.394245	0.556	0.196	8.59868e-49
Gucy2g	4.63631e-53	0.352676	0.401	0.137	8.83635e-49
Krit1	4.71247e-53	0.395426	0.392	0.122	8.9815e-49
Dpp7	4.91072e-53	0.396802	0.413	0.134	9.35935e-49
Fastkd5	5.15346e-53	1.39573	0.173	0.023	9.82198e-49
Mapk6	5.2857e-53	0.5597	0.336	0.089	1.0074e-48
Fem1b	5.32127e-53	0.437634	0.377	0.107	1.01418e-48
Prpf40a	5.38587e-53	0.257596	0.405	0.132	1.02649e-48
Nlk	5.43738e-53	0.394801	0.358	0.096	1.03631e-48
Vamp7	5.82631e-53	0.907241	0.163	0.022	1.11044e-48
Ino80	6.08522e-53	0.447705	0.305	0.077	1.15978e-48
Nckap5	6.47073e-53	0.513954	0.453	0.159	1.23326e-48
Pyroxd1	6.7331e-53	0.671884	0.238	0.047	1.28326e-48
Dennd6a	6.73971e-53	0.352487	0.29	0.069	1.28452e-48
Mfap3	6.98145e-53	0.459795	0.486	0.172	1.3306e-48
Rbm8a	7.06342e-53	2.28285	0.122	0.01	1.34622e-48
Smim19	8.15779e-53	0.563898	0.3	0.071	1.55479e-48
Nelfe	8.30917e-53	0.448462	0.422	0.133	1.58365e-48
Gale	8.63882e-53	0.408057	0.296	0.078	1.64647e-48
Zfp260	9.88471e-53	0.48488	0.309	0.075	1.88393e-48
Icosl	1.0189e-52	0.355082	0.429	0.136	1.94192e-48
Eif3l	1.06633e-52	0.468439	0.438	0.139	2.03232e-48
Cgrrf1	1.08436e-52	0.445583	0.297	0.069	2.06668e-48
Tor1aip1	1.10656e-52	0.438886	0.65	0.26	2.109e-48
Ppp2r5b	1.1947e-52	0.449768	0.551	0.202	2.27697e-48
Rchy1	1.20691e-52	0.49823	0.334	0.089	2.30025e-48
Ppm1d	1.21615e-52	0.271007	0.467	0.16	2.31785e-48
Dynlrb1	1.2213e-52	0.257162	0.486	0.168	2.32768e-48
Bclaf3	1.25318e-52	0.740652	0.222	0.039	2.38844e-48
Extl2	1.25527e-52	0.47404	0.377	0.107	2.39243e-48
Calu	1.30718e-52	0.5472	0.227	0.043	2.49135e-48
Vps37a	1.34451e-52	0.309189	0.434	0.139	2.56249e-48
Pabpc1	1.45196e-52	0.447627	0.417	0.137	2.76728e-48
Gtf2h1	1.61582e-52	0.492428	0.298	0.071	3.0796e-48
Sfi1	1.65139e-52	-0.709424	0.958	0.865	3.14738e-48
Naa50	1.83268e-52	0.367237	0.361	0.103	3.4929e-48
Sec14l1	1.86381e-52	0.458871	0.723	0.329	3.55224e-48
Phyh	1.96233e-52	0.487012	0.46	0.135	3.74001e-48
Rbm34	2.0093e-52	0.883934	0.199	0.028	3.82952e-48
Ccpg1	2.06664e-52	0.500338	0.637	0.257	3.93881e-48
Tom1l1	2.13037e-52	0.574623	0.333	0.094	4.06028e-48
Ppp2r1a	2.35312e-52	0.436375	0.594	0.237	4.4848e-48
Ebp	2.46563e-52	1.32777	0.222	0.03	4.69924e-48
Pigb	2.48382e-52	0.773199	0.228	0.047	4.73391e-48
Zbtb20	2.52426e-52	0.382209	0.592	0.212	4.81099e-48
Sbspon	2.6102e-52	0.560627	0.744	0.379	4.97478e-48
Phkb	2.79298e-52	0.423772	0.444	0.141	5.32313e-48
Rmdn3	2.86582e-52	0.613912	0.352	0.092	5.46197e-48
Rprd1b	3.01585e-52	0.450347	0.32	0.084	5.74791e-48
Lemd3	3.0524e-52	0.329051	0.298	0.067	5.81757e-48
Mlh3	3.17922e-52	0.978657	0.217	0.031	6.05928e-48
Caprin1	3.29217e-52	0.623434	0.337	0.088	6.27455e-48
Specc1	3.31644e-52	0.360046	0.52	0.177	6.3208e-48
Lclat1	3.67028e-52	0.499704	0.296	0.068	6.99519e-48
Rab3a	3.76461e-52	0.878016	0.198	0.033	7.17498e-48
Nudt4	3.79829e-52	1.38576	0.37	0.056	7.23916e-48
Vezt	4.0183e-52	0.387259	0.347	0.099	7.65848e-48
Sil1	4.19371e-52	0.464807	0.36	0.105	7.99279e-48
Hspa4l	4.22783e-52	0.45247	0.697	0.316	8.05781e-48
Elp3	4.40127e-52	0.341121	0.371	0.107	8.38837e-48
U2af1	4.67432e-52	0.415498	0.483	0.17	8.9088e-48
Stt3b	4.77862e-52	0.520565	0.783	0.388	9.10757e-48
Resf1	4.83014e-52	0.461378	0.443	0.144	9.20577e-48
Apela	5.04354e-52	0.947177	0.284	0.056	9.61249e-48
Psmb2	5.23804e-52	0.506222	0.339	0.087	9.98318e-48
Chic1	5.74365e-52	0.492658	0.3	0.078	1.09468e-47
Tbcb	5.74946e-52	0.463471	0.479	0.166	1.09579e-47
Esrp1	5.84745e-52	0.374742	0.695	0.308	1.11447e-47
Usp15	6.00789e-52	0.274357	0.473	0.16	1.14504e-47
Arsg	6.60076e-52	1.48524	0.148	0.014	1.25804e-47
Atg13	6.63711e-52	0.792924	0.26	0.053	1.26497e-47
Cdkl5	6.64307e-52	0.838672	0.243	0.051	1.2661e-47
Anapc13	6.67177e-52	0.422588	0.412	0.126	1.27157e-47
Gtpbp4	6.84444e-52	0.395721	0.416	0.134	1.30448e-47
Hectd1	6.94369e-52	0.276972	0.589	0.23	1.3234e-47
Cask	7.05374e-52	1.2819	0.184	0.027	1.34437e-47
Tmem18	7.12688e-52	0.425726	0.271	0.068	1.35831e-47
Impad1	7.19815e-52	0.444218	0.467	0.157	1.37189e-47
Tfg	7.28353e-52	0.468434	0.388	0.121	1.38817e-47
Myo5a	7.39306e-52	0.526078	0.298	0.064	1.40904e-47
Adsl	7.39695e-52	0.137797	0.345	0.098	1.40978e-47
Cers5	7.54034e-52	0.387017	0.514	0.193	1.43711e-47
Abcb7	7.79329e-52	0.995616	0.197	0.031	1.48532e-47
Hadha	7.9811e-52	0.447417	0.498	0.148	1.52112e-47
Col4a4	8.98794e-52	0.521048	0.777	0.358	1.71301e-47
Virma	9.38183e-52	0.707061	0.271	0.056	1.78808e-47
Mapkap1	9.54184e-52	0.353749	0.397	0.121	1.81858e-47
Rab11fip2	9.59478e-52	0.302637	0.375	0.108	1.82867e-47
Abi2	1.05266e-51	0.774083	0.238	0.043	2.00627e-47
Zdhhc9	1.10834e-51	0.406607	0.508	0.182	2.11239e-47
Sar1a	1.12101e-51	0.320164	0.48	0.174	2.13654e-47
Plekha8	1.18837e-51	0.598514	0.284	0.063	2.26492e-47
Copa	1.22286e-51	0.484052	0.679	0.294	2.33065e-47
Rspry1	1.22292e-51	0.452834	0.418	0.135	2.33076e-47
Jagn1	1.32122e-51	0.431231	0.346	0.087	2.51811e-47
Ndufa9	1.3948e-51	1.41767	0.21	0.019	2.65835e-47
Slc39a6	1.42644e-51	0.43846	0.368	0.11	2.71865e-47
Epb41l4b	1.49082e-51	0.450961	0.721	0.331	2.84136e-47
Agtpbp1	1.58073e-51	0.431719	0.376	0.093	3.01272e-47
Ndufs3	1.60984e-51	0.434255	0.442	0.117	3.0682e-47
Sox5	1.63827e-51	1.72051	0.152	0.012	3.12238e-47
Avl9	1.69839e-51	0.485093	0.334	0.089	3.23697e-47
Fry	1.71047e-51	0.317058	0.644	0.268	3.25999e-47
Glmp	2.15116e-51	0.462789	0.74	0.333	4.09989e-47
Arpp19	2.17238e-51	0.680985	0.223	0.038	4.14034e-47
Pigu	2.33026e-51	0.525539	0.411	0.128	4.44125e-47
Tmem238l	2.34126e-51	0.448917	0.406	0.137	4.46221e-47
Micu2	2.34402e-51	0.238693	0.413	0.128	4.46747e-47
Gpbp1l1	2.40694e-51	0.356749	0.564	0.213	4.58739e-47
Top1	2.64547e-51	0.353626	0.462	0.162	5.042e-47
Coa5	2.86026e-51	0.581495	0.38	0.104	5.45136e-47
Ndufa10	2.92543e-51	0.644067	0.4	0.085	5.57557e-47
Eps8l1	2.96997e-51	0.543159	0.826	0.458	5.66047e-47
Snx27	2.99242e-51	0.421062	0.409	0.13	5.70325e-47
Htatsf1	3.08026e-51	0.457536	0.376	0.117	5.87067e-47
Eif2s3y	3.09927e-51	0.5102	0.38	0.114	5.9069e-47
Paxx	3.23532e-51	0.360484	0.354	0.1	6.1662e-47
Abcc1	3.25525e-51	0.52177	0.743	0.36	6.20418e-47
Slc2a6	3.35565e-51	1.30974	0.164	0.023	6.39553e-47
Adgra3	3.46533e-51	0.485246	0.363	0.094	6.60457e-47
Wwp2	3.4947e-51	0.395893	0.34	0.092	6.66054e-47
Usp39	3.64453e-51	0.68297	0.286	0.073	6.94611e-47
Atp5md	3.6526e-51	1.59637	0.225	0.019	6.96149e-47
Dmd	3.73711e-51	0.44212	0.329	0.086	7.12256e-47
Cfl2	3.76002e-51	0.420829	0.235	0.052	7.16622e-47
Sptlc2	4.02295e-51	0.430559	0.507	0.185	7.66734e-47
Minpp1	4.04966e-51	0.26316	0.345	0.097	7.71824e-47
Hibch	4.05776e-51	0.704697	0.225	0.043	7.73369e-47
Gnb5	4.06713e-51	0.49824	0.451	0.162	7.75154e-47
Ttll4	4.19932e-51	0.546138	0.283	0.071	8.00349e-47
Mien1	4.27837e-51	0.507996	0.377	0.102	8.15415e-47
Rnf38	4.30082e-51	0.454212	0.401	0.117	8.19693e-47
Efna4	4.44843e-51	0.4515	0.386	0.122	8.47826e-47
Zfand6	4.46819e-51	0.427445	0.366	0.113	8.51593e-47
Glod4	4.49759e-51	0.388264	0.401	0.132	8.57195e-47
Slc25a46	4.52197e-51	0.795223	0.243	0.047	8.61842e-47
Pmvk	4.70338e-51	0.537081	0.294	0.066	8.96417e-47
Mbd5	5.0242e-51	0.481823	0.271	0.059	9.57563e-47
Crls1	5.10635e-51	1.2803	0.184	0.026	9.73219e-47
Asna1	5.23107e-51	0.571211	0.415	0.127	9.96989e-47
Ipo8	5.26369e-51	0.251536	0.421	0.135	1.00321e-46
Atl2	5.50772e-51	0.429313	0.381	0.107	1.04972e-46
Zbtb38	5.52402e-51	0.425125	0.493	0.176	1.05282e-46
Hsf2	5.69414e-51	0.85245	0.204	0.034	1.08525e-46
Zranb2	5.87874e-51	0.28022	0.352	0.097	1.12043e-46
Hmbox1	5.88729e-51	0.407886	0.522	0.193	1.12206e-46
Slc25a11	6.12937e-51	0.48214	0.409	0.115	1.1682e-46
Dnajc13	6.51204e-51	0.563844	0.398	0.116	1.24113e-46
Ninj1	6.72989e-51	0.444724	0.493	0.163	1.28265e-46
Zbtb8os	6.74791e-51	0.511005	0.283	0.073	1.28608e-46
Atl3	6.78373e-51	0.23368	0.586	0.229	1.29291e-46
Set	6.93143e-51	0.946905	0.194	0.03	1.32106e-46
Nup155	6.93783e-51	0.404496	0.296	0.079	1.32228e-46
Ckap5	7.24478e-51	0.49801	0.318	0.084	1.38078e-46
Rbm25	7.45771e-51	0.358284	0.6	0.235	1.42136e-46
Plppr4	7.73523e-51	0.942045	0.196	0.03	1.47426e-46
Slc25a35	7.75053e-51	0.381826	0.398	0.117	1.47717e-46
Tmem8	8.15428e-51	0.543633	0.339	0.089	1.55412e-46
Taf9b	8.57963e-51	1.55898	0.128	0.011	1.63519e-46
Anxa2	8.60299e-51	0.535113	0.865	0.533	1.63964e-46
Ctbs	8.95731e-51	0.687244	0.215	0.039	1.70717e-46
Rbm12b2	9.00778e-51	0.495867	0.282	0.065	1.71679e-46
Diaph2	9.40176e-51	0.273508	0.45	0.147	1.79188e-46
Ubxn2b	1.0314e-50	0.679306	0.224	0.046	1.96575e-46
Fbxo30	1.05523e-50	1.16624	0.176	0.017	2.01117e-46
Anapc7	1.06238e-50	0.284636	0.401	0.13	2.02479e-46
Uqcrc1	1.1102e-50	0.391084	0.675	0.246	2.11593e-46
Cox7b	1.11319e-50	1.03103	0.378	0.061	2.12163e-46
Clptm1l	1.12891e-50	0.483678	0.728	0.336	2.1516e-46
Ndufa11	1.13734e-50	0.552843	0.393	0.1	2.16766e-46
Zfp760	1.15553e-50	1.56225	0.146	0.017	2.20233e-46
Aqp4	1.24125e-50	1.19899	0.484	0.192	2.36571e-46
Psma5	1.28333e-50	0.70344	0.296	0.068	2.4459e-46
Pepd	1.30285e-50	0.412258	0.437	0.131	2.48311e-46
Nek7	1.30349e-50	0.261087	0.375	0.114	2.48431e-46
Pigg	1.3381e-50	0.524683	0.317	0.08	2.55028e-46
Ankrd28	1.34414e-50	0.428511	0.255	0.053	2.5618e-46
Thada	1.34882e-50	0.427311	0.407	0.121	2.57071e-46
Slc22a18	1.39009e-50	1.65134	0.178	0.011	2.64937e-46
Acat1	1.42513e-50	1.71765	0.29	0.03	2.71615e-46
Sh3d19	1.46137e-50	0.366012	0.599	0.249	2.78522e-46
BC005624	1.56377e-50	0.402877	0.382	0.125	2.98038e-46
Ralgapb	1.64247e-50	0.300436	0.483	0.174	3.13038e-46
Tmco3	1.65961e-50	0.445419	0.39	0.119	3.16306e-46
Dr1	1.7249e-50	0.5087	0.319	0.084	3.28749e-46
Ganc	1.8306e-50	0.81142	0.232	0.041	3.48895e-46
Txnip	1.86157e-50	-0.997737	0.778	0.742	3.54796e-46
Snap29	1.86984e-50	0.711302	0.272	0.07	3.56374e-46
Usp33	2.01692e-50	0.342484	0.423	0.131	3.84404e-46
Zfp110	2.02265e-50	0.778634	0.265	0.065	3.85497e-46
Ppp2r2a	2.06952e-50	0.507528	0.257	0.059	3.94429e-46
Snrpb	2.10408e-50	0.436464	0.352	0.099	4.01016e-46
Plekhf2	2.31864e-50	0.834667	0.223	0.041	4.41911e-46
Ndrg3	2.33195e-50	0.637818	0.262	0.054	4.44447e-46
Cep290	2.40144e-50	0.659051	0.283	0.075	4.57691e-46
Fsd1l	2.52483e-50	0.846718	0.205	0.043	4.81207e-46
Gfm1	2.58665e-50	0.731804	0.334	0.075	4.92989e-46
Chp1	2.63648e-50	0.379932	0.359	0.106	5.02487e-46
Rab15	2.69781e-50	0.51279	0.665	0.313	5.14175e-46
Alg5	2.89157e-50	0.480125	0.277	0.067	5.51105e-46
Micos13	2.94026e-50	0.577702	0.372	0.079	5.60385e-46
Usp3	3.00138e-50	0.396765	0.323	0.08	5.72033e-46
Alg10b	3.14977e-50	0.389674	0.433	0.144	6.00315e-46
Tubb2a	3.18677e-50	0.479577	0.487	0.175	6.07366e-46
Topors	3.23576e-50	0.378594	0.362	0.104	6.16703e-46
Pebp1	3.26407e-50	0.387349	0.423	0.128	6.22099e-46
Rab40b	3.49238e-50	1.93634	0.16	0.021	6.65613e-46
Ppp1r7	3.76684e-50	0.423964	0.293	0.077	7.17923e-46
Senp5	3.88251e-50	0.577372	0.288	0.068	7.39967e-46
Dlat	4.22334e-50	0.468296	0.336	0.08	8.04926e-46
Eif3c	4.3719e-50	0.372324	0.464	0.16	8.3324e-46
Arel1	4.86295e-50	0.420393	0.361	0.103	9.2683e-46
Akr1c13	4.93334e-50	2.22628	0.117	0.007	9.40245e-46
Rhoc	4.96387e-50	0.642662	0.318	0.085	9.46063e-46
Tns1	5.16816e-50	0.646368	0.528	0.127	9.85001e-46
Spon1	5.21016e-50	0.596182	0.426	0.105	9.93005e-46
Zdhhc6	5.6233e-50	0.303858	0.438	0.138	1.07175e-45
Klk8	5.68071e-50	1.99992	0.112	0.007	1.08269e-45
Rnps1	5.74997e-50	0.403864	0.401	0.124	1.09589e-45
Dock8	5.91074e-50	0.287377	0.63	0.257	1.12653e-45
Zfp60	5.92909e-50	1.30798	0.145	0.014	1.13003e-45
Jpt2	5.99578e-50	0.905555	0.28	0.05	1.14273e-45
Slc4a7	6.32167e-50	0.762118	0.411	0.097	1.20485e-45
Apbb1	6.33328e-50	0.800498	0.23	0.047	1.20706e-45
Snx3	6.86998e-50	0.466231	0.461	0.154	1.30935e-45
Zfp106	7.14843e-50	0.373654	0.484	0.163	1.36242e-45
Wdr6	7.46095e-50	0.498306	0.401	0.131	1.42198e-45
Med13	7.56366e-50	0.219334	0.551	0.205	1.44156e-45
Gxylt1	8.03583e-50	0.462401	0.328	0.087	1.53155e-45
Fbxl21	8.09989e-50	1.41235	0.14	0.013	1.54376e-45
Sesn3	8.1215e-50	0.344349	0.644	0.274	1.54788e-45
Cetn3	8.12466e-50	0.235581	0.347	0.101	1.54848e-45
Ints2	8.38061e-50	0.946249	0.19	0.027	1.59726e-45
Jkamp	8.49488e-50	0.411296	0.271	0.062	1.61904e-45
Ogdh	8.60973e-50	0.448656	0.642	0.225	1.64093e-45
Med19	8.61439e-50	0.831645	0.227	0.049	1.64182e-45
Zfp322a	8.65264e-50	1.69284	0.131	0.012	1.64911e-45
Wbp2	8.77586e-50	0.386058	0.494	0.171	1.67259e-45
Exoc2	8.95159e-50	0.448723	0.302	0.076	1.70608e-45
Gnl3l	9.02024e-50	0.274635	0.343	0.095	1.71917e-45
Psmd8	9.04824e-50	0.557549	0.363	0.103	1.7245e-45
Fyttd1	9.22764e-50	0.39645	0.388	0.118	1.7587e-45
Vps13a	9.44816e-50	0.403032	0.422	0.138	1.80072e-45
Mpdu1	9.76082e-50	0.365048	0.553	0.2	1.86032e-45
Alg8	1.05399e-49	0.884767	0.164	0.021	2.00879e-45
Peli2	1.09214e-49	0.435605	0.406	0.111	2.0815e-45
Cox17	1.10616e-49	0.451123	0.524	0.183	2.10823e-45
Lars	1.2514e-49	0.303203	0.444	0.149	2.38505e-45
Cacybp	1.29708e-49	0.53686	0.302	0.084	2.4721e-45
Eif4ebp3	1.377e-49	0.396166	0.394	0.121	2.62442e-45
Fzd6	1.3797e-49	0.397667	0.598	0.243	2.62958e-45
C1qbp	1.56094e-49	1.15662	0.19	0.03	2.97499e-45
Atf6	1.58282e-49	0.359148	0.471	0.165	3.01669e-45
Tmem183a	1.59861e-49	0.341813	0.432	0.144	3.04678e-45
Sec22b	1.62859e-49	0.578615	0.323	0.08	3.10393e-45
Frs2	1.84418e-49	0.345778	0.355	0.108	3.51482e-45
Mapk1	1.88836e-49	0.312402	0.507	0.181	3.59902e-45
Vapa	2.00555e-49	0.840917	0.23	0.046	3.82237e-45
Tnpo3	2.11525e-49	0.174737	0.412	0.131	4.03145e-45
Psmd12	2.12627e-49	0.261259	0.346	0.093	4.05246e-45
Mtpn	2.14035e-49	0.52347	0.275	0.066	4.07929e-45
Cuta	2.18855e-49	0.377633	0.508	0.178	4.17115e-45
Rarb	2.40573e-49	0.291512	0.559	0.217	4.58509e-45
Dnajc25	2.40967e-49	0.627902	0.295	0.077	4.59258e-45
Washc5	2.52237e-49	0.522273	0.227	0.048	4.80738e-45
Tmem39a	2.55341e-49	0.386051	0.254	0.059	4.86655e-45
Pde8b	2.60159e-49	0.645415	0.325	0.095	4.95838e-45
Tspan1	2.70852e-49	0.57372	0.716	0.323	5.16217e-45
Ost4	2.72772e-49	0.426801	0.285	0.07	5.19877e-45
Eif4h	2.75303e-49	0.275122	0.39	0.118	5.24701e-45
Atp2a2	2.8985e-49	0.787266	0.912	0.699	5.52424e-45
Msh6	2.93901e-49	0.477547	0.257	0.057	5.60147e-45
Dennd1b	3.04139e-49	0.455108	0.313	0.086	5.79658e-45
Ppil4	3.07765e-49	0.784195	0.286	0.071	5.86568e-45
Glce	3.21736e-49	0.912776	0.225	0.046	6.13196e-45
Gne	3.44277e-49	0.620915	0.285	0.068	6.56158e-45
Apbb2	3.51045e-49	0.486465	0.427	0.117	6.69057e-45
Socs4	3.53798e-49	0.720537	0.283	0.062	6.74304e-45
Numb	3.62447e-49	0.399195	0.501	0.185	6.90787e-45
Smurf2	3.69748e-49	0.487923	0.329	0.087	7.04702e-45
Zfp664	3.84069e-49	0.407894	0.331	0.087	7.31998e-45
Klhl14	4.02355e-49	0.978748	0.197	0.033	7.66848e-45
Higd2a	4.17723e-49	0.497241	0.397	0.114	7.96139e-45
Dhx36	4.24767e-49	0.436956	0.309	0.081	8.09563e-45
Serpini1	4.27313e-49	2.78815	0.1	0.004	8.14416e-45
Capg	4.37785e-49	0.441983	0.655	0.296	8.34374e-45
Tcp11l2	4.48429e-49	0.356281	0.357	0.105	8.5466e-45
Churc1	4.50106e-49	1.51803	0.125	0.009	8.57857e-45
Lats1	4.6634e-49	0.457573	0.298	0.075	8.88797e-45
Col4a3	4.69373e-49	0.375198	0.694	0.285	8.94577e-45
Mgat4a	5.03751e-49	0.336877	0.486	0.179	9.601e-45
Ash1l	5.06199e-49	0.230219	0.516	0.181	9.64765e-45
Bet1	5.16285e-49	0.629948	0.198	0.035	9.83987e-45
Nrd1	5.63662e-49	0.189459	0.539	0.201	1.07428e-44
Lurap1	5.7566e-49	0.31918	0.381	0.11	1.09715e-44
Slc49a4	5.77893e-49	0.237613	0.495	0.184	1.10141e-44
Pcm1	5.87294e-49	0.401415	0.545	0.214	1.11932e-44
Ifnar1	6.13772e-49	0.228121	0.469	0.159	1.16979e-44
Igip	6.23777e-49	1.17654	0.164	0.023	1.18886e-44
Bphl	6.83576e-49	0.848666	0.273	0.049	1.30283e-44
Vps13b	6.92001e-49	0.329176	0.304	0.081	1.31889e-44
Zfp933	7.26222e-49	0.991371	0.149	0.023	1.38411e-44
Lipa	7.37147e-49	0.505355	0.331	0.088	1.40493e-44
Wdr5b	7.52453e-49	1.29779	0.169	0.024	1.4341e-44
Snx2	7.53002e-49	0.259095	0.441	0.152	1.43515e-44
Tuba4a	7.6399e-49	1.34252	0.132	0.012	1.45609e-44
Usp11	7.6543e-49	0.563306	0.282	0.07	1.45883e-44
Srpx2	7.7598e-49	2.18901	0.132	0.01	1.47894e-44
Dhx32	8.35469e-49	0.572378	0.274	0.068	1.59232e-44
Atp9b	9.2945e-49	0.354181	0.502	0.179	1.77144e-44
Pex3	9.35415e-49	0.506902	0.242	0.057	1.78281e-44
Trappc2l	9.47936e-49	0.281675	0.337	0.1	1.80667e-44
Pcna	9.48562e-49	0.576158	0.239	0.054	1.80786e-44
Naa30	9.6241e-49	0.263054	0.329	0.096	1.83426e-44
P4ha1	9.78037e-49	0.321034	0.51	0.18	1.86404e-44
Dcun1d5	1.0591e-48	0.410067	0.474	0.162	2.01854e-44
Bcat1	1.06334e-48	0.506759	0.457	0.131	2.02663e-44
Cnpy2	1.07188e-48	0.321413	0.509	0.187	2.0429e-44
Fam32a	1.1995e-48	0.278889	0.493	0.178	2.28612e-44
Rnf149	1.35728e-48	0.26928	0.453	0.142	2.58683e-44
Larp1b	1.35994e-48	0.403976	0.384	0.101	2.59191e-44
Pias1	1.36212e-48	0.375964	0.358	0.106	2.59606e-44
Rab22a	1.37065e-48	0.338941	0.408	0.121	2.61231e-44
Nol8	1.38321e-48	0.601978	0.225	0.047	2.63627e-44
Sdhb	1.50156e-48	0.703375	0.42	0.092	2.86183e-44
Atic	1.50891e-48	0.328232	0.388	0.13	2.87583e-44
Ube2l3	1.57592e-48	1.03984	0.183	0.027	3.00354e-44
B9d1	1.60778e-48	0.618445	0.257	0.056	3.06427e-44
Naa60	1.71575e-48	0.302081	0.393	0.118	3.27006e-44
Rab18	1.73277e-48	0.288872	0.473	0.169	3.30249e-44
Xrn1	1.79164e-48	0.433267	0.285	0.069	3.4147e-44
Cul5	1.88072e-48	0.571086	0.238	0.051	3.58447e-44
Sigmar1	1.92565e-48	0.252782	0.369	0.121	3.67009e-44
Ebpl	2.06932e-48	0.221837	0.482	0.185	3.94392e-44
Kdsr	2.18469e-48	0.264271	0.507	0.19	4.1638e-44
Herpud2	2.18516e-48	0.488465	0.312	0.09	4.1647e-44
Adh7	2.19722e-48	-2.53274	0.372	0.489	4.18768e-44
Tubb4b	2.25061e-48	0.477894	0.638	0.285	4.28944e-44
Zfp518a	2.31482e-48	1.34238	0.139	0.018	4.41182e-44
Srpk2	2.3939e-48	0.237603	0.476	0.167	4.56254e-44
Gnl1	2.44908e-48	0.395087	0.416	0.141	4.6677e-44
Clp1	2.48107e-48	0.816107	0.241	0.055	4.72868e-44
Abhd6	2.48509e-48	0.520874	0.384	0.095	4.73633e-44
Ints13	2.50449e-48	0.227253	0.356	0.116	4.7733e-44
Kif1b	2.63391e-48	0.333368	0.513	0.178	5.01997e-44
Ssb	2.71429e-48	0.32751	0.54	0.205	5.17316e-44
Pik3r1	2.71927e-48	0.414526	0.345	0.088	5.18266e-44
Lims1	2.72453e-48	0.248305	0.411	0.134	5.19267e-44
Ophn1	2.80294e-48	0.749076	0.25	0.057	5.34212e-44
Ankfy1	2.91313e-48	0.378167	0.451	0.164	5.55214e-44
Nsdhl	3.19903e-48	0.690268	0.259	0.058	6.09703e-44
Ints8	3.29945e-48	0.191858	0.311	0.088	6.28842e-44
Kras	3.37367e-48	0.734974	0.293	0.067	6.42988e-44
Pag1	3.7289e-48	0.52339	0.293	0.081	7.1069e-44
Pnpt1	3.79111e-48	0.624426	0.229	0.054	7.22547e-44
Ralgps1	4.07721e-48	0.530371	0.294	0.071	7.77076e-44
Zmym5	4.21024e-48	0.291651	0.408	0.138	8.02429e-44
Pdpr	4.44394e-48	0.253103	0.377	0.11	8.4697e-44
Zxdb	4.61469e-48	0.272005	0.335	0.105	8.79514e-44
Max	4.67234e-48	0.337734	0.393	0.122	8.90501e-44
B4galt6	4.93639e-48	0.56699	0.4	0.108	9.40827e-44
Cd320	5.78989e-48	0.640708	0.257	0.053	1.1035e-43
Gfm2	5.80793e-48	0.392411	0.41	0.127	1.10693e-43
Psmb7	5.81055e-48	0.679894	0.23	0.044	1.10743e-43
Mycbpap	6.09822e-48	0.428609	0.435	0.14	1.16226e-43
Immt	6.19629e-48	0.277206	0.524	0.176	1.18095e-43
Gps1	6.78738e-48	0.328633	0.508	0.183	1.29361e-43
Tfam	6.85019e-48	0.77244	0.259	0.062	1.30558e-43
Zfp617	7.24488e-48	1.89894	0.113	0.009	1.3808e-43
Hnrnph1	7.42593e-48	0.322776	0.536	0.198	1.41531e-43
Zbed4	7.44068e-48	1.23487	0.158	0.021	1.41812e-43
Rnf11	7.44911e-48	0.549449	0.351	0.103	1.41973e-43
Gorasp2	7.4994e-48	0.301844	0.415	0.14	1.42931e-43
Pak1ip1	7.9344e-48	0.236032	0.354	0.103	1.51222e-43
Ecpas	8.12852e-48	0.275213	0.579	0.229	1.54921e-43
Ndufb3	8.17755e-48	2.24289	0.107	0.006	1.55856e-43
Ap3s2	8.35543e-48	0.402035	0.286	0.076	1.59246e-43
Cpsf3	8.59424e-48	0.254978	0.336	0.105	1.63798e-43
Tmem128	8.65896e-48	0.289031	0.403	0.14	1.65031e-43
Prpf38a	8.8052e-48	0.536643	0.336	0.093	1.67818e-43
Ttc30b	9.12851e-48	1.94004	0.121	0.008	1.7398e-43
Larp7	9.13957e-48	0.678419	0.224	0.048	1.74191e-43
Pisd	9.19627e-48	0.310788	0.34	0.105	1.75272e-43
Ufsp2	9.5139e-48	0.668481	0.23	0.043	1.81325e-43
Primpol	9.52442e-48	0.573756	0.206	0.039	1.81526e-43
Acsl4	9.79865e-48	0.421639	0.292	0.076	1.86752e-43
Tom1	1.02512e-47	0.446505	0.272	0.064	1.95378e-43
Dyrk1a	1.07542e-47	0.265474	0.411	0.132	2.04963e-43
Ubxn8	1.1091e-47	0.597569	0.341	0.087	2.11383e-43
Smim15	1.13239e-47	0.787492	0.217	0.043	2.15822e-43
Ostm1	1.19645e-47	0.320757	0.332	0.094	2.28032e-43
Nsmce4a	1.20074e-47	0.437027	0.343	0.093	2.28849e-43
Ptch1	1.24366e-47	0.184309	0.419	0.139	2.37029e-43
Tnfsf9	1.28605e-47	0.45901	0.326	0.097	2.45108e-43
Gtf3c3	1.32145e-47	0.819161	0.221	0.039	2.51856e-43
Arhgap35	1.3561e-47	0.592029	0.328	0.083	2.58459e-43
Heatr5b	1.36009e-47	0.432225	0.292	0.068	2.5922e-43
Gtf2b	1.37223e-47	0.304063	0.302	0.075	2.61532e-43
Efcab14	1.42365e-47	0.250762	0.526	0.198	2.71334e-43
Cdc40	1.42831e-47	0.272156	0.239	0.054	2.72222e-43
Tmem167b	1.43774e-47	0.518907	0.329	0.091	2.7402e-43
Mocs2	1.50629e-47	0.296623	0.371	0.117	2.87084e-43
Trappc11	1.51795e-47	0.356442	0.422	0.134	2.89305e-43
Senp6	1.51937e-47	0.241755	0.469	0.165	2.89577e-43
Swt1	1.55543e-47	0.539731	0.223	0.043	2.96449e-43
Nars	1.58279e-47	0.847283	0.228	0.047	3.01664e-43
Dock7	1.61567e-47	0.343736	0.705	0.318	3.0793e-43
Nek1	1.64998e-47	0.315617	0.29	0.077	3.1447e-43
Thnsl1	1.72303e-47	0.794502	0.219	0.043	3.28393e-43
Mfsd8	1.79091e-47	0.982101	0.193	0.034	3.41329e-43
Uty	1.79878e-47	0.545197	0.322	0.09	3.4283e-43
Itga2	1.9633e-47	0.490954	0.649	0.3	3.74185e-43
Arpc4	2.00464e-47	0.418066	0.308	0.09	3.82064e-43
Asnsd1	2.02741e-47	0.6694	0.23	0.051	3.86403e-43
Rc3h2	2.18623e-47	0.249049	0.39	0.127	4.16674e-43
Bloc1s5	2.21365e-47	0.503007	0.207	0.04	4.219e-43
Daam1	2.25379e-47	0.219114	0.415	0.147	4.2955e-43
Ndufs5	2.28424e-47	0.896582	0.268	0.038	4.35354e-43
Nup210	2.42504e-47	0.559398	0.302	0.078	4.62189e-43
Aldh1a1	2.43273e-47	0.70147	0.401	0.148	4.63654e-43
Atp5mpl	2.44375e-47	1.21355	0.238	0.032	4.65755e-43
Scfd1	2.66734e-47	0.196954	0.364	0.11	5.08368e-43
Tor1aip2	2.70229e-47	0.31922	0.662	0.286	5.15029e-43
Cdc5l	3.15842e-47	0.402509	0.275	0.066	6.01964e-43
Hook3	3.16894e-47	0.24167	0.432	0.141	6.03968e-43
Amt	3.19034e-47	0.460793	0.3	0.078	6.08047e-43
Pip4k2c	3.29395e-47	0.275501	0.602	0.238	6.27793e-43
Ubl7	3.36643e-47	0.337701	0.325	0.08	6.41607e-43
Emc9	3.69532e-47	0.738087	0.204	0.036	7.04291e-43
Add1	3.78729e-47	0.335846	0.666	0.295	7.2182e-43
Npc1	4.04251e-47	0.268532	0.447	0.152	7.70463e-43
Xab2	4.21475e-47	0.288546	0.353	0.11	8.0329e-43
Gpaa1	4.30248e-47	0.304409	0.432	0.146	8.20009e-43
Stag1	4.50055e-47	1.04296	0.198	0.035	8.57759e-43
Lpin1	4.7296e-47	1.04846	0.194	0.034	9.01414e-43
Dhrs7b	4.73715e-47	0.476605	0.286	0.066	9.02854e-43
Rhoq	4.76609e-47	0.378512	0.253	0.059	9.0837e-43
Jpt1	4.79725e-47	0.463247	0.346	0.113	9.14307e-43
Smpdl3a	5.12234e-47	1.48571	0.211	0.022	9.76267e-43
Ndufs4	5.53187e-47	0.508923	0.319	0.066	1.05432e-42
Gtf2a2	5.54658e-47	0.186788	0.378	0.124	1.05712e-42
Maged1	5.59729e-47	0.320186	0.643	0.272	1.06679e-42
Ccny	5.7135e-47	0.336476	0.41	0.13	1.08894e-42
Cog5	5.7214e-47	0.244342	0.457	0.161	1.09044e-42
Suox	5.82594e-47	0.724231	0.287	0.057	1.11037e-42
Pdxk	5.91083e-47	0.538888	0.322	0.08	1.12654e-42
Angel2	5.98878e-47	0.757203	0.201	0.036	1.1414e-42
Pcdhga3	6.10515e-47	1.83063	0.143	0.014	1.16358e-42
Atm	6.21079e-47	0.458536	0.296	0.083	1.18371e-42
Zc3h15	6.42378e-47	0.384977	0.32	0.097	1.22431e-42
Ica1	7.13044e-47	0.269475	0.534	0.223	1.35899e-42
Sra1	7.4644e-47	0.3062	0.437	0.145	1.42264e-42
Mllt10	7.72545e-47	0.35937	0.38	0.123	1.47239e-42
Dynlt3	8.07334e-47	0.804218	0.204	0.036	1.5387e-42
Rdh11	8.29384e-47	0.332352	0.304	0.084	1.58072e-42
Trim24	8.66412e-47	0.513263	0.326	0.077	1.6513e-42
Adam4	8.7555e-47	1.68181	0.122	0.011	1.66871e-42
Plscr3	8.86426e-47	0.229008	0.543	0.218	1.68944e-42
Iffo2	8.91474e-47	0.255132	0.348	0.105	1.69906e-42
Yes1	8.99367e-47	0.650428	0.241	0.043	1.7141e-42
Zfp638	9.28801e-47	0.156378	0.367	0.118	1.7702e-42
Glg1	9.42827e-47	0.497482	0.79	0.388	1.79693e-42
Tmem260	9.74283e-47	0.465743	0.27	0.066	1.85689e-42
Zfc3h1	1.16554e-46	0.20976	0.469	0.165	2.2214e-42
Nhlrc3	1.20639e-46	0.772733	0.227	0.05	2.29927e-42
Nipsnap2	1.22228e-46	0.600729	0.32	0.07	2.32954e-42
Vamp4	1.22375e-46	0.3919	0.278	0.071	2.33235e-42
[truncated: 5,997 more rows]

## Sheet: clus4_ctlvsd84
	p_val	avg_log2FC	pct.1	pct.2	p_val_adj
[truncated: 7,278 more rows]
