# Supplementary material for: Permanent defects in renal medullary structure and function after reversal of urinary obstruction
Source: JCI Insight. 2025 Jan 23;10(5):e187008. doi: 10.1172/jci.insight.187008 (PMC11949033; doi:10.1172/jci.insight.187008)
Supplement: Supplemental table 6 [file jciinsight-10-187008-s254.xlsx]

## Sheet: deepIM CD.D28vsCtl.go
	ID	Description	GeneRatio	BgRatio	pvalue	p.adjust	qvalue	geneID	Count
GO:0001667	GO:0001667	ameboidal-type cell migration	63/886	455/16876	1.45027119389196e-12	7.60812268315722e-09	5.78734536425728e-09	Col18a1/Tacstd2/Klf4/Emc10/Itga3/Plec/Epha2/Lcn2/Notch1/Tnf/Sema4b/Akap12/Cd63/Rhob/Vegfa/Angpt1/Efnb2/Hbegf/Tpbg/Amotl2/Card10/Sdc4/Gadd45a/Jun/Nr4a1/Nr2f2/Irs2/Grn/Sema6d/Sema3f/Adamts9/Ceacam1/Nus1/Patz1/Sema4c/Zc3h12a/Pxn/Pkn1/Akt1/Gna13/Srf/Megf8/Efna1/Efnb1/Tgfb1/Ret/Map2k3/Hdac7/Itgb4/Plpp3/Ephb4/Pdgfb/Tfap2a/Tesk1/Stc1/Emp2/Sash1/Schip1/Smo/Arf6/Rffl/Gna12/Serpine1	63
GO:0001822	GO:0001822	kidney development	49/886	322/16876	1.61113513738805e-11	4.22600746536887e-08	3.21463858202006e-08	Egr1/Aqp2/Spp1/Tacstd2/Myc/Itga3/Pou3f3/Arg2/Notch1/Wnt7b/Clcnka/Vegfa/Dll1/Angpt1/Efnb2/Col4a4/Hey1/Col4a3/Bcl2l11/Wnt4/Pdgfa/Hs3st3b1/Bcl2/Bax/Jag1/Id2/Acvr2b/Flcn/Zbtb16/Id3/Hes1/Ampd2/Tgfb1/Rara/Ret/Dlg5/Smad7/Pdgfb/Tfap2a/Pygo2/Gcnt1/Smad6/Notch3/Schip1/Smo/Smad3/Smad1/Cys1/Lzts2	49
GO:0010563	GO:0010563	negative regulation of phosphorus metabolic process	55/886	407/16876	1.02926762437497e-10	9.54230297182825e-08	7.2586372707428e-08	Camk2n1/Shb/Plec/Tnf/Angpt1/Dvl1/Gprc5a/Ntf3/Mfhas1/Hexim1/Gadd45g/Ppp1r15a/Gadd45a/Jun/Dusp1/Dusp6/Nr2f2/Irs2/Ceacam1/Sirpa/Pdgfa/Ikbkb/Zc3h12a/Bax/Flcn/Pkn1/Akt1/Errfi1/Grk2/Tgfb1/Eng/Nf2/Midn/Arrb2/Smad7/Plpp3/Pde4d/Pdgfb/Tesk1/Prkcd/Trim27/Daxx/Akt1s1/Trib1/Lats2/Mllt1/Pard3/Atxn7/Gnai2/Nck2/Cnksr3/Nup62/Nnt/Cactin/Ephb2	55
GO:0045936	GO:0045936	negative regulation of phosphate metabolic process	55/886	407/16876	1.02926762437497e-10	9.54230297182825e-08	7.2586372707428e-08	Camk2n1/Shb/Plec/Tnf/Angpt1/Dvl1/Gprc5a/Ntf3/Mfhas1/Hexim1/Gadd45g/Ppp1r15a/Gadd45a/Jun/Dusp1/Dusp6/Nr2f2/Irs2/Ceacam1/Sirpa/Pdgfa/Ikbkb/Zc3h12a/Bax/Flcn/Pkn1/Akt1/Errfi1/Grk2/Tgfb1/Eng/Nf2/Midn/Arrb2/Smad7/Plpp3/Pde4d/Pdgfb/Tesk1/Prkcd/Trim27/Daxx/Akt1s1/Trib1/Lats2/Mllt1/Pard3/Atxn7/Gnai2/Nck2/Cnksr3/Nup62/Nnt/Cactin/Ephb2	55
GO:0001649	GO:0001649	osteoblast differentiation	36/886	203/16876	1.09138043901962e-10	9.54230297182825e-08	7.2586372707428e-08	Spp1/Fam20c/Mapk11/Bmp3/Epha2/Jund/Ccn1/Cebpb/Notch1/Wnt7b/Tnf/Junb/Vegfa/Fosl2/Ski/Cebpd/Hdac4/Hey1/Wnt4/Pdlim7/Jag1/Id2/Acvr2b/Akt1/Wnt10b/Id3/Hdac7/Nfatc1/Atf4/Smad6/Mef2d/Smo/Limd1/Smad3/Smad1/Crim1	36
GO:0001503	GO:0001503	ossification	53/886	399/16876	4.28122796477613e-10	3.20847455760223e-07	2.44062183676185e-07	Ccn2/Spp1/Fam20c/Mapk11/Bmp3/Epha2/Jund/Ccn1/Cebpb/Notch1/Wnt7b/Tnf/Runx1/Junb/Vegfa/Fosl2/Ski/Csf1/Nab2/Cebpd/Hdac4/Hey1/Wnt4/Bcl2/Pdlim7/Jag1/Id2/Acvr2b/Akt1/Zbtb16/Wnt10b/Id3/Tgfb1/Hdac7/Smad7/Tfap2a/Nfatc1/Atf4/Stc1/Smurf1/Rxrb/Smad6/Mef2d/Smo/Limd1/Smad3/Fbxl15/Sbno2/Smad1/Crim1/Bmp1/P2ry2/Fkrp	53
GO:0043523	GO:0043523	regulation of neuron apoptotic process	44/886	302/16876	7.35027326377825e-10	4.81994169272259e-07	3.66643236091886e-07	Egr1/App/Lcn2/Cebpb/Tnf/Hyou1/Vegfa/Foxq1/Angpt1/Hdac4/Ntf3/Agrn/Jun/Cdk5r1/Bcl2l11/Grn/Nrbp2/Mt1/Bcl2/Nupr1/Bcl2l1/Itga1/Nr4a2/Bax/Bok/Nes/F2r/Unc5b/Map3k11/Arrb2/Kdm2b/Tfap2a/Atf4/Akt1s1/Clcf1/Pawr/Egln1/Smo/Map2k7/Hdgf/Bace1/Mcl1/Ddit3/Tyro3	44
GO:2000628	GO:2000628	regulation of miRNA metabolic process	21/886	84/16876	1.47330228856192e-09	7.00210034998438e-07	5.32635640724577e-07	Egr1/App/Myc/Klf4/Fos/Tnf/Yy1/Egfr/Hdac4/Jun/Zc3h12a/Foxo3/Srf/Zswim8/Tgfb1/Rara/Ncor2/Pdgfb/Smad6/Smad3/Smad1	21
GO:0001933	GO:0001933	negative regulation of protein phosphorylation	45/886	320/16876	1.49301532080893e-09	7.00210034998438e-07	5.32635640724577e-07	Camk2n1/Shb/Plec/Angpt1/Dvl1/Gprc5a/Ntf3/Hexim1/Gadd45g/Ppp1r15a/Gadd45a/Jun/Dusp1/Dusp6/Nr2f2/Ceacam1/Sirpa/Zc3h12a/Bax/Pkn1/Akt1/Errfi1/Grk2/Tgfb1/Eng/Nf2/Arrb2/Smad7/Plpp3/Pde4d/Tesk1/Prkcd/Trim27/Daxx/Akt1s1/Trib1/Lats2/Mllt1/Pard3/Nck2/Cnksr3/Nup62/Nnt/Cactin/Ephb2	45
GO:0051402	GO:0051402	neuron apoptotic process	48/886	355/16876	1.60170042317599e-09	7.00210034998438e-07	5.32635640724577e-07	Egr1/App/Lcn2/Cebpb/Tnf/Hyou1/Vegfa/Foxq1/Angpt1/Hdac4/Ntf3/Tnfrsf21/Agrn/Jun/Cdk5r1/Bcl2l11/Grn/Nrbp2/Mt1/Bcl2/Nupr1/Bcl2l1/Itga1/Nr4a2/Bax/Bok/Nes/F2r/Tgfb1/Unc5b/Map3k11/Arrb2/Kdm2b/Tfap2a/Atf4/Daxx/Akt1s1/Clcf1/Pawr/Egln1/Smo/Map2k7/Hdgf/Bace1/Mcl1/Map3k5/Ddit3/Tyro3	48
GO:0033674	GO:0033674	positive regulation of kinase activity	52/886	409/16876	2.96747017498807e-09	1.01396174095907e-06	7.71300230747403e-07	Egr1/App/Epha2/Ccn1/Tnf/Vegfa/Angpt1/Fzd4/Csf1/Nab2/Tcim/Adora1/Egfr/Ddr1/Ntf3/Pim1/Card10/Sdc4/Agrn/Cdk5r1/Ceacam1/Fzd5/Pdgfa/Pxn/Akt1/Erbb2/Efna1/Tiam1/Tgfb1/Ret/Map2k3/Map3k11/Stk11/Arrb2/Ephb4/Pdgfb/Prkcd/Emp2/Traf4/Daxx/Sash1/Lmo4/Map2k7/Camkk2/Adra2a/Map3k5/Dab1/Cdc25b/Ern1/Map3k10/Tyro3/Dgkz	52
GO:1902893	GO:1902893	regulation of miRNA transcription	19/886	72/16876	3.33878829378582e-09	1.01396174095907e-06	7.71300230747403e-07	Egr1/App/Myc/Klf4/Fos/Tnf/Yy1/Egfr/Hdac4/Jun/Foxo3/Srf/Tgfb1/Rara/Ncor2/Pdgfb/Smad6/Smad3/Smad1	19
GO:0060562	GO:0060562	epithelial tube morphogenesis	50/886	387/16876	3.49122526305523e-09	1.01396174095907e-06	7.71300230747403e-07	Tacstd2/Myc/Spint2/Epha2/Lcn2/Notch1/Tnf/Rhob/Vegfa/Dll1/Angpt1/Efnb2/Dvl1/Brd2/Ski/Csf1/Ddr1/Foxa1/Sdc4/Hey1/Wnt4/Cobl/Hs3st3b1/Bcl2/Sema4c/Scrib/Pxn/Tbx2/Celsr1/Deaf1/Gna13/Srf/Kat2a/Megf8/Hes1/Tgif1/Tgfb1/Rara/Ret/Eng/Dlg5/Kdm2b/Tfap2a/Nfatc1/Rarg/Lmo4/Smo/Smad3/Gatad2a/Lzts2	50
GO:0010632	GO:0010632	regulation of epithelial cell migration	37/886	240/16876	3.5121586807246e-09	1.01396174095907e-06	7.71300230747403e-07	Col18a1/Tacstd2/Klf4/Emc10/Itga3/Epha2/Lcn2/Notch1/Tnf/Cd63/Rhob/Vegfa/Angpt1/Hbegf/Card10/Gadd45a/Jun/Nr2f2/Irs2/Grn/Adamts9/Ceacam1/Nus1/Patz1/Zc3h12a/Akt1/Efna1/Tgfb1/Map2k3/Hdac7/Plpp3/Pdgfb/Stc1/Emp2/Sash1/Arf6/Serpine1	37
GO:0009611	GO:0009611	response to wounding	58/886	485/16876	3.67237382352694e-09	1.01396174095907e-06	7.71300230747403e-07	Cldn4/Tnfrsf12a/Cldn3/Thbd/Klf4/Plec/Ccn1/Ahnak/Tnf/Nfkbiz/Plau/Vegfa/Hbegf/Zfp36l2/Scnn1b/Ddr1/Sdc4/Jun/Grn/Wnt4/Cd9/Ceacam1/Tspan9/Pear1/Plaur/Pdgfa/Bcl2/Scrib/Nbeal2/Bax/Erbb2/Celsr1/Gna13/Srf/F2r/Zfp36/Fzd7/S100a10/Eng/Itgb4/Plpp3/Sh2b3/Pip5k1c/Pdgfb/Nfatc1/Crk/Prkcd/Pard3/Bloc1s4/Map2k7/Adra2a/Smad3/Stk24/Srsf6/Ddit3/Ephb2/Tyro3/Serpine1	58
GO:0090132	GO:0090132	epithelium migration	44/886	319/16876	4.17259616037817e-09	1.09447197286719e-06	8.3254273915756e-07	Col18a1/Tacstd2/Klf4/Emc10/Itga3/Epha2/Lcn2/Notch1/Tnf/Cd63/Rhob/Vegfa/Angpt1/Efnb2/Hbegf/Card10/Gadd45a/Jun/Nr4a1/Nr2f2/Irs2/Grn/Adamts9/Ceacam1/Nus1/Patz1/Zc3h12a/Pxn/Pkn1/Akt1/Srf/Efna1/Tgfb1/Map2k3/Hdac7/Plpp3/Ephb4/Pdgfb/Tesk1/Stc1/Emp2/Sash1/Arf6/Serpine1	44
GO:0061614	GO:0061614	miRNA transcription	19/886	74/16876	5.49654892350324e-09	1.31067707512264e-06	9.97005596602909e-07	Egr1/App/Myc/Klf4/Fos/Tnf/Yy1/Egfr/Hdac4/Jun/Foxo3/Srf/Tgfb1/Rara/Ncor2/Pdgfb/Smad6/Smad3/Smad1	19
GO:0051347	GO:0051347	positive regulation of transferase activity	57/886	486/16876	1.01911282273598e-08	2.22761077836373e-06	1.69449855745267e-06	Egr1/App/Myc/Klf4/Epha2/Ccn1/Tnf/Vegfa/Angpt1/Fzd4/Csf1/Nab2/Tcim/Adora1/Egfr/Ddr1/Ntf3/Pim1/Card10/Sdc4/Agrn/Cdk5r1/Ceacam1/Fzd5/Pdgfa/Parm1/Pxn/Akt1/Erbb2/Pabpn1/Efna1/Tiam1/Tgfb1/Ret/Map2k3/Map3k11/Stk11/Arrb2/Ephb4/Pdgfb/Prkcd/Emp2/Traf4/Daxx/Sash1/Trib1/Lmo4/Map2k7/Camkk2/Adra2a/Map3k5/Dab1/Cdc25b/Ern1/Map3k10/Tyro3/Dgkz	57
GO:0002064	GO:0002064	epithelial cell development	35/886	230/16876	1.31092940214196e-08	2.69249985721651e-06	2.04813029650818e-06	Col18a1/Cldn3/Spint2/Plec/Epha2/Notch1/Tnf/Vegfa/Dll1/Fosl2/Plod3/Foxa1/Fzd5/Ikbkb/Scrib/Ezr/Jag1/Rilpl2/Ampd2/Tgfb1/Rara/E2f4/Gpat4/Sfn/Pde4d/Pdgfb/Tfap2a/Atf4/Stc1/Rarg/Pard3/Smo/Sipa1l3/Tbc1d20/Sidt2	35
GO:0031589	GO:0031589	cell-substrate adhesion	46/886	361/16876	2.28868170876711e-08	4.0736989795593e-06	3.09878059102861e-06	Ccn2/Tnfrsf12a/Spp1/Tacstd2/Itga3/Ccn1/Notch1/Bcam/Plau/Efna5/Cd63/Vegfa/Angpt1/Fzd4/Lamb1/Csf1/Ddr1/Sdc4/Mink1/P4hb/Bcl2l11/Vwa2/Wnt4/Adamts9/Sirpa/Hoxd3/Bcl2/Pxn/Itga1/Jag1/Ntn4/Srf/Efna1/Tiam1/Bcr/Fzd7/S100a10/Itgb4/Pdgfb/Crk/Tesk1/Emp2/Smad6/Smad3/Tyro3/Serpine1	46
GO:0060537	GO:0060537	muscle tissue development	55/886	472/16876	2.32960292388065e-08	4.0736989795593e-06	3.09878059102861e-06	Egr1/Myc/Lemd2/Fos/Mapk11/Plec/Ly6e/Notch1/Sik1/Vegfa/Dll1/Angpt1/Efnb2/Fosl2/Yy1/Ski/Maff/Hdac4/Pim1/Hey1/Slc9a1/Nr4a1/Nr2f2/Adamts9/Bcl2/Nupr1/Id2/Tbx2/Flcn/Srf/Kat2a/Ttn/Wnt10b/Hoxd9/Tgfb1/Rara/Fzd7/Chd7/Zbtb18/Gpc1/Eng/Hdac7/Arrb2/Smad7/Bcl9l/Rxrb/Selenon/Mef2d/Schip1/Egln1/Smo/Maml1/Smad3/Smad1/Fkrp	55
GO:0045860	GO:0045860	positive regulation of protein kinase activity	45/886	353/16876	3.21412792079952e-08	5.26916096016071e-06	4.00814439070755e-06	Egr1/App/Ccn1/Tnf/Vegfa/Angpt1/Fzd4/Csf1/Nab2/Tcim/Adora1/Egfr/Ntf3/Pim1/Card10/Sdc4/Agrn/Cdk5r1/Ceacam1/Fzd5/Pdgfa/Pxn/Akt1/Erbb2/Efna1/Tiam1/Tgfb1/Map2k3/Map3k11/Stk11/Arrb2/Pdgfb/Prkcd/Emp2/Traf4/Daxx/Sash1/Map2k7/Camkk2/Adra2a/Map3k5/Dab1/Cdc25b/Ern1/Map3k10	45
GO:0010586	GO:0010586	miRNA metabolic process	21/886	99/16876	3.43195500403607e-08	5.4557684700525e-06	4.15009295703373e-06	Egr1/App/Myc/Klf4/Fos/Tnf/Yy1/Egfr/Hdac4/Jun/Zc3h12a/Foxo3/Srf/Zswim8/Tgfb1/Rara/Ncor2/Pdgfb/Smad6/Smad3/Smad1	21
GO:0007162	GO:0007162	negative regulation of cell adhesion	41/886	307/16876	3.57491783352028e-08	5.51588792783747e-06	4.1958246151317e-06	Tacstd2/Klf4/Spint2/Arg2/Cebpb/Jak3/Notch1/Runx1/Efna5/Vegfa/Angpt1/Fzd4/Lamb1/Tnfrsf21/Sdc4/Dusp1/Cd9/Cldn7/Ceacam1/Plxna1/Mbp/Zfp703/Zc3h12a/Scrib/Pde3b/Jag1/Akt1/Erbb2/Il20rb/Tgfb1/Fzd7/Nf2/Dlg5/Smad7/Sh2b3/Prkcd/Plxna2/Pawr/Dab1/Ephb2/Serpine1	41
GO:0042692	GO:0042692	muscle cell differentiation	52/886	446/16876	5.55768312487514e-08	8.09877935363749e-06	6.16057799017592e-06	Gdf15/Myc/Plec/Atp11a/Notch1/Wnt7b/Sik1/Vegfa/Dll1/Efnb2/Piezo1/Yy1/Lamb1/Ski/Chrnb1/Hdac4/Ntf3/Atp2a2/Hey1/Slc9a1/Wnt4/Cd9/Bcl2/Sema4c/Ptgfrn/Id2/Tbx2/Akt1/Srf/Kat2a/Ttn/Wnt10b/Hes1/Tgfb1/Rara/Fzd7/Eng/Ptbp1/Rbm38/Arrb2/Pdgfb/Nfatc1/Ehd2/Rxrb/Smad6/Daxx/Selenon/Smo/Maml1/Smarcd3/Smad1/Fkrp	52
GO:0048732	GO:0048732	gland development	54/886	473/16876	6.24391251727531e-08	8.85285542314223e-06	6.73418843612822e-06	Epha2/Ly6e/Cebpb/Notch1/Tnf/Runx1/Plau/Vegfa/Prkcsh/Csf1/Elf3/Egfr/Ddr1/Foxa1/Jun/Bcl2l11/Irs2/Wnt4/Ceacam1/Plxna1/Cobl/Plaur/Pdgfa/Hoxd3/Bcl2/Zfp703/Scrib/Bax/Hoxb9/Id2/Atp2c2/Tbx2/Ntn4/Stat6/Deaf1/Errfi1/Srf/Hoxd9/Hes1/Man2a1/Tgfb1/Gpat4/Hoxb3/Stk11/Usf2/Orai1/Pdgfb/Pygo2/Rarg/Lmo4/Smo/Arf6/Smad3/Lbh	54
GO:0043491	GO:0043491	phosphatidylinositol 3-kinase/protein kinase B signal transduction	39/886	294/16876	9.23612282074408e-08	1.22209737814485e-05	9.29624808986725e-06	Gdf15/Lemd2/Klf4/Epha2/Tnf/Vegfa/Angpt1/Maz/Hbegf/Egfr/Tpbg/Ddr1/Plk3/Mfhas1/Irs2/Pear1/Pdgfa/Pde3b/Vav2/Flcn/Akt1/Erbb2/F2r/C1qtnf12/Tgfb1/Rara/Unc5b/Ret/Eng/Stk11/Arrb2/Sh2b3/Pdgfb/Clcf1/Rgl2/Phlda3/Ddit3/Tyro3/Fkrp	39
GO:0038066	GO:0038066	p38MAPK cascade	15/886	55/16876	9.31831778989595e-08	1.22209737814485e-05	9.29624808986725e-06	Mapk11/Vegfa/Mfhas1/Gadd45g/Gadd45a/Mink1/Dusp1/Zc3h12a/Ezr/Zfp36/Map2k3/Mapkapk2/Sash1/Sphk1/Map3k5	15
GO:0009952	GO:0009952	anterior/posterior pattern specification	34/886	238/16876	1.02985764538048e-07	1.3177154165039e-05	1.00235952083117e-05	Notch1/Dll1/Yy1/Ski/Celsr2/Bhlhe40/Hey1/Hoxb8/Nr2f2/Hoxb6/Fzd5/Cobl/Hoxd3/Arc/Hoxb9/Acvr2b/Celsr1/Ets2/Srf/Kat2a/Zbtb16/Ttn/Hoxd9/Hes1/Hoxb5/Hoxb3/Pcgf2/Kdm2b/Rarg/Plxna2/Smo/Smad3/Tcf7l1/Ddit3	34
GO:0140747	GO:0140747	regulation of ncRNA transcription	19/886	90/16876	1.66145047102455e-07	2.07523075499876e-05	1.57858614928673e-05	Egr1/App/Myc/Klf4/Fos/Tnf/Yy1/Egfr/Hdac4/Jun/Foxo3/Srf/Tgfb1/Rara/Ncor2/Pdgfb/Smad6/Smad3/Smad1	19
GO:0050673	GO:0050673	epithelial cell proliferation	54/886	491/16876	2.13327420937532e-07	2.4869236671962e-05	1.89175263806826e-05	Col18a1/Tacstd2/Myc/Emc10/Epha2/Cebpb/Notch1/Tnf/Nfkbiz/Plau/Vegfa/Efnb2/Egfr/Hey1/Jun/Nr4a1/Col4a3/Nr2f2/Irs2/Grn/Cyba/Ceacam1/Zfp703/Nupr1/Bcl2l1/Bax/Jag1/Id2/Tbx2/Flcn/Akt1/Erbb2/Stat6/Deaf1/Errfi1/Wnt10b/Hes1/Zfp36/Tgfb1/Fzd7/Eng/Pura/Stk11/Sfn/Bcl2l2/Pdgfb/Nfatc1/Pygo2/Smo/Smad3/Srsf6/Sidt2/Ern1/Hsf1	54
GO:0048013	GO:0048013	ephrin receptor signaling pathway	12/886	37/16876	2.23039418140707e-07	2.54361910340467e-05	1.93487971206275e-05	Epha2/Notch1/Efna5/Efnb2/Cdk5r1/Efna1/Efnb1/Tiam1/Ephb4/Crk/Nck2/Ephb2	12
GO:0048661	GO:0048661	positive regulation of smooth muscle cell proliferation	21/886	112/16876	3.17857574113923e-07	3.54783156128008e-05	2.69876385994598e-05	Egr1/Myc/Tnf/Vegfa/Hbegf/Egfr/Hdac4/Jun/Cyba/Id2/Akt1/Grk2/Tgfb1/Ldlrap1/Pde4d/Pdgfb/Mef2d/Notch3/Gnai2/Map3k5/Ern1	21
GO:0043010	GO:0043010	camera-type eye development	43/886	361/16876	4.41456813554072e-07	4.63176488780932e-05	3.52329006354418e-05	Klf4/Epha2/Rcn1/Notch1/Vegfa/Dll1/Aqp5/Fzd4/Yy1/Ski/Egfr/Jun/Grn/Fzd5/Scrib/Slc4a7/Bax/Jag1/Tbx2/Acvr2b/Slc25a25/Srf/Casz1/Hes1/Man2a1/Tgif1/Tgfb1/Rara/Chd7/Nf2/Kdm2b/Pdgfb/Tfap2a/Atf4/Pygo2/Rarg/Nectin1/Smad3/Tbc1d20/Tgif2/Smarcd3/Ephb2/Fkrp	43
GO:0033002	GO:0033002	muscle cell proliferation	35/886	265/16876	4.66303504231437e-07	4.79652584940807e-05	3.64862040153019e-05	Egr1/Myc/Klf4/Mapk11/Timp3/Notch1/Tnf/Vegfa/Angpt1/Hbegf/Egfr/Hdac4/Pim1/Jun/Cyba/Id2/Tbx2/Akt1/Gna13/Grk2/Tgfb1/Ldlrap1/Pde4d/Pdgfb/Rxrb/Trib1/Selenon/Mef2d/Notch3/Gnai2/Map3k5/Smad1/Gna12/Ddit3/Ern1	35
GO:0050878	GO:0050878	regulation of body fluid levels	41/886	340/16876	5.90645250893526e-07	5.95870189651431e-05	4.53266426343595e-05	Aqp2/Thbd/Clcnka/Plau/Vegfa/Aqp5/Fosl2/Scnn1a/Adora1/Egfr/Scnn1b/Ddr1/Celsr2/Cd9/Cyba/Ceacam1/Tspan9/Pear1/Aqp3/Plaur/Pdgfa/Nbeal2/Mllt6/Gna13/Srf/F2r/Gpat4/Sytl2/Usf2/Sh2b3/Pip5k1c/Pdgfb/Prkcd/Emp2/Bloc1s4/Gnai2/Adra2a/P2ry2/Ephb2/Tyro3/Serpine1	41
GO:0040013	GO:0040013	negative regulation of locomotion	41/886	345/16876	8.67477962870697e-07	7.98384104073627e-05	6.07314673544379e-05	Tacstd2/Cldn3/Klf4/Spint2/Nbl1/Notch1/Tnf/Sema4b/Cd63/Rhob/Adora1/Card10/Gadd45a/Dusp1/Nr2f2/Wnt4/Sema6d/Sema3f/Adamts9/Patz1/Bcl2/Sema4c/Jag1/Flcn/Akt1/Gna13/Srf/Bcr/Tgfb1/Eng/Ing1/Dlg5/Pdgfb/Crk/Stc1/Trib1/Ccdc125/Ldlrad4/Gna12/Stk24/Serpine1	41
GO:0048762	GO:0048762	mesenchymal cell differentiation	33/886	250/16876	1.00032371271583e-06	8.89440372357164e-05	6.76579338966232e-05	Timp3/Notch1/Sema4b/Vegfa/Pofut2/Foxa1/Hey1/Wnt4/Sema6d/Sema3f/Plaur/Bcl2/Zfp703/Sema4c/Jag1/Efna1/Hes1/Efnb1/Tiam1/Tgfb1/Ret/Eng/Vasn/Dlg5/Smad7/Bcl9l/Tfap2a/Nfatc1/Emp2/Pawr/Smo/Smad3/Ldlrad4	33
GO:2000146	GO:2000146	negative regulation of cell motility	38/886	314/16876	1.39304925455165e-06	0.000117049	8.9036905105815e-05	Tacstd2/Cldn3/Klf4/Spint2/Nbl1/Notch1/Tnf/Cd63/Rhob/Adora1/Card10/Gadd45a/Dusp1/Nr2f2/Wnt4/Sema6d/Adamts9/Patz1/Bcl2/Jag1/Flcn/Akt1/Gna13/Srf/Bcr/Tgfb1/Eng/Ing1/Dlg5/Pdgfb/Crk/Stc1/Trib1/Ccdc125/Ldlrad4/Gna12/Stk24/Serpine1	38
GO:0035909	GO:0035909	aorta morphogenesis	11/886	36/16876	1.40566045122211e-06	0.000117049	8.9036905105815e-05	Notch1/Efnb2/Hey1/Adamts9/Jag1/Tbx2/Srf/Hes1/Chd7/Eng/Ephb4	11
GO:0007178	GO:0007178	transmembrane receptor protein serine/threonine kinase signaling pathway	42/886	367/16876	1.73067096103918e-06	0.000141861	0.000107911	Grem2/Gdf15/Egr1/Furin/Lemd2/Pmepa1/Fos/Itga3/Ccn1/Nbl1/Notch1/Ski/Jun/Zfp703/Sh2b1/Pxn/Acvr2b/Flcn/Megf8/Rgmb/Hes1/Tgif1/Tnrc6c/Tgfb1/Eng/Ing1/Vasn/Stk11/Arrb2/Smad7/Bcl9l/Smurf1/Smad6/Lats2/Smad3/Fbxl15/Tgif2/Smad1/Pelo/Zfp451/Ldlrad4/Crim1	42
GO:0002237	GO:0002237	response to molecule of bacterial origin	36/886	294/16876	1.99543935146e-06	0.000161047	0.000122505	Cebpb/Tnf/Nfkbiz/Fosl2/Cd14/Cxcl16/Nr4a1/Nfkbia/Fzd5/Sirpa/Zc3h12a/Abca1/Hnrnpa0/Akt1/Mgst1/Pabpn1/Plscr2/F2r/Zfp36/Bcr/Rara/Map2k3/Cd68/Mapkapk3/Pde4d/Tfap2a/Smad6/Mapkapk2/Sash1/Trib1/Map2k7/Tap2/Sbno2/Cactin/Hsf1/Serpine1	36
GO:0061041	GO:0061041	regulation of wound healing	21/886	126/16876	2.37620682000496e-06	0.000180661	0.000137425	Cldn4/Tnfrsf12a/Cldn3/Tnf/Plau/Hbegf/Wnt4/Cd9/Ceacam1/Plaur/Pdgfa/F2r/Sh2b3/Pdgfb/Crk/Prkcd/Adra2a/Smad3/Srsf6/Ephb2/Serpine1	21
GO:0051147	GO:0051147	regulation of muscle cell differentiation	24/886	159/16876	2.87079642268207e-06	0.000209169	0.000159111	Atp11a/Notch1/Sik1/Dll1/Efnb2/Piezo1/Yy1/Lamb1/Hdac4/Bcl2/Id2/Kat2a/Tgfb1/Fzd7/Eng/Ptbp1/Rbm38/Arrb2/Pdgfb/Nfatc1/Daxx/Maml1/Smarcd3/Smad1	24
GO:0090287	GO:0090287	regulation of cellular response to growth factor stimulus	37/886	313/16876	3.34200470426698e-06	0.000233762	0.000177818	Grem2/Furin/Lemd2/Pmepa1/Fam20c/Itga3/Ccn1/Nbl1/Notch1/Cd63/Vegfa/Dll1/Angpt1/Fzd4/Ski/Wnt4/Zfp703/Flcn/Hes1/Tgfb1/Gpc1/Eng/Ing1/Vasn/Stk11/Smad7/Bcl9l/Pdgfb/Smurf1/Smad6/Lats2/Smad3/Fbxl15/Pelo/Zfp451/Ldlrad4/Crim1	37
GO:2000116	GO:2000116	regulation of cysteine-type endopeptidase activity	30/886	229/16876	3.59831312369404e-06	0.000237461	0.000180632	Ccn2/App/Myc/Klf4/Ccn1/Tnf/Vegfa/Nr4a1/Col4a3/Bcl2l11/Plaur/Wnt9a/Bax/Akt1/Bok/Grk2/F2r/Ret/Dele1/Arrb2/Sfn/Tbc1d10a/Hip1r/Tnfsf15/Pawr/Smad3/Rffl/Ints1/Map3k5/Hsf1	30
GO:0003007	GO:0003007	heart morphogenesis	34/886	277/16876	3.62120709137154e-06	0.000237461	0.000180632	Lemd2/Ly6e/Ccn1/Notch1/Vegfa/Dll1/Angpt1/Dvl1/Pim1/Hey1/Jun/Jag1/Id2/Tbx2/Srf/Megf8/Ttn/Efna1/Hes1/Tgfb1/Chd7/Eng/Ncor2/Smad7/Ephb4/Tfap2a/Nfatc1/Emp2/Smad6/Egln1/Smo/Smad3/Smarcd3/Fkrp	34
GO:0021915	GO:0021915	neural tube development	27/886	195/16876	3.83450615057001e-06	0.000248343	0.00018891	Spint2/Epha2/Notch1/Dvl1/Brd2/Ski/Plod3/Foxa1/Sdc4/Cobl/Sema4c/Scrib/Celsr1/Deaf1/Kat2a/Hes1/Tgif1/Tgfb1/Rara/Kdm2b/Tfap2a/Dzip1l/Rarg/Plxna2/Lmo4/Smo/Gatad2a	27
GO:0008544	GO:0008544	epidermis development	42/886	379/16876	3.95512284547646e-06	0.000253031	0.000192476	Cldn4/Klf4/Plec/Epha2/Tmprss13/Notch1/Tnf/Mafg/Nfkbiz/Runx1/Foxq1/Dll1/Fosl2/Plod3/Nab2/Egfr/Maff/Ntf3/Hey1/Slc39a7/Plod1/Pdgfa/Bcl2/Scrib/Slc4a7/Jag1/Akt1/Celsr1/Errfi1/Srf/Wnt10b/Hes1/Zfp36/Bcr/Ncor2/Sfn/Tfap2a/Kazn/Klf7/Lats2/Smo/Srsf6	42
GO:0045598	GO:0045598	regulation of fat cell differentiation	22/886	143/16876	5.37203725317196e-06	0.000320845	0.00024406	Jdp2/Cebpb/Tnf/Vegfa/Zfp36l2/Pim1/Zc3h12a/Jag1/Id2/Flcn/Akt1/Zbtb16/Wnt10b/Hes1/Zfp36/Tgfb1/Ncor2/Metrnl/Trio/Smad3/Atat1/Ddit3	22
GO:0014910	GO:0014910	regulation of smooth muscle cell migration	18/886	102/16876	5.39048844044037e-06	0.000320845	0.00024406	Egr1/Myc/Plau/Hdac4/Sema6d/Plxna1/Pdgfa/Bcl2/Gna13/Pde4d/Pdgfb/Crk/Ssh1/Trib1/Smo/P2ry2/Gna12/Serpine1	18
GO:0060606	GO:0060606	tube closure	19/886	112/16876	5.44323235059022e-06	0.000320845	0.00024406	Spint2/Dvl1/Brd2/Ski/Sdc4/Cobl/Sema4c/Scrib/Celsr1/Deaf1/Kat2a/Tgif1/Tgfb1/Rara/Kdm2b/Tfap2a/Rarg/Lmo4/Gatad2a	19
GO:0001666	GO:0001666	response to hypoxia	29/886	222/16876	5.51129621069717e-06	0.000321247	0.000244366	Egr1/Atp1b1/Myc/Fmn2/Notch1/Hyou1/Plau/Vegfa/Fzd4/Fosl2/Adora1/Scap/Plk3/Slc9a1/P4hb/Aqp3/Bcl2/Cpeb2/Nr4a2/Akt1/Tgfb1/Eng/Cbfa2t3/Vasn/Pygm/Daxx/Egln1/Limd1/Smad3	29
GO:0003158	GO:0003158	endothelium development	21/886	135/16876	7.32104238862501e-06	0.000405422	0.000308396	Col18a1/Cldn3/Lcn2/Notch1/Tnf/Rhob/Vegfa/Dll1/Fzd4/Plod3/Hey1/Nr2f2/Ceacam1/Ikbkb/Ezr/Jag1/Acvr2b/Hoxb5/Pde4d/Pdgfb/Stc1	21
GO:0071559	GO:0071559	response to transforming growth factor beta	30/886	238/16876	7.87478554677094e-06	0.000421542	0.000320659	Furin/Pmepa1/Fos/Itga3/Nfkbiz/Runx1/Ski/Zfp36l2/Jun/Zfp703/Pxn/Flcn/Tnrc6c/Tgfb1/Eng/Ing1/Vasn/Stk11/Arrb2/Smad7/Bcl9l/Crk/Smurf1/Smad6/Lats2/Smad3/Smad1/Zfp451/Ldlrad4/Serpine1	30
GO:0061045	GO:0061045	negative regulation of wound healing	14/886	68/16876	9.47442219241818e-06	0.000477912	0.000363538	Cldn3/Tnf/Plau/Wnt4/Cd9/Ceacam1/Plaur/Pdgfa/Sh2b3/Pdgfb/Crk/Prkcd/Smad3/Serpine1	14
GO:0045216	GO:0045216	cell-cell junction organization	28/886	218/16876	1.0991333661562e-05	0.000533894	0.000406122	Cldn4/Cldn3/Plec/Epha2/Tnf/Vegfa/Efnb2/Cd9/Cldn7/Ceacam1/Fzd5/Zfp703/Ikbkb/Kifc3/Flcn/Cdh24/Srf/F2r/Tgfb1/Nf2/Hdac7/Dlg5/Smad7/Nectin1/Pard3/Smad3/Ephb2/Fkrp	28
GO:0042063	GO:0042063	gliogenesis	41/886	384/16876	1.27271307089821e-05	0.000595537	0.000453013	App/Myc/Plec/Notch1/Tnf/Ndrg1/Dll1/Lamb1/Ski/Csf1/Nab2/Egfr/Ntf3/Tnfrsf21/Syne2/Cdk5r1/Grn/Cd9/Slc45a3/Scrib/Mxra8/Id2/Akt1/Erbb2/Grk2/Casz1/Hes1/Tiam1/Gjc2/Tgfb1/Gpc1/Nf2/Itgb4/Plpp3/Pdgfb/Clcf1/Atf5/Pard3/Smo/Dab1/Fkrp	41
GO:0035264	GO:0035264	multicellular organism growth	27/886	208/16876	1.29228989390625e-05	0.000595537	0.000453013	Gdf15/App/Plec/Fosl2/Csf1/Scnn1b/Ppib/Flvcr1/Rai1/Bcl2/Ezr/Ankrd11/Slc25a25/Kat2a/Llgl2/Rara/Chd7/Stk40/Gpat4/Pde4d/Rarg/Daxx/Atf5/Smo/Ercc1/Plac8/Hsf1	27
GO:0050678	GO:0050678	regulation of epithelial cell proliferation	43/886	413/16876	1.46809034359002e-05	0.000658257	0.000500722	Col18a1/Tacstd2/Myc/Emc10/Notch1/Tnf/Plau/Vegfa/Efnb2/Egfr/Hey1/Jun/Nr4a1/Col4a3/Nr2f2/Irs2/Grn/Cyba/Ceacam1/Zfp703/Nupr1/Bax/Jag1/Flcn/Akt1/Erbb2/Deaf1/Errfi1/Wnt10b/Hes1/Zfp36/Tgfb1/Fzd7/Eng/Stk11/Sfn/Pdgfb/Nfatc1/Pygo2/Smo/Smad3/Srsf6/Hsf1	43
GO:0001763	GO:0001763	morphogenesis of a branching structure	30/886	246/16876	1.51632461732984e-05	0.000674122	0.000512791	Tacstd2/Myc/Spint2/Epha2/Notch1/Tnf/Vegfa/Angpt1/Csf1/Ddr1/Foxa1/Wnt4/Fzd5/Plxna1/Pdgfa/Hs3st3b1/Bcl2/Pxn/Tbx2/Ntn4/Celsr1/Gna13/Srf/Llgl2/Tgfb1/Eng/Dlg5/Pdgfb/Nfatc1/Smo	30
GO:0018209	GO:0018209	peptidyl-serine modification	36/886	322/16876	1.57760990193831e-05	0.000689678	0.000524624	App/Tnf/Vegfa/Angpt1/Mapk12/Egfr/Ntf3/Ppp1r15a/Gadd45a/Cdk5r1/Tnks1bp1/Bcl2/Ikbkb/Bax/Pkn1/Akt1/Grk2/Mapk13/Tgfb1/Ret/Arrb2/Smad7/Mapkapk3/Pde4d/Prkcd/Mapkapk2/Galnt2/Lats2/Csnk1g2/Galnt3/Fnip2/Nck2/Cnksr3/Mast2/Ern1/Map3k10	36
GO:2000377	GO:2000377	regulation of reactive oxygen species metabolic process	23/886	165/16876	1.75926569379592e-05	0.000750334	0.000570764	App/Lcn2/Arg2/Tnf/Ier3/Plau/Slc5a3/Egfr/Hdac4/Gadd45a/Cyba/Hk2/Bcl2/Zc3h12a/Foxo3/Akt1/Bcr/Tgfb1/Pdgfb/Tfap2a/Prkcd/Gnai2/Nnt	23
GO:0034329	GO:0034329	cell junction assembly	46/886	458/16876	1.87940491555805e-05	0.000782489	0.000595223	Cldn4/App/Cldn3/Plec/Epha2/Tnf/Efna5/Vegfa/Efnb2/Dvl1/Tpbg/Nlgn2/Sdc4/Lrfn4/Agrn/Wnt4/Cd9/Cldn7/Fzd5/Bcl2/Zfp703/Ikbkb/Pxn/Flcn/Cdh24/Srf/Adgrl1/Efnb1/Bcr/S100a10/Lrfn3/Hdac7/Nptxr/Dlg5/Itgb4/Vmp1/Smad7/Lzts3/Pdgfb/Crk/Nectin1/Pard3/Arf6/Smad3/Ephb2/Fkrp	46
GO:0048145	GO:0048145	regulation of fibroblast proliferation	19/886	122/16876	1.93741121299097e-05	0.000800288	0.000608763	Myc/Fosl2/Ski/Egfr/Ifi30/Jun/Pdgfa/Nupr1/Bax/Fth1/Grk2/Tgif1/Tgfb1/Pdgfb/Pawr/Sphk1/Parp10/Lzts2/Serpine1	19
GO:0030323	GO:0030323	respiratory tube development	28/886	225/16876	1.98917859676643e-05	0.000808933	0.000615339	Ccn2/Hs6st1/Itga3/Notch1/Wnt7b/Tnf/Vegfa/Fosl2/Plod3/Abca3/Foxa1/Pdgfa/Tbx2/Acvr2b/Celsr1/Errfi1/Srf/Foxp4/Hes1/Man2a1/Tnrc6c/Tgfb1/Stk40/Ncor2/Dlg5/Traf4/Selenon/Srsf6	28
GO:0050767	GO:0050767	regulation of neurogenesis	47/886	473/16876	2.01330796272034e-05	0.000812447	0.000618012	Tnfrsf12a/Myc/Notch1/Wnt7b/Tnf/Sema4b/Efna5/Vegfa/Dll1/Fzd4/Ski/Egfr/Ntf3/Bhlhe40/Hey1/Sema6d/Sema3f/Plxna1/Mbp/Sema4c/Id2/Srf/Megf8/Casz1/Hes1/Spen/Man2a1/Tiam1/Gjc2/Tgfb1/Trak1/S100a10/Chd7/Nf2/Hoxb3/Stk11/Smurf1/Clcf1/Plxna2/Atf5/Rassf10/Smo/Smarcd3/Dab1/Trak2/Kctd11/Ephb2	47
GO:1903131	GO:1903131	mononuclear cell differentiation	48/886	488/16876	2.14421702740283e-05	0.000845757	0.00064335	Egr1/Myc/Shb/Cebpb/Jak3/Nfkbiz/Runx1/Vegfa/Dll1/Fosl2/Yy1/Csf1/Zfp36l2/Gadd45g/Mink1/Jun/Wnt4/Irf2bp2/Slc39a7/Fzd5/Tnfsf9/Patz1/Bcl2/Zc3h12a/Bax/Id2/Erbb2/Stat6/Srf/Kat2a/Zbtb16/Wnt10b/Mpzl2/Tgfb1/Rara/Fzd7/Chd7/Relb/Nfil3/Hdac7/Stk11/Smad7/Il18r1/Sh2b3/Nfatc1/Clcf1/Smarcd3/Tyro3	48
GO:0032102	GO:0032102	negative regulation of response to external stimulus	46/886	463/16876	2.47043384162798e-05	0.000938424	0.00071384	Cldn3/Nbl1/Arg2/Notch1/Tnf/Sema4b/Ier3/Plau/Dvl1/Adora1/Mfhas1/Dusp1/H2-K1/Grn/Wnt4/Cd9/Sema6d/Sema3f/Ceacam1/Sirpa/Plaur/Pdgfa/Sema4c/Zdhhc18/Akt1/H2-D1/Il20rb/C1qtnf12/Zfp36/Bcr/Tgfb1/Arrb2/Sh2b3/Pdgfb/Crk/Metrnl/Prkcd/Npff/Trib1/Fam3a/Smad3/Tap2/Bace1/Cactin/Tyro3/Serpine1	46
GO:0061448	GO:0061448	connective tissue development	34/886	303/16876	2.49848902671165e-05	0.000938424	0.00071384	Ccn2/Egr1/Bmp3/Ccn1/Notch1/Wnt7b/Runx1/Fosl2/Csf1/Ddrgk1/Foxa1/Hoxd3/Wnt9a/Serpinh1/Id2/Slc25a25/Srf/Kat2a/Zbtb16/Col11a2/Tgfb1/Rara/Hoxb3/Smad7/Pdgfb/Stc1/Klf7/Rarg/Zfp219/Mef2d/Smad3/Smad1/Bmp1/Fkrp	34
GO:0046660	GO:0046660	female sex differentiation	20/886	135/16876	2.50437197833692e-05	0.000938424	0.00071384	Cebpb/Runx1/Vegfa/Angpt1/Fzd4/Nr2f2/Wnt4/Bcl2/Nupr1/Bcl2l1/Bax/Foxo3/Grk2/Chd7/Arrb2/Pde4d/Lhfpl2/Schip1/Tyro3/Serpine1	20
GO:0071216	GO:0071216	cellular response to biotic stimulus	28/886	229/16876	2.75332680896134e-05	0.00100305	0.000763002	Cebpb/Notch1/Tnf/Nfkbiz/Cd14/Cxcl16/Nfkbia/Bcl2l11/Fzd5/Sirpa/Zc3h12a/Abca1/Akt1/Pabpn1/Plscr2/Zfp36/Bcr/Rara/Map2k3/Cd68/Pde4d/Sash1/Trib1/Map2k7/Sbno2/Cactin/Ddit3/Serpine1	28
GO:0010952	GO:0010952	positive regulation of peptidase activity	24/886	183/16876	3.25108503988256e-05	0.00115393	0.00087777	Ccn2/Cldn4/App/Myc/Cldn3/Ccn1/Tnf/Ddrgk1/Col4a3/Bcl2l11/Grn/Mbp/Bax/Bok/Efna1/F2r/Ret/Tbc1d10a/Hip1r/Tnfsf15/Pawr/Smad3/Map3k5/Hsf1	24
GO:0097193	GO:0097193	intrinsic apoptotic signaling pathway	34/886	307/16876	3.27611152135509e-05	0.00115393	0.00087777	App/Myc/Epha2/Cebpb/Tnf/Hyou1/Ier3/P4hb/Pttg1ip/Tmem109/Bcl2l11/Plaur/Bcl2/Ppp1r13b/Nupr1/Bcl2l1/Bax/Flcn/Akt1/Bok/Stk11/Sfn/Bcl2l2/Aen/Atf4/Daxx/Fnip2/Nck2/Mcl1/Map3k5/Phlda3/Stk24/Ddit3/Ern1	34
GO:0070372	GO:0070372	regulation of ERK1 and ERK2 cascade	35/886	320/16876	3.27745607376983e-05	0.00115393	0.00087777	Ccn2/App/Klf4/Epha2/Ccn1/Timp3/Notch1/Akap12/Vegfa/Angpt1/Egfr/Tpbg/Mfhas1/Jun/Dusp1/Dusp6/Ceacam1/Sirpa/Pdgfa/Ezr/Flcn/Erbb2/Errfi1/F2r/Tiam1/Tgfb1/Rara/Arrb2/Pdgfb/Clcf1/Gnai2/Map2k7/Cnksr3/Ephb2/Pde8a	35
GO:0045444	GO:0045444	fat cell differentiation	30/886	257/16876	3.52280729177538e-05	0.00120789	0.000918814	Klf4/Jdp2/Cebpb/Tnf/Vegfa/Fosl2/Zfp36l2/Cebpd/Pim1/Nr4a1/Zc3h12a/Nr4a2/Jag1/Id2/Flcn/Akt1/Zbtb16/Wnt10b/Hes1/Zfp36/Tgfb1/Ncor2/Metrnl/Trio/Smad6/Atf5/Smad3/Plac8/Atat1/Ddit3	30
GO:0009100	GO:0009100	glycoprotein metabolic process	37/886	348/16876	3.65265123712725e-05	0.00124427	0.000946494	Hs6st1/Man1c1/Jak3/Prkcsh/Pofut2/Plod3/Hbegf/B3gnt7/Galnt11/Hs3st1/Phlda1/St8sia6/Man1b1/Mgat1/Cant1/Mogs/Nus1/Hs3st3b1/Bcl2/Tmtc1/Man2a1/Tet3/Gpc1/Chpf/Pomt1/Gcnt1/Galnt2/Ndst1/Pawr/Galnt3/Fbxo44/Mgat4a/Mgat4b/Golph3/Galns/Trak2/Fkrp	37
GO:0030866	GO:0030866	cortical actin cytoskeleton organization	10/886	42/16876	4.79045879424033e-05	0.00152633	0.00116105	Plec/Tnf/Rtkn/Ikbkb/Ezr/Llgl2/Llgl1/Ehd2/Arf6/Fhod1	10
GO:0048562	GO:0048562	embryonic organ morphogenesis	35/886	326/16876	4.81900736924594e-05	0.00152633	0.00116105	Myc/Epha2/Notch1/Dll1/Dvl1/Hoxb8/Flvcr1/Hoxb6/Fzd5/Hoxd3/Wnt9a/Scrib/Hoxb9/Id2/Tbx2/Celsr1/Srf/Megf8/Hoxd9/Efna1/Hes1/Bcr/Chd7/Hoxb5/Eng/Hoxb3/Pcgf2/Kdm2b/Tfap2a/Rarg/Ndst1/Smo/Smad3/Slc39a3/Ephb2	35
GO:0060716	GO:0060716	labyrinthine layer blood vessel development	8/886	27/16876	5.07967876738688e-05	0.00158619	0.00120658	Hs6st1/Ccn1/Junb/Hey1/Fzd5/Akt1/Hes1/Llgl2	8
GO:0030856	GO:0030856	regulation of epithelial cell differentiation	22/886	165/16876	5.31213038662599e-05	0.00163834	0.00124625	Cebpb/Notch1/Tnf/Mafg/Vegfa/Dll1/Maff/Hey1/Ceacam1/Ikbkb/Wnt9a/Jag1/Errfi1/Foxp4/Wnt10b/Hes1/Zfp36/Sfn/Klf7/Smo/Srsf6/Serpine1	22
GO:0035924	GO:0035924	cellular response to vascular endothelial growth factor stimulus	12/886	60/16876	5.52065362376855e-05	0.00166445	0.00126611	Notch1/Cd63/Vegfa/Dll1/Nr4a1/Nus1/Akt1/Map2k3/Pdgfb/Mapkapk2/Sphk1/Ern1	12
GO:0048144	GO:0048144	fibroblast proliferation	20/886	143/16876	5.8122870154649e-05	0.00174236	0.00132538	Myc/Fosl2/Ski/Egfr/Ifi30/Jun/Pdgfa/Nupr1/Bax/Fth1/Grk2/Kat2a/Tgif1/Tgfb1/Pdgfb/Pawr/Sphk1/Parp10/Lzts2/Serpine1	20
GO:0007411	GO:0007411	axon guidance	28/886	239/16876	5.95475552676264e-05	0.00175498	0.00133498	App/Notch1/Wnt7b/Sema4b/Efna5/Vegfa/Efnb2/Dvl1/Ntf3/Agrn/Cdk5r1/Sema6d/Sema3f/Plxna1/Sema4c/Erbb2/Megf8/Efna1/Efnb1/Unc5b/Trio/Klf7/Nectin1/Plxna2/Notch3/Lmo4/Smo/Ephb2	28
GO:0097485	GO:0097485	neuron projection guidance	28/886	239/16876	5.95475552676264e-05	0.00175498	0.00133498	App/Notch1/Wnt7b/Sema4b/Efna5/Vegfa/Efnb2/Dvl1/Ntf3/Agrn/Cdk5r1/Sema6d/Sema3f/Plxna1/Sema4c/Erbb2/Megf8/Efna1/Efnb1/Unc5b/Trio/Klf7/Nectin1/Plxna2/Notch3/Lmo4/Smo/Ephb2	28
GO:0071456	GO:0071456	cellular response to hypoxia	17/886	111/16876	6.50738849365066e-05	0.00187724	0.00142798	Egr1/Myc/Fmn2/Notch1/Hyou1/Vegfa/Plk3/Slc9a1/P4hb/Aqp3/Bcl2/Cpeb2/Akt1/Tgfb1/Vasn/Daxx/Egln1	17
GO:0007519	GO:0007519	skeletal muscle tissue development	24/886	191/16876	6.52893218073864e-05	0.00187724	0.00142798	Egr1/Myc/Lemd2/Fos/Plec/Notch1/Dll1/Ski/Maff/Hdac4/Nr4a1/Nr2f2/Bcl2/Nupr1/Wnt10b/Hoxd9/Tgfb1/Zbtb18/Gpc1/Bcl9l/Selenon/Mef2d/Smo/Fkrp	24
GO:0045682	GO:0045682	regulation of epidermis development	12/886	61/16876	6.5485236437282e-05	0.00187724	0.00142798	Notch1/Mafg/Dll1/Nab2/Maff/Hey1/Errfi1/Hes1/Zfp36/Sfn/Klf7/Srsf6	12
GO:0071276	GO:0071276	cellular response to cadmium ion	8/886	28/16876	6.7862592850325e-05	0.00191997	0.00146048	Fos/Egfr/Jun/Mt2/Mt1/Akt1/Daxx/Hsf1	8
GO:0010544	GO:0010544	negative regulation of platelet activation	6/886	15/16876	6.8439764353898e-05	0.00191997	0.00146048	Cd9/Ceacam1/Pdgfa/Sh2b3/Pdgfb/Prkcd	6
GO:0048738	GO:0048738	cardiac muscle tissue development	30/886	268/16876	7.6954480985307e-05	0.00208094	0.00158293	Mapk11/Plec/Ly6e/Notch1/Sik1/Vegfa/Dll1/Angpt1/Efnb2/Yy1/Pim1/Hey1/Slc9a1/Adamts9/Id2/Tbx2/Srf/Kat2a/Ttn/Tgfb1/Rara/Fzd7/Chd7/Eng/Arrb2/Smad7/Rxrb/Egln1/Maml1/Smad1	30
GO:0051348	GO:0051348	negative regulation of transferase activity	28/886	243/16876	7.98126891777775e-05	0.00213621	0.00162497	Camk2n1/Shb/Plec/Gprc5a/Hexim1/Gadd45g/Gadd45a/Dusp1/Nr2f2/Irs2/Ceacam1/Pkn1/Akt1/Errfi1/Zfp36/Nf2/Midn/Smad7/Tesk1/Prkcd/Trim27/Daxx/Akt1s1/Trib1/Lats2/Mllt1/Nup62/Ephb2	28
GO:0070555	GO:0070555	response to interleukin-1	15/886	92/16876	8.33866028466337e-05	0.00222054	0.00168912	Egr1/App/Mapk11/Cebpb/Yy1/Hdac4/Nfkbia/Sirpa/Ikbkb/Zc3h12a/Mapk13/Usp10/Map2k7/Cactin/Serpine1	15
GO:0048638	GO:0048638	regulation of developmental growth	39/886	390/16876	8.76957726555384e-05	0.00230026	0.00174976	Gdf15/App/Tnfrsf12a/Mapk11/Notch1/Sema4b/Efna5/Vegfa/Dll1/Fosl2/Yy1/Csf1/Pim1/Ppib/Agrn/Flvcr1/Dusp6/Bcl2l11/Grn/Rai1/Sema6d/Sema3f/Bcl2/Sema4c/Ezr/Tbx2/Akt1/Srf/Megf8/Chd7/Gpat4/Smad7/Smurf1/Daxx/Lats2/Smo/Plac8/Hsf1/Serpine1	39
GO:0098773	GO:0098773	skin epidermis development	21/886	159/16876	8.95240308361925e-05	0.00232497	0.00176855	Cldn4/Klf4/Plec/Tmprss13/Notch1/Tnf/Nfkbiz/Runx1/Foxq1/Dll1/Egfr/Slc39a7/Pdgfa/Bcl2/Akt1/Celsr1/Srf/Wnt10b/Ncor2/Sfn/Smo	21
GO:0048873	GO:0048873	homeostasis of number of cells within a tissue	10/886	45/16876	9.00130697226675e-05	0.00232522	0.00176875	Notch1/Nfkbiz/Vegfa/Fosl2/Csf1/Bcl2/Bax/Il20rb/F2r/Smo	10
GO:0006935	GO:0006935	chemotaxis	42/886	433/16876	9.48833316199223e-05	0.00239307	0.00182036	App/Spp1/Plec/Epha2/Ccn1/Nbl1/Notch1/Wnt7b/Sema4b/Vegfa/Angpt1/Efnb2/Csf1/Hbegf/Cxcl16/Tpbg/Ntf3/Ppib/Agrn/Dusp1/Nr4a1/Sema6d/Sema3f/Pdgfa/Sema4c/Scrib/Itga1/Hoxb9/Megf8/Tiam1/Tgfb1/Eng/Arrb2/Pip5k1c/Pde4d/Pdgfb/Crk/Prkcd/Smad3/Il17rc/Slc37a4/Serpine1	42
GO:0061035	GO:0061035	regulation of cartilage development	13/886	73/16876	9.70657355000467e-05	0.0024364	0.00185332	Ccn2/Ccn1/Wnt9a/Kat2a/Zbtb16/Tgfb1/Rara/Smad7/Rarg/Zfp219/Smad3/Smad1/Bmp1	13
GO:0050866	GO:0050866	negative regulation of cell activation	26/886	221/16876	0.000100657	0.0025026	0.00190367	Arg2/Cebpb/Jak3/Runx1/Tnfrsf21/Sdc4/Grn/Cd9/Ceacam1/Pdgfa/Zc3h12a/Scrib/Id2/Pkn1/Erbb2/Il20rb/Bcr/Tgfb1/Dlg5/Smad7/Sh2b3/Pdgfb/Rassf5/Prkcd/Pawr/Tyro3	26
GO:0001836	GO:0001836	release of cytochrome c from mitochondria	12/886	64/16876	0.000106811	0.00260619	0.00198248	Jun/Bcl2l11/Plaur/Bcl2/Bcl2l1/Bax/Akt1/Bok/Arrb2/Sfn/Bcl2l2/Mcl1	12
GO:0002040	GO:0002040	sprouting angiogenesis	18/886	127/16876	0.000112815	0.00271479	0.00206509	Klf4/Epha2/Notch1/Vegfa/Dll1/Angpt1/Efnb2/Card10/Nr4a1/Adamts9/Ceacam1/Akt1/Srf/Tgfb1/Hdac7/Ephb4/Sh2b3/Smad1	18
GO:0030168	GO:0030168	platelet activation	15/886	95/16876	0.000121326	0.00287998	0.00219074	Cd9/Ceacam1/Tspan9/Pear1/Pdgfa/Gna13/Srf/F2r/Sh2b3/Pip5k1c/Pdgfb/Prkcd/Bloc1s4/Adra2a/Tyro3	15
GO:0032964	GO:0032964	collagen biosynthetic process	12/886	65/16876	0.000124826	0.00290133	0.00220698	Ccn2/Notch1/Fosl2/Wnt4/Serpinh1/Errfi1/F2r/Tgfb1/Eng/Arrb2/Pdgfb/Serpine1	12
GO:0070254	GO:0070254	mucus secretion	7/886	23/16876	0.000125424	0.00290133	0.00220698	Fosl2/Adora1/Egfr/Scnn1b/Cyba/Sytl2/P2ry2	7
GO:0106106	GO:0106106	cold-induced thermogenesis	20/886	151/16876	0.000125544	0.00290133	0.00220698	Lcn2/Cebpb/Notch1/Vegfa/Gadd45g/Acvr2b/Flcn/Stat6/Ces1d/Wnt10b/Ip6k1/Stk11/Il18r1/Atf4/Acsl1/Slc25a44/Plac8/Ddit3/Sfxn5/Hsf1	20
GO:0015803	GO:0015803	branched-chain amino acid transport	5/886	11/16876	0.000139717	0.0031593	0.00240321	Slc6a17/Slc3a2/Llgl2/Slc25a44/Slc43a2	5
GO:0062197	GO:0062197	cellular response to chemical stress	31/886	291/16876	0.000147385	0.00323425	0.00246023	Fos/Plec/Lcn2/Rhob/Aqp5/Egfr/Efhd1/Foxa1/Atp2a2/Jun/Sirpa/Zc3h12a/Cpeb2/Nr4a2/Foxo3/Akt1/Stat6/Mapk13/Mgst1/Relb/Pcgf2/Atf4/Prkcd/Selenon/Pawr/Sphk1/Map2k7/Letm1/Map3k5/Ddit3/Hsf1	31
GO:0046686	GO:0046686	response to cadmium ion	9/886	39/16876	0.000148214	0.00323425	0.00246023	Fos/Egfr/Jun/Mt2/Mt1/Akt1/Slc30a1/Daxx/Hsf1	9
GO:0035051	GO:0035051	cardiocyte differentiation	23/886	191/16876	0.000175524	0.00368321	0.00280174	Plec/Notch1/Sik1/Vegfa/Dll1/Efnb2/Yy1/Egfr/Slc9a1/Jag1/Tbx2/Srf/Kat2a/Ttn/Hes1/Tgfb1/Rara/Fzd7/Arrb2/Pdgfb/Rxrb/Smad6/Maml1	23
GO:0032943	GO:0032943	mononuclear cell proliferation	36/886	362/16876	0.000180502	0.00376678	0.00286531	Myc/Shb/Arg2/Cebpb/Jak3/Nfkbiz/Fosl2/Csf1/Tnfrsf21/Sdc4/H2-K1/Irs2/Wnt4/Ceacam1/Tnfsf9/Bcl2/Scrib/Bcl2l1/Bax/Pkn1/Erbb2/H2-D1/Hes1/Efnb1/Il20rb/Tgfb1/Pura/Dlg5/Rassf5/Prkcd/Emp2/Clcf1/Pawr/Nck2/Slc7a1/Ephb2	36
GO:0009895	GO:0009895	negative regulation of catabolic process	34/886	335/16876	0.000184104	0.0038024	0.00289241	Furin/Fmn2/Timp3/Tnf/Ier3/Vegfa/Adora1/Egfr/Hdac4/Ddrgk1/Nrbp2/Bcl2/Nupr1/Pde3b/Hnrnpa0/Flcn/Akt1/Tent5b/Srsf1/Tmem132a/Zfp36/Ptbp1/Cbfa2t3/Foxk2/Rbm38/Trim27/Mapkapk2/Zdhhc7/Adra2a/Smad3/Mcl1/Tent5c/Rilp/Usp36	34
GO:0032609	GO:0032609	type II interferon production	18/886	132/16876	0.000185831	0.00382301	0.00290809	App/Tnf/Nfkbiz/Runx1/Cd14/Gadd45g/Fzd5/Sirpa/Tnfsf9/Zc3h12a/Scrib/Il20rb/Rara/Il18r1/Pde4d/Trim27/Rnf19b/Ddit3	18
GO:0050819	GO:0050819	negative regulation of coagulation	10/886	49/16876	0.000191659	0.00390181	0.00296803	Thbd/Plau/Cd9/Ceacam1/Plaur/Pdgfa/Sh2b3/Pdgfb/Prkcd/Serpine1	10
GO:0071347	GO:0071347	cellular response to interleukin-1	13/886	78/16876	0.000194711	0.00394042	0.0029974	Egr1/Mapk11/Cebpb/Yy1/Nfkbia/Sirpa/Ikbkb/Zc3h12a/Mapk13/Usp10/Map2k7/Cactin/Serpine1	13
GO:0090257	GO:0090257	regulation of muscle system process	28/886	257/16876	0.000208527	0.00419132	0.00318825	Ccn2/Atp1b1/Klf4/Arg2/Notch1/Yy1/Adora1/Hdac4/Atp2a2/Slc9a1/Agrn/Nr4a1/Zc3h12a/Foxo3/Errfi1/Srf/Grk2/Ttn/F2r/Smad7/Pde4d/Nfatc1/Stc1/Selenon/Pawr/Sphk1/Adra2a/Smad3	28
GO:0045664	GO:0045664	regulation of neuron differentiation	26/886	232/16876	0.000221771	0.00440686	0.00335221	App/Nbl1/Notch1/Dll1/Ntf3/Foxa1/Hey1/Hoxd3/Bcl2/Jag1/Id2/Foxo3/Ywhag/Casz1/Hes1/Tgif1/Tiam1/Rara/Ret/Ptbp1/Tfap2a/Notch3/Tgif2/Dab1/Kctd11/Rgs6	26
GO:1903523	GO:1903523	negative regulation of blood circulation	7/886	25/16876	0.000224282	0.00443993	0.00337737	App/Tnf/Atp2a2/Zc3h12a/Grk2/Pde4d/Npff	7
GO:0045927	GO:0045927	positive regulation of growth	31/886	301/16876	0.000269592	0.00512696	0.00389998	Tnfrsf12a/Notch1/Efna5/Vegfa/Dll1/Csf1/Hbegf/Cxcl16/Egfr/Pim1/Ppib/Slc9a1/Agrn/Cyba/Bcl2/Ezr/Tbx2/Akt1/Erbb2/Srf/Megf8/Chd7/Smad7/Sfn/Kdm2b/Crk/Smurf1/Sphk1/Smo/Hsf1/Serpine1	31
GO:0010810	GO:0010810	regulation of cell-substrate adhesion	25/886	222/16876	0.00026979	0.00512696	0.00389998	Spp1/Tacstd2/Itga3/Ccn1/Notch1/Plau/Efna5/Vegfa/Fzd4/Csf1/Ddr1/Sdc4/Mink1/P4hb/Wnt4/Bcl2/Jag1/Fzd7/S100a10/Pdgfb/Crk/Tesk1/Emp2/Smad3/Serpine1	25
GO:0045637	GO:0045637	regulation of myeloid cell differentiation	25/886	222/16876	0.00026979	0.00512696	0.00389998	Myc/Fos/Cebpb/Tnf/Runx1/Dll1/Csf1/Hoxb8/Jun/Nfkbia/Brd1/Ceacam1/Klf13/Jag1/Id2/Foxo3/Gas2l1/Zbtb16/Zfp36/Tgfb1/Rara/Rarg/Trib1/Setd1a/Hsf1	25
GO:0045912	GO:0045912	negative regulation of carbohydrate metabolic process	11/886	61/16876	0.000293943	0.00550723	0.00418924	Sik1/Ier3/Soga1/Hdac4/Nupr1/Flcn/Kat2a/C1qtnf12/Tgfb1/Cbfa2t3/Midn	11
GO:0051098	GO:0051098	regulation of binding	37/886	386/16876	0.000306336	0.00563873	0.00428927	Grem2/App/Myc/Klf4/Angpt1/Ski/Hdac4/Ddrgk1/Atp2a2/Hey1/Agrn/Jun/Plaur/Bax/Id2/Akt1/Nes/Hes1/Tmem132a/Tiam1/Tgfb1/Rara/S100a10/Ldlrap1/Arrb2/Dot1l/Pdgfb/Crk/Hip1r/Pygo2/Habp4/Smo/Smad3/Smarcd3/Zfp462/Ddit3/Hsf1	37
GO:0050708	GO:0050708	regulation of protein secretion	32/886	317/16876	0.000310024	0.00564718	0.00429569	Camk2n1/Tnf/Gpr27/Efna5/Egfr/Nlgn2/Myo18a/Pim3/Irs2/Rhbdf1/Pde3b/Pde4c/Ttn/F2r/C1qtnf12/Llgl2/Tmem132a/Tiam1/Tgfb1/Ptbp1/Midn/Abcg1/Rhbdf2/Rab11fip3/Orai1/Llgl1/Klf7/Npff/Arf6/Adra2a/Golph3/Sidt2	32
GO:0035304	GO:0035304	regulation of protein dephosphorylation	13/886	82/16876	0.000324633	0.00584797	0.00444843	Tnf/Adora1/Mfhas1/Nuak1/Ppp1r15a/Ikbkb/Itga1/Tgfb1/Ptbp1/Prkcd/Pawr/Gnai2/Gna12	13
GO:2001233	GO:2001233	regulation of apoptotic signaling pathway	39/886	416/16876	0.000333793	0.00591581	0.00450004	App/Tnfrsf12a/Myc/Jak3/Timp3/Tnf/Hyou1/Ier3/Vegfa/Maz/P4hb/Pttg1ip/Bcl2l11/Wnt4/Plaur/Bcl2/Nupr1/Bcl2l1/Nr4a2/Bax/Flcn/Akt1/Bok/Itprip/Unc5b/Ret/Arrb2/Pcgf2/Bcl2l2/Atf4/Prkcd/Daxx/Cdk11b/Gnai2/Nck2/Mcl1/Rffl/Ddit3/Serpine1	39
GO:0060324	GO:0060324	face development	11/886	62/16876	0.000340654	0.00597682	0.00454645	Ski/Ankrd11/Srf/Tgfb1/Rara/Chd7/Hoxb3/Tfap2a/Rarg/Schip1/Csrnp1	11
GO:0003093	GO:0003093	regulation of glomerular filtration	5/886	13/16876	0.000356346	0.0061559	0.00468267	Adora1/Cyba/F2r/Pdgfb/Emp2	5
GO:0090279	GO:0090279	regulation of calcium ion import	8/886	35/16876	0.000370611	0.00637451	0.00484896	Atp2c2/Hes1/Slc30a1/Pdgfb/Stc1/Trim27/Pawr/Serpine1	8
GO:0050817	GO:0050817	coagulation	21/886	176/16876	0.000374337	0.00638426	0.00485637	Thbd/Plau/Cd9/Ceacam1/Tspan9/Pear1/Plaur/Pdgfa/Nbeal2/Gna13/Srf/F2r/Sh2b3/Pip5k1c/Pdgfb/Prkcd/Bloc1s4/Adra2a/Ephb2/Tyro3/Serpine1	21
GO:0016055	GO:0016055	Wnt signaling pathway	40/886	433/16876	0.000379748	0.00640565	0.00487265	Egr1/App/Myc/Klf4/Itga3/Notch1/Wnt7b/Fzd4/Dvl1/Egfr/Tpbg/Celsr2/Amotl2/Sdc1/Wnt4/Fzd5/Zfp703/Wnt9a/Foxo3/Celsr1/Wnt10b/Tmem132a/Tiam1/Tgfb1/Fzd7/Cdk14/Stk11/Plpp3/Bcl9l/Tmem170b/Pygo2/Lats2/Csnk1g2/Limd1/Smad3/Frat2/Tcf7l1/Grk6/Ddit3/Lzts2	40
GO:1901342	GO:1901342	regulation of vasculature development	30/886	294/16876	0.00039338	0.00655134	0.00498347	Tnfrsf12a/Klf4/Emc10/Epha2/Tnf/Runx1/Rhob/Vegfa/Dll1/Ppp1r15a/Gadd45a/Col4a3/Grn/Wnt4/Adamts9/Ceacam1/Hk2/Zc3h12a/Pde3b/Pxn/Flcn/Efna1/Eng/Sh2b3/Emp2/Sash1/Sphk1/Egln1/Smad1/Serpine1	30
GO:0198738	GO:0198738	cell-cell signaling by wnt	40/886	435/16876	0.000416608	0.00687272	0.00522794	Egr1/App/Myc/Klf4/Itga3/Notch1/Wnt7b/Fzd4/Dvl1/Egfr/Tpbg/Celsr2/Amotl2/Sdc1/Wnt4/Fzd5/Zfp703/Wnt9a/Foxo3/Celsr1/Wnt10b/Tmem132a/Tiam1/Tgfb1/Fzd7/Cdk14/Stk11/Plpp3/Bcl9l/Tmem170b/Pygo2/Lats2/Csnk1g2/Limd1/Smad3/Frat2/Tcf7l1/Grk6/Ddit3/Lzts2	40
GO:0072593	GO:0072593	reactive oxygen species metabolic process	26/886	243/16876	0.000457904	0.00743703	0.0056572	Ccn2/Gpx3/App/Lcn2/Ccn1/Arg2/Tnf/Ier3/Plau/Slc5a3/Egfr/Hdac4/Gadd45a/Cyba/Hk2/Bcl2/Zc3h12a/Foxo3/Akt1/Bcr/Tgfb1/Pdgfb/Tfap2a/Prkcd/Gnai2/Nnt	26
GO:0032965	GO:0032965	regulation of collagen biosynthetic process	10/886	55/16876	0.000513006	0.00803353	0.00611094	Ccn2/Notch1/Wnt4/Errfi1/F2r/Tgfb1/Eng/Arrb2/Pdgfb/Serpine1	10
GO:0042698	GO:0042698	ovulation cycle	11/886	65/16876	0.000519779	0.00809127	0.00615487	Egr1/Runx1/Fzd4/Egfr/Foxo3/Erbb2/Grk2/Arrb2/Pde4d/Schip1/Tyro3	11
GO:1990845	GO:1990845	adaptive thermogenesis	20/886	168/16876	0.000526178	0.00814257	0.00619389	Lcn2/Cebpb/Notch1/Vegfa/Gadd45g/Acvr2b/Flcn/Stat6/Ces1d/Wnt10b/Ip6k1/Stk11/Il18r1/Atf4/Acsl1/Slc25a44/Plac8/Ddit3/Sfxn5/Hsf1	20
GO:0001818	GO:0001818	negative regulation of cytokine production	30/886	300/16876	0.000551608	0.00847487	0.00644666	Furin/Klf4/Epha2/Arg2/Jak3/Tnf/Dll1/Angpt1/Yy1/Tnfrsf21/Ceacam1/Sirpa/Zc3h12a/Ezr/Errfi1/Il20rb/Zfp36/Tgfb1/Rara/Relb/Hdac7/Arrb2/Smad7/Trim27/Otud7b/Slc37a4/Cactin/Ddit3/Ephb2/Hsf1	30
GO:0046651	GO:0046651	lymphocyte proliferation	34/886	356/16876	0.000564433	0.00856057	0.00651186	Myc/Shb/Arg2/Cebpb/Jak3/Nfkbiz/Fosl2/Tnfrsf21/Sdc4/H2-K1/Irs2/Wnt4/Ceacam1/Tnfsf9/Bcl2/Scrib/Bax/Pkn1/Erbb2/H2-D1/Hes1/Efnb1/Il20rb/Tgfb1/Pura/Dlg5/Rassf5/Prkcd/Emp2/Clcf1/Pawr/Nck2/Slc7a1/Ephb2	34
GO:0061351	GO:0061351	neural precursor cell proliferation	24/886	220/16876	0.000564526	0.00856057	0.00651186	Spint2/Pou3f3/Notch1/Wnt7b/Vegfa/Grn/Tacc2/Id2/Foxo3/Nes/Gjc2/Tgfb1/Nf2/Ncor2/Tead3/Zfp503/Kdm2b/Atf5/Rassf10/Smo/Gnai2/Setd1a/Smarcd3/Kctd11	24
GO:0098801	GO:0098801	regulation of renal system process	6/886	21/16876	0.000565699	0.00856057	0.00651186	Adora1/Cyba/F2r/Pdgfb/Stc1/Emp2	6
GO:0046902	GO:0046902	regulation of mitochondrial membrane permeability	10/886	56/16876	0.000595614	0.00885154	0.00673319	Ier3/Slc9a1/Bcl2l11/Hk2/Bcl2/Bcl2l1/Bax/Bok/Bcl2l2/Hip1r	10
GO:0001783	GO:0001783	B cell apoptotic process	7/886	29/16876	0.00060595	0.0089797	0.00683068	Myc/Nfkbiz/Tnfrsf21/Irs2/Bcl2/Bax/Pkn1	7
GO:0072659	GO:0072659	protein localization to plasma membrane	30/886	302/16876	0.000615592	0.00909688	0.00691982	Atp1b1/Itga3/Epha2/Tnf/Egfr/Tpbg/Tspan14/Ikbkb/Scrib/Bcl2l1/Ezr/Atp2c2/Akt1/Errfi1/Vamp2/Rilpl2/Tgfb1/S100a10/Ldlrap1/Sytl2/Rhbdf2/Ehd2/Smurf1/Emp2/Arf6/Zdhhc7/Golph3/Ppfia1/Ephb2/Ttc7	30
GO:0010762	GO:0010762	regulation of fibroblast migration	9/886	47/16876	0.000653893	0.00947665	0.0072087	Akap12/Sdc4/Akt1/Gna13/Tgfb1/Pdgfb/Tfap2a/Rffl/Gna12	9
GO:0032651	GO:0032651	regulation of interleukin-1 beta production	13/886	88/16876	0.000653936	0.00947665	0.0072087	Egr1/App/Ccn1/Arg2/Tnf/Fzd5/Sirpa/Zc3h12a/Errfi1/F2r/Arrb2/Sphk1/Smad3	13
GO:0042542	GO:0042542	response to hydrogen peroxide	13/886	88/16876	0.000653936	0.00947665	0.0072087	Lcn2/Rhob/Sirpa/Bcl2/Stat6/Mapk13/Pcgf2/Crk/Prkcd/Sphk1/Map3k5/Stk24/Hsf1	13
GO:0061383	GO:0061383	trabecula morphogenesis	10/886	57/16876	0.000688915	0.0099015	0.00753187	Notch1/Vegfa/Hey1/Srf/Wnt10b/Chd7/Eng/Nfatc1/Egln1/Sbno2	10
GO:1900180	GO:1900180	regulation of protein localization to nucleus	19/886	160/16876	0.000740074	0.0105788	0.0080471	App/Angpt1/Card10/Mfhas1/Zc3h12a/Trim8/Flcn/Akt1/Tgfb1/Nf2/Stk11/Tesk1/Rassf5/Prkcd/Lats2/Smo/Nup62/Otud7b/Lzts2	19
GO:0060947	GO:0060947	cardiac vascular smooth muscle cell differentiation	5/886	15/16876	0.000761444	0.0106793	0.0081235	Notch1/Vegfa/Srf/Pdgfb/Smad6	5
GO:0071280	GO:0071280	cellular response to copper ion	5/886	15/16876	0.000761444	0.0106793	0.0081235	Aqp2/Mt2/Mt1/Daxx/Hsf1	5
GO:0097084	GO:0097084	vascular associated smooth muscle cell development	5/886	15/16876	0.000761444	0.0106793	0.0081235	Notch1/Vegfa/Hes1/Eng/Smad6	5
GO:0003014	GO:0003014	renal system process	16/886	124/16876	0.000771434	0.0106793	0.0081235	Cldn4/Aqp2/Itga3/Adora1/Scnn1b/Cyba/Aqp3/Bcl2/Mllt6/Pkn1/F2r/Bcr/Pdgfb/Stc1/Emp2/Gnai2	16
GO:0090559	GO:0090559	regulation of membrane permeability	11/886	68/16876	0.000771529	0.0106793	0.0081235	Cldn3/Ier3/Slc9a1/Bcl2l11/Hk2/Bcl2/Bcl2l1/Bax/Bok/Bcl2l2/Hip1r	11
GO:0098739	GO:0098739	import across plasma membrane	22/886	199/16876	0.000787854	0.0108765	0.00827356	Atp1b1/Lcn2/Arg2/Tnf/Scnn1a/Scnn1b/Slc6a6/Slc9a1/Kcnk5/Irs2/Kcnj16/Slc2a1/Akt1/Slc3a2/Slc6a9/Slc30a1/Acsl1/Lrrc8a/Prkcd/Pawr/Slc43a2/Slc7a1	22
GO:0070301	GO:0070301	cellular response to hydrogen peroxide	10/886	58/16876	0.000793938	0.0109031	0.0082938	Lcn2/Rhob/Sirpa/Stat6/Mapk13/Pcgf2/Prkcd/Sphk1/Map3k5/Hsf1	10
GO:0090162	GO:0090162	establishment of epithelial cell polarity	8/886	39/16876	0.000804338	0.0110171	0.0083805	Myo18a/Hey1/Hes1/Pard3/Arf6/Sipa1l3/Golph3/Frmd4b	8
GO:0034504	GO:0034504	protein localization to nucleus	31/886	321/16876	0.000807844	0.0110363	0.00839511	App/Notch1/Angpt1/Card10/Mfhas1/Pttg1ip/Nfkbia/Pom121/Zc3h12a/Trim8/Flcn/Akt1/Nuak2/Grk2/Zbtb16/Srsf1/Tgfb1/Ing1/Nf2/Lmnb2/Stk11/Fam53a/Tesk1/Rassf5/Prkcd/Lats2/Smo/Hdgf/Nup62/Otud7b/Lzts2	31
GO:0007015	GO:0007015	actin filament organization	40/886	451/16876	0.000846332	0.0114429	0.00870441	Ccn2/Aqp2/Tacstd2/Plec/Fmn2/Rhob/Cgnl1/Sdc4/Wnt4/Rhou/Sirpa/Cobl/Bcl2/Ezr/Pxn/Gas2l1/Srf/Ttn/Rhof/S100a10/Nf2/Samd14/Sh3d21/Ssh1/Hip1r/Tesk1/Prkcd/Emp2/Trim27/Myo19/Ssh3/Pawr/Arf6/Cdc42ep4/Nck2/Smad3/Arhgef18/Tagln2/Ppfia1/Fhod1	40
GO:0048872	GO:0048872	homeostasis of number of cells	34/886	365/16876	0.000876154	0.0118157	0.00898796	Jak3/Notch1/Nfkbiz/Vegfa/Fosl2/Csf1/Scnn1b/Mfhas1/Flvcr1/Brd1/Bcl2l11/Hoxb6/Tspan9/Bcl2/Klf13/Ikbkb/Bax/Id2/Foxo3/Pkn1/Akt1/Gas2l1/Srf/Il20rb/F2r/Zfp36/Bcr/Tgfb1/Zbtb18/Sh2b3/Smo/Setd1a/Slc39a3/Slc37a4	34
GO:0060561	GO:0060561	apoptotic process involved in morphogenesis	7/886	31/16876	0.00093148	0.0124024	0.00943426	Ccn1/Notch1/Wnt7b/Bcl2l11/Fzd5/Scrib/Bax	7
GO:0010721	GO:0010721	negative regulation of cell development	30/886	310/16876	0.00094144	0.0125033	0.00951099	Myc/Shb/Jak3/Notch1/Wnt7b/Runx1/Sema4b/Vegfa/Tsc22d1/Ski/Sema6d/Sema3f/Ceacam1/Mbp/Sema4c/Zc3h12a/Id2/Erbb2/Casz1/Hes1/Tgfb1/Rara/Nf2/Smad7/Trib1/Atf5/Dab1/Trak2/Kctd11/Ephb2	30
GO:0031345	GO:0031345	negative regulation of cell projection organization	23/886	215/16876	0.000953487	0.0126313	0.00960837	App/Tacstd2/Itga3/Sema4b/Prkcsh/Efnb2/H2-K1/Sema6d/Sema3f/Mbp/Sema4c/Akt1/H2-D1/Efna1/Hes1/Cyth2/Dennd5a/Tesk1/Prkcd/Arf6/Dab1/Trak2/Ephb2	23
GO:0061436	GO:0061436	establishment of skin barrier	8/886	40/16876	0.000959815	0.0126449	0.00961869	Cldn4/Klf4/Plec/Tmprss13/Nfkbiz/Srf/Ncor2/Sfn	8
GO:0071214	GO:0071214	cellular response to abiotic stimulus	28/886	283/16876	0.000979525	0.0127826	0.00972343	Egr1/Aqp2/Mapk11/Plec/Rhob/Aqp5/Piezo1/Yy1/Scnn1a/Scnn1b/Efhd1/Gadd45a/Slc9a1/Tmem109/Tnks1bp1/Bcl2l1/Bax/Akt1/Mapk13/Tgfb1/Relb/Stk11/Prkcd/Habp4/Map2k7/Ercc1/Letm1/Hsf1	28
GO:0104004	GO:0104004	cellular response to environmental stimulus	28/886	283/16876	0.000979525	0.0127826	0.00972343	Egr1/Aqp2/Mapk11/Plec/Rhob/Aqp5/Piezo1/Yy1/Scnn1a/Scnn1b/Efhd1/Gadd45a/Slc9a1/Tmem109/Tnks1bp1/Bcl2l1/Bax/Akt1/Mapk13/Tgfb1/Relb/Stk11/Prkcd/Habp4/Map2k7/Ercc1/Letm1/Hsf1	28
GO:0030278	GO:0030278	regulation of ossification	17/886	139/16876	0.000990109	0.0128567	0.00977984	Fam20c/Ccn1/Notch1/Csf1/Wnt4/Bcl2/Acvr2b/Zbtb16/Wnt10b/Tgfb1/Smad7/Tfap2a/Smurf1/Rxrb/Smad6/Smad3/P2ry2	17
GO:0008637	GO:0008637	apoptotic mitochondrial changes	15/886	115/16876	0.000994638	0.0128836	0.00980032	Ier3/Jun/Bcl2l11/Hk2/Plaur/Bcl2/Bcl2l1/Bax/Akt1/Bok/Arrb2/Sfn/Bcl2l2/Hip1r/Mcl1	15
GO:0034620	GO:0034620	cellular response to unfolded protein	12/886	81/16876	0.00101565	0.0131234	0.00998269	Ddrgk1/Ppp1r15a/Bax/Os9/Bok/Atf6b/Atf4/Daxx/Nck2/Ddit3/Ern1/Hsf1	12
GO:0050672	GO:0050672	negative regulation of lymphocyte proliferation	13/886	93/16876	0.00111102	0.0141124	0.010735	Arg2/Cebpb/Tnfrsf21/Sdc4/Ceacam1/Scrib/Pkn1/Erbb2/Il20rb/Tgfb1/Dlg5/Rassf5/Pawr	13
GO:0007422	GO:0007422	peripheral nervous system development	12/886	82/16876	0.00113411	0.0142942	0.0108733	Plec/Ndrg1/Ski/Slc5a3/Nab2/Ntf3/Akt1/Erbb2/Hoxd9/Gpc1/Itgb4/Pard3	12
GO:0042552	GO:0042552	myelination	19/886	166/16876	0.00115668	0.0144819	0.0110161	Plec/Marveld1/Tnf/Ndrg1/Ski/Nab2/Ntf3/Tnfrsf21/Cd9/Mbp/Akt1/Erbb2/Tgfb1/Rara/Gpc1/Itgb4/Rarg/Rxrb/Pard3	19
GO:0002011	GO:0002011	morphogenesis of an epithelial sheet	10/886	61/16876	0.00119057	0.0148355	0.011285	Ccn1/Notch1/Dvl1/Hbegf/Scnn1b/Ddr1/Jag1/Srf/Megf8/Pard3	10
GO:0015820	GO:0015820	leucine transport	4/886	10/16876	0.00122822	0.0148525	0.011298	Slc6a17/Slc3a2/Llgl2/Slc43a2	4
GO:0032945	GO:0032945	negative regulation of mononuclear cell proliferation	13/886	94/16876	0.00122874	0.0148525	0.011298	Arg2/Cebpb/Tnfrsf21/Sdc4/Ceacam1/Scrib/Pkn1/Erbb2/Il20rb/Tgfb1/Dlg5/Rassf5/Pawr	13
GO:0055117	GO:0055117	regulation of cardiac muscle contraction	11/886	72/16876	0.00125713	0.0150913	0.0114796	Ccn2/Atp1b1/Adora1/Hdac4/Atp2a2/Slc9a1/Agrn/Zc3h12a/Smad7/Pde4d/Stc1	11
GO:0034109	GO:0034109	homotypic cell-cell adhesion	12/886	83/16876	0.0012638	0.0151368	0.0115142	Cd9/Ceacam1/Tspan9/Pear1/Plaur/Zfp703/Plpp3/Sh2b3/Pip5k1c/Prkcd/Bloc1s4/Tyro3	12
GO:0009636	GO:0009636	response to toxic substance	16/886	130/16876	0.00128774	0.0153534	0.011679	Gpx3/Lcn2/Pim1/Mt2/Mbp/Mt1/Bcl2/Nupr1/Nr4a2/Bax/Ces1d/Gjc2/Slc30a1/Slc30a4/Pon2/Nnt	16
GO:0048260	GO:0048260	positive regulation of receptor-mediated endocytosis	10/886	62/16876	0.00135402	0.0158908	0.0120878	App/Cd63/Vegfa/Angpt1/Ntf3/Ldlrap1/Arrb2/Hip1r/Pard3/Serpine1	10
GO:0099054	GO:0099054	presynapse assembly	9/886	52/16876	0.00139644	0.0163157	0.012411	App/Efnb2/Dvl1/Nlgn2/Lrfn4/Fzd5/Efnb1/Lrfn3/Arf6	9
GO:0002287	GO:0002287	alpha-beta T cell activation involved in immune response	11/886	73/16876	0.00141139	0.0163447	0.0124331	Shb/Jak3/Nfkbiz/Gadd45g/Zc3h12a/Stat6/Tgfb1/Rara/Relb/Smad7/Il18r1	11
GO:0061179	GO:0061179	negative regulation of insulin secretion involved in cellular response to glucose stimulus	5/886	17/16876	0.00143724	0.0165346	0.0125776	Pim3/Pde3b/Pde4c/Klf7/Adra2a	5
GO:0034763	GO:0034763	negative regulation of transmembrane transport	17/886	144/16876	0.00146745	0.0168084	0.0127858	Myc/Tnf/Cbarp/Gem/Agrn/Irs2/Bcl2/Akt1/Grk2/Slc6a9/Tgfb1/Slc30a1/Cttnbp2nl/Oaz1/Slc43a2/Grk6/Ephb2	17
GO:0001570	GO:0001570	vasculogenesis	13/886	96/16876	0.00149548	0.0170922	0.0130017	Epha2/Notch1/Wnt7b/Junb/Angpt1/Fzd4/Hey1/Ceacam1/Tgfb1/Eng/Hdac7/Emp2/Smo	13
GO:0035303	GO:0035303	regulation of dephosphorylation	15/886	120/16876	0.0015402	0.0174136	0.0132462	Tnf/Adora1/Mfhas1/Nuak1/Ppp1r15a/Ikbkb/Itga1/Tgfb1/Ptbp1/Smg5/Prkcd/Pawr/Gnai2/Smad3/Gna12	15
GO:0030902	GO:0030902	hindbrain development	19/886	171/16876	0.00164314	0.0183707	0.0139742	Dll1/Fzd4/Cdk5r1/Bcl2/Sema4c/Scrib/Slc4a7/Kat2a/Hes1/Zbtb18/Hoxb3/Kdm2b/Crk/Plxna2/Atf5/Smo/Smad1/Dab1/Ephb2	19
GO:0051492	GO:0051492	regulation of stress fiber assembly	13/886	97/16876	0.00164587	0.0183707	0.0139742	Ccn2/Tacstd2/Cgnl1/Sdc4/Wnt4/Pxn/S100a10/Nf2/Tesk1/Smad3/Arhgef18/Ppfia1/Fhod1	13
GO:0002092	GO:0002092	positive regulation of receptor internalization	7/886	34/16876	0.00166136	0.018426	0.0140163	App/Cd63/Vegfa/Angpt1/Ntf3/Arrb2/Pard3	7
GO:0043087	GO:0043087	regulation of GTPase activity	31/886	336/16876	0.00168665	0.018667	0.0141996	Epha2/Efna5/Ntf3/Agrn/Wnt4/Plxna1/Scrib/Cpeb2/Vav2/Rgl3/Erbb2/Mex3b/Sh3bp4/F2r/Tiam1/Bcr/S100a10/Arrb2/Agap1/Crk/Tbc1d10a/Tbc1d22a/Als2cl/Snx18/Plxna2/Sipa1l3/Ccdc125/Tbc1d20/Ralgds/Rgs6/Adap1	31
GO:2000117	GO:2000117	negative regulation of cysteine-type endopeptidase activity	12/886	86/16876	0.00172845	0.0190493	0.0144904	Klf4/Tnf/Vegfa/Nr4a1/Plaur/Wnt9a/Akt1/Grk2/Arrb2/Sfn/Rffl/Ints1	12
GO:0007163	GO:0007163	establishment or maintenance of cell polarity	23/886	225/16876	0.00175023	0.0192489	0.0146423	Spint2/Wnt7b/Amotl2/Myo18a/Mtcl1/Hey1/Rhou/Scrib/Ezr/Hes1/Llgl2/Enkd1/Dlg5/Stk11/Crk/Llgl1/Pard3/BC034090/Arf6/Sipa1l3/Golph3/Frmd4b/Pard6b	23
GO:2000177	GO:2000177	regulation of neural precursor cell proliferation	16/886	134/16876	0.00177376	0.0194261	0.0147771	Spint2/Notch1/Vegfa/Id2/Foxo3/Nes/Gjc2/Tgfb1/Nf2/Kdm2b/Rassf10/Smo/Gnai2/Setd1a/Smarcd3/Kctd11	16
GO:0099173	GO:0099173	postsynapse organization	24/886	239/16876	0.00178968	0.0195597	0.0148787	App/Itga3/Dvl1/Chrnb1/Nlgn2/Lrfn4/Agrn/Cdk5r1/Sema3f/Ezr/Arc/Akt1/Efna1/Tiam1/Nptxr/Dlg5/Lzts3/Crk/Ssh1/Hip1r/Nos1ap/Arf6/Ephb2/Dgkz	24
GO:0032963	GO:0032963	collagen metabolic process	15/886	122/16876	0.00181944	0.0198436	0.0150946	Ccn2/Notch1/Fosl2/Plod3/Retreg2/Wnt4/Serpinh1/Errfi1/F2r/Tgfb1/Eng/Arrb2/Pdgfb/Prkcd/Serpine1	15
GO:0048730	GO:0048730	epidermis morphogenesis	8/886	44/16876	0.00183776	0.0198825	0.0151242	Klf4/Notch1/Runx1/Foxq1/Plod3/Bcl2/Tfap2a/Smo	8
GO:0032941	GO:0032941	secretion by tissue	9/886	54/16876	0.00183817	0.0198825	0.0151242	Aqp5/Fosl2/Adora1/Egfr/Scnn1b/Celsr2/Cyba/Sytl2/P2ry2	9
GO:0007252	GO:0007252	I-kappaB phosphorylation	5/886	18/16876	0.0019048	0.0203101	0.0154495	Tnf/Ddrgk1/Sirpa/Ikbkb/Akt1	5
GO:0071243	GO:0071243	cellular response to arsenic-containing substance	5/886	18/16876	0.0019048	0.0203101	0.0154495	Zc3h12a/Cpeb2/Mapk13/Daxx/Hsf1	5
GO:0071496	GO:0071496	cellular response to external stimulus	27/886	283/16876	0.00202953	0.0214224	0.0162956	Aqp2/Fos/Plec/Piezo1/Pim1/Nuak1/Jun/Gcn1/Wnt4/Bcl2/Zc3h12a/Slc2a1/Nr4a2/Flcn/Akt1/Nuak2/Gas2l1/Ywhag/Srf/Fads1/Cd68/Usf2/Atf4/Habp4/Ppan/Map3k5/Stk24	27
GO:0003012	GO:0003012	muscle system process	37/886	428/16876	0.0020399	0.0214886	0.0163459	Ccn2/Atp1b1/Klf4/Arg2/Notch1/Yy1/Chrnb1/Adora1/Scnn1b/Hdac4/Atp2a2/Slc9a1/Agrn/Nr4a1/Cyba/Zc3h12a/Tbx2/Foxo3/Errfi1/Srf/Grk2/Ttn/F2r/Srsf1/Tiam1/Map2k3/Smad7/Pde4d/Nfatc1/Stc1/Selenon/Pawr/Sphk1/Adra2a/Smad3/Smad1/Fkrp	37
GO:1904019	GO:1904019	epithelial cell apoptotic process	18/886	162/16876	0.00215034	0.0224268	0.0170596	Col18a1/Myc/Tnf/Nfkbiz/Angpt1/Col4a3/Bcl2/Nupr1/Bcl2l1/Bax/Foxo3/Bok/Zfp36/Tgfb1/Arrb2/Arf6/Srsf6/Serpine1	18
GO:0034446	GO:0034446	substrate adhesion-dependent cell spreading	13/886	101/16876	0.00237808	0.0241076	0.0183381	Tacstd2/Efna5/Fzd4/Lamb1/P4hb/Pxn/Ntn4/Efna1/Fzd7/S100a10/Crk/Tesk1/Tyro3	13
GO:1905897	GO:1905897	regulation of response to endoplasmic reticulum stress	11/886	78/16876	0.00243295	0.0244976	0.0186349	App/Hyou1/Ddrgk1/Ppp1r15a/Nupr1/Bcl2l1/Bax/Bok/Atf6b/Nck2/Ern1	11
GO:1901142	GO:1901142	insulin metabolic process	5/886	19/16876	0.00247453	0.0246322	0.0187372	Fosl2/Nlgn2/P4hb/Ceacam1/Ern1	5
GO:0071692	GO:0071692	protein localization to extracellular region	36/886	418/16876	0.00247919	0.0246322	0.0187372	Camk2n1/Nbl1/Tnf/Gpr27/Efna5/Egfr/Nlgn2/Myo18a/Stx1a/Pim3/Irs2/Rhbdf1/Abca1/Pde3b/Acvr2b/Pde4c/Ttn/F2r/C1qtnf12/Llgl2/Tmem132a/Tiam1/Tgfb1/Ptbp1/Midn/Abcg1/Rhbdf2/Rab11fip3/Orai1/Llgl1/Klf7/Npff/Arf6/Adra2a/Golph3/Sidt2	36
GO:0001558	GO:0001558	regulation of cell growth	37/886	433/16876	0.00248789	0.024672	0.0187675	Tnfrsf12a/Igfbp7/Sema4b/Efna5/Vegfa/Yy1/Hbegf/Cxcl16/Egfr/Ddr1/Slc9a1/Sema6d/Sema3f/Cyba/Ceacam1/Bcl2/Sema4c/Akt1/Erbb2/Gas2l1/Srf/Megf8/Sh3bp4/Tgfb1/Nf2/Stk11/Smad7/Sfn/Kdm2b/Crk/Sertad1/Smurf1/Ppan/Sbf1/Sphk1/Smad3/Sertad2	37
GO:0051962	GO:0051962	positive regulation of nervous system development	33/886	375/16876	0.00262357	0.0256115	0.0194821	Tnfrsf12a/Myc/Notch1/Tnf/Efna5/Vegfa/Fzd4/Egfr/Tpbg/Ntf3/Nlgn2/Agrn/Plxna1/Id2/Srf/Megf8/Adgrl1/Hes1/Spen/Man2a1/Tiam1/Gjc2/Tgfb1/Trak1/Dlg5/Stk11/Smurf1/Clcf1/Plxna2/Rassf10/Smo/Smarcd3/Ephb2	33
GO:0007440	GO:0007440	foregut morphogenesis	4/886	12/16876	0.00266074	0.0256115	0.0194821	Notch1/Acvr2b/Foxp4/Smad3	4
GO:0015911	GO:0015911	long-chain fatty acid import across plasma membrane	4/886	12/16876	0.00266074	0.0256115	0.0194821	Irs2/Slc2a1/Akt1/Acsl1	4
GO:1904672	GO:1904672	regulation of somatic stem cell population maintenance	4/886	12/16876	0.00266074	0.0256115	0.0194821	Myc/Smo/Tcf7l1/Lbh	4
GO:0070509	GO:0070509	calcium ion import	9/886	57/16876	0.00270304	0.0258646	0.0196747	Atp2c2/Hes1/Slc30a1/Orai1/Pdgfb/Stc1/Trim27/Pawr/Serpine1	9
GO:0010212	GO:0010212	response to ionizing radiation	15/886	127/16876	0.00270676	0.0258646	0.0196747	Egr1/Myc/Rhob/Gadd45a/Tmem109/Tnks1bp1/Bcl2/Bcl2l1/Bax/Tgfb1/Stk11/Mta1/Aen/Ercc1/Hsf1	15
GO:1902075	GO:1902075	cellular response to salt	20/886	193/16876	0.00288945	0.0269716	0.0205168	Egr1/Aqp2/Fos/Plec/Jund/Ly6e/Junb/Jun/Cdk5r1/Mt1/Zc3h12a/Id2/Mapk13/Orai1/Pdgfb/Nfatc1/Ssh1/Daxx/Gnai2/Hsf1	20
GO:0043583	GO:0043583	ear development	24/886	248/16876	0.00291283	0.0271416	0.0206461	Igfbp7/Myc/Notch1/Dll1/Dvl1/Cebpd/Ddr1/Sdc4/Hey1/H2-K1/Bcl2l11/Bcl2/Scrib/Slc4a7/Jag1/Tbx2/Celsr1/Hes1/Bcr/Chd7/Tfap2a/Mapkapk2/Ephb2/Cys1	24
GO:0007159	GO:0007159	leukocyte cell-cell adhesion	36/886	423/16876	0.0030189	0.02808	0.0213599	Klf4/Shb/Arg2/Cebpb/Jak3/Tnf/Nfkbiz/Runx1/Efnb2/Tnfrsf21/Sdc4/H2-K1/Ceacam1/Sirpa/Tnfsf9/Zc3h12a/Scrib/Akt1/Erbb2/Zbtb16/Wnt10b/H2-D1/Hes1/Efnb1/Il20rb/Tgfb1/Rara/Dlg5/Smad7/Ephb4/Gcnt1/Pawr/Nck2/Slc7a1/Smarcd3/Golph3	36
GO:0031668	GO:0031668	cellular response to extracellular stimulus	24/886	249/16876	0.0030682	0.0284377	0.021632	Aqp2/Fos/Plec/Pim1/Nuak1/Jun/Gcn1/Wnt4/Bcl2/Zc3h12a/Slc2a1/Nr4a2/Flcn/Nuak2/Gas2l1/Ywhag/Srf/Fads1/Cd68/Usf2/Atf4/Ppan/Map3k5/Stk24	24
GO:0017158	GO:0017158	regulation of calcium ion-dependent exocytosis	8/886	48/16876	0.00325275	0.0296764	0.0225742	Notch1/Cbarp/Stx1a/Atp2a2/Doc2g/Vamp2/Gnai2/Adra2a	8
GO:0032355	GO:0032355	response to estradiol	8/886	48/16876	0.00325275	0.0296764	0.0225742	Fosl2/Egfr/Foxa1/Grn/Zfp703/Errfi1/Tgfb1/Hsf1	8
GO:0043114	GO:0043114	regulation of vascular permeability	8/886	48/16876	0.00325275	0.0296764	0.0225742	Plec/Akap12/Vegfa/Angpt1/Ceacam1/C2cd4b/Bcr/Tgfb1	8
GO:0007369	GO:0007369	gastrulation	19/886	182/16876	0.00334519	0.0303089	0.0230554	Klf4/Epha2/Pofut2/Dvl1/Dusp1/Dusp5/Mbp/Acvr2b/Ets2/Srf/Megf8/Tgif1/Tnrc6c/Fzd7/Nf2/Plpp3/Smad3/Tgif2/Smad1	19
GO:0003143	GO:0003143	embryonic heart tube morphogenesis	10/886	70/16876	0.00342672	0.0306767	0.0233352	Notch1/Dll1/Dvl1/Tbx2/Srf/Megf8/Hes1/Eng/Smo/Smad3	10
GO:0048706	GO:0048706	embryonic skeletal system development	16/886	143/16876	0.00344586	0.0307508	0.0233915	Hoxb8/Flvcr1/Hoxb6/Hoxd3/Wnt9a/Hoxb9/Deaf1/Megf8/Hoxd9/Hoxb5/Hoxb3/Pcgf2/Tfap2a/Ndst1/Smad3/Slc39a3	16
GO:0007565	GO:0007565	female pregnancy	17/886	156/16876	0.00344903	0.0307508	0.0233915	Thbd/Junb/Vegfa/Lamb1/Ddr1/Nr2f2/Grn/Wnt4/Akt1/Errfi1/Itgb4/Vmp1/Emp2/Rxrb/Adra2a/Ints1/Hsf1	17
GO:2000737	GO:2000737	negative regulation of stem cell differentiation	6/886	29/16876	0.00345844	0.0307508	0.0233915	Notch1/Zfp36l2/Jag1/Hes1/Zfp36/Lbh	6
GO:0009991	GO:0009991	response to extracellular stimulus	36/886	427/16876	0.00352045	0.0311669	0.023708	Gdf15/Aqp2/Spp1/Fos/Plec/Nfkbiz/Scnn1b/Pim1/Nuak1/Jun/Gcn1/Wnt4/Bcl2/Zc3h12a/Slc2a1/Nr4a2/Bax/Foxo3/Flcn/Akt1/Nuak2/Gas2l1/Slc25a25/Ywhag/Srf/Fads1/Zfp36/Foxk2/Cd68/Usf2/Atf4/Npff/Ppan/Map3k5/Stk24/Ddit3	36
GO:0098727	GO:0098727	maintenance of cell number	21/886	210/16876	0.00352295	0.0311669	0.023708	Myc/Klf4/Dll1/Ski/Zfp36l2/Trim8/Foxo3/Kat2a/Hes1/Fzd7/Ing1/Bcl7c/Tead3/Kdm2b/Bcl9l/Selenon/Smo/Setd1a/Pelo/Tcf7l1/Lbh	21
GO:0035592	GO:0035592	establishment of protein localization to extracellular region	35/886	412/16876	0.00352305	0.0311669	0.023708	Camk2n1/Tnf/Gpr27/Efna5/Egfr/Nlgn2/Myo18a/Stx1a/Pim3/Irs2/Rhbdf1/Abca1/Pde3b/Acvr2b/Pde4c/Ttn/F2r/C1qtnf12/Llgl2/Tmem132a/Tiam1/Tgfb1/Ptbp1/Midn/Abcg1/Rhbdf2/Rab11fip3/Orai1/Llgl1/Klf7/Npff/Arf6/Adra2a/Golph3/Sidt2	35
GO:0006979	GO:0006979	response to oxidative stress	32/886	368/16876	0.0036208	0.031846	0.0242246	Gpx3/App/Fos/Lcn2/Rhob/Egfr/Plk3/Foxa1/Atp2a2/Jun/Sirpa/Bcl2/Zc3h12a/Cpeb2/Nr4a2/Foxo3/Akt1/Stat6/Grk2/Mapk13/Mgst1/Pcgf2/Crk/Atf4/Prkcd/Selenon/Pawr/Sphk1/Ercc1/Map3k5/Stk24/Hsf1	32
GO:0060048	GO:0060048	cardiac muscle contraction	15/886	131/16876	0.0036506	0.0319184	0.0242797	Ccn2/Atp1b1/Adora1/Hdac4/Atp2a2/Slc9a1/Agrn/Zc3h12a/Grk2/Ttn/Srsf1/Map2k3/Smad7/Pde4d/Stc1	15
GO:0071375	GO:0071375	cellular response to peptide hormone stimulus	26/886	282/16876	0.00386231	0.0330593	0.0251475	Gdf15/Jak3/Tnf/Scnn1a/Soga1/Scnn1b/Slc9a1/Nr4a1/Irs2/Vwa2/Ceacam1/Pde3b/Cpeb2/Pxn/Nr4a2/Akt1/Ywhag/Stat6/Grk2/C1qtnf12/Vamp2/Crk/Prkcd/Gnai2/Zdhhc7/Hsf1	26
GO:0035994	GO:0035994	response to muscle stretch	5/886	21/16876	0.00396871	0.0335997	0.0255586	Fos/Slc9a1/Jun/Nfkbia/Ttn	5
GO:0070935	GO:0070935	3'-UTR-mediated mRNA stabilization	5/886	21/16876	0.00396871	0.0335997	0.0255586	Hnrnpa0/Zfp36/Ptbp1/Rbm38/Mapkapk2	5
GO:1901888	GO:1901888	regulation of cell junction assembly	23/886	240/16876	0.00397234	0.0335997	0.0255586	App/Cldn3/Epha2/Tnf/Efna5/Vegfa/Tpbg/Nlgn2/Sdc4/Lrfn4/Agrn/Wnt4/Fzd5/Ikbkb/Adgrl1/S100a10/Lrfn3/Dlg5/Lzts3/Nectin1/Arf6/Smad3/Ephb2	23
GO:0044843	GO:0044843	cell cycle G1/S phase transition	23/886	241/16876	0.00418038	0.0350884	0.0266911	Myc/Klf4/Tcim/Egfr/Plk3/Rhou/Cdk18/Bcl2/Id2/Tbx2/Akt1/Gjc2/E2f4/Bcl7c/Cdk14/Rbm38/Map3k11/Nfatc1/Bach1/Lats2/Smarcd3/Rassf1/Dgkz	23
GO:0007585	GO:0007585	respiratory gaseous exchange by respiratory system	10/886	72/16876	0.00421637	0.0352776	0.026835	Slc5a3/Adora1/Nlgn2/Nr4a2/Man2a1/Stk40/Traf4/Ndst1/Selenon/Fkrp	10
GO:1905330	GO:1905330	regulation of morphogenesis of an epithelium	10/886	72/16876	0.00421637	0.0352776	0.026835	Tacstd2/Lcn2/Tnf/Vegfa/Wnt4/Pdgfa/Tbx2/Ntn4/Tgfb1/Smo	10
GO:0031623	GO:0031623	receptor internalization	16/886	146/16876	0.00423159	0.0353486	0.0268889	App/Cd63/Vegfa/Angpt1/Efnb2/Ntf3/Cd9/Ceacam1/Scrib/Ezr/Arc/Grk2/Ldlrap1/Arrb2/Pip5k1c/Pard3	16
GO:0006941	GO:0006941	striated muscle contraction	18/886	173/16876	0.0043755	0.0364244	0.0277073	Ccn2/Atp1b1/Arg2/Chrnb1/Adora1/Hdac4/Atp2a2/Slc9a1/Agrn/Nr4a1/Zc3h12a/Grk2/Ttn/Srsf1/Map2k3/Smad7/Pde4d/Stc1	18
GO:0050863	GO:0050863	regulation of T cell activation	33/886	388/16876	0.00444149	0.0368089	0.0279998	Shb/Arg2/Cebpb/Jak3/Nfkbiz/Runx1/Efnb2/Tnfrsf21/Sdc4/H2-K1/Ceacam1/Sirpa/Tnfsf9/Zc3h12a/Scrib/Erbb2/Kat2a/Zbtb16/Wnt10b/H2-D1/Hes1/Efnb1/Il20rb/Tgfb1/Rara/Dlg5/Smad7/Ephb4/Sh2b3/Pawr/Nck2/Slc7a1/Smarcd3	33
GO:0003018	GO:0003018	vascular process in circulatory system	23/886	243/16876	0.00462383	0.0381393	0.0290118	Plec/Tnf/Akap12/Vegfa/Angpt1/Plod3/Adora1/Egfr/Scnn1b/Dusp5/Ceacam1/C2cd4b/Slc2a1/Itga1/Akt1/Grk2/F2r/Bcr/Tgfb1/Pdgfb/Smad6/Adra2a/P2ry2	23
GO:0055008	GO:0055008	cardiac muscle tissue morphogenesis	10/886	73/16876	0.0046616	0.0382105	0.029066	Ly6e/Notch1/Angpt1/Hey1/Ttn/Tgfb1/Chd7/Eng/Smad7/Egln1	10
GO:0097194	GO:0097194	execution phase of apoptosis	10/886	73/16876	0.0046616	0.0382105	0.029066	Nfkbiz/Zc3h12a/Bcl2l1/Bax/Akt1/Bok/Plscr2/Rffl/Stk24/Hsf1	10
GO:0010977	GO:0010977	negative regulation of neuron projection development	17/886	161/16876	0.00476142	0.0388727	0.0295697	Sema4b/Prkcsh/Efnb2/H2-K1/Sema6d/Sema3f/Mbp/Sema4c/H2-D1/Efna1/Hes1/Cyth2/Dennd5a/Arf6/Dab1/Trak2/Ephb2	17
GO:0042594	GO:0042594	response to starvation	19/886	188/16876	0.00477202	0.0388727	0.0295697	Nuak1/Jun/Gcn1/Wnt4/Bcl2/Zc3h12a/Slc2a1/Foxo3/Flcn/Nuak2/Gas2l1/Ywhag/Fads1/Zfp36/Foxk2/Atf4/Map3k5/Stk24/Ddit3	19
GO:0071407	GO:0071407	cellular response to organic cyclic compound	38/886	466/16876	0.00482085	0.0389062	0.0295952	Egr1/App/Spp1/Efna5/Kmt2d/Zfp36l2/Scnn1a/Egfr/Scnn1b/Ddrgk1/Pim1/Foxa1/Slc9a1/Nfkbia/Zfp703/Zc3h12a/Ezr/Akt1/Ces1d/Wnt10b/Id3/Zfp36/Tgfb1/Safb2/Ncor2/Gramd1a/Pde4d/Pdgfb/Ssh1/Daxx/Selenon/Smo/Zdhhc7/Smad1/Golph3/Zc3hav1/Lbh/Hsf1	38
GO:0010171	GO:0010171	body morphogenesis	9/886	62/16876	0.00482876	0.0389062	0.0295952	Grem2/Ski/Flvcr1/Ankrd11/Tgfb1/Tfap2a/Schip1/Gatad2a/Csrnp1	9
GO:0021602	GO:0021602	cranial nerve morphogenesis	6/886	31/16876	0.00490299	0.0389062	0.0295952	Sema3f/Plxna1/Hoxd3/Hoxb3/Tfap2a/Ephb2	6
GO:0022011	GO:0022011	myelination in peripheral nervous system	6/886	31/16876	0.00490299	0.0389062	0.0295952	Plec/Ndrg1/Ski/Akt1/Itgb4/Pard3	6
GO:0043276	GO:0043276	anoikis	6/886	31/16876	0.00490299	0.0389062	0.0295952	Notch1/Sik1/Bcl2/Bcl2l1/Stk11/Mcl1	6
GO:0045820	GO:0045820	negative regulation of glycolytic process	5/886	22/16876	0.00491728	0.0389062	0.0295952	Ier3/Hdac4/Nupr1/Flcn/Cbfa2t3	5
GO:0140467	GO:0140467	integrated stress response signaling	5/886	22/16876	0.00491728	0.0389062	0.0295952	Gcn1/Bok/Dele1/Atf4/Nck2	5
GO:2000209	GO:2000209	regulation of anoikis	5/886	22/16876	0.00491728	0.0389062	0.0295952	Notch1/Sik1/Bcl2/Bcl2l1/Mcl1	5
GO:0048070	GO:0048070	regulation of developmental pigmentation	4/886	14/16876	0.00494671	0.0389062	0.0295952	Bcl2l11/Adamts9/Bcl2/Bax	4
GO:0048511	GO:0048511	rhythmic process	27/886	303/16876	0.00519265	0.0406577	0.0309275	Egr1/Runx1/Sik1/Fzd4/Adora1/Egfr/Bhlhe40/Cdk5r1/Rai1/Id2/Foxo3/Erbb2/Grk2/Ces1d/Id3/Relb/Nfil3/Arrb2/Mta1/Pde4d/Atf4/Nfkb2/Atf5/Schip1/Nr2f6/Nfya/Tyro3	27
GO:0043370	GO:0043370	regulation of CD4-positive, alpha-beta T cell differentiation	8/886	52/16876	0.00539583	0.0418736	0.0318524	Shb/Jak3/Nfkbiz/Runx1/Zc3h12a/Tgfb1/Rara/Smad7	8
GO:0089718	GO:0089718	amino acid import across plasma membrane	8/886	52/16876	0.00539583	0.0418736	0.0318524	Arg2/Tnf/Slc6a6/Slc3a2/Slc6a9/Prkcd/Slc43a2/Slc7a1	8
GO:0110020	GO:0110020	regulation of actomyosin structure organization	13/886	111/16876	0.0054215	0.0420106	0.0319566	Ccn2/Tacstd2/Cgnl1/Sdc4/Wnt4/Pxn/S100a10/Nf2/Tesk1/Smad3/Arhgef18/Ppfia1/Fhod1	13
GO:1901652	GO:1901652	response to peptide	36/886	440/16876	0.00567011	0.0434239	0.0330317	Gdf15/Egr1/App/Jak3/Notch1/Tnf/Fosl2/Scnn1a/Soga1/Scnn1b/Scap/Atp2a2/Slc9a1/Nr4a1/Nfkbia/Irs2/Vwa2/Ceacam1/Ikbkb/Pde3b/Cpeb2/Slc2a1/Pxn/Nr4a2/Jag1/Akt1/Ywhag/Stat6/Grk2/C1qtnf12/Vamp2/Crk/Prkcd/Gnai2/Zdhhc7/Hsf1	36
GO:0048545	GO:0048545	response to steroid hormone	22/886	233/16876	0.00568659	0.0434867	0.0330794	Pappa/Spp1/Tnf/Kmt2d/Fosl2/Zfp36l2/Scnn1a/Scnn1b/Ddrgk1/Foxa1/Mbp/Bcl2/Errfi1/Zfp36/Tgfb1/Safb2/Ncor2/Daxx/Zdhhc7/Paqr7/Lbh/Fkrp	22
GO:0019827	GO:0019827	stem cell population maintenance	20/886	205/16876	0.00570605	0.0434969	0.0330872	Myc/Klf4/Dll1/Ski/Zfp36l2/Trim8/Foxo3/Kat2a/Hes1/Fzd7/Ing1/Bcl7c/Tead3/Kdm2b/Bcl9l/Smo/Setd1a/Pelo/Tcf7l1/Lbh	20
GO:0033627	GO:0033627	cell adhesion mediated by integrin	11/886	87/16876	0.00572109	0.0434969	0.0330872	Itga3/Epha2/Plau/Piezo1/Itga1/Efna1/Ret/Itgb4/Plpp3/Crk/Serpine1	11
GO:0048741	GO:0048741	skeletal muscle fiber development	7/886	42/16876	0.00579008	0.0437047	0.0332453	Plec/Ski/Hdac4/Bcl2/Wnt10b/Selenon/Smo	7
GO:0007589	GO:0007589	body fluid secretion	13/886	112/16876	0.00584732	0.0440734	0.0335257	Vegfa/Aqp5/Fosl2/Adora1/Egfr/Scnn1b/Ddr1/Celsr2/Cyba/Gpat4/Sytl2/Usf2/P2ry2	13
GO:0010035	GO:0010035	response to inorganic substance	38/886	472/16876	0.00592684	0.0446086	0.0339329	Aqp2/App/Fos/Plec/Lcn2/Jund/Junb/Rhob/Adora1/Egfr/Jun/Nr4a1/Mt2/Sirpa/Mt1/Bcl2/Zc3h12a/Nr4a2/Id2/Akt1/Stat6/Mapk13/Ttn/Plscr2/Slc30a1/Slc41a1/Pcgf2/Tfap2a/Nfatc1/Crk/Prkcd/Daxx/Slc30a4/Sphk1/Egln1/Map3k5/Stk24/Hsf1	38
GO:0031330	GO:0031330	negative regulation of cellular catabolic process	19/886	192/16876	0.00597674	0.0446638	0.0339749	Furin/Timp3/Vegfa/Nrbp2/Bcl2/Nupr1/Hnrnpa0/Akt1/Tent5b/Srsf1/Zfp36/Ptbp1/Foxk2/Rbm38/Trim27/Mapkapk2/Mcl1/Tent5c/Usp36	19
GO:0150105	GO:0150105	protein localization to cell-cell junction	5/886	23/16876	0.00601604	0.0447662	0.0340527	Cgnl1/Scrib/Dlg5/Zdhhc7/Arhgef18	5
GO:1903306	GO:1903306	negative regulation of regulated secretory pathway	5/886	23/16876	0.00601604	0.0447662	0.0340527	Notch1/Cbarp/Bcr/Gnai2/Adra2a	5
GO:0022409	GO:0022409	positive regulation of cell-cell adhesion	29/886	336/16876	0.00602462	0.0447665	0.034053	Shb/Jak3/Tnf/Nfkbiz/Runx1/Efnb2/Piezo1/H2-K1/Ceacam1/Sirpa/Tnfsf9/Plaur/Zbtb16/Mex3b/Wnt10b/H2-D1/Hes1/Efnb1/Tgfb1/Rara/Smad7/Plpp3/Ephb4/Pde4d/Gcnt1/Pawr/Nck2/Slc7a1/Smarcd3	29
GO:0051961	GO:0051961	negative regulation of nervous system development	18/886	179/16876	0.00623036	0.0458409	0.0348703	Notch1/Wnt7b/Sema4b/Ski/Sema6d/Sema3f/Mbp/Sema4c/Id2/Casz1/Hes1/Tgfb1/Nf2/Atf5/Dab1/Trak2/Kctd11/Ephb2	18
GO:0006914	GO:0006914	autophagy	39/886	489/16876	0.00623912	0.0458409	0.0348703	Retreg2/Soga1/Ddrgk1/Plk3/Atp2a2/Mtcl1/Bcl2l11/Hk2/Nrbp2/Bcl2/Zc3h12a/Nupr1/Trim8/Foxo3/Flcn/Akt1/Bok/Efnb1/Sh3bp4/Tgfb1/Usp10/Foxk2/Dram1/Itgb4/Atg16l2/Vmp1/Stk11/Stk35/Gramd1a/Smurf1/Trim27/Snx18/Smo/Rnf166/Mcl1/Ddit3/Hdac10/Ephb2/Usp36	39
GO:0061919	GO:0061919	process utilizing autophagic mechanism	39/886	489/16876	0.00623912	0.0458409	0.0348703	Retreg2/Soga1/Ddrgk1/Plk3/Atp2a2/Mtcl1/Bcl2l11/Hk2/Nrbp2/Bcl2/Zc3h12a/Nupr1/Trim8/Foxo3/Flcn/Akt1/Bok/Efnb1/Sh3bp4/Tgfb1/Usp10/Foxk2/Dram1/Itgb4/Atg16l2/Vmp1/Stk11/Stk35/Gramd1a/Smurf1/Trim27/Snx18/Smo/Rnf166/Mcl1/Ddit3/Hdac10/Ephb2/Usp36	39
GO:0046631	GO:0046631	alpha-beta T cell activation	20/886	207/16876	0.00634393	0.046416	0.0353077	Myc/Shb/Arg2/Cebpb/Jak3/Nfkbiz/Runx1/Fosl2/Gadd45g/H2-K1/Bcl2/Zc3h12a/Stat6/Zbtb16/H2-D1/Tgfb1/Rara/Relb/Smad7/Il18r1	20
GO:0010755	GO:0010755	regulation of plasminogen activation	4/886	15/16876	0.00646863	0.0467416	0.0355554	Plau/Plaur/S100a10/Serpine1	4
GO:0040034	GO:0040034	regulation of development, heterochronic	4/886	15/16876	0.00646863	0.0467416	0.0355554	Notch1/Dll1/Jag1/Hes1	4
GO:0048103	GO:0048103	somatic stem cell division	4/886	15/16876	0.00646863	0.0467416	0.0355554	Notch1/Zfp36l2/Fzd7/Lbh	4
GO:0097475	GO:0097475	motor neuron migration	4/886	15/16876	0.00646863	0.0467416	0.0355554	Vegfa/Celsr2/Celsr1/Dab1	4
GO:2000343	GO:2000343	positive regulation of chemokine (C-X-C motif) ligand 2 production	4/886	15/16876	0.00646863	0.0467416	0.0355554	Ccn1/Tnf/Mbp/Tgfb1	4
GO:0000041	GO:0000041	transition metal ion transport	12/886	101/16876	0.00659466	0.0475026	0.0361343	Lcn2/Flvcr1/Slc39a7/Slc25a28/Fth1/Atp2c2/Slc25a37/Slc30a1/Nectin1/Slc30a4/Slc39a3/Mmgt2	12
GO:0006898	GO:0006898	receptor-mediated endocytosis	24/886	265/16876	0.00667302	0.0478233	0.0363782	App/Cd63/Vegfa/Dll1/Angpt1/Efnb2/Cd14/Cxcl16/Ntf3/Sdc1/Cd9/Tnk2/Ceacam1/Scrib/Ezr/Arc/Grk2/Ldlrap1/Arrb2/Pip5k1c/Hip1r/Micall1/Pard3/Serpine1	24
GO:0050999	GO:0050999	regulation of nitric-oxide synthase activity	6/886	33/16876	0.00674731	0.0481584	0.0366331	Arg2/Tnf/Egfr/Nus1/Akt1/Eng	6

## Sheet: deepIM CD.D84vsCtl.go
	ID	Description	GeneRatio	BgRatio	pvalue	p.adjust	qvalue	geneID	Count
GO:0006338	GO:0006338	chromatin remodeling	52/1017	437/16876	2.03123977347394e-06	0.0103939	0.00982479	Jdp2/Myc/Loxl2/Hdac4/Hmgb1/Paxip1/Nfkbiz/Zfp369/Setd7/Smarcd2/Anp32b/Usp21/Hjurp/Cdk9/Phf1/Epc1/Pcgf3/Spty2d1/Axin1/Hmg20b/Lcor/Kdm6b/Kmt2d/Phf2/Bptf/Hdgfl3/Pcgf2/Phc1/Myo1c/Jmjd6/Dot1l/Noc2l/Smarca4/Pwwp2b/Cabin1/Mettl3/Pwwp2a/Daxx/Tspyl1/Brd3/Gatad2a/Ehmt1/Samd1/Yy1/Hdgf/Gsk3a/Cggbp1/Kcnq1/Ino80d/Brd2/Grwd1/Actr5	52
GO:0046328	GO:0046328	regulation of JNK cascade	23/1017	144/16876	1.65345495653232e-05	0.0423036	0.0399875	Ccn2/App/Wnt7b/Mfhas1/Egfr/Hmgb1/Crk/Tnfrsf19/Sirpa/Marveld3/Axin1/Trpv4/Hras/Mapk8ip3/Gps2/Sh3rf1/Map3k10/Map3k11/Gadd45a/Map3k5/Igf1r/Phlpp1/Rapgef1	23
GO:0009411	GO:0009411	response to UV	23/1017	150/16876	3.23789055403146e-05	0.0455508	0.0430568	Mapk11/Egfr/Rpain/Rev1/Ube4b/Ercc2/Sprtn/Cdkn2d/Usf1/Map4k3/Map3k4/Prkcd/Pold1/Noc2l/Bak1/Mettl3/Trim32/Yy1/Rela/Casp7/Bmf/Bcl2/Actr5	23
GO:0070227	GO:0070227	lymphocyte apoptotic process	17/1017	93/16876	3.56073924758878e-05	0.0455508	0.0430568	Myc/Tnfrsf21/Jak3/Irs2/Efna1/Casp8/Vhl/Nfkbiz/Lmbr1l/Pdcd7/Dffa/Traf3ip2/Noc2l/Bak1/Prkd2/Casp7/Bcl2	17

## Sheet: deepIM CD.D28vsCtl.hall
	ID	Description	GeneRatio	BgRatio	pvalue	p.adjust	qvalue	geneID	Count
HALLMARK_TNFA_SIGNALING_VIA_NFKB	HALLMARK_TNFA_SIGNALING_VIA_NFKB	HALLMARK_TNFA_SIGNALING_VIA_NFKB	63/334	194/4152	3.45453484072537e-24	1.69272207195543e-22	1.34545041165093e-22	Egr1/Myc/Klf4/Pmepa1/Fos/Ccn1/Cebpb/Tnf/Ier3/Plau/Junb/Rhob/Vegfa/Fosl2/Tsc22d1/Csf1/Hbegf/Cebpd/Maff/Phlda1/Sdc4/Bhlhe40/Gem/Ppp1r15a/Gadd45a/Jun/Dusp1/Nr4a1/Nfkbia/Irs2/Tnfaip2/Dusp5/Ier2/Tnfsf9/Plaur/Ier5/Zc3h12a/Abca1/Nr4a2/Jag1/Id2/Spsb1/Ets2/Efna1/Hes1/Tgif1/Zfp36/Relb/Map2k3/Klf6/Nfil3/Dram1/Plpp3/Dennd5a/Clcf1/Trib1/Nfkb2/Sat1/Sphk1/Smad3/Mcl1/Rnf19b/Serpine1	63
HALLMARK_HYPOXIA	HALLMARK_HYPOXIA	HALLMARK_HYPOXIA	45/334	195/4152	2.30959689572392e-11	3.89171530743833e-10	3.09330754833981e-10	Ccn2/Fos/Ccn1/Ndrg1/Ier3/Akap12/Vegfa/Fosl2/Egfr/Tpbg/Maff/Hs3st1/Pim1/Slc6a6/Sdc4/Bhlhe40/Ppp1r15a/Jun/Dusp1/Irs2/Hk2/Mt1/Tpst2/Plaur/P4ha1/Bcl2/Slc2a1/Hoxb9/Foxo3/Errfi1/Efna1/Zfp36/P4ha2/Gpc1/Klf6/Nfil3/Pdgfb/Pygm/Stc1/Klf7/Ndst1/Plac8/Slc37a4/Ddit3/Serpine1	45
HALLMARK_P53_PATHWAY	HALLMARK_P53_PATHWAY	HALLMARK_P53_PATHWAY	44/334	188/4152	2.38268284128877e-11	3.89171530743833e-10	3.09330754833981e-10	App/Klf4/Fos/Epha2/Notch1/Ndrg1/Ier3/Tsc22d1/Hbegf/Plk3/Hexim1/Ifi30/Sdc1/Ppp1r15a/Gadd45a/Jun/Cdk5r1/Tnfsf9/Pom121/Pdgfa/Ier5/Nupr1/Bax/Foxo3/Slc3a2/Eps8l2/Zbtb16/F2r/Tgfb1/S100a10/Dram1/Itgb4/Rhbdf2/Sfn/Aen/Mapkapk3/Traf4/Sat1/Sphk1/Hspa4l/Phlda3/Rnf19b/Ddit3/Ralgds	44
HALLMARK_TGF_BETA_SIGNALING	HALLMARK_TGF_BETA_SIGNALING	HALLMARK_TGF_BETA_SIGNALING	17/334	53/4152	3.65427137706459e-07	4.47648243690412e-06	3.55810634082604e-06	Furin/Pmepa1/Junb/Ski/Ppp1r15a/Id2/Id3/Tgif1/Tgfb1/Eng/Ncor2/Smad7/Smurf1/Smad6/Smad3/Smad1/Serpine1	17
HALLMARK_ESTROGEN_RESPONSE_EARLY	HALLMARK_ESTROGEN_RESPONSE_EARLY	HALLMARK_ESTROGEN_RESPONSE_EARLY	31/334	192/4152	0.000106105	0.00103982	0.000826499	Myc/Klf4/Fos/Scnn1a/Elf3/Abca3/Tpbg/Celsr2/Bhlhe40/Kcnk5/Cant1/Cldn7/Fkbp5/Aqp3/Bcl2/Med13l/Slc2a1/Celsr1/Hes1/Tiam1/Rara/Ret/Cbfa2t3/Ncor2/Sfn/Tmem164/Kazn/Prss23/Lad1/Tgif2/P2ry2	31
HALLMARK_ANGIOGENESIS	HALLMARK_ANGIOGENESIS	HALLMARK_ANGIOGENESIS	9/334	36/4152	0.00169261	0.013823	0.0109871	App/Spp1/Thbd/Vegfa/Tnfrsf21/Pdgfa/Vav2/Jag1/Stc1	9
HALLMARK_NOTCH_SIGNALING	HALLMARK_NOTCH_SIGNALING	HALLMARK_NOTCH_SIGNALING	8/334	31/4152	0.00245356	0.0171749	0.0136514	Notch1/Dll1/Fzd5/Jag1/Kat2a/Hes1/Fzd7/Notch3	8
HALLMARK_IL2_STAT5_SIGNALING	HALLMARK_IL2_STAT5_SIGNALING	HALLMARK_IL2_STAT5_SIGNALING	26/334	196/4152	0.00689611	0.0390183	0.0310134	Furin/Spp1/Myc/Plec/Ahnak/Nfkbiz/Ndrg1/Rhob/Csf1/Maff/Phlda1/Tnfrsf21/Pim1/Bhlhe40/Hk2/P4ha1/Bcl2/Bcl2l1/Tiam1/Klf6/Nfil3/Cdcp1/Il18r1/Dennd5a/Mapkapk2/Ckap4	26
HALLMARK_APOPTOSIS	HALLMARK_APOPTOSIS	HALLMARK_APOPTOSIS	22/334	158/4152	0.00716662	0.0390183	0.0310134	Gpx3/App/Tnfrsf12a/Timp3/Tnf/Ier3/Rhob/Cd14/Gadd45a/Jun/Bcl2l11/Bcl2l1/Bax/Erbb2/F2r/Rara/Smad7/Bcl2l2/Sat1/Mcl1/Ddit3/Cdc25b	22

## Sheet: deepIM CD.D84vsCtl.hall
	ID	Description	GeneRatio	BgRatio	pvalue	p.adjust	qvalue	geneID	Count
HALLMARK_TNFA_SIGNALING_VIA_NFKB	HALLMARK_TNFA_SIGNALING_VIA_NFKB	HALLMARK_TNFA_SIGNALING_VIA_NFKB	35/261	194/4152	5.81305813708803e-09	2.84839848717313e-07	2.2028430835281e-07	Myc/Egr1/Tsc22d1/Cebpb/Plpp3/Fos/Tnfaip2/Ccn1/Pmepa1/Csf1/Dusp5/Fosl2/Irs2/Bhlhe40/Efna1/Junb/Klf10/Ier3/Kdm6b/Tnfsf9/Dennd5a/Sat1/Tgif1/Rhob/Gadd45a/Nfkb2/Nfil3/Fut4/Irf1/Rela/Tnip2/Tap1/Abca1/Gem/Nr4a2	35
HALLMARK_P53_PATHWAY	HALLMARK_P53_PATHWAY	HALLMARK_P53_PATHWAY	25/261	188/4152	0.000234515	0.00574562	0.00444344	App/Notch1/Epha2/Tsc22d1/Fos/Ier3/Hras/Prmt2/Rap2b/Tnfsf9/Sat1/Rab40c/Gadd45a/Bak1/Zmat3/Txnip/Csrnp2/Rad9a/Ifi30/Trafd1/Eps8l2/Tap1/Plk3/Rxra/Rack1	25
HALLMARK_MYC_TARGETS_V2	HALLMARK_MYC_TARGETS_V2	HALLMARK_MYC_TARGETS_V2	11/261	55/4152	0.000490997	0.00801962	0.00620207	Myc/Nop2/Farsa/Ndufaf4/Nop56/Tbrg4/Pus1/Tcof1/Srm/Ppan/Grwd1	11
HALLMARK_APOPTOSIS	HALLMARK_APOPTOSIS	HALLMARK_APOPTOSIS	21/261	158/4152	0.000753551	0.009231	0.00713891	App/Timp3/Tnfrsf12a/Casp8/Cd14/Ier3/Casp2/Dffa/Sat1/Erbb2/Rhob/Gadd45a/Txnip/Irf1/Cdc25b/Rela/Casp7/Bmf/Ifngr1/Krt18/Tap1	21
HALLMARK_INTERFERON_ALPHA_RESPONSE	HALLMARK_INTERFERON_ALPHA_RESPONSE	HALLMARK_INTERFERON_ALPHA_RESPONSE	14/261	90/4152	0.00127002	0.0124462	0.00962539	Ly6e/Csf1/Casp8/Trim21/Trim26/Rnf31/Ogfr/Txnip/Ifi30/Irf1/Trafd1/Tap1/Helz2/Trim14	14
HALLMARK_IL2_STAT5_SIGNALING	HALLMARK_IL2_STAT5_SIGNALING	HALLMARK_IL2_STAT5_SIGNALING	23/261	196/4152	0.00238849	0.019506	0.0150852	Myc/Spp1/Plec/Furin/Ahnak/Tnfrsf21/Csf1/Bhlhe40/Nfkbiz/Nop2/Dennd5a/Rhob/Pou2f1/Myo1c/Pus1/Mapkapk2/Nfil3/Uck2/Bcl2/Igf1r/Ifngr1/Tgm2/Syngr2	23
HALLMARK_HYPOXIA	HALLMARK_HYPOXIA	HALLMARK_HYPOXIA	22/261	195/4152	0.00480937	0.0336656	0.0260357	Ccn2/Akap12/Fos/Ccn1/Egfr/Fosl2/Irs2/Bhlhe40/Efna1/Mt1/Vhl/Ier3/Tpd52/Jmjd6/Ets1/Nfil3/Bcl2/Tpst2/P4ha2/Tgm2/Ndst1/Siah2	22
HALLMARK_REACTIVE_OXIGEN_SPECIES_PATHWAY	HALLMARK_REACTIVE_OXIGEN_SPECIES_PATHWAY	HALLMARK_REACTIVE_OXIGEN_SPECIES_PATHWAY	8/261	46/4152	0.00706524	0.0432746	0.0334669	Mbp/Junb/Ercc2/Cdkn2d/Fes/Srxn1/Txnrd2/Mgst1	8
HALLMARK_ESTROGEN_RESPONSE_EARLY	HALLMARK_ESTROGEN_RESPONSE_EARLY	HALLMARK_ESTROGEN_RESPONSE_EARLY	21/261	192/4152	0.00829845	0.0451804	0.0349408	Myc/Fos/Elf3/Aqp3/Abca3/Celsr2/Bhlhe40/Cldn7/Klf10/Isg20l2/Mapt/Sh3bp5/Nrip1/Slc7a5/Bcl2/Igf1r/Anxa9/Krt18/Tmem164/Tgm2/Siah2	21
