# Supplementary material for: Permanent defects in renal medullary structure and function after reversal of urinary obstruction
Source: JCI Insight. 2025 Jan 23;10(5):e187008. doi: 10.1172/jci.insight.187008 (PMC11949033; doi:10.1172/jci.insight.187008)
Supplement: Supplemental table 7 [file jciinsight-10-187008-s255.xlsx]

## Sheet: GO_lowerIM-TL_D28vsCtl
	ID	Description	GeneRatio	BgRatio	pvalue	p.adjust	qvalue	geneID	Count
GO:0006338	GO:0006338	chromatin remodeling	38/550	437/16876	3.99831991444477e-08	0.000170408	0.000160817	Nfkbiz/Bcl7a/Yy1/Ddx23/Myc/Kmt2d/Kat2a/Trim27/Hdgfl2/Hmg20b/Chd3/Pcgf2/Mta1/Smarcd3/Jdp2/Rere/Cdyl/Smarca4/Cabin1/Kdm2b/Daxx/Sirt7/Tcf3/Znhit1/Phf1/Brd2/Brd4/Brpf1/Hdac4/Chd2/Glyr1/Arid1b/Per1/Brd3/Ing2/Zfp335/Tspyl1/Phf2	38
GO:1903706	GO:1903706	regulation of hemopoiesis	33/550	428/16876	4.54333006589296e-06	0.00712464	0.00672362	Jak3/Nfkbiz/Foxo3/Il34/Shb/Hoxb8/Trib1/Rnf41/Sox12/Clec2d/Zfp36l2/Zbtb16/Myc/Runx1/Kat2a/Tsc22d1/Tcim/Cebpb/Klf13/Smarcd3/Pias3/Erbb2/Smarca4/Nfkbia/Stat3/Brd1/Tjp2/Sox4/Brpf1/Esrra/Rara/Arid1b/Slc4a2	33
GO:0030865	GO:0030865	cortical cytoskeleton organization	10/550	52/16876	5.74291400274638e-06	0.00712464	0.00672362	Ikbkb/Plec/Ehd2/Llgl2/Llgl1/Fhod1/Fmnl3/Actn1/Rtkn/Trpv4	10
GO:0140747	GO:0140747	regulation of ncRNA transcription	13/550	90/16876	6.70919206304927e-06	0.00712464	0.00672362	Foxo3/Yy1/Myc/Nr1h2/Cc2d1a/Smad3/Smarca4/Stat3/Sirt7/Nop53/Hdac4/Ncor2/Rara	13
GO:0098781	GO:0098781	ncRNA transcription	16/550	135/16876	8.35833032014565e-06	0.00712464	0.00672362	Foxo3/Yy1/Myc/Nr1h2/Cc2d1a/Snapc4/Smad3/Ell/Polr3e/Smarca4/Stat3/Sirt7/Nop53/Hdac4/Ncor2/Rara	16
GO:0061572	GO:0061572	actin filament bundle organization	18/550	174/16876	1.57236630656909e-05	0.0111508	0.0105231	Cgnl1/Tpm1/Map3k1/Limch1/Pxn/Dmtn/Arhgef10l/Id1/Myh9/Smad3/Pik3r2/Arhgef18/Nf2/Fhod1/Mtss1/Carmil1/Actn1/Shtn1	18
GO:0032231	GO:0032231	regulation of actin filament bundle assembly	14/550	113/16876	1.83142698384634e-05	0.0111508	0.0105231	Cgnl1/Tpm1/Map3k1/Limch1/Pxn/Arhgef10l/Id1/Smad3/Pik3r2/Arhgef18/Nf2/Fhod1/Mtss1/Carmil1	14
GO:0048705	GO:0048705	skeletal system morphogenesis	22/550	257/16876	3.76893413853756e-05	0.0178813	0.0168748	Hoxb5/Ski/Plekha1/Hoxb3/Hoxb6/Vegfa/Foxc1/Hoxb8/Hoxb9/Acvr2b/Myc/Smad3/Nfix/Pcgf2/Hoxd3/Scx/Rara/Hoxd9/Hoxc8/Megf8/Rdh10/Trpv4	22
GO:0001649	GO:0001649	osteoblast differentiation	19/550	203/16876	3.77597094121649e-05	0.0178813	0.0168748	Spp1/Mapk11/Pdlim7/Ski/Ccn1/Hdac7/Vegfa/Jund/Junb/Akt1/Acvr2b/Cebpb/Id1/Smad3/Id4/Fndc3b/Sirt7/Esrra/Hdac4	19
GO:0051017	GO:0051017	actin filament bundle assembly	17/550	171/16876	4.48715358963413e-05	0.0191242	0.0180478	Cgnl1/Tpm1/Map3k1/Limch1/Pxn/Dmtn/Arhgef10l/Id1/Myh9/Smad3/Pik3r2/Arhgef18/Nf2/Fhod1/Mtss1/Carmil1/Actn1	17
GO:0030866	GO:0030866	cortical actin cytoskeleton organization	8/550	42/16876	5.36738830728579e-05	0.0207962	0.0196256	Ikbkb/Plec/Ehd2/Llgl2/Llgl1/Fhod1/Fmnl3/Rtkn	8
GO:0031400	GO:0031400	negative regulation of protein modification process	31/550	445/16876	6.25465428087102e-05	0.0216863	0.0204656	Gadd45g/Pkn1/Mprip/Ikbkb/Plec/Bax/Shb/Trib1/Hexim1/Traf3ip1/Camk2n1/Akt1/Akt1s1/Dvl1/Dmtn/Trim27/Sh3bp5l/Cdkn1a/Hmg20b/Ppp1r9b/Pias3/Cdyl/Nf2/Daxx/Cactin/Sirt7/Sox4/Ivns1abp/Grk2/Fkbp8/Wnk4	31
GO:0032233	GO:0032233	positive regulation of actin filament bundle assembly	10/550	68/16876	6.61476715373604e-05	0.0216863	0.0204656	Tpm1/Limch1/Pxn/Arhgef10l/Id1/Smad3/Nf2/Fhod1/Mtss1/Carmil1	10
GO:2000628	GO:2000628	regulation of miRNA metabolic process	11/550	84/16876	8.59300064532279e-05	0.0261595	0.0246871	Foxo3/Yy1/Myc/Nr1h2/Smad3/Smarca4/Stat3/Zswim8/Hdac4/Ncor2/Rara	11
GO:0046777	GO:0046777	protein autophosphorylation	20/550	237/16876	0.000102364	0.0289217	0.0272938	Pim3/Map3k1/Ddr1/Vegfa/Grk5/Sik1/Dapk3/Prkd2/Erbb2/Pim1/Dapk1/Map3k9/Camkk2/Brd4/Mink1/Mapkapk2/Mknk2/Ppp2r5b/Csnk1g2/Stk24	20
GO:1902893	GO:1902893	regulation of miRNA transcription	10/550	72/16876	0.000108575	0.0289217	0.0272938	Foxo3/Yy1/Myc/Nr1h2/Smad3/Smarca4/Stat3/Hdac4/Ncor2/Rara	10
GO:0001503	GO:0001503	ossification	28/550	399/16876	0.000124204	0.0311387	0.029386	Spp1/Mapk11/Pdlim7/Ski/Ccn1/Hdac7/Vegfa/Foxc1/Jund/Junb/Sbno2/Akt1/Zbtb16/Acvr2b/Runx1/Cebpb/Id1/Smad3/Nfix/Id4/Mtss1/Scx/Fndc3b/Sirt7/Esrra/Hdac4/Rxrb/P2ry2	28
GO:0061614	GO:0061614	miRNA transcription	10/550	74/16876	0.000137242	0.031223	0.0294655	Foxo3/Yy1/Myc/Nr1h2/Smad3/Smarca4/Stat3/Hdac4/Ncor2/Rara	10
GO:1903131	GO:1903131	mononuclear cell differentiation	32/550	488/16876	0.000147902	0.031223	0.0294655	Jak3/Gadd45g/Patz1/Nfkbiz/Hdac7/Yy1/Il34/Bax/Shb/Vegfa/Rnf41/Sox12/Zfp36l2/Zbtb16/Clcf1/Myc/Runx1/Kat2a/Cebpb/Irf2bp2/Smarcd3/Erbb2/Smarca4/Stat3/Gon4l/Tcf3/Sox4/Mink1/Rara/Lmbr1l/Arid1b/Slc4a2	32
GO:0030099	GO:0030099	myeloid cell differentiation	30/550	446/16876	0.000152418	0.031223	0.0294655	Foxo3/Il34/Vegfa/Hoxb8/Trib1/Rnf41/Clec2d/Junb/Sbno2/Zbtb16/Myc/Runx1/Dmtn/Nbeal2/Cebpb/Myh9/Klf13/Nfix/Pias3/Smarca4/Nfkbia/Stat3/Brd1/Tjp2/Tcf3/Esrra/Rara/Sh3pxd2a/Actn1/Slc4a2	30
GO:0032878	GO:0032878	regulation of establishment or maintenance of cell polarity	6/550	26/16876	0.000153844	0.031223	0.0294655	Rnf41/Llgl2/Llgl1/Plekhg3/Dock8/Shtn1	6
GO:0045638	GO:0045638	negative regulation of myeloid cell differentiation	11/550	91/16876	0.000178357	0.0345525	0.0326077	Hoxb8/Trib1/Clec2d/Zbtb16/Myc/Runx1/Klf13/Pias3/Nfkbia/Tjp2/Rara	11
GO:0031032	GO:0031032	actomyosin structure organization	18/550	215/16876	0.000247357	0.0458364	0.0432564	Cgnl1/Tpm1/Plec/Myo18a/Krt19/Limch1/Pxn/Arhgef10l/Ankrd23/Myh9/Smad3/Pik3r2/Arhgef18/Nf2/Cdc42bpg/Fhod1/Carmil1/Rtkn	18
GO:0110020	GO:0110020	regulation of actomyosin structure organization	12/550	111/16876	0.000267174	0.0474456	0.044775	Cgnl1/Tpm1/Limch1/Pxn/Arhgef10l/Ankrd23/Smad3/Pik3r2/Arhgef18/Nf2/Fhod1/Carmil1	12

## Sheet: Hallmark_lowerIM-TL_D28vsCtl
	ID	Description	GeneRatio	BgRatio	pvalue	p.adjust	qvalue	geneID	Count
HALLMARK_TNFA_SIGNALING_VIA_NFKB	HALLMARK_TNFA_SIGNALING_VIA_NFKB	HALLMARK_TNFA_SIGNALING_VIA_NFKB	23/240	194/4152	0.000663103	0.018171	0.0160046	Tnfaip2/Pmepa1/Abca1/Ccn1/F3/Vegfa/Rhob/Tsc22d1/Klf9/Plau/Trib1/Junb/Cebpb/Clcf1/Myc/Smad3/Cdkn1a/Tnip1/Nfkbia/Tnip2/Per1/Bhlhe40/Ppp1r15a	23
HALLMARK_TGF_BETA_SIGNALING	HALLMARK_TGF_BETA_SIGNALING	HALLMARK_TGF_BETA_SIGNALING	10/240	53/4152	0.000741675	0.018171	0.0160046	Pmepa1/Ski/Junb/Furin/Smad3/Id1/Ncor2/Fkbp1a/Ppp1r15a/Skil	10
HALLMARK_ANDROGEN_RESPONSE	HALLMARK_ANDROGEN_RESPONSE	HALLMARK_ANDROGEN_RESPONSE	13/240	92/4152	0.0021547	0.0351934	0.0309974	Pmepa1/Selenop/Fkbp5/Krt19/Tsc22d1/Akt1/Map7/Camkk2/Actn1/Uap1/Srf/H1f0/Gsr	13

## Sheet: Hallmark_lowerIM-TL_D84vsCtl
	ID	Description	GeneRatio	BgRatio	pvalue	p.adjust	qvalue	geneID	Count
HALLMARK_P53_PATHWAY	HALLMARK_P53_PATHWAY	HALLMARK_P53_PATHWAY	2016-05-01	188/4152	0.000524071	0.0115296	0.0104814	Txnip/Eps8l2/Nupr1/Tsc22d1/Cyfip2	5
