# Supplementary material for: Permanent defects in renal medullary structure and function after reversal of urinary obstruction
Source: JCI Insight. 2025 Jan 23;10(5):e187008. doi: 10.1172/jci.insight.187008 (PMC11949033; doi:10.1172/jci.insight.187008)
Supplement: Supplemental table 8 [file jciinsight-10-187008-s256.xlsx]

## Sheet: GO_IM-ATL_D28vsCtl
	ID	Description	GeneRatio	BgRatio	pvalue	p.adjust	qvalue	geneID	Count
GO:0031400	GO:0031400	negative regulation of protein modification process	51/948	445/16876	1.00305576344157e-06	0.00227339	0.0019827	Ephb2/Ppp1r1b/Sox4/Dmtn/Mprip/Traf3ip1/Hmg20b/Ppp1r9b/Gadd45g/Smad7/Akt1/Dvl1/Ikbkb/Bax/Plec/Cactin/Shb/Plpp3/Hexim1/Fkbp8/Akt1s1/Pkn1/Grk2/Arrb2/Ubxn1/Nf2/Cadm4/Sh3gl2/Cdkn1a/Gpd1l/Cnksr3/Sirt2/Sh3bp5l/Dgkq/Adar/Hspa4/Mllt1/Prkce/Pias3/Vps28/Ptpn1/Klf15/Trim27/Gnai2/Ppp1r15a/Pkig/Prkar2a/Gadd45b/Prkrip1/Gclc/Chmp6	51
GO:0048705	GO:0048705	skeletal system morphogenesis	35/948	257/16876	1.07437205150895e-06	0.00227339	0.0019827	Myc/Lrp5/Dhrs3/Hoxb5/Serpinh1/Hoxa2/Hoxb3/Foxc1/Hoxa3/Hoxb9/Smad3/Ski/Gas1/Nfix/Rdh10/Hoxa4/Vegfa/Ppargc1b/Plekha1/Hoxb8/Acvr2b/Pcgf2/Lama5/Rara/Anxa6/Fosl2/Scx/Hoxd3/Megf8/Arid5b/Nle1/Hoxa9/Pkd1/Cbs/Med12	35
GO:0140747	GO:0140747	regulation of ncRNA transcription	18/948	90/16876	2.15010916521013e-06	0.00227339	0.0019827	Myc/Foxo3/Yy1/Ncor2/Smad6/Cc2d1a/Smad3/App/Smarca4/Hdac4/Rara/Nr1h2/Nop53/Pdgfb/Stat3/Srf/Ncl/Nfkb1	18
GO:0010563	GO:0010563	negative regulation of phosphorus metabolic process	47/948	407/16876	2.15609585894808e-06	0.00227339	0.0019827	Ephb2/Ppp1r1b/Dmtn/Mprip/Traf3ip1/Ppp1r9b/Gadd45g/Smad7/Abca2/Akt1/Dvl1/Ikbkb/Bax/Plec/Cactin/Shb/Midn/Plpp3/Hexim1/Fkbp8/Akt1s1/Pkn1/Grk2/Arrb2/Nf2/Cadm4/Sh3gl2/Cdkn1a/Gpd1l/Cnksr3/Sirt2/Sh3bp5l/Dgkq/Adar/Pdgfb/Hspa4/Mllt1/Ptpn1/Trim27/Gnai2/Ppp1r15a/Pkig/Prkar2a/Gadd45b/Prkrip1/Ppp1r35/Chmp6	47
GO:0045936	GO:0045936	negative regulation of phosphate metabolic process	47/948	407/16876	2.15609585894808e-06	0.00227339	0.0019827	Ephb2/Ppp1r1b/Dmtn/Mprip/Traf3ip1/Ppp1r9b/Gadd45g/Smad7/Abca2/Akt1/Dvl1/Ikbkb/Bax/Plec/Cactin/Shb/Midn/Plpp3/Hexim1/Fkbp8/Akt1s1/Pkn1/Grk2/Arrb2/Nf2/Cadm4/Sh3gl2/Cdkn1a/Gpd1l/Cnksr3/Sirt2/Sh3bp5l/Dgkq/Adar/Pdgfb/Hspa4/Mllt1/Ptpn1/Trim27/Gnai2/Ppp1r15a/Pkig/Prkar2a/Gadd45b/Prkrip1/Ppp1r35/Chmp6	47
GO:0009611	GO:0009611	response to wounding	53/948	485/16876	2.62411965523922e-06	0.00230573	0.0020109	Mylk/Ephb2/Map3k1/Dmtn/Plau/Kng2/Zfp36l2/Gas6/Nbeal2/Eppk1/Nfkbiz/Nrp1/Pip5k1c/Bax/Plec/Fermt1/Smad3/Nfix/Map2k7/Vegfa/Plpp3/Cd9/Erbb2/Ahnak/Itgb6/Chmp4c/Myh9/Cadm4/Tpm1/Anxa6/Cdkn1a/Vps33b/Igf1r/Mapk8ip3/Ddr1/Xylt1/Pdgfb/Stat3/Srf/Entpd2/Tnfrsf12a/Cldn4/Prkce/Gna13/Gpx1/Hbegf/Ccn1/Lrp1/Plat/Flna/Chmp6/Abhd2/F11r	53
GO:0001678	GO:0001678	intracellular glucose homeostasis	25/948	162/16876	3.95648177713055e-06	0.00267422	0.00233228	Lrp5/Sox4/Pde4c/Klf7/Gas6/Pim3/Sidt2/Efna5/Gpr27/Smarca4/Abcg1/Grk2/Hk1/Myh9/Pik3r2/Unc13b/Igf1r/Rab11fip5/Prkce/C1qtnf12/Tcf7l2/Klf15/Gpx1/Lrp1/Oxct1	25
GO:0009952	GO:0009952	anterior/posterior pattern specification	32/948	238/16876	4.05798992855776e-06	0.00267422	0.00233228	Zbtb16/Lrp5/Notch1/Hoxb5/Hoxa2/Yy1/Hoxb3/Foxc1/Pcsk6/Kdm2b/Hoxa3/Celsr2/Hoxb9/Smad3/Ski/Hes1/Hoxa4/Hoxb8/Acvr2b/Pcgf2/Kat2a/Bhlhe40/Pofut1/Smo/Hoxd3/Nle1/Srf/Hoxa9/Arc/Btg2/Med12/Sema3c	32
GO:0071322	GO:0071322	cellular response to carbohydrate stimulus	24/948	154/16876	5.15972347513765e-06	0.00302245	0.00263599	Lrp5/Sox4/Pde4c/Klf7/Gas6/Pim3/Sidt2/Efna5/Gpr27/Smarca4/Abcg1/Grk2/Myh9/Unc13b/Igf1r/Rab11fip5/Prkce/Mapk13/C1qtnf12/Tcf7l2/Gpx1/Lrp1/Nfkb1/Oxct1	24
GO:0098781	GO:0098781	ncRNA transcription	22/948	135/16876	6.03839663800679e-06	0.00318344	0.00277639	Myc/Foxo3/Yy1/Ncor2/Smad6/Cc2d1a/Smad3/App/Smarca4/Hdac4/Ell/Tcof1/Rara/Polr3e/Nr1h2/Nop53/Pdgfb/Stat3/Srf/Ncl/Polr3d/Nfkb1	22
GO:1902893	GO:1902893	regulation of miRNA transcription	15/948	72/16876	8.88188920511726e-06	0.00425685	0.00371254	Myc/Foxo3/Yy1/Ncor2/Smad6/Smad3/App/Smarca4/Hdac4/Rara/Nr1h2/Pdgfb/Stat3/Srf/Nfkb1	15
GO:0001933	GO:0001933	negative regulation of protein phosphorylation	38/948	320/16876	1.05926430926825e-05	0.0046537	0.00405865	Ephb2/Dmtn/Traf3ip1/Gadd45g/Smad7/Akt1/Dvl1/Bax/Plec/Cactin/Shb/Plpp3/Hexim1/Fkbp8/Akt1s1/Pkn1/Grk2/Arrb2/Nf2/Cadm4/Sh3gl2/Cdkn1a/Gpd1l/Cnksr3/Sirt2/Sh3bp5l/Dgkq/Adar/Hspa4/Mllt1/Ptpn1/Trim27/Ppp1r15a/Pkig/Prkar2a/Gadd45b/Prkrip1/Chmp6	38
GO:0030099	GO:0030099	myeloid cell differentiation	48/948	446/16876	1.16681210954762e-05	0.00473187	0.00412683	Zbtb16/Myc/Fam20c/Il34/Junb/Foxo3/Csf1r/Dmtn/Cebpb/Nbeal2/App/Smarca4/Clec2d/Nfix/Epha2/Vegfa/Ppargc1b/Hoxb8/Itgb6/Car2/Sbno2/Rara/Myh9/Fosl2/Vps33b/Esrra/Adar/Ankrd54/Wasf2/Stat3/Srf/Ltbr/Pias3/Sh3pxd2a/Hoxa9/Brd1/Pabpc4/Tcf3/Tjp2/Eif6/Leo1/Acvr1b/Jag1/Lyar/Prxl2a/Tmod3/Actn1/Flna	48
GO:0061614	GO:0061614	miRNA transcription	15/948	74/16876	1.26199641413912e-05	0.00475232	0.00414466	Myc/Foxo3/Yy1/Ncor2/Smad6/Smad3/App/Smarca4/Hdac4/Rara/Nr1h2/Pdgfb/Stat3/Srf/Nfkb1	15
GO:2000628	GO:2000628	regulation of miRNA metabolic process	16/948	84/16876	1.50191486387098e-05	0.00527873	0.00460376	Myc/Foxo3/Yy1/Ncor2/Smad6/Smad3/App/Smarca4/Hdac4/Rara/Zswim8/Nr1h2/Pdgfb/Stat3/Srf/Nfkb1	16
GO:0042060	GO:0042060	wound healing	41/948	364/16876	1.73426157230848e-05	0.00571439	0.00498372	Mylk/Ephb2/Map3k1/Dmtn/Plau/Kng2/Gas6/Nbeal2/Eppk1/Pip5k1c/Plec/Fermt1/Smad3/Vegfa/Plpp3/Cd9/Erbb2/Ahnak/Itgb6/Chmp4c/Myh9/Cadm4/Tpm1/Anxa6/Cdkn1a/Vps33b/Ddr1/Pdgfb/Srf/Entpd2/Tnfrsf12a/Cldn4/Prkce/Gna13/Gpx1/Hbegf/Ccn1/Plat/Flna/Chmp6/F11r	41
GO:0071333	GO:0071333	cellular response to glucose stimulus	22/948	145/16876	1.94442085382455e-05	0.00584459	0.00509727	Lrp5/Sox4/Pde4c/Klf7/Gas6/Pim3/Sidt2/Efna5/Gpr27/Smarca4/Abcg1/Grk2/Myh9/Unc13b/Igf1r/Rab11fip5/Prkce/C1qtnf12/Tcf7l2/Gpx1/Lrp1/Oxct1	22
GO:0018212	GO:0018212	peptidyl-tyrosine modification	37/948	317/16876	2.02679265200005e-05	0.00584459	0.00509727	Jak3/Il34/Ephb2/Csf1r/Clcf1/Dmtn/Enpp2/Traf3ip1/Nrp1/Efna5/Pxn/App/Hes1/Vegfa/Lonp1/Plpp3/Erbb2/Arrb2/Hk1/Nf2/Ppp2r5b/Cadm4/Tpst2/Igf1r/Sh3bp5l/Ddr1/Dgkq/Pdgfb/Prkce/Ptpn1/Tnfrsf1a/Tnk2/Adora1/Hbegf/Ncl/Dyrk2/Chmp6	37
GO:0010001	GO:0010001	glial cell differentiation	34/948	282/16876	2.21935695119878e-05	0.00584459	0.00509727	Il34/Sox4/Notch1/Csf1r/Clcf1/Casz1/Enpp2/Abca2/Akt1/Plec/App/Ski/Smarca4/Nfix/Hes1/Gpc1/Plpp3/Fkrp/Erbb2/Grk2/Dag1/Id4/Smo/Sirt2/Pdgfb/Stat3/Pick1/Slc45a3/Tcf7l2/Klf15/Nsun5/Sox13/Lrp1/Med12	34
GO:0071331	GO:0071331	cellular response to hexose stimulus	22/948	147/16876	2.4196412964283e-05	0.00584459	0.00509727	Lrp5/Sox4/Pde4c/Klf7/Gas6/Pim3/Sidt2/Efna5/Gpr27/Smarca4/Abcg1/Grk2/Myh9/Unc13b/Igf1r/Rab11fip5/Prkce/C1qtnf12/Tcf7l2/Gpx1/Lrp1/Oxct1	22
GO:1905897	GO:1905897	regulation of response to endoplasmic reticulum stress	15/948	78/16876	2.44868820532328e-05	0.00584459	0.00509727	Bax/App/Abca7/Ubxn1/Tmem259/Atf6b/Bag6/Hyou1/Nr1h2/Bok/Erp29/Ptpn1/Nupr1/Eif2ak3/Ppp1r15a	15
GO:0030010	GO:0030010	establishment of cell polarity	23/948	158/16876	2.51425471383745e-05	0.00584459	0.00509727	Amotl2/Llgl2/Myo18a/Shtn1/Llgl1/Fermt1/Dctn1/Plekhg3/Fbf1/Spag5/Hes1/Frmd4a/Sipa1l3/Myh9/Igf1r/Cyth1/Golph3/Amotl1/Enkd1/Dock8/Misp/Pkd1/Map1b	23
GO:0007163	GO:0007163	establishment or maintenance of cell polarity	29/948	225/16876	2.54980327305148e-05	0.00584459	0.00509727	Mtcl1/Amotl2/Llgl2/Myo18a/Shtn1/Llgl1/Fermt1/Ezr/Dctn1/Plekhg3/Fbf1/Spag5/Hes1/Frmd4a/Dlg5/Sipa1l3/Myh9/Igf1r/Cyth1/Golph3/Amotl1/Enkd1/Pard6b/Dock8/BC034090/Misp/Parva/Pkd1/Map1b	29
GO:0071326	GO:0071326	cellular response to monosaccharide stimulus	22/948	148/16876	2.6943759945953e-05	0.00591865	0.00516186	Lrp5/Sox4/Pde4c/Klf7/Gas6/Pim3/Sidt2/Efna5/Gpr27/Smarca4/Abcg1/Grk2/Myh9/Unc13b/Igf1r/Rab11fip5/Prkce/C1qtnf12/Tcf7l2/Gpx1/Lrp1/Oxct1	22
GO:0001822	GO:0001822	kidney development	37/948	322/16876	2.85969788264451e-05	0.00603053	0.00525944	Col4a3/Spp1/Zbtb16/Col4a4/Myc/Pou3f3/Sox4/Notch1/Traf3ip1/Foxc1/Slc12a1/Smad7/Nrp1/Bax/Smad6/Itga3/Smad3/Rdh10/Pcnt/Hes1/Vegfa/Lzts2/Umod/Acvr2b/Lama5/Dlg5/Irx2/Rara/Smo/Bag6/Arid5b/Nle1/Pdgfb/Myo1e/Klf15/Pkd1/Jag1	37
GO:0010801	GO:0010801	negative regulation of peptidyl-threonine phosphorylation	7/948	18/16876	3.17926230991971e-05	0.00611847	0.00533613	Dmtn/Smad7/Grk2/Cadm4/Sirt2/Dgkq/Ppp1r15a	7
GO:0031589	GO:0031589	cell-substrate adhesion	40/948	361/16876	3.19325898208602e-05	0.00611847	0.00533613	Spp1/Notch1/Dmtn/Lamb1/Enpp2/Plau/Gas6/Nrp1/Smad6/Efna5/Itga3/Pxn/Fermt1/Smad3/Dnm2/Bcr/Vegfa/Bcam/Cttn/Lama5/Limch1/Itgb6/Dag1/Itga1/Myh9/Hoxd3/Mink1/Ddr1/Pdgfb/Srf/Tnfrsf12a/Prkce/Parva/Lamc2/Ccn1/Lrp1/Itga6/Jag1/Actn1/Flna	40
GO:0048008	GO:0048008	platelet-derived growth factor receptor signaling pathway	13/948	62/16876	3.24956487564024e-05	0.00611847	0.00533613	Hip1r/Txnip/Nrp1/Bcr/Vegfa/Plekha1/Arid5b/Pdgfb/Hgs/Myo1e/Ptpn1/Lrp1/Plat	13
GO:0003002	GO:0003002	regionalization	46/948	439/16876	3.46090543986577e-05	0.00619036	0.00539883	Zbtb16/Lrp5/Notch1/Hoxb5/Smarcd3/Traf3ip1/Hoxa2/Yy1/Hoxb3/Foxc1/Pcsk6/Kdm2b/Nrp1/Dvl1/Hoxa3/Smad6/Celsr2/Hoxb9/Smad3/Gas8/Ski/Gas1/Hes1/Hoxa4/Fkbp8/Hoxb8/Acvr2b/Pcgf2/Lama5/Irx2/Kat2a/Bhlhe40/Pofut1/Smo/Hoxd3/Megf8/Nek8/Nle1/Srf/Rnf220/Hoxa9/Arc/Btg2/Med12/Sema3f/Sema3c	46
GO:0042326	GO:0042326	negative regulation of phosphorylation	39/948	350/16876	3.52258952628915e-05	0.00619036	0.00539883	Ephb2/Dmtn/Traf3ip1/Gadd45g/Smad7/Akt1/Dvl1/Bax/Plec/Cactin/Shb/Midn/Plpp3/Hexim1/Fkbp8/Akt1s1/Pkn1/Grk2/Arrb2/Nf2/Cadm4/Sh3gl2/Cdkn1a/Gpd1l/Cnksr3/Sirt2/Sh3bp5l/Dgkq/Adar/Hspa4/Mllt1/Ptpn1/Trim27/Ppp1r15a/Pkig/Prkar2a/Gadd45b/Prkrip1/Chmp6	39
GO:0007264	GO:0007264	small GTPase mediated signal transduction	44/948	415/16876	3.84789496981878e-05	0.0065439	0.00570717	Cgnl1/Eps8l2/Ephb2/Rap1gap/Notch1/Rapgef3/Rhob/Abca1/Nrp1/Nucb1/Tns3/Shtn1/Itga3/Rhot2/Nfix/Dock6/Arfgap1/Rtkn/Dnm2/Bcr/Dbnl/Erbb2/Sipa1l3/Rgl2/Cyth2/Rasal1/Cadm4/Ralgds/Cdc42se1/Cyth1/Plekhg5/Wasf2/Stard8/Arfgef2/Rab4b/Dock8/Stk19/Rassf1/Gna13/Tnfaip1/Arhgap44/Rnd3/Dennd3/F11r	44
GO:0018108	GO:0018108	peptidyl-tyrosine phosphorylation	36/948	315/16876	4.09666776124241e-05	0.00674926	0.00588626	Jak3/Il34/Ephb2/Csf1r/Clcf1/Dmtn/Enpp2/Traf3ip1/Nrp1/Efna5/Pxn/App/Hes1/Vegfa/Lonp1/Plpp3/Erbb2/Arrb2/Hk1/Nf2/Ppp2r5b/Cadm4/Igf1r/Sh3bp5l/Ddr1/Dgkq/Pdgfb/Prkce/Ptpn1/Tnfrsf1a/Tnk2/Adora1/Hbegf/Ncl/Dyrk2/Chmp6	36
GO:0090162	GO:0090162	establishment of epithelial cell polarity	10/948	39/16876	4.26264132979666e-05	0.00680989	0.00593914	Myo18a/Fermt1/Fbf1/Hes1/Frmd4a/Sipa1l3/Cyth1/Golph3/Amotl1/Pkd1	10
GO:0003206	GO:0003206	cardiac chamber morphogenesis	21/948	143/16876	4.89325837956243e-05	0.00758743	0.00661726	Dhrs3/Sox4/Notch1/Smarcd3/Foxc1/Smad7/Nrp1/Smad6/Smarca4/Hes1/Tpm1/Smo/Srf/Mdm2/Parva/Rxra/Ccn1/Ly6e/Jag1/Egln1/Sema3c	21
GO:0001503	GO:0001503	ossification	42/948	399/16876	6.75970126632555e-05	0.010182	0.00888011	Spp1/Zbtb16/Fam20c/Hdac7/Lrp5/Junb/Dhrs3/Notch1/Csf1r/Pdlim7/Cebpb/Hoxa2/Jund/Foxc1/Smad7/Akt1/Smad6/Smad3/Ski/Hdac4/Nfix/Epha2/Plxnb1/Vegfa/Ppargc1b/Fkrp/Acvr2b/Sbno2/Fosl2/Id4/Scx/Smo/Esrra/Adar/Xylt1/Eif2ak3/Rxra/Tcf7l2/Ccn1/Cd276/Cbs/Jag1	42
GO:0001649	GO:0001649	osteoblast differentiation	26/948	203/16876	7.30897679481246e-05	0.0107036	0.00933497	Spp1/Fam20c/Hdac7/Lrp5/Junb/Notch1/Pdlim7/Cebpb/Hoxa2/Jund/Akt1/Smad6/Smad3/Ski/Hdac4/Epha2/Vegfa/Acvr2b/Fosl2/Id4/Smo/Esrra/Adar/Ccn1/Cd276/Jag1	26
GO:0072001	GO:0072001	renal system development	37/948	338/16876	8.05949747238226e-05	0.0114544	0.00998974	Col4a3/Spp1/Zbtb16/Col4a4/Myc/Pou3f3/Sox4/Notch1/Traf3ip1/Foxc1/Slc12a1/Smad7/Nrp1/Bax/Smad6/Itga3/Smad3/Rdh10/Pcnt/Hes1/Vegfa/Lzts2/Umod/Acvr2b/Lama5/Dlg5/Irx2/Rara/Smo/Bag6/Arid5b/Nle1/Pdgfb/Myo1e/Klf15/Pkd1/Jag1	37
GO:0001667	GO:0001667	ameboidal-type cell migration	46/948	455/16876	8.25617590878435e-05	0.0114544	0.00998974	Lcn2/Card10/Hdac7/Lrp5/Notch1/Rhob/Dmtn/Enpp2/Amotl2/Emc10/Eppk1/Nrp1/Akt1/Tns3/Plec/Itga3/Pxn/Fermt1/Epha2/Sema3b/Vegfa/Plpp3/Pkn1/Lama5/Tns1/Myh9/Pik3r2/Anxa6/Smo/Megf8/Arid5b/Amotl1/Gipc1/Plekhg5/Wasf2/Pdgfb/Srf/Pfn1/Prkce/Gna13/Gpx1/Hbegf/Vhl/Acvr1b/Sema3f/Sema3c	46
GO:0003007	GO:0003007	heart morphogenesis	32/948	277/16876	8.77533339840157e-05	0.0118625	0.0103457	Dhrs3/Sox4/Notch1/Smarcd3/Foxc1/Ncor2/Smad7/Lemd2/Nrp1/Dvl1/Smad6/Smad3/Smarca4/Hes1/Vegfa/Fkrp/Dag1/Tpm1/Smo/Megf8/Pim1/Srf/Mdm2/Parva/Rxra/Ccn1/Ly6e/Tab1/Jag1/Egln1/Sema3c/Flna	32
GO:0002064	GO:0002064	epithelial cell development	28/948	230/16876	9.67496539678741e-05	0.0126458	0.0110288	Notch1/Rilpl1/Rapgef3/Map3k1/Ikbkb/Plec/Sidt2/Ezr/Smarca4/Map7/Epha2/Plod3/Vegfa/Sipa1l3/Rara/Fosl2/Smo/Dnase1l2/Pdgfb/Myo1e/Tjp2/Tnfrsf1a/Flnb/Gpx1/Rilpl2/Jag1/Flna/F11r	28
GO:0060411	GO:0060411	cardiac septum morphogenesis	14/948	78/16876	9.98691433846846e-05	0.0126458	0.0110288	Dhrs3/Sox4/Notch1/Smad7/Nrp1/Smad6/Hes1/Smo/Mdm2/Parva/Ccn1/Jag1/Egln1/Sema3c	14
GO:0006356	GO:0006356	regulation of transcription by RNA polymerase I	10/948	43/16876	0.000104766	0.0126458	0.0110288	Smarca4/Erbb2/Mybbp1a/Ddx21/Nop53/Eif2ak3/Ppp1r15a/Ncl/Lyar/Flna	10
GO:0001974	GO:0001974	blood vessel remodeling	12/948	60/16876	0.000105541	0.0126458	0.0110288	Foxc1/Hoxa3/Bax/Bcr/Vegfa/Acvr2b/Mdm2/Cbs/Lrp1/Jag1/Sema3c/Flna	12
GO:0006360	GO:0006360	transcription by RNA polymerase I	12/948	60/16876	0.000105541	0.0126458	0.0110288	Smarca4/Erbb2/Mybbp1a/Tcof1/Ddx21/Nop53/Eif2ak3/Ppp1r15a/Ncl/Lyar/Ttf1/Flna	12
GO:1902894	GO:1902894	negative regulation of miRNA transcription	8/948	28/16876	0.000109172	0.0127901	0.0111547	Yy1/Ncor2/Smad3/App/Hdac4/Rara/Pdgfb/Srf	8
GO:0061572	GO:0061572	actin filament bundle organization	23/948	174/16876	0.000115684	0.0132584	0.0115631	Cgnl1/Rapgef3/Map3k1/Dmtn/Nrp1/Shtn1/Pxn/Smad3/Ezr/Limch1/Nf2/Myh9/Tpm1/Pik3r2/Gas7/Wasf2/Srf/Pfn1/Arhgef10l/Tnfaip1/Actn1/Flna/F11r	23
GO:0010586	GO:0010586	miRNA metabolic process	16/948	99/16876	0.000120635	0.0135317	0.0118014	Myc/Foxo3/Yy1/Ncor2/Smad6/Smad3/App/Smarca4/Hdac4/Rara/Zswim8/Nr1h2/Pdgfb/Stat3/Srf/Nfkb1	16
GO:0002011	GO:0002011	morphogenesis of an epithelial sheet	12/948	61/16876	0.000124762	0.013703	0.0119509	Notch1/Map3k1/Dvl1/Fermt1/Dag1/Megf8/Ddr1/Srf/Hbegf/Ccn1/Jag1/Flna	12
GO:0051090	GO:0051090	regulation of DNA-binding transcription factor activity	43/948	425/16876	0.000137048	0.0145096	0.0126543	Lrp5/Jund/Smad7/Crebzf/Akt1/Ikbkb/Lrrfip1/Cactin/App/Smarca4/Hdac4/Pura/Nfix/Sik1/Hes1/Ppargc1b/Plpp3/Slco3a1/Arrb2/Ppp2r5b/Bhlhe40/Smo/Rbck1/Igf1r/Mtdh/Arid5b/Pim1/Crtc1/Stat3/Srf/Trim26/Rnf220/Trim8/Nupr1/Tcf3/Tcf7l2/Trim27/Pkd1/Brms1/Map3k10/Ripk4/Egln1/Flna	43
GO:0051056	GO:0051056	regulation of small GTPase mediated signal transduction	27/948	223/16876	0.000140285	0.0145096	0.0126543	Cgnl1/Eps8l2/Ephb2/Rap1gap/Notch1/Abca1/Nrp1/Tns3/Itga3/Arfgap1/Dnm2/Bcr/Erbb2/Sipa1l3/Rgl2/Cyth2/Rasal1/Cadm4/Cdc42se1/Cyth1/Stard8/Arfgef2/Stk19/Tnfaip1/Arhgap44/Dennd3/F11r	27
GO:0060560	GO:0060560	developmental growth involved in morphogenesis	32/948	284/16876	0.000140362	0.0145096	0.0126543	Syt2/Cyfip2/Notch1/Csf1r/Nrp1/Dvl1/Efna5/Shtn1/App/Nfix/Rdh10/Sema3b/Dnm2/Vegfa/Lzts2/Dbnl/Jade2/Cttn/Rasal1/Sh3gl2/Smo/Megf8/Ddr1/Cpne1/Srf/Tnfrsf12a/Bin3/Map1b/Lrp1/Med12/Sema3f/Sema3c	32
GO:0003279	GO:0003279	cardiac septum development	18/948	122/16876	0.000155843	0.0158001	0.0137798	Dhrs3/Sox4/Notch1/Smad7/Nrp1/Smad6/Smarca4/Dnm2/Hes1/Smo/Mdm2/Parva/Ccn1/Tab1/Lrp1/Jag1/Egln1/Sema3c	18
GO:0003205	GO:0003205	cardiac chamber development	24/948	191/16876	0.000183455	0.0181573	0.0158356	Dhrs3/Sox4/Notch1/Smarcd3/Foxc1/Smad7/Nrp1/Smad6/Smarca4/Dnm2/Hes1/Tpm1/Smo/Srf/Mdm2/Parva/Rxra/Ccn1/Ly6e/Tab1/Lrp1/Jag1/Egln1/Sema3c	24
GO:2000629	GO:2000629	negative regulation of miRNA metabolic process	8/948	30/16876	0.000185981	0.0181573	0.0158356	Yy1/Ncor2/Smad3/App/Hdac4/Rara/Pdgfb/Srf	8
GO:0021782	GO:0021782	glial cell development	19/948	136/16876	0.000215039	0.0202596	0.0176691	Sox4/Csf1r/Abca2/Akt1/Plec/App/Ski/Nfix/Erbb2/Dag1/Id4/Smo/Sirt2/Pdgfb/Pick1/Tcf7l2/Nsun5/Lrp1/Med12	19
GO:0046578	GO:0046578	regulation of Ras protein signal transduction	24/948	193/16876	0.000215201	0.0202596	0.0176691	Eps8l2/Ephb2/Notch1/Abca1/Nrp1/Tns3/Itga3/Arfgap1/Dnm2/Bcr/Erbb2/Rgl2/Cyth2/Rasal1/Cadm4/Cdc42se1/Cyth1/Stard8/Arfgef2/Stk19/Tnfaip1/Arhgap44/Dennd3/F11r	24
GO:0061515	GO:0061515	myeloid cell development	15/948	94/16876	0.000225129	0.0208224	0.01816	Fam20c/Csf1r/Dmtn/Cebpb/Nbeal2/App/Vps33b/Wasf2/Srf/Brd1/Pabpc4/Tjp2/Lyar/Tmod3/Flna	15
GO:0007265	GO:0007265	Ras protein signal transduction	35/948	330/16876	0.0002302	0.0209244	0.0182489	Eps8l2/Ephb2/Notch1/Rapgef3/Abca1/Nrp1/Tns3/Shtn1/Itga3/Nfix/Arfgap1/Rtkn/Dnm2/Bcr/Dbnl/Erbb2/Rgl2/Cyth2/Rasal1/Cadm4/Ralgds/Cdc42se1/Cyth1/Plekhg5/Wasf2/Stard8/Arfgef2/Rab4b/Stk19/Rassf1/Gna13/Tnfaip1/Arhgap44/Dennd3/F11r	35
GO:0051017	GO:0051017	actin filament bundle assembly	22/948	171/16876	0.000239168	0.0213711	0.0186385	Cgnl1/Rapgef3/Map3k1/Dmtn/Nrp1/Pxn/Smad3/Ezr/Limch1/Nf2/Myh9/Tpm1/Pik3r2/Gas7/Wasf2/Srf/Pfn1/Arhgef10l/Tnfaip1/Actn1/Flna/F11r	22
GO:0035773	GO:0035773	insulin secretion involved in cellular response to glucose stimulus	15/948	95/16876	0.000253713	0.0218745	0.0190775	Lrp5/Pde4c/Klf7/Pim3/Sidt2/Efna5/Gpr27/Abcg1/Myh9/Rab11fip5/Prkce/C1qtnf12/Tcf7l2/Lrp1/Oxct1	15
GO:0009743	GO:0009743	response to carbohydrate	25/948	207/16876	0.000253766	0.0218745	0.0190775	Lrp5/Sox4/Pde4c/Klf7/Gas6/Pim3/Sidt2/Efna5/Gpr27/Smarca4/Abcg1/Acvr2b/Grk2/Myh9/Unc13b/Igf1r/Rab11fip5/Prkce/Mapk13/C1qtnf12/Tcf7l2/Gpx1/Lrp1/Nfkb1/Oxct1	25
GO:0061178	GO:0061178	regulation of insulin secretion involved in cellular response to glucose stimulus	14/948	85/16876	0.00025725	0.0218745	0.0190775	Lrp5/Pde4c/Klf7/Pim3/Sidt2/Efna5/Gpr27/Abcg1/Myh9/Prkce/C1qtnf12/Tcf7l2/Lrp1/Oxct1	14
GO:0051098	GO:0051098	regulation of binding	39/948	386/16876	0.000283812	0.0233754	0.0203865	Myc/Rap1gap/Hip1r/Rapgef3/Smarcd3/Traf3ip1/Ldlrap1/Foxc1/Akt1/Bax/Tns3/Smad3/Gas8/App/Ski/Smarca4/Hdac4/Hes1/Sympk/Arrb2/Med25/Tle5/Rara/Cdkn1a/Smo/H1f0/Sirt2/Cpne1/Pdgfb/Hspa4/Rnf220/Pex19/Eif2ak3/Tcf7l2/Gtf2f1/Pbxip1/Pkd1/Lrp1/Ctbp2	39
GO:0042593	GO:0042593	glucose homeostasis	30/948	270/16876	0.000285508	0.0233754	0.0203865	Lrp5/Foxo3/Sox4/Pde4c/Klf7/Gas6/Ncor2/Akt1/Pim3/Sidt2/Efna5/Gpr27/Smarca4/Abcg1/Grk2/Hk1/Myh9/Pik3r2/Unc13b/Fosl2/Igf1r/Rab11fip5/Stat3/Prkce/C1qtnf12/Tcf7l2/Klf15/Gpx1/Lrp1/Oxct1	30
GO:0034504	GO:0034504	protein localization to nucleus	34/948	321/16876	0.000288202	0.0233754	0.0203865	Zbtb16/Card10/Notch1/Nuak2/Txnip/Akt1/Ciz1/Fermt1/App/Atp13a2/Lmnb2/Abca7/Lzts2/Grk2/Nf2/Pik3r2/Cdkn1a/Smo/Nop53/Adar/Stat3/Mdm2/Trim8/Hdgf/Rpain/Eif2ak3/Taf8/Tcf7l2/Tnfrsf1a/Ing1/Rassf5/Nup93/Pkig/Flna	34
GO:0007389	GO:0007389	pattern specification process	46/948	481/16876	0.000297232	0.0235903	0.0205739	Zbtb16/Lrp5/Notch1/Hoxb5/Smarcd3/Traf3ip1/Hoxa2/Yy1/Hoxb3/Foxc1/Pcsk6/Kdm2b/Nrp1/Dvl1/Hoxa3/Smad6/Celsr2/Hoxb9/Smad3/Gas8/Ski/Gas1/Hes1/Hoxa4/Fkbp8/Hoxb8/Acvr2b/Pcgf2/Lama5/Irx2/Kat2a/Bhlhe40/Pofut1/Smo/Hoxd3/Megf8/Nek8/Nle1/Srf/Rnf220/Hoxa9/Arc/Btg2/Med12/Sema3f/Sema3c	46
GO:0035329	GO:0035329	hippo signaling	9/948	40/16876	0.000302434	0.0235903	0.0205739	Nuak2/Shank2/Wwc1/Amotl2/Tead3/Dlg5/Nf2/Amotl1/Nek8	9
GO:0033500	GO:0033500	carbohydrate homeostasis	30/948	271/16876	0.000304275	0.0235903	0.0205739	Lrp5/Foxo3/Sox4/Pde4c/Klf7/Gas6/Ncor2/Akt1/Pim3/Sidt2/Efna5/Gpr27/Smarca4/Abcg1/Grk2/Hk1/Myh9/Pik3r2/Unc13b/Fosl2/Igf1r/Rab11fip5/Stat3/Prkce/C1qtnf12/Tcf7l2/Klf15/Gpx1/Lrp1/Oxct1	30
GO:0046782	GO:0046782	regulation of viral transcription	7/948	25/16876	0.000339697	0.0259548	0.0226361	Notch1/Map3k1/Hexim1/Trim11/Pfn1/Trim8/Trim27	7
GO:0018210	GO:0018210	peptidyl-threonine modification	17/948	119/16876	0.000347613	0.0261803	0.0228327	Dmtn/Smad7/Akt1/Cdc42bpg/App/Umod/Grk2/Galnt2/Hk1/Cadm4/Sirt2/Dgkq/Ppp1r15a/Map3k10/Dyrk2/Galnt11/Acvr1b	17
GO:0007044	GO:0007044	cell-substrate junction assembly	15/948	98/16876	0.000359014	0.0266581	0.0232494	Dmtn/Enpp2/Nrp1/Plec/Efna5/Pxn/Smad3/Bcr/Vegfa/Cttn/Limch1/Tns1/Myh9/Lrp1/Actn1	15
GO:0007051	GO:0007051	spindle organization	23/948	188/16876	0.000366141	0.0268097	0.0233816	Kif23/Tacc2/Mapk15/Kifc2/Nudc/Ezr/Dctn1/Pde4dip/Spag5/Pcnt/Chmp4c/Myh9/Aaas/Chd3/Dctn2/Misp/Parp3/Ntmt1/Rcc1/Pkd1/Mlh1/Flna/Chmp6	23
GO:0032366	GO:0032366	intracellular sterol transport	8/948	33/16876	0.000379717	0.0270522	0.0235932	Abca1/Ldlrap1/Abca2/Gramd1a/Abcg1/Vps52/Vps51/Gramd1b	8
GO:0045943	GO:0045943	positive regulation of transcription by RNA polymerase I	8/948	33/16876	0.000379717	0.0270522	0.0235932	Smarca4/Erbb2/Mybbp1a/Ddx21/Eif2ak3/Ppp1r15a/Ncl/Lyar	8
GO:2000630	GO:2000630	positive regulation of miRNA metabolic process	11/948	59/16876	0.000387248	0.027221	0.0237403	Myc/Foxo3/Smad6/Smad3/Smarca4/Zswim8/Nr1h2/Pdgfb/Stat3/Srf/Nfkb1	11
GO:0045995	GO:0045995	regulation of embryonic development	14/948	89/16876	0.00041959	0.0291063	0.0253846	Notch1/Yy1/Phldb1/Hes1/Lama5/Dag1/Kat2a/Scx/Bag6/Ehmt1/Ruvbl2/Jag1/Kat14/Ino80b	14
GO:0009749	GO:0009749	response to glucose	23/948	190/16876	0.000426402	0.0291947	0.0254617	Lrp5/Sox4/Pde4c/Klf7/Gas6/Pim3/Sidt2/Efna5/Gpr27/Smarca4/Abcg1/Acvr2b/Grk2/Myh9/Unc13b/Igf1r/Rab11fip5/Prkce/C1qtnf12/Tcf7l2/Gpx1/Lrp1/Oxct1	23
GO:0071679	GO:0071679	commissural neuron axon guidance	5/948	13/16876	0.000487568	0.0328708	0.0286677	Ephb2/Nrp1/Vegfa/Dag1/Smo	5
GO:0007015	GO:0007015	actin filament organization	43/948	451/16876	0.000492563	0.0328708	0.0286677	Cyfip2/Cgnl1/Hip1r/Rapgef3/Myo5c/Map3k1/Rhob/Dmtn/Ppp1r9b/Nrp1/Plec/Elmo3/Shtn1/Pxn/Smad3/Rhot2/Ezr/Ppargc1b/Dbnl/Cttn/Limch1/Nf2/Myh9/Tpm1/Pik3r2/Svil/Myo19/Gas7/Wasf2/Srf/Pfn1/Arhgef10l/Pick1/Prkce/Myo1e/Trim27/Tnfaip1/Sptbn1/Rnd3/Tmod3/Actn1/Flna/F11r	43
GO:0042063	GO:0042063	gliogenesis	38/948	384/16876	0.000506623	0.0330615	0.0288341	Myc/Il34/Sox4/Notch1/Csf1r/Clcf1/Casz1/Lamb1/Enpp2/Abca2/Akt1/Plec/App/Ski/Smarca4/Nfix/Hes1/Gpc1/Plpp3/Fkrp/Cd9/Erbb2/Grk2/Dag1/Nf2/Id4/Smo/Sirt2/Pdgfb/Stat3/Pick1/Slc45a3/Tcf7l2/Klf15/Nsun5/Sox13/Lrp1/Med12	38
GO:0007041	GO:0007041	lysosomal transport	17/948	123/16876	0.000514817	0.0330615	0.0288341	Rhob/Trak2/Rilp/Ap4m1/Atp13a2/Trak1/Mgrn1/Ap3d1/Vps52/Chmp4c/Hook2/Hgs/Vps51/Lrp1/Sptbn5/Dennd3/Chmp6	17
GO:0019827	GO:0019827	stem cell population maintenance	24/948	205/16876	0.000528769	0.0330615	0.0288341	Myc/Lrp5/Foxo3/Sox4/Zfp36l2/Kdm2b/Tead3/Bcl7a/Ski/Smarca4/Nfix/Hes1/Kat2a/Smo/Brms1l/Stat3/Trim8/Bcl7c/Tcf7l2/Ing1/Brms1/Leo1/Smarcd1/Med12	24
GO:0060491	GO:0060491	regulation of cell projection assembly	24/948	205/16876	0.000528769	0.0330615	0.0288341	Eps8l2/Ephb2/Rap1gap/Mapk15/Dmtn/Palm/Rabep2/Nrp1/Akt1/Hdac4/Epha2/Dnm2/Dcdc2a/Cttn/Ccp110/Odf2/Wasf2/Srf/Pfn1/Bin3/Sh3yl1/Mark4/Arhgap44/Ppp1r35	24
GO:1990138	GO:1990138	neuron projection extension	24/948	205/16876	0.000528769	0.0330615	0.0288341	Syt2/Cyfip2/Csf1r/Nrp1/Dvl1/Shtn1/Sema3b/Dnm2/Vegfa/Dbnl/Jade2/Cttn/Rasal1/Sh3gl2/Smo/Megf8/Ddr1/Cpne1/Srf/Tnfrsf12a/Map1b/Lrp1/Sema3f/Sema3c	24
GO:0009746	GO:0009746	response to hexose	23/948	193/16876	0.000533047	0.0330615	0.0288341	Lrp5/Sox4/Pde4c/Klf7/Gas6/Pim3/Sidt2/Efna5/Gpr27/Smarca4/Abcg1/Acvr2b/Grk2/Myh9/Unc13b/Igf1r/Rab11fip5/Prkce/C1qtnf12/Tcf7l2/Gpx1/Lrp1/Oxct1	23
GO:0003158	GO:0003158	endothelium development	18/948	135/16876	0.000554895	0.0337128	0.0294021	Lcn2/Notch1/Rapgef3/Hoxb5/Rhob/Ikbkb/Ezr/Plod3/Vegfa/Acvr2b/Pdgfb/Cul7/Tjp2/Tnfrsf1a/Gpx1/Vhl/Jag1/F11r	18
GO:0007034	GO:0007034	vacuolar transport	20/948	158/16876	0.000556845	0.0337128	0.0294021	Vps37d/Rhob/Trak2/Rilp/Ap4m1/Atp13a2/Trak1/Mgrn1/Ap3d1/Vps52/Chmp4c/Vps37c/Hook2/Hgs/Vps51/Vps28/Lrp1/Sptbn5/Dennd3/Chmp6	20
GO:0051348	GO:0051348	negative regulation of transferase activity	27/948	243/16876	0.000562733	0.0337128	0.0294021	Ephb2/Gadd45g/Smad7/Akt1/Plec/Shb/Midn/Hexim1/Akt1s1/Pkn1/Nf2/Cdkn1a/Xrcc1/Setd7/Sh3bp5l/Adar/Mllt1/Ptpn1/Parp3/Terf1/Trim27/Tinf2/Pkig/Prkar2a/Gadd45b/Prkrip1/Chmp6	27
GO:0034284	GO:0034284	response to monosaccharide	23/948	194/16876	0.000573428	0.0339676	0.0296243	Lrp5/Sox4/Pde4c/Klf7/Gas6/Pim3/Sidt2/Efna5/Gpr27/Smarca4/Abcg1/Acvr2b/Grk2/Myh9/Unc13b/Igf1r/Rab11fip5/Prkce/C1qtnf12/Tcf7l2/Gpx1/Lrp1/Oxct1	23
GO:0007160	GO:0007160	cell-matrix adhesion	26/948	231/16876	0.000580929	0.0340295	0.0296783	Dmtn/Enpp2/Plau/Nrp1/Efna5/Itga3/Pxn/Fermt1/Smad3/Bcr/Vegfa/Bcam/Cttn/Limch1/Itgb6/Dag1/Itga1/Myh9/Hoxd3/Mink1/Ddr1/Srf/Lrp1/Itga6/Jag1/Actn1	26
GO:1903706	GO:1903706	regulation of hemopoiesis	41/948	428/16876	0.000600329	0.0347795	0.0303324	Zbtb16/Jak3/Myc/Il34/Tcim/Foxo3/Sox4/Csf1r/Smarcd3/Cebpb/Zfp36l2/Gas6/Smad7/Nfkbiz/Smarca4/Clec2d/Shb/Tmem176b/Ppargc1b/Hoxb8/Erbb2/Ap3d1/Car2/Kat2a/Rara/Esrra/Tsc22d1/Ankrd54/Stat3/Sart1/Pias3/Hoxa9/Brd1/Tjp2/Eif6/Leo1/Sox13/Smarcd1/Acvr1b/Jag1/Prxl2a	41
GO:0048771	GO:0048771	tissue remodeling	24/948	207/16876	0.0006086	0.0348754	0.0304161	Spp1/Lrp5/Csf1r/Foxc1/Hoxa3/Bax/Tns3/Epha2/Bcr/Vegfa/Ppargc1b/Umod/Fkrp/Acvr2b/Car2/Fosl2/Mdm2/Ncdn/Cbs/Lrp1/Jag1/Nfkb1/Sema3c/Flna	24
GO:1903034	GO:1903034	regulation of response to wounding	21/948	171/16876	0.000615325	0.0348817	0.0304215	Mylk/Ephb2/Dmtn/Plau/Kng2/Eppk1/Fermt1/Smad3/Cd9/Cadm4/Igf1r/Xylt1/Pdgfb/Stat3/Tnfrsf12a/Cldn4/Prkce/Hbegf/Lrp1/Plat/Flna	21
GO:0048588	GO:0048588	developmental cell growth	30/948	283/16876	0.000631212	0.0354016	0.030875	Syt2/Cyfip2/Csf1r/Yy1/Smad7/Nrp1/Dvl1/Efna5/Shtn1/App/Nfix/Sema3b/Dnm2/Vegfa/Dbnl/Jade2/Cttn/Rasal1/Sh3gl2/Smo/Megf8/Ddr1/Cpne1/Srf/Tnfrsf12a/Slc25a4/Map1b/Lrp1/Sema3f/Sema3c	30
GO:1902895	GO:1902895	positive regulation of miRNA transcription	10/948	53/16876	0.00064002	0.0355177	0.0309763	Myc/Foxo3/Smad6/Smad3/Smarca4/Nr1h2/Pdgfb/Stat3/Srf/Nfkb1	10
GO:0071560	GO:0071560	cellular response to transforming growth factor beta stimulus	26/948	234/16876	0.000705911	0.0378554	0.033015	Pmepa1/Map3k1/Furin/Zfp36l2/Smad7/Nfkbiz/Smad6/Ldlrad4/Itga3/Pxn/Fermt1/Smad3/Ski/Dnm2/Arrb2/Itgb6/Scx/Igf1r/Stk16/Gipc1/Brms1l/Stat3/Ing1/Brms1/Tab1/Lrp1	26
GO:0060392	GO:0060392	negative regulation of SMAD protein signal transduction	5/948	14/16876	0.000723506	0.0378554	0.033015	Pmepa1/Smad7/Smad6/Ldlrad4/Lrp1	5
GO:0050730	GO:0050730	regulation of peptidyl-tyrosine phosphorylation	28/948	260/16876	0.000737493	0.0378554	0.033015	Il34/Csf1r/Clcf1/Dmtn/Enpp2/Traf3ip1/Nrp1/Efna5/App/Hes1/Vegfa/Lonp1/Plpp3/Arrb2/Nf2/Ppp2r5b/Cadm4/Sh3bp5l/Dgkq/Pdgfb/Prkce/Ptpn1/Tnfrsf1a/Tnk2/Adora1/Hbegf/Ncl/Chmp6	28
GO:0098727	GO:0098727	maintenance of cell number	24/948	210/16876	0.000748021	0.0378554	0.033015	Myc/Lrp5/Foxo3/Sox4/Zfp36l2/Kdm2b/Tead3/Bcl7a/Ski/Smarca4/Nfix/Hes1/Kat2a/Smo/Brms1l/Stat3/Trim8/Bcl7c/Tcf7l2/Ing1/Brms1/Leo1/Smarcd1/Med12	24
GO:0032535	GO:0032535	regulation of cellular component size	38/948	392/16876	0.000750142	0.0378554	0.033015	Cyfip2/Hip1r/Rapgef3/Map3k1/Dmtn/Slc6a12/Slc12a1/Rin3/Nrp1/Akt1/Efna5/Shtn1/Ezr/Rilp/Sema3b/Dnm2/Atp13a2/Vegfa/Dbnl/Cttn/Akt1s1/Tpm1/Pik3r2/Svil/Megf8/Srf/Tnfrsf12a/Pfn1/Prkce/Lrrc8a/Sptbn1/Ppp1r15a/Map1b/Lamtor4/Lrp1/Sema3f/Tmod3/Sema3c	38
GO:0072073	GO:0072073	kidney epithelium development	19/948	150/16876	0.000751085	0.0378554	0.033015	Myc/Pou3f3/Notch1/Foxc1/Smad7/Smad6/Smad3/Hes1/Vegfa/Lzts2/Umod/Lama5/Irx2/Rara/Smo/Pdgfb/Myo1e/Klf15/Jag1	19
GO:0097191	GO:0097191	extrinsic apoptotic signaling pathway	26/948	235/16876	0.000752491	0.0378554	0.033015	Lcn2/Jak3/Foxo3/Nfkbiz/Nrp1/Tnfsf10/Bax/Timp3/Smad3/App/Gas1/Mknk2/Vegfa/Cttn/Rbck1/Bok/Tnfrsf12a/Ltbr/Dele1/Dapk1/Bid/Tcf7l2/Gpx1/Itga6/Acvr1b/Gclc	26
GO:0001558	GO:0001558	regulation of cell growth	41/948	433/16876	0.000755647	0.0378554	0.033015	Syt2/Igfbp7/Yy1/Ppp1r9b/Kdm2b/Smad7/Nrp1/Akt1/Hdgfl2/Efna5/Shtn1/Ppan/Smad3/Prdm11/Smarca4/Gas1/Sema3b/Dnm2/Vegfa/Dbnl/Clstn1/Erbb2/Cttn/Nf2/Rasal1/Cdkn1a/Megf8/Ddr1/Sbf1/Slc9a1/Ddx49/Srf/Tnfrsf12a/Slc25a4/Hsd3b7/Hbegf/Map1b/Lrp1/Acvr1b/Sema3f/Sema3c	41
GO:0048704	GO:0048704	embryonic skeletal system morphogenesis	15/948	105/16876	0.000758923	0.0378554	0.033015	Hoxb5/Hoxa2/Hoxb3/Hoxa3/Hoxb9/Smad3/Gas1/Rdh10/Hoxa4/Hoxb8/Pcgf2/Hoxd3/Megf8/Hoxa9/Med12	15
GO:0150115	GO:0150115	cell-substrate junction organization	15/948	105/16876	0.000758923	0.0378554	0.033015	Dmtn/Enpp2/Nrp1/Plec/Efna5/Pxn/Smad3/Bcr/Vegfa/Cttn/Limch1/Tns1/Myh9/Lrp1/Actn1	15
GO:0007517	GO:0007517	muscle organ development	35/948	352/16876	0.000761129	0.0378554	0.033015	Myc/Mylk/Hdac7/Notch1/Hmg20b/Foxc1/Boc/Smad7/Lemd2/Hdgfl2/Plec/Smad3/Ski/Hdac4/Nfix/Gpc1/Fkrp/Lama5/Dag1/Tpm1/Svil/Scx/Smo/Sirt2/Arid5b/Vrk3/Nupr1/Rxra/Tcf7l2/Flnb/Btg2/Bin3/Gpx1/Ly6e/Egln1	35
GO:0051054	GO:0051054	positive regulation of DNA metabolic process	32/948	313/16876	0.000789763	0.0389124	0.0339369	Myc/Clcf1/Mapk15/Smarcd3/Yy1/Akt1/Hdgfl2/Ciz1/Bax/Bcl7a/Smarca4/Map2k7/Vegfa/Npas2/Ercc1/Arrb2/Xrcc1/Igf1r/Stat6/Pdgfb/Pfn1/Ruvbl2/Parp3/Terf1/Bcl7c/Tnfaip1/Ppp1r10/Tinf2/Mlh1/Ctc1/Smarcd1/Ino80b	32
GO:2000036	GO:2000036	regulation of stem cell population maintenance	12/948	74/16876	0.000803618	0.0392284	0.0342125	Myc/Kdm2b/Tead3/Bcl7a/Smarca4/Kat2a/Smo/Brms1l/Bcl7c/Ing1/Brms1/Smarcd1	12
GO:0048709	GO:0048709	oligodendrocyte differentiation	16/948	117/16876	0.000835783	0.0400568	0.0349349	Il34/Notch1/Enpp2/Abca2/Nfix/Hes1/Erbb2/Grk2/Dag1/Id4/Sirt2/Slc45a3/Tcf7l2/Nsun5/Sox13/Med12	16
GO:0060840	GO:0060840	artery development	16/948	117/16876	0.000835783	0.0400568	0.0349349	Mylk/Sox4/Notch1/Foxc1/Smad7/Nrp1/Smad6/Smarca4/Dnm2/Hes1/Vegfa/Acvr2b/Srf/Tab1/Lrp1/Jag1	16
GO:0071559	GO:0071559	response to transforming growth factor beta	26/948	238/16876	0.000908678	0.0431581	0.0376397	Pmepa1/Map3k1/Furin/Zfp36l2/Smad7/Nfkbiz/Smad6/Ldlrad4/Itga3/Pxn/Fermt1/Smad3/Ski/Dnm2/Arrb2/Itgb6/Scx/Igf1r/Stk16/Gipc1/Brms1l/Stat3/Ing1/Brms1/Tab1/Lrp1	26
GO:0099173	GO:0099173	postsynapse organization	26/948	239/16876	0.000966655	0.0455018	0.0396837	Ephb2/Hip1r/Shank2/Tanc1/Nlgn2/Lzts3/Nrp1/Akt1/Dvl1/Itga3/Ezr/App/Dbnl/Cttn/Lama5/Dlg5/Sh3gl2/Igf1r/Wasf2/Pick1/Rph3a/Arc/Arhgap44/Vhl/Sema3f/Sptbn2	26
GO:0120032	GO:0120032	regulation of plasma membrane bounded cell projection assembly	23/948	202/16876	0.0010042	0.0468507	0.0408601	Eps8l2/Ephb2/Rap1gap/Mapk15/Dmtn/Palm/Rabep2/Nrp1/Akt1/Hdac4/Epha2/Dnm2/Dcdc2a/Ccp110/Odf2/Wasf2/Srf/Pfn1/Bin3/Sh3yl1/Mark4/Arhgap44/Ppp1r35	23
GO:0010921	GO:0010921	regulation of phosphatase activity	12/948	76/16876	0.00102504	0.0469796	0.0409726	Ppp1r1b/Mprip/Ppp1r9b/Ikbkb/Smad3/Ppargc1b/Itga1/Vrk3/Nuak1/Gnai2/Ppp1r15a/Ppp1r35	12
GO:0060947	GO:0060947	cardiac vascular smooth muscle cell differentiation	5/948	15/16876	0.00103535	0.0469796	0.0409726	Notch1/Smad6/Vegfa/Pdgfb/Srf	5
GO:0032515	GO:0032515	negative regulation of phosphoprotein phosphatase activity	6/948	22/16876	0.00106043	0.0469796	0.0409726	Ppp1r1b/Mprip/Ppp1r9b/Ikbkb/Gnai2/Ppp1r15a	6
GO:0035330	GO:0035330	regulation of hippo signaling	6/948	22/16876	0.00106043	0.0469796	0.0409726	Nuak2/Shank2/Wwc1/Dlg5/Nf2/Nek8	6
GO:0044790	GO:0044790	suppression of viral release by host	6/948	22/16876	0.00106043	0.0469796	0.0409726	Trim11/Trim26/Trim8/Trim27/Vapb/Trim35	6
GO:0140467	GO:0140467	integrated stress response signaling	6/948	22/16876	0.00106043	0.0469796	0.0409726	Gcn1/Abca7/Bok/Dele1/Ptpn1/Eif2ak3	6
GO:0048041	GO:0048041	focal adhesion assembly	13/948	87/16876	0.00109339	0.0475541	0.0414736	Dmtn/Enpp2/Nrp1/Efna5/Pxn/Smad3/Bcr/Vegfa/Cttn/Limch1/Myh9/Lrp1/Actn1	13
GO:0045667	GO:0045667	regulation of osteoblast differentiation	18/948	143/16876	0.00110046	0.0475541	0.0414736	Fam20c/Hdac7/Lrp5/Notch1/Pdlim7/Cebpb/Hoxa2/Jund/Smad6/Smad3/Ski/Hdac4/Vegfa/Acvr2b/Esrra/Ccn1/Cd276/Jag1	18
GO:0048706	GO:0048706	embryonic skeletal system development	18/948	143/16876	0.00110046	0.0475541	0.0414736	Deaf1/Hoxb5/Hoxa2/Hoxb3/Hoxa3/Hoxb9/Smad3/Gas1/Rdh10/Hoxa4/Hoxb8/Pcgf2/Scx/Hoxd3/Megf8/Xylt1/Hoxa9/Med12	18
GO:2000116	GO:2000116	regulation of cysteine-type endopeptidase activity	25/948	229/16876	0.00114044	0.0486483	0.0424279	Col4a3/Cyfip2/Myc/Hip1r/Gas6/Gramd4/Akt1/Tnfsf10/Bax/Smad3/App/Ints1/Vegfa/Grk2/Arrb2/Bok/Nle1/Mdm2/Dele1/Dapk1/Bid/Eif2ak3/Tbc1d10a/Gpx1/Ccn1	25
GO:0006109	GO:0006109	regulation of carbohydrate metabolic process	23/948	204/16876	0.00114786	0.0486483	0.0424279	Myc/Akt1/Zfp692/App/Hdac4/Midn/Sik1/Kat2a/Myh9/Ddit4/Dgkq/Pdgfb/Stat3/Ap2a1/Prkce/Slc45a3/C1qtnf12/Nupr1/Tcf7l2/Bckdk/Eif6/Dyrk2/Nfkb1	23
GO:0060976	GO:0060976	coronary vasculature development	12/948	77/16876	0.00115346	0.0486483	0.0424279	Notch1/Nrp1/Smad6/Smarca4/Dnm2/Vegfa/Megf8/Pdgfb/Srf/Rxra/Tab1/Lrp1	12

## Sheet: GO_IM-ATL_D84vsCtl
	ID	Description	GeneRatio	BgRatio	pvalue	p.adjust	qvalue	geneID	Count
GO:0009611	GO:0009611	response to wounding	21/204	485/16876	4.55936642253545e-07	0.000776342	0.000643099	Nrp1/Kng2/Cldn4/Map3k1/Eppk1/Plau/Ephb2/Dmtn/Plec/Nfkbiz/Nbeal2/Cdkn1a/Igf1r/Nfix/Plpp3/Celsr1/Itgb6/Cd9/Itgb4/Ahnak/Cx3cl1	21
GO:0043588	GO:0043588	skin development	17/204	325/16876	4.56268999584942e-07	0.000776342	0.000643099	Notch1/Cldn4/Itga3/Plec/Nfkbiz/Cdkn1a/Ncor2/Kazn/Foxc1/Fosl2/Celsr1/Prss8/Itgb6/Txnip/Akt1/Itgb4/Flnb	17
GO:0008544	GO:0008544	epidermis development	17/204	379/16876	3.73700331878957e-06	0.00348931	0.00289044	Notch1/Cldn4/Mafg/Plec/Nfkbiz/Cdkn1a/Igf1r/Ncor2/Kazn/Foxc1/Fosl2/Celsr1/Prss8/Klf7/Txnip/Akt1/Flnb	17
GO:0048638	GO:0048638	regulation of developmental growth	17/204	390/16876	5.46631790354644e-06	0.00348931	0.00289044	Notch1/Nrp1/Eppk1/Efna5/App/Rai1/Cdkn1a/Igf1r/Shtn1/Map1b/Foxc1/Fosl2/Wwc1/Akt1/Sema3f/Ezr/Cttn	17
GO:0007409	GO:0007409	axonogenesis	19/204	477/16876	5.57149777861443e-06	0.00348931	0.00289044	Cyfip2/Notch1/Nrp1/Dab1/Ephb2/Efna5/App/Tiam1/Trak1/Igf1r/Shtn1/Nfix/Map1b/Trak2/Klf7/Dvl1/Vcl/Sema3f/Cttn	19
GO:0099173	GO:0099173	postsynapse organization	13/204	239/16876	7.02521722587971e-06	0.00348931	0.00289044	Nrp1/Nlgn2/Itga3/Hip1r/Ephb2/App/Tiam1/Igf1r/Akt1/Dvl1/Sema3f/Ezr/Cttn	13
GO:0035329	GO:0035329	hippo signaling	6/204	40/16876	7.89917161471055e-06	0.00348931	0.00289044	Nuak2/Amotl2/Wwc1/Nf2/Amotl1/Tead3	6
GO:0042060	GO:0042060	wound healing	16/204	364/16876	9.38110936630994e-06	0.00348931	0.00289044	Kng2/Cldn4/Map3k1/Eppk1/Plau/Ephb2/Dmtn/Plec/Nbeal2/Cdkn1a/Plpp3/Celsr1/Itgb6/Cd9/Ahnak/Cx3cl1	16
GO:0060560	GO:0060560	developmental growth involved in morphogenesis	14/204	284/16876	9.59143295604474e-06	0.00348931	0.00289044	Cyfip2/Notch1/Nrp1/Rdh10/Efna5/App/Tiam1/Shtn1/Nfix/Map1b/Dvl1/Vcl/Sema3f/Cttn	14
GO:0035914	GO:0035914	skeletal muscle cell differentiation	8/204	87/16876	1.02536196905892e-05	0.00348931	0.00289044	Myc/Notch1/Nupr1/Lemd2/Nfix/Scx/Hmg20b/Hdac4	8
GO:0090520	GO:0090520	sphingolipid mediated signaling pathway	4/204	13/16876	1.36102286450855e-05	0.00385963	0.00319721	Spns2/Plpp3/Akt1/Ezr	4
GO:1902946	GO:1902946	protein localization to early endosome	4/204	13/16876	1.36102286450855e-05	0.00385963	0.00319721	Nrp1/Sorl1/Nf2/Ezr	4
GO:0042063	GO:0042063	gliogenesis	16/204	384/16876	1.81826355044922e-05	0.00457454	0.00378942	Myc/Notch1/Lamb1/Dab1/Abca2/Plec/App/Tiam1/Nfix/Plpp3/Id4/Nf2/Akt1/Cd9/Itgb4/Cx3cl1	16
GO:0007519	GO:0007519	skeletal muscle tissue development	11/204	191/16876	2.13138931582986e-05	0.00457454	0.00378942	Myc/Notch1/Nupr1/Lemd2/Plec/Nfix/Scx/Hmg20b/Hdac4/Svil/Flnb	11
GO:0060348	GO:0060348	bone development	12/204	229/16876	2.30789795410501e-05	0.00457454	0.00378942	Zbtb16/Fam20c/Timp3/Serpinh1/Dhrs3/Spns2/Nfix/Scx/Foxc1/Fosl2/Itgb6/Akap13	12
GO:0007044	GO:0007044	cell-substrate junction assembly	8/204	98/16876	2.46545712608319e-05	0.00457454	0.00378942	Nrp1/Dmtn/Efna5/Plec/Actn1/Itgb4/Vcl/Cttn	8
GO:0007160	GO:0007160	cell-matrix adhesion	12/204	231/16876	2.51489342165953e-05	0.00457454	0.00378942	Nrp1/Bcam/Itga3/Plau/Dmtn/Efna5/Tiam1/Itgb6/Actn1/Itgb4/Vcl/Cttn	12
GO:0097475	GO:0097475	motor neuron migration	4/204	15/16876	2.54943345660763e-05	0.00457454	0.00378942	Nrp1/Dab1/Celsr1/Celsr2	4
GO:0010721	GO:0010721	negative regulation of cell development	14/204	310/16876	2.55410868625909e-05	0.00457454	0.00378942	Jak3/Myc/Notch1/Nrp1/Tmem176b/Tsc22d1/Dab1/Ephb2/Sorl1/Clec2d/Id4/Trak2/Nf2/Sema3f	14
GO:0016358	GO:0016358	dendrite development	14/204	313/16876	2.83984011182502e-05	0.00469735	0.00389115	Nrp1/Nlgn2/Dab1/Ephb2/App/Ppp1r9b/Tiam1/Trak1/Map1b/Trak2/Klf7/Dcdc2a/Celsr2/Dvl1	14
GO:0001503	GO:0001503	ossification	16/204	399/16876	2.89874810908654e-05	0.00469735	0.00389115	Spp1/Zbtb16/Fam20c/Notch1/Hdac7/Dhrs3/Junb/Jund/Pdlim7/Nfix/Id4/Scx/Foxc1/Fosl2/Hdac4/Akt1	16
GO:0031589	GO:0031589	cell-substrate adhesion	15/204	361/16876	3.44960053855166e-05	0.00508946	0.00421596	Spp1/Notch1/Nrp1/Lamb1/Bcam/Itga3/Plau/Dmtn/Efna5/Tiam1/Itgb6/Actn1/Itgb4/Vcl/Cttn	15
GO:0001649	GO:0001649	osteoblast differentiation	11/204	203/16876	3.73926882797208e-05	0.00508946	0.00421596	Spp1/Fam20c/Notch1/Hdac7/Junb/Jund/Pdlim7/Id4/Fosl2/Hdac4/Akt1	11
GO:0060538	GO:0060538	skeletal muscle organ development	11/204	203/16876	3.73926882797208e-05	0.00508946	0.00421596	Myc/Notch1/Nupr1/Lemd2/Plec/Nfix/Scx/Hmg20b/Hdac4/Svil/Flnb	11
GO:0007266	GO:0007266	Rho protein signal transduction	9/204	135/16876	3.88327519858064e-05	0.00508946	0.00421596	Nrp1/Eps8l2/Abca1/Itga3/Shtn1/Nfix/Celsr1/Rtkn/Akap13	9
GO:0010595	GO:0010595	positive regulation of endothelial cell migration	8/204	105/16876	4.06451214641751e-05	0.00508946	0.00421596	Lcn2/Nrp1/Hdac7/Rhob/Emc10/Plpp3/Akt1/Amotl1	8
GO:0150115	GO:0150115	cell-substrate junction organization	8/204	105/16876	4.06451214641751e-05	0.00508946	0.00421596	Nrp1/Dmtn/Efna5/Plec/Actn1/Itgb4/Vcl/Cttn	8
GO:0048588	GO:0048588	developmental cell growth	13/204	283/16876	4.18762438742469e-05	0.00508946	0.00421596	Cyfip2/Nrp1/Efna5/App/Tiam1/Shtn1/Nfix/Map1b/Dvl1/Vcl/Sema3f/Akap13/Cttn	13
GO:0007264	GO:0007264	small GTPase mediated signal transduction	16/204	415/16876	4.64553674763031e-05	0.0054513	0.0045157	Notch1/Nrp1/Eps8l2/Rap1gap/Abca1/Itga3/Dab1/Rhob/Ephb2/Nucb1/Tiam1/Shtn1/Nfix/Celsr1/Rtkn/Akap13	16
GO:0050767	GO:0050767	regulation of neurogenesis	17/204	473/16876	6.42367342584014e-05	0.00728659	0.006036	Myc/Notch1/Nrp1/Dab1/Ephb2/Sorl1/Efna5/Bhlhe40/Tiam1/Trak1/Shtn1/Id4/Map1b/Trak2/Nf2/Sema3f/Cx3cl1	17
GO:0050770	GO:0050770	regulation of axonogenesis	10/204	182/16876	7.52971455772842e-05	0.00826568	0.00684705	Nrp1/Dab1/Ephb2/Efna5/Tiam1/Trak1/Shtn1/Map1b/Trak2/Sema3f	10
GO:0048013	GO:0048013	ephrin receptor signaling pathway	5/204	37/16876	7.82039465719008e-05	0.0083165	0.00688915	Notch1/Ephb2/Efna5/Tiam1/Anks1	5
GO:0030216	GO:0030216	keratinocyte differentiation	9/204	152/16876	9.76662067618266e-05	0.0100715	0.00834291	Notch1/Plec/Nfkbiz/Cdkn1a/Kazn/Foxc1/Fosl2/Txnip/Flnb	9
GO:0007517	GO:0007517	muscle organ development	14/204	352/16876	0.000100654	0.0100743	0.00834524	Myc/Notch1/Ly6e/Hdac7/Nupr1/Lemd2/Plec/Nfix/Scx/Foxc1/Hmg20b/Hdac4/Svil/Flnb	14
GO:0010634	GO:0010634	positive regulation of epithelial cell migration	9/204	157/16876	0.000125072	0.0121606	0.0100735	Lcn2/Nrp1/Itga3/Hdac7/Rhob/Emc10/Plpp3/Akt1/Amotl1	9
GO:0001667	GO:0001667	ameboidal-type cell migration	16/204	455/16876	0.000136123	0.0128674	0.010659	Lcn2/Notch1/Nrp1/Amotl2/Itga3/Hdac7/Eppk1/Rhob/Dmtn/Plec/Emc10/Plpp3/Akt1/Itgb4/Amotl1/Sema3f	16
GO:0034329	GO:0034329	cell junction assembly	16/204	458/16876	0.000146751	0.0134111	0.0111094	Nrp1/Nlgn2/Cldn4/Hdac7/Ephb2/Dmtn/Efna5/Plec/App/Clstn1/Actn1/Cd9/Itgb4/Dvl1/Vcl/Cttn	16
GO:0009913	GO:0009913	epidermal cell differentiation	11/204	237/16876	0.000149757	0.0134111	0.0111094	Notch1/Mafg/Plec/Nfkbiz/Cdkn1a/Kazn/Foxc1/Fosl2/Klf7/Txnip/Flnb	11
GO:0010632	GO:0010632	regulation of epithelial cell migration	11/204	240/16876	0.000167165	0.0145863	0.0120828	Lcn2/Notch1/Nrp1/Itga3/Hdac7/Eppk1/Rhob/Emc10/Plpp3/Akt1/Amotl1	11
GO:0034405	GO:0034405	response to fluid shear stress	4/204	24/16876	0.000182237	0.0155038	0.0128429	Spp1/Abca1/Plec/Akt1	4
GO:1902965	GO:1902965	regulation of protein localization to early endosome	3/204	10/16876	0.000196196	0.0158965	0.0131682	Sorl1/Nf2/Ezr	3
GO:1902966	GO:1902966	positive regulation of protein localization to early endosome	3/204	10/16876	0.000196196	0.0158965	0.0131682	Sorl1/Nf2/Ezr	3
GO:0060537	GO:0060537	muscle tissue development	16/204	472/16876	0.000206508	0.0161278	0.0133598	Myc/Notch1/Ly6e/Hdac7/Nupr1/Lemd2/Plec/Nfix/Scx/Foxc1/Fosl2/Hmg20b/Hdac4/Svil/Flnb/Akap13	16
GO:0010594	GO:0010594	regulation of endothelial cell migration	9/204	168/16876	0.000208528	0.0161278	0.0133598	Lcn2/Notch1/Nrp1/Hdac7/Rhob/Emc10/Plpp3/Akt1/Amotl1	9
GO:0050768	GO:0050768	negative regulation of neurogenesis	9/204	171/16876	0.000237991	0.0179974	0.0149085	Notch1/Nrp1/Dab1/Ephb2/Sorl1/Id4/Trak2/Nf2/Sema3f	9
GO:0016055	GO:0016055	Wnt signaling pathway	15/204	433/16876	0.000259133	0.0191702	0.01588	Myc/Notch1/Map3k1/Amotl2/Itga3/Sdc1/Foxo3/App/Tiam1/Plpp3/Celsr1/Dcdc2a/Celsr2/Amotl1/Dvl1	15
GO:0046847	GO:0046847	filopodium assembly	6/204	74/16876	0.000271142	0.0192967	0.0159849	Nrp1/Ephb2/Dmtn/Ppp1r9b/Itgb4/Ezr	6
GO:0198738	GO:0198738	cell-cell signaling by wnt	15/204	435/16876	0.000272184	0.0192967	0.0159849	Myc/Notch1/Map3k1/Amotl2/Itga3/Sdc1/Foxo3/App/Tiam1/Plpp3/Celsr1/Dcdc2a/Celsr2/Amotl1/Dvl1	15
GO:0097061	GO:0097061	dendritic spine organization	7/204	105/16876	0.000284791	0.0197785	0.0163839	Itga3/Ephb2/App/Tiam1/Igf1r/Dvl1/Cttn	7
GO:0048705	GO:0048705	skeletal system morphogenesis	11/204	257/16876	0.000301766	0.0204186	0.0169142	Myc/Serpinh1/Dhrs3/Rdh10/Hoxb5/Nfix/Plekha1/Scx/Foxc1/Fosl2/Hoxb9	11
GO:0032535	GO:0032535	regulation of cellular component size	14/204	392/16876	0.000306009	0.0204186	0.0169142	Cyfip2/Nrp1/Map3k1/Slc12a1/Hip1r/Dmtn/Efna5/Shtn1/Map1b/Akt1/Svil/Sema3f/Ezr/Cttn	14
GO:0031346	GO:0031346	positive regulation of cell projection organization	15/204	443/16876	0.000330233	0.0209202	0.0173297	Lcn2/Nrp1/Eps8l2/Itga3/Ephb2/Efna5/Tiam1/Trak1/Igf1r/Shtn1/Map1b/Hdac4/Dvl1/Cx3cl1/Creb3l2	15
GO:0051961	GO:0051961	negative regulation of nervous system development	9/204	179/16876	0.000333872	0.0209202	0.0173297	Notch1/Nrp1/Dab1/Ephb2/Sorl1/Id4/Trak2/Nf2/Sema3f	9
GO:0036010	GO:0036010	protein localization to endosome	4/204	28/16876	0.000338117	0.0209202	0.0173297	Nrp1/Sorl1/Nf2/Ezr	4
GO:0097062	GO:0097062	dendritic spine maintenance	4/204	28/16876	0.000338117	0.0209202	0.0173297	Itga3/App/Igf1r/Cttn	4
GO:0006929	GO:0006929	substrate-dependent cell migration	4/204	29/16876	0.000388529	0.0236101	0.0195579	Nrp1/Shtn1/Anks1/Cttn	4
GO:0007015	GO:0007015	actin filament organization	15/204	451/16876	0.000398648	0.0238	0.0197152	Cyfip2/Nrp1/Map3k1/Rhob/Hip1r/Dmtn/Plec/Ppp1r9b/Shtn1/Nf2/Svil/Actn1/Ezr/Cx3cl1/Cttn	15
GO:0007163	GO:0007163	establishment or maintenance of cell polarity	10/204	225/16876	0.000421396	0.0243544	0.0201745	Amotl2/Mtcl1/Myo18a/Igf1r/Shtn1/Map1b/Plekhg3/BC034090/Amotl1/Ezr	10
GO:1905477	GO:1905477	positive regulation of protein localization to membrane	7/204	112/16876	0.000422248	0.0243544	0.0201745	Nlgn2/Itga3/Mtcl1/Ephb2/Ppp1r9b/Akt1/Ezr	7
GO:0010563	GO:0010563	negative regulation of phosphorus metabolic process	14/204	407/16876	0.000445845	0.0248723	0.0206035	Abca2/Ephb2/Dmtn/Sorl1/Gadd45g/Plec/Ppp1r9b/Cdkn1a/Plpp3/Nf2/Traf3ip1/Akt1/Midn/Dvl1	14
GO:0045936	GO:0045936	negative regulation of phosphate metabolic process	14/204	407/16876	0.000445845	0.0248723	0.0206035	Abca2/Ephb2/Dmtn/Sorl1/Gadd45g/Plec/Ppp1r9b/Cdkn1a/Plpp3/Nf2/Traf3ip1/Akt1/Midn/Dvl1	14
GO:0048813	GO:0048813	dendrite morphogenesis	9/204	187/16876	0.000459667	0.0252298	0.0208996	Nrp1/Ephb2/Tiam1/Trak1/Trak2/Klf7/Dcdc2a/Celsr2/Dvl1	9
GO:0106027	GO:0106027	neuron projection organization	7/204	114/16876	0.000469963	0.0253854	0.0210286	Itga3/Ephb2/App/Tiam1/Igf1r/Dvl1/Cttn	7
GO:2000379	GO:2000379	positive regulation of reactive oxygen species metabolic process	6/204	83/16876	0.000504984	0.0264434	0.021905	Lcn2/Plau/Foxo3/App/Cdkn1a/Hdac4	6
GO:0048668	GO:0048668	collateral sprouting	4/204	31/16876	0.000505091	0.0264434	0.021905	Efna5/App/Nfix/Dvl1	4
GO:1903651	GO:1903651	positive regulation of cytoplasmic transport	3/204	14/16876	0.000574241	0.0291663	0.0241605	Sorl1/Nf2/Ezr	3
GO:1905668	GO:1905668	positive regulation of protein localization to endosome	3/204	14/16876	0.000574241	0.0291663	0.0241605	Sorl1/Nf2/Ezr	3
GO:0033627	GO:0033627	cell adhesion mediated by integrin	6/204	87/16876	0.000649201	0.0320178	0.0265226	Itga3/Plau/Piezo1/Plpp3/Itgb6/Itgb4	6
GO:0048041	GO:0048041	focal adhesion assembly	6/204	87/16876	0.000649201	0.0320178	0.0265226	Nrp1/Dmtn/Efna5/Actn1/Vcl/Cttn	6
GO:0051962	GO:0051962	positive regulation of nervous system development	13/204	375/16876	0.000661877	0.0321767	0.0266542	Myc/Notch1/Nrp1/Nlgn2/Ephb2/Efna5/Clstn1/Tiam1/Trak1/Shtn1/Id4/Map1b/Cx3cl1	13
GO:0007265	GO:0007265	Ras protein signal transduction	12/204	330/16876	0.000701958	0.0322798	0.0267397	Notch1/Nrp1/Eps8l2/Abca1/Itga3/Ephb2/Tiam1/Shtn1/Nfix/Celsr1/Rtkn/Akap13	12
GO:0098773	GO:0098773	skin epidermis development	8/204	159/16876	0.000709564	0.0322798	0.0267397	Notch1/Cldn4/Plec/Nfkbiz/Ncor2/Celsr1/Prss8/Akt1	8
GO:1902337	GO:1902337	regulation of apoptotic process involved in morphogenesis	3/204	15/16876	0.000711428	0.0322798	0.0267397	Notch1/Tnfrsf1a/Foxc1	3
GO:1905048	GO:1905048	regulation of metallopeptidase activity	3/204	15/16876	0.000711428	0.0322798	0.0267397	Timp3/Cldn4/Sorl1	3
GO:1905666	GO:1905666	regulation of protein localization to endosome	3/204	15/16876	0.000711428	0.0322798	0.0267397	Sorl1/Nf2/Ezr	3
GO:0071260	GO:0071260	cellular response to mechanical stimulus	4/204	35/16876	0.000809395	0.0362417	0.0300216	Plec/Piezo1/Scx/Akt1	4
GO:0032956	GO:0032956	regulation of actin cytoskeleton organization	12/204	336/16876	0.000821322	0.0362982	0.0300684	Cyfip2/Nrp1/Map3k1/Hip1r/Dmtn/Efna5/Celsr1/Nf2/Svil/Cx3cl1/Akap13/Cttn	12
GO:0061041	GO:0061041	regulation of wound healing	7/204	126/16876	0.000854076	0.0368647	0.0305377	Kng2/Cldn4/Eppk1/Plau/Ephb2/Dmtn/Cd9	7
GO:0032488	GO:0032488	Cdc42 protein signal transduction	3/204	16/16876	0.000867833	0.0368647	0.0305377	Nrp1/Abca1/Shtn1	3
GO:1904748	GO:1904748	regulation of apoptotic process involved in development	3/204	16/16876	0.000867833	0.0368647	0.0305377	Notch1/Tnfrsf1a/Foxc1	3
GO:0060491	GO:0060491	regulation of cell projection assembly	9/204	205/16876	0.000888306	0.0368647	0.0305377	Nrp1/Eps8l2/Rap1gap/Ephb2/Dmtn/Dcdc2a/Hdac4/Akt1/Cttn	9
GO:1990138	GO:1990138	neuron projection extension	9/204	205/16876	0.000888306	0.0368647	0.0305377	Cyfip2/Nrp1/Tiam1/Shtn1/Map1b/Dvl1/Vcl/Sema3f/Cttn	9
GO:0048708	GO:0048708	astrocyte differentiation	6/204	93/16876	0.0009231	0.0378471	0.0313514	Notch1/Dab1/App/Nfix/Plpp3/Id4	6
GO:1903078	GO:1903078	positive regulation of protein localization to plasma membrane	5/204	63/16876	0.000978189	0.0396283	0.032827	Itga3/Ephb2/Ppp1r9b/Akt1/Ezr	5
GO:0003334	GO:0003334	keratinocyte development	3/204	17/16876	0.00104445	0.0418149	0.0346383	Plec/Fosl2/Flnb	3
GO:0043409	GO:0043409	negative regulation of MAPK cascade	8/204	171/16876	0.00113776	0.0444751	0.0368419	Timp3/Ephb2/Sorl1/Lemd2/Igf1r/Nf2/Akt1/Ezr	8
GO:1903034	GO:1903034	regulation of response to wounding	8/204	171/16876	0.00113776	0.0444751	0.0368419	Kng2/Cldn4/Eppk1/Plau/Ephb2/Dmtn/Igf1r/Cd9	8
GO:0043523	GO:0043523	regulation of neuron apoptotic process	11/204	302/16876	0.0011501	0.0444751	0.0368419	Lcn2/Nrp1/Nupr1/App/Prodh/Tnfrsf1a/Nfix/Nrbp2/Hdac4/Hyou1/Cx3cl1	11
GO:0042326	GO:0042326	negative regulation of phosphorylation	12/204	350/16876	0.0011671	0.0446252	0.0369662	Ephb2/Dmtn/Sorl1/Gadd45g/Plec/Cdkn1a/Plpp3/Nf2/Traf3ip1/Akt1/Midn/Dvl1	12
GO:0030193	GO:0030193	regulation of blood coagulation	5/204	66/16876	0.00120795	0.0453249	0.0375459	Kng2/Plau/Ephb2/Dmtn/Cd9	5
GO:0021799	GO:0021799	cerebral cortex radially oriented cell migration	4/204	39/16876	0.00122446	0.0453249	0.0375459	Lamb1/Pou3f3/Dab1/Ccdc141	4
GO:0031345	GO:0031345	negative regulation of cell projection organization	9/204	215/16876	0.00124058	0.0453249	0.0375459	Nrp1/Rap1gap/Itga3/Dab1/Ephb2/App/Trak2/Akt1/Sema3f	9
GO:0098962	GO:0098962	regulation of postsynaptic neurotransmitter receptor activity	3/204	18/16876	0.00124223	0.0453249	0.0375459	Dlgap4/App/Begain	3
GO:0061572	GO:0061572	actin filament bundle organization	8/204	174/16876	0.00127185	0.0453249	0.0375459	Nrp1/Map3k1/Dmtn/Shtn1/Nf2/Actn1/Ezr/Cx3cl1	8
GO:0050772	GO:0050772	positive regulation of axonogenesis	6/204	99/16876	0.00127838	0.0453249	0.0375459	Nrp1/Efna5/Tiam1/Trak1/Shtn1/Map1b	6
GO:0003158	GO:0003158	endothelium development	7/204	135/16876	0.00127863	0.0453249	0.0375459	Lcn2/Notch1/Rhob/Tnfrsf1a/Hoxb5/Vcl/Ezr	7
GO:0007162	GO:0007162	negative regulation of cell adhesion	11/204	307/16876	0.00131183	0.0460221	0.0381234	Jak3/Notch1/Lamb1/Kng2/Dab1/Ephb2/Dmtn/Efna5/Nf2/Akt1/Cd9	11
GO:0021782	GO:0021782	glial cell development	7/204	136/16876	0.00133448	0.0461017	0.0381893	Abca2/Plec/App/Nfix/Id4/Akt1/Itgb4	7
GO:0061436	GO:0061436	establishment of skin barrier	4/204	40/16876	0.00134778	0.0461017	0.0381893	Cldn4/Plec/Nfkbiz/Ncor2	4
GO:0060350	GO:0060350	endochondral bone morphogenesis	5/204	68/16876	0.00138183	0.0461017	0.0381893	Serpinh1/Nfix/Scx/Foxc1/Fosl2	5
GO:0099601	GO:0099601	regulation of neurotransmitter receptor activity	5/204	68/16876	0.00138183	0.0461017	0.0381893	Nlgn2/Ephb2/Dlgap4/App/Begain	5
GO:1900046	GO:1900046	regulation of hemostasis	5/204	68/16876	0.00138183	0.0461017	0.0381893	Kng2/Plau/Ephb2/Dmtn/Cd9	5
GO:0007229	GO:0007229	integrin-mediated signaling pathway	6/204	101/16876	0.00141741	0.0468297	0.0387924	Nrp1/Lamb1/Itga3/Plpp3/Itgb6/Itgb4	6
GO:0061351	GO:0061351	neural precursor cell proliferation	9/204	220/16876	0.00145488	0.0469225	0.0388692	Notch1/Pou3f3/Foxo3/Ncor2/Nfix/Id4/Nf2/Tead3/Cx3cl1	9
GO:0021783	GO:0021783	preganglionic parasympathetic fiber development	3/204	19/16876	0.00146208	0.0469225	0.0388692	Nrp1/Nav2/Sema3f	3
GO:0008347	GO:0008347	glial cell migration	5/204	69/16876	0.00147538	0.0469225	0.0388692	Lamb1/Dab1/Tiam1/Cd9/Cx3cl1	5
GO:0050771	GO:0050771	negative regulation of axonogenesis	5/204	69/16876	0.00147538	0.0469225	0.0388692	Nrp1/Dab1/Ephb2/Trak2/Sema3f	5
GO:0043542	GO:0043542	endothelial cell migration	9/204	221/16876	0.00150111	0.0472527	0.0391428	Lcn2/Notch1/Nrp1/Hdac7/Rhob/Emc10/Plpp3/Akt1/Amotl1	9
GO:0048675	GO:0048675	axon extension	7/204	139/16876	0.00151353	0.0472527	0.0391428	Nrp1/Shtn1/Map1b/Dvl1/Vcl/Sema3f/Cttn	7
GO:0032102	GO:0032102	negative regulation of response to external stimulus	14/204	463/16876	0.00154493	0.0477946	0.0395917	Notch1/Nrp1/Kng2/Eppk1/Plau/Clec2d/Tnfrsf1a/Traf3ip1/Akt1/Cd9/Dvl1/Sema3f/Zdhhc18/Cx3cl1	14
GO:0050769	GO:0050769	positive regulation of neurogenesis	11/204	314/16876	0.00156925	0.0481096	0.0398526	Myc/Notch1/Nrp1/Ephb2/Efna5/Tiam1/Trak1/Shtn1/Id4/Map1b/Cx3cl1	11
GO:0018108	GO:0018108	peptidyl-tyrosine phosphorylation	11/204	315/16876	0.00160919	0.0488936	0.040502	Jak3/Nrp1/Ephb2/Dmtn/Efna5/App/Tnfrsf1a/Igf1r/Plpp3/Nf2/Traf3ip1	11
GO:0034394	GO:0034394	protein localization to cell surface	5/204	71/16876	0.00167634	0.0492001	0.040756	Nlgn2/Abca2/Ephb2/Akt1/Vcl	5
GO:0042246	GO:0042246	tissue regeneration	5/204	71/16876	0.00167634	0.0492001	0.040756	Eppk1/Plau/Cdkn1a/Nfix/Cd9	5
GO:0050818	GO:0050818	regulation of coagulation	5/204	71/16876	0.00167634	0.0492001	0.040756	Kng2/Plau/Ephb2/Dmtn/Cd9	5
GO:0010631	GO:0010631	epithelial cell migration	11/204	317/16876	0.00169157	0.0492001	0.040756	Lcn2/Notch1/Nrp1/Itga3/Hdac7/Eppk1/Rhob/Emc10/Plpp3/Akt1/Amotl1	11
GO:0018212	GO:0018212	peptidyl-tyrosine modification	11/204	317/16876	0.00169157	0.0492001	0.040756	Jak3/Nrp1/Ephb2/Dmtn/Efna5/App/Tnfrsf1a/Igf1r/Plpp3/Nf2/Traf3ip1	11

## Sheet: Hallmark_IM-ATL_D28vsCtl
	ID	Description	GeneRatio	BgRatio	pvalue	p.adjust	qvalue	geneID	Count
HALLMARK_TNFA_SIGNALING_VIA_NFKB	HALLMARK_TNFA_SIGNALING_VIA_NFKB	HALLMARK_TNFA_SIGNALING_VIA_NFKB	30/306	194/4152	6.12014852441019e-05	0.00209426	0.00175459	Tnfaip2/Myc/Pmepa1/Junb/Clcf1/Rhob/Abca1/Cebpb/Plau/Tnip2/Ier5/Smad3/Hes1/Vegfa/Plpp3/Fosl2/Bhlhe40/Cdkn1a/Tsc22d1/Tnip1/Btg2/Ppp1r15a/Hbegf/Klf9/Gadd45b/Ccn1/Gem/Jag1/Nfkb1/Ier2	30
HALLMARK_P53_PATHWAY	HALLMARK_P53_PATHWAY	HALLMARK_P53_PATHWAY	29/306	188/4152	8.54799713854113e-05	0.00209426	0.00175459	Cyfip2/Zbtb16/Eps8l2/Foxo3/Notch1/Txnip/Bax/Ier5/Aen/App/Epha2/Mknk2/Hexim1/Sdc1/Ralgds/Ddit4/Cdkn1a/Ccp110/Tsc22d1/Mdm2/Nupr1/Rxra/Rab40c/Btg2/Ppp1r15a/Hbegf/Mxd4/Ifi30/Acvr1b	29

## Sheet: Hallmark_IM-ATL_D84vsCtl
	ID	Description	GeneRatio	BgRatio	pvalue	p.adjust	qvalue	geneID	Count
HALLMARK_ESTROGEN_RESPONSE_EARLY	HALLMARK_ESTROGEN_RESPONSE_EARLY	HALLMARK_ESTROGEN_RESPONSE_EARLY	16/88	192/4152	1.79393373598601e-06	8.61088193273284e-05	7.93107546435919e-05	Scnn1a/Myc/Nav2/Dhrs3/Lad1/Bhlhe40/Tiam1/Igf1r/Ncor2/Kazn/Foxc1/Celsr1/Wwc1/Celsr2/Svil/Flnb	16
HALLMARK_P53_PATHWAY	HALLMARK_P53_PATHWAY	HALLMARK_P53_PATHWAY	1988-12-01	188/4152	0.000520339	0.00909414	0.00837619	Zbtb16/Cyfip2/Notch1/Eps8l2/Tsc22d1/Sdc1/Nupr1/Foxo3/App/Cdkn1a/Txnip/Itgb4	12
HALLMARK_TNFA_SIGNALING_VIA_NFKB	HALLMARK_TNFA_SIGNALING_VIA_NFKB	HALLMARK_TNFA_SIGNALING_VIA_NFKB	1988-12-01	194/4152	0.000691279	0.00909414	0.00837619	Tnfaip2/Myc/Tsc22d1/Abca1/Rhob/Junb/Plau/Bhlhe40/Cdkn1a/Plpp3/Fosl2/Tnip2	12
HALLMARK_IL2_STAT5_SIGNALING	HALLMARK_IL2_STAT5_SIGNALING	HALLMARK_IL2_STAT5_SIGNALING	1988-12-01	196/4152	0.000757845	0.00909414	0.00837619	Spp1/Myc/Nrp1/Dhrs3/Rhob/Furin/Plec/Nfkbiz/Bhlhe40/Tiam1/Igf1r/Ahnak	12
