# Supplementary material for: Permanent defects in renal medullary structure and function after reversal of urinary obstruction
Source: JCI Insight. 2025 Jan 23;10(5):e187008. doi: 10.1172/jci.insight.187008 (PMC11949033; doi:10.1172/jci.insight.187008)
Supplement: Supplemental table 9 [file jciinsight-10-187008-s257.xlsx]

## Sheet: ctl
source	target	ligand	receptor	prob	pval	interaction_name	interaction_name_2	pathway_name	annotation	evidence
Endo_b	InjuredCD_5	Tgfb1	TGFbR1_R2	4.44051962490081e-08	0	TGFB1_TGFBR1_TGFBR2	Tgfb1 - (Tgfbr1+Tgfbr2)	TGFb	Secreted Signaling	KEGG: mmu04350
Mac_0	InjuredCD_5	Tgfb1	TGFbR1_R2	8.59335120647249e-09	0	TGFB1_TGFBR1_TGFBR2	Tgfb1 - (Tgfbr1+Tgfbr2)	TGFb	Secreted Signaling	KEGG: mmu04350
Endo_b	deepIM-CD_0	Tgfb1	TGFbR1_R2	2.8514537321776e-05	0	TGFB1_TGFBR1_TGFBR2	Tgfb1 - (Tgfbr1+Tgfbr2)	TGFb	Secreted Signaling	KEGG: mmu04350
Mac_0	deepIM-CD_0	Tgfb1	TGFbR1_R2	5.50713863056548e-06	0	TGFB1_TGFBR1_TGFBR2	Tgfb1 - (Tgfbr1+Tgfbr2)	TGFb	Secreted Signaling	KEGG: mmu04350
Endo_b	OM-CD_4	Tgfb1	TGFbR1_R2	4.16771119641096e-06	0	TGFB1_TGFBR1_TGFBR2	Tgfb1 - (Tgfbr1+Tgfbr2)	TGFb	Secreted Signaling	KEGG: mmu04350
Mac_0	OM-CD_4	Tgfb1	TGFbR1_R2	8.05615056404767e-07	0	TGFB1_TGFBR1_TGFBR2	Tgfb1 - (Tgfbr1+Tgfbr2)	TGFb	Secreted Signaling	KEGG: mmu04350
Endo_b	Mac_0	Tgfb1	TGFbR1_R2	2.50949287926229e-07	0	TGFB1_TGFBR1_TGFBR2	Tgfb1 - (Tgfbr1+Tgfbr2)	TGFb	Secreted Signaling	KEGG: mmu04350
Mac_0	Mac_0	Tgfb1	TGFbR1_R2	4.84834725701569e-08	0	TGFB1_TGFBR1_TGFBR2	Tgfb1 - (Tgfbr1+Tgfbr2)	TGFb	Secreted Signaling	KEGG: mmu04350
Endo_b	deepIM-CD_0	Tgfb1	ACVR1B_TGFbR2	9.20386401123578e-06	0	TGFB1_ACVR1B_TGFBR2	Tgfb1 - (Acvr1b+Tgfbr2)	TGFb	Secreted Signaling	PMID: 27449815
Mac_0	deepIM-CD_0	Tgfb1	ACVR1B_TGFbR2	1.78070875467369e-06	0	TGFB1_ACVR1B_TGFBR2	Tgfb1 - (Acvr1b+Tgfbr2)	TGFb	Secreted Signaling	PMID: 27449815
Endo_b	OM-CD_4	Tgfb1	ACVR1B_TGFbR2	2.07047522025784e-06	0	TGFB1_ACVR1B_TGFBR2	Tgfb1 - (Acvr1b+Tgfbr2)	TGFb	Secreted Signaling	PMID: 27449815
Mac_0	OM-CD_4	Tgfb1	ACVR1B_TGFbR2	4.0057210547809e-07	0	TGFB1_ACVR1B_TGFBR2	Tgfb1 - (Acvr1b+Tgfbr2)	TGFb	Secreted Signaling	PMID: 27449815
Fib_1	deepIM-CD_0	Bmp4	BMPR1A_ACVR2A	1.12103814058119e-05	0	BMP4_BMPR1A_ACVR2A	Bmp4 - (Bmpr1a+Acvr2a)	BMP	Secreted Signaling	KEGG: mmu04350; PMID:26893264
Fib_6	deepIM-CD_0	Bmp4	BMPR1A_ACVR2A	4.17761102070925e-06	0	BMP4_BMPR1A_ACVR2A	Bmp4 - (Bmpr1a+Acvr2a)	BMP	Secreted Signaling	KEGG: mmu04350; PMID:26893264
Fib/myoFib_4	deepIM-CD_0	Bmp4	BMPR1A_ACVR2A	1.6282057233881e-05	0	BMP4_BMPR1A_ACVR2A	Bmp4 - (Bmpr1a+Acvr2a)	BMP	Secreted Signaling	KEGG: mmu04350; PMID:26893264
Endo_b	deepIM-CD_0	Bmp4	BMPR1A_ACVR2A	6.87165432814702e-06	0	BMP4_BMPR1A_ACVR2A	Bmp4 - (Bmpr1a+Acvr2a)	BMP	Secreted Signaling	KEGG: mmu04350; PMID:26893264
Fib_1	OM-CD_4	Bmp4	BMPR1A_ACVR2A	2.62576609478334e-06	0	BMP4_BMPR1A_ACVR2A	Bmp4 - (Bmpr1a+Acvr2a)	BMP	Secreted Signaling	KEGG: mmu04350; PMID:26893264
Fib_6	OM-CD_4	Bmp4	BMPR1A_ACVR2A	9.78354318608647e-07	0	BMP4_BMPR1A_ACVR2A	Bmp4 - (Bmpr1a+Acvr2a)	BMP	Secreted Signaling	KEGG: mmu04350; PMID:26893264
Fib/myoFib_4	OM-CD_4	Bmp4	BMPR1A_ACVR2A	3.82183375892285e-06	0	BMP4_BMPR1A_ACVR2A	Bmp4 - (Bmpr1a+Acvr2a)	BMP	Secreted Signaling	KEGG: mmu04350; PMID:26893264
Endo_b	OM-CD_4	Bmp4	BMPR1A_ACVR2A	1.60907233049448e-06	0	BMP4_BMPR1A_ACVR2A	Bmp4 - (Bmpr1a+Acvr2a)	BMP	Secreted Signaling	KEGG: mmu04350; PMID:26893264
Fib_1	ISOM-TAL_6	Bmp4	BMPR1A_ACVR2A	2.05910917222053e-06	0	BMP4_BMPR1A_ACVR2A	Bmp4 - (Bmpr1a+Acvr2a)	BMP	Secreted Signaling	KEGG: mmu04350; PMID:26893264
Fib_6	ISOM-TAL_6	Bmp4	BMPR1A_ACVR2A	7.66559620669999e-07	0	BMP4_BMPR1A_ACVR2A	Bmp4 - (Bmpr1a+Acvr2a)	BMP	Secreted Signaling	KEGG: mmu04350; PMID:26893264
Fib/myoFib_4	ISOM-TAL_6	Bmp4	BMPR1A_ACVR2A	3.03294714704131e-06	0	BMP4_BMPR1A_ACVR2A	Bmp4 - (Bmpr1a+Acvr2a)	BMP	Secreted Signaling	KEGG: mmu04350; PMID:26893264
Endo_b	ISOM-TAL_6	Bmp4	BMPR1A_ACVR2A	1.2598742743209e-06	0	BMP4_BMPR1A_ACVR2A	Bmp4 - (Bmpr1a+Acvr2a)	BMP	Secreted Signaling	KEGG: mmu04350; PMID:26893264
Fib_1	deepIM-CD_0	Bmp4	BMPR1A_ACVR2B	9.34929031010637e-06	0	BMP4_BMPR1A_ACVR2B	Bmp4 - (Bmpr1a+Acvr2b)	BMP	Secreted Signaling	KEGG: mmu04350; PMID:26893264
Fib_6	deepIM-CD_0	Bmp4	BMPR1A_ACVR2B	3.48318148000119e-06	0	BMP4_BMPR1A_ACVR2B	Bmp4 - (Bmpr1a+Acvr2b)	BMP	Secreted Signaling	KEGG: mmu04350; PMID:26893264
Fib/myoFib_4	deepIM-CD_0	Bmp4	BMPR1A_ACVR2B	1.36264153236923e-05	0	BMP4_BMPR1A_ACVR2B	Bmp4 - (Bmpr1a+Acvr2b)	BMP	Secreted Signaling	KEGG: mmu04350; PMID:26893264
Endo_b	deepIM-CD_0	Bmp4	BMPR1A_ACVR2B	5.72824287353884e-06	0	BMP4_BMPR1A_ACVR2B	Bmp4 - (Bmpr1a+Acvr2b)	BMP	Secreted Signaling	KEGG: mmu04350; PMID:26893264
Fib_1	InjuredCD_5	Bmp4	BMPR1A_BMPR2	2.1290058015577e-08	0	BMP4_BMPR1A_BMPR2	Bmp4 - (Bmpr1a+Bmpr2)	BMP	Secreted Signaling	KEGG: mmu04350; PMID:26893264
Fib_6	InjuredCD_5	Bmp4	BMPR1A_BMPR2	7.92450973265577e-09	0	BMP4_BMPR1A_BMPR2	Bmp4 - (Bmpr1a+Bmpr2)	BMP	Secreted Signaling	KEGG: mmu04350; PMID:26893264
Fib/myoFib_4	InjuredCD_5	Bmp4	BMPR1A_BMPR2	3.14305860821417e-08	0	BMP4_BMPR1A_BMPR2	Bmp4 - (Bmpr1a+Bmpr2)	BMP	Secreted Signaling	KEGG: mmu04350; PMID:26893264
Endo_b	InjuredCD_5	Bmp4	BMPR1A_BMPR2	1.30225806565627e-08	0	BMP4_BMPR1A_BMPR2	Bmp4 - (Bmpr1a+Bmpr2)	BMP	Secreted Signaling	KEGG: mmu04350; PMID:26893264
Fib_1	deepIM-CD_0	Bmp4	BMPR1A_BMPR2	2.22196593271668e-05	0	BMP4_BMPR1A_BMPR2	Bmp4 - (Bmpr1a+Bmpr2)	BMP	Secreted Signaling	KEGG: mmu04350; PMID:26893264
Fib_6	deepIM-CD_0	Bmp4	BMPR1A_BMPR2	8.29272374438408e-06	0	BMP4_BMPR1A_BMPR2	Bmp4 - (Bmpr1a+Bmpr2)	BMP	Secreted Signaling	KEGG: mmu04350; PMID:26893264
Fib/myoFib_4	deepIM-CD_0	Bmp4	BMPR1A_BMPR2	3.16210355867122e-05	0	BMP4_BMPR1A_BMPR2	Bmp4 - (Bmpr1a+Bmpr2)	BMP	Secreted Signaling	KEGG: mmu04350; PMID:26893264
Endo_b	deepIM-CD_0	Bmp4	BMPR1A_BMPR2	1.36569037690017e-05	0	BMP4_BMPR1A_BMPR2	Bmp4 - (Bmpr1a+Bmpr2)	BMP	Secreted Signaling	KEGG: mmu04350; PMID:26893264
Fib_1	OM-CD_4	Bmp4	BMPR1A_BMPR2	3.59249524628362e-06	0	BMP4_BMPR1A_BMPR2	Bmp4 - (Bmpr1a+Bmpr2)	BMP	Secreted Signaling	KEGG: mmu04350; PMID:26893264
Fib_6	OM-CD_4	Bmp4	BMPR1A_BMPR2	1.33923202781354e-06	0	BMP4_BMPR1A_BMPR2	Bmp4 - (Bmpr1a+Bmpr2)	BMP	Secreted Signaling	KEGG: mmu04350; PMID:26893264
Fib/myoFib_4	OM-CD_4	Bmp4	BMPR1A_BMPR2	5.19283955588842e-06	0	BMP4_BMPR1A_BMPR2	Bmp4 - (Bmpr1a+Bmpr2)	BMP	Secreted Signaling	KEGG: mmu04350; PMID:26893264
Endo_b	OM-CD_4	Bmp4	BMPR1A_BMPR2	2.20348761961417e-06	0	BMP4_BMPR1A_BMPR2	Bmp4 - (Bmpr1a+Bmpr2)	BMP	Secreted Signaling	KEGG: mmu04350; PMID:26893264
Fib_1	ISOM-TAL_6	Bmp4	BMPR1A_BMPR2	3.34433268033392e-06	0	BMP4_BMPR1A_BMPR2	Bmp4 - (Bmpr1a+Bmpr2)	BMP	Secreted Signaling	KEGG: mmu04350; PMID:26893264
Fib_6	ISOM-TAL_6	Bmp4	BMPR1A_BMPR2	1.24541672403696e-06	0	BMP4_BMPR1A_BMPR2	Bmp4 - (Bmpr1a+Bmpr2)	BMP	Secreted Signaling	KEGG: mmu04350; PMID:26893264
Fib/myoFib_4	ISOM-TAL_6	Bmp4	BMPR1A_BMPR2	4.90420259516661e-06	0	BMP4_BMPR1A_BMPR2	Bmp4 - (Bmpr1a+Bmpr2)	BMP	Secreted Signaling	KEGG: mmu04350; PMID:26893264
Endo_b	ISOM-TAL_6	Bmp4	BMPR1A_BMPR2	2.04741822845543e-06	0	BMP4_BMPR1A_BMPR2	Bmp4 - (Bmpr1a+Bmpr2)	BMP	Secreted Signaling	KEGG: mmu04350; PMID:26893264
Fib_1	deepIM-CD_0	Bmp4	BMPR1B_ACVR2A	1.01911969780852e-05	0	BMP4_BMPR1B_ACVR2A	Bmp4 - (Bmpr1b+Acvr2a)	BMP	Secreted Signaling	KEGG: mmu04350; PMID:26893264
Fib_6	deepIM-CD_0	Bmp4	BMPR1B_ACVR2A	3.79727876185785e-06	0	BMP4_BMPR1B_ACVR2A	Bmp4 - (Bmpr1b+Acvr2a)	BMP	Secreted Signaling	KEGG: mmu04350; PMID:26893264
Fib/myoFib_4	deepIM-CD_0	Bmp4	BMPR1B_ACVR2A	1.48300490098906e-05	0	BMP4_BMPR1B_ACVR2A	Bmp4 - (Bmpr1b+Acvr2a)	BMP	Secreted Signaling	KEGG: mmu04350; PMID:26893264
Endo_b	deepIM-CD_0	Bmp4	BMPR1B_ACVR2A	6.2453616885426e-06	0	BMP4_BMPR1B_ACVR2A	Bmp4 - (Bmpr1b+Acvr2a)	BMP	Secreted Signaling	KEGG: mmu04350; PMID:26893264
Fib_1	OM-CD_4	Bmp4	BMPR1B_ACVR2A	2.81460490551858e-06	0	BMP4_BMPR1B_ACVR2A	Bmp4 - (Bmpr1b+Acvr2a)	BMP	Secreted Signaling	KEGG: mmu04350; PMID:26893264
Fib_6	OM-CD_4	Bmp4	BMPR1B_ACVR2A	1.04881873695596e-06	0	BMP4_BMPR1B_ACVR2A	Bmp4 - (Bmpr1b+Acvr2a)	BMP	Secreted Signaling	KEGG: mmu04350; PMID:26893264
Fib/myoFib_4	OM-CD_4	Bmp4	BMPR1B_ACVR2A	4.09113834965954e-06	0	BMP4_BMPR1B_ACVR2A	Bmp4 - (Bmpr1b+Acvr2a)	BMP	Secreted Signaling	KEGG: mmu04350; PMID:26893264
Endo_b	OM-CD_4	Bmp4	BMPR1B_ACVR2A	1.7250992170239e-06	0	BMP4_BMPR1B_ACVR2A	Bmp4 - (Bmpr1b+Acvr2a)	BMP	Secreted Signaling	KEGG: mmu04350; PMID:26893264
Fib_1	deepIM-CD_0	Bmp4	BMPR1B_ACVR2B	8.49808729908495e-06	0	BMP4_BMPR1B_ACVR2B	Bmp4 - (Bmpr1b+Acvr2b)	BMP	Secreted Signaling	KEGG: mmu04350; PMID:26893264
Fib_6	deepIM-CD_0	Bmp4	BMPR1B_ACVR2B	3.16568919173792e-06	0	BMP4_BMPR1B_ACVR2B	Bmp4 - (Bmpr1b+Acvr2b)	BMP	Secreted Signaling	KEGG: mmu04350; PMID:26893264
Fib/myoFib_4	deepIM-CD_0	Bmp4	BMPR1B_ACVR2B	1.24056185303573e-05	0	BMP4_BMPR1B_ACVR2B	Bmp4 - (Bmpr1b+Acvr2b)	BMP	Secreted Signaling	KEGG: mmu04350; PMID:26893264
Endo_b	deepIM-CD_0	Bmp4	BMPR1B_ACVR2B	5.20563093229349e-06	0	BMP4_BMPR1B_ACVR2B	Bmp4 - (Bmpr1b+Acvr2b)	BMP	Secreted Signaling	KEGG: mmu04350; PMID:26893264
Fib_1	InjuredCD_5	Bmp4	BMPR1B_BMPR2	2.60632715630497e-08	0	BMP4_BMPR1B_BMPR2	Bmp4 - (Bmpr1b+Bmpr2)	BMP	Secreted Signaling	KEGG: mmu04350; PMID:26893264
Fib_6	InjuredCD_5	Bmp4	BMPR1B_BMPR2	9.70193496031849e-09	0	BMP4_BMPR1B_BMPR2	Bmp4 - (Bmpr1b+Bmpr2)	BMP	Secreted Signaling	KEGG: mmu04350; PMID:26893264
Fib/myoFib_4	InjuredCD_5	Bmp4	BMPR1B_BMPR2	3.84354471443821e-08	0	BMP4_BMPR1B_BMPR2	Bmp4 - (Bmpr1b+Bmpr2)	BMP	Secreted Signaling	KEGG: mmu04350; PMID:26893264
Endo_b	InjuredCD_5	Bmp4	BMPR1B_BMPR2	1.59444673901505e-08	0	BMP4_BMPR1B_BMPR2	Bmp4 - (Bmpr1b+Bmpr2)	BMP	Secreted Signaling	KEGG: mmu04350; PMID:26893264
Fib_1	deepIM-CD_0	Bmp4	BMPR1B_BMPR2	2.02167207036141e-05	0	BMP4_BMPR1B_BMPR2	Bmp4 - (Bmpr1b+Bmpr2)	BMP	Secreted Signaling	KEGG: mmu04350; PMID:26893264
Fib_6	deepIM-CD_0	Bmp4	BMPR1B_BMPR2	7.54313336241242e-06	0	BMP4_BMPR1B_BMPR2	Bmp4 - (Bmpr1b+Bmpr2)	BMP	Secreted Signaling	KEGG: mmu04350; PMID:26893264
Fib/myoFib_4	deepIM-CD_0	Bmp4	BMPR1B_BMPR2	2.88766077571623e-05	0	BMP4_BMPR1B_BMPR2	Bmp4 - (Bmpr1b+Bmpr2)	BMP	Secreted Signaling	KEGG: mmu04350; PMID:26893264
Endo_b	deepIM-CD_0	Bmp4	BMPR1B_BMPR2	1.24197184771736e-05	0	BMP4_BMPR1B_BMPR2	Bmp4 - (Bmpr1b+Bmpr2)	BMP	Secreted Signaling	KEGG: mmu04350; PMID:26893264
Fib_1	OM-CD_4	Bmp4	BMPR1B_BMPR2	3.8499898328976e-06	0	BMP4_BMPR1B_BMPR2	Bmp4 - (Bmpr1b+Bmpr2)	BMP	Secreted Signaling	KEGG: mmu04350; PMID:26893264
Fib_6	OM-CD_4	Bmp4	BMPR1B_BMPR2	1.43541569309251e-06	0	BMP4_BMPR1B_BMPR2	Bmp4 - (Bmpr1b+Bmpr2)	BMP	Secreted Signaling	KEGG: mmu04350; PMID:26893264
Fib/myoFib_4	OM-CD_4	Bmp4	BMPR1B_BMPR2	5.55483080863765e-06	0	BMP4_BMPR1B_BMPR2	Bmp4 - (Bmpr1b+Bmpr2)	BMP	Secreted Signaling	KEGG: mmu04350; PMID:26893264
Endo_b	OM-CD_4	Bmp4	BMPR1B_BMPR2	2.3619964209584e-06	0	BMP4_BMPR1B_BMPR2	Bmp4 - (Bmpr1b+Bmpr2)	BMP	Secreted Signaling	KEGG: mmu04350; PMID:26893264
ISOM-TAL_6	deepIM-CD_0	Bmp7	BMPR1A_ACVR2A	1.92450747411749e-05	0	BMP7_BMPR1A_ACVR2A	Bmp7 - (Bmpr1a+Acvr2a)	BMP	Secreted Signaling	KEGG: mmu04350; PMID:26893264
ISOM-TAL_6	OM-CD_4	Bmp7	BMPR1A_ACVR2A	4.5055652221777e-06	0	BMP7_BMPR1A_ACVR2A	Bmp7 - (Bmpr1a+Acvr2a)	BMP	Secreted Signaling	KEGG: mmu04350; PMID:26893264
ISOM-TAL_6	ISOM-TAL_6	Bmp7	BMPR1A_ACVR2A	3.52398131715825e-06	0	BMP7_BMPR1A_ACVR2A	Bmp7 - (Bmpr1a+Acvr2a)	BMP	Secreted Signaling	KEGG: mmu04350; PMID:26893264
ISOM-TAL_6	deepIM-CD_0	Bmp7	BMPR1A_ACVR2B	1.60376848728542e-05	0	BMP7_BMPR1A_ACVR2B	Bmp7 - (Bmpr1a+Acvr2b)	BMP	Secreted Signaling	KEGG: mmu04350; PMID:26893264
ISOM-TAL_6	InjuredCD_5	Bmp7	BMPR1A_BMPR2	3.64178909178272e-08	0	BMP7_BMPR1A_BMPR2	Bmp7 - (Bmpr1a+Bmpr2)	BMP	Secreted Signaling	KEGG: mmu04350; PMID:26893264
ISOM-TAL_6	deepIM-CD_0	Bmp7	BMPR1A_BMPR2	3.83204535753146e-05	0	BMP7_BMPR1A_BMPR2	Bmp7 - (Bmpr1a+Bmpr2)	BMP	Secreted Signaling	KEGG: mmu04350; PMID:26893264
ISOM-TAL_6	OM-CD_4	Bmp7	BMPR1A_BMPR2	6.17390064866744e-06	0	BMP7_BMPR1A_BMPR2	Bmp7 - (Bmpr1a+Bmpr2)	BMP	Secreted Signaling	KEGG: mmu04350; PMID:26893264
ISOM-TAL_6	ISOM-TAL_6	Bmp7	BMPR1A_BMPR2	5.72909772309391e-06	0	BMP7_BMPR1A_BMPR2	Bmp7 - (Bmpr1a+Bmpr2)	BMP	Secreted Signaling	KEGG: mmu04350; PMID:26893264
ISOM-TAL_6	deepIM-CD_0	Bmp7	BMPR1B_ACVR2A	1.74880052053795e-05	0	BMP7_BMPR1B_ACVR2A	Bmp7 - (Bmpr1b+Acvr2a)	BMP	Secreted Signaling	KEGG: mmu04350; PMID:26893264
ISOM-TAL_6	OM-CD_4	Bmp7	BMPR1B_ACVR2A	4.83104983054944e-06	0	BMP7_BMPR1B_ACVR2A	Bmp7 - (Bmpr1b+Acvr2a)	BMP	Secreted Signaling	KEGG: mmu04350; PMID:26893264
ISOM-TAL_6	deepIM-CD_0	Bmp7	BMPR1B_ACVR2B	1.45723819462247e-05	0	BMP7_BMPR1B_ACVR2B	Bmp7 - (Bmpr1b+Acvr2b)	BMP	Secreted Signaling	KEGG: mmu04350; PMID:26893264
ISOM-TAL_6	InjuredCD_5	Bmp7	BMPR1B_BMPR2	4.45933433007674e-08	0	BMP7_BMPR1B_BMPR2	Bmp7 - (Bmpr1b+Bmpr2)	BMP	Secreted Signaling	KEGG: mmu04350; PMID:26893264
ISOM-TAL_6	deepIM-CD_0	Bmp7	BMPR1B_BMPR2	3.4836979768332e-05	0	BMP7_BMPR1B_BMPR2	Bmp7 - (Bmpr1b+Bmpr2)	BMP	Secreted Signaling	KEGG: mmu04350; PMID:26893264
ISOM-TAL_6	OM-CD_4	Bmp7	BMPR1B_BMPR2	6.61914204274679e-06	0	BMP7_BMPR1B_BMPR2	Bmp7 - (Bmpr1b+Bmpr2)	BMP	Secreted Signaling	KEGG: mmu04350; PMID:26893264
OM-CD_4	Fib_1	Gdf15	Tgfbr2	1.40048761730753e-06	0	GDF15_TGFBR2	Gdf15 - Tgfbr2	GDF	Secreted Signaling	KEGG: mmu04350
ISOM-cDTL_7	Fib_1	Gdf15	Tgfbr2	3.42163595247495e-06	0	GDF15_TGFBR2	Gdf15 - Tgfbr2	GDF	Secreted Signaling	KEGG: mmu04350
OM-CD_4	Fib_6	Gdf15	Tgfbr2	8.28605273897678e-07	0	GDF15_TGFBR2	Gdf15 - Tgfbr2	GDF	Secreted Signaling	KEGG: mmu04350
ISOM-cDTL_7	Fib_6	Gdf15	Tgfbr2	2.0248850417394e-06	0	GDF15_TGFBR2	Gdf15 - Tgfbr2	GDF	Secreted Signaling	KEGG: mmu04350
OM-CD_4	InjuredCD_5	Gdf15	Tgfbr2	5.06704475460267e-08	0	GDF15_TGFBR2	Gdf15 - Tgfbr2	GDF	Secreted Signaling	KEGG: mmu04350
ISOM-cDTL_7	InjuredCD_5	Gdf15	Tgfbr2	1.23684849230747e-07	0	GDF15_TGFBR2	Gdf15 - Tgfbr2	GDF	Secreted Signaling	KEGG: mmu04350
OM-CD_4	deepIM-CD_0	Gdf15	Tgfbr2	3.22616699808959e-05	0	GDF15_TGFBR2	Gdf15 - Tgfbr2	GDF	Secreted Signaling	KEGG: mmu04350
ISOM-cDTL_7	deepIM-CD_0	Gdf15	Tgfbr2	7.66235388969781e-05	0	GDF15_TGFBR2	Gdf15 - Tgfbr2	GDF	Secreted Signaling	KEGG: mmu04350
OM-CD_4	IM-CD_2	Gdf15	Tgfbr2	6.79246364026235e-06	0	GDF15_TGFBR2	Gdf15 - Tgfbr2	GDF	Secreted Signaling	KEGG: mmu04350
ISOM-cDTL_7	IM-CD_2	Gdf15	Tgfbr2	1.65776834189532e-05	0	GDF15_TGFBR2	Gdf15 - Tgfbr2	GDF	Secreted Signaling	KEGG: mmu04350
OM-CD_4	OM-CD_1	Gdf15	Tgfbr2	5.17603420109636e-06	0	GDF15_TGFBR2	Gdf15 - Tgfbr2	GDF	Secreted Signaling	KEGG: mmu04350
ISOM-cDTL_7	OM-CD_1	Gdf15	Tgfbr2	1.26470594148465e-05	0	GDF15_TGFBR2	Gdf15 - Tgfbr2	GDF	Secreted Signaling	KEGG: mmu04350
OM-CD_4	OM-CD_4	Gdf15	Tgfbr2	3.66240599893068e-06	0	GDF15_TGFBR2	Gdf15 - Tgfbr2	GDF	Secreted Signaling	KEGG: mmu04350
ISOM-cDTL_7	OM-CD_4	Gdf15	Tgfbr2	8.8309387591581e-06	0	GDF15_TGFBR2	Gdf15 - Tgfbr2	GDF	Secreted Signaling	KEGG: mmu04350
OM-CD_4	injuredLOH_4	Gdf15	Tgfbr2	4.32546910946172e-08	0	GDF15_TGFBR2	Gdf15 - Tgfbr2	GDF	Secreted Signaling	KEGG: mmu04350
ISOM-cDTL_7	injuredLOH_4	Gdf15	Tgfbr2	1.05717350203592e-07	0	GDF15_TGFBR2	Gdf15 - Tgfbr2	GDF	Secreted Signaling	KEGG: mmu04350
OM-CD_4	upperIM-jDTL_1	Gdf15	Tgfbr2	5.7728804619201e-06	0	GDF15_TGFBR2	Gdf15 - Tgfbr2	GDF	Secreted Signaling	KEGG: mmu04350
ISOM-cDTL_7	upperIM-jDTL_1	Gdf15	Tgfbr2	1.41137792349412e-05	0	GDF15_TGFBR2	Gdf15 - Tgfbr2	GDF	Secreted Signaling	KEGG: mmu04350
OM-CD_4	lowerIM-TL_5	Gdf15	Tgfbr2	4.41538702573872e-06	0	GDF15_TGFBR2	Gdf15 - Tgfbr2	GDF	Secreted Signaling	KEGG: mmu04350
ISOM-cDTL_7	lowerIM-TL_5	Gdf15	Tgfbr2	1.07866135635847e-05	0	GDF15_TGFBR2	Gdf15 - Tgfbr2	GDF	Secreted Signaling	KEGG: mmu04350
OM-CD_4	Endo_a	Gdf15	Tgfbr2	2.01642976020306e-05	0	GDF15_TGFBR2	Gdf15 - Tgfbr2	GDF	Secreted Signaling	KEGG: mmu04350
ISOM-cDTL_7	Endo_a	Gdf15	Tgfbr2	4.83297418644887e-05	0	GDF15_TGFBR2	Gdf15 - Tgfbr2	GDF	Secreted Signaling	KEGG: mmu04350
OM-CD_4	Endo_b	Gdf15	Tgfbr2	2.55533367722304e-06	0	GDF15_TGFBR2	Gdf15 - Tgfbr2	GDF	Secreted Signaling	KEGG: mmu04350
ISOM-cDTL_7	Endo_b	Gdf15	Tgfbr2	6.14904592372645e-06	0	GDF15_TGFBR2	Gdf15 - Tgfbr2	GDF	Secreted Signaling	KEGG: mmu04350
OM-CD_4	EndoVR/papilla	Gdf15	Tgfbr2	2.74770483793723e-06	0	GDF15_TGFBR2	Gdf15 - Tgfbr2	GDF	Secreted Signaling	KEGG: mmu04350
ISOM-cDTL_7	EndoVR/papilla	Gdf15	Tgfbr2	6.70113834222207e-06	0	GDF15_TGFBR2	Gdf15 - Tgfbr2	GDF	Secreted Signaling	KEGG: mmu04350
OM-CD_4	Tcell	Gdf15	Tgfbr2	2.07808733566053e-08	0	GDF15_TGFBR2	Gdf15 - Tgfbr2	GDF	Secreted Signaling	KEGG: mmu04350
ISOM-cDTL_7	Tcell	Gdf15	Tgfbr2	5.07060978696048e-08	0	GDF15_TGFBR2	Gdf15 - Tgfbr2	GDF	Secreted Signaling	KEGG: mmu04350
OM-CD_4	Mac_0	Gdf15	Tgfbr2	3.53761213378319e-07	0	GDF15_TGFBR2	Gdf15 - Tgfbr2	GDF	Secreted Signaling	KEGG: mmu04350
ISOM-cDTL_7	Mac_0	Gdf15	Tgfbr2	8.44581008440224e-07	0	GDF15_TGFBR2	Gdf15 - Tgfbr2	GDF	Secreted Signaling	KEGG: mmu04350
myoFib_0	myoFib_0	Wnt4	FZD1_LRP5	8.55688201034624e-10	0	WNT4_FZD1_LRP5	Wnt4 - (Fzd1+Lrp5)	WNT	Secreted Signaling	KEGG: mmu04310; PMID: 23209147
deepIM-CD_0	myoFib_0	Wnt4	FZD1_LRP5	4.86974327204622e-07	0	WNT4_FZD1_LRP5	Wnt4 - (Fzd1+Lrp5)	WNT	Secreted Signaling	KEGG: mmu04310; PMID: 23209147
myoFib_0	deepIM-CD_0	Wnt4	FZD1_LRP5	1.0198194144614e-07	0	WNT4_FZD1_LRP5	Wnt4 - (Fzd1+Lrp5)	WNT	Secreted Signaling	KEGG: mmu04310; PMID: 23209147
deepIM-CD_0	deepIM-CD_0	Wnt4	FZD1_LRP5	5.81694987399538e-05	0	WNT4_FZD1_LRP5	Wnt4 - (Fzd1+Lrp5)	WNT	Secreted Signaling	KEGG: mmu04310; PMID: 23209147
myoFib_0	OM-CD_4	Wnt4	FZD1_LRP5	2.57255827893621e-08	0	WNT4_FZD1_LRP5	Wnt4 - (Fzd1+Lrp5)	WNT	Secreted Signaling	KEGG: mmu04310; PMID: 23209147
deepIM-CD_0	OM-CD_4	Wnt4	FZD1_LRP5	1.46702467696974e-05	0	WNT4_FZD1_LRP5	Wnt4 - (Fzd1+Lrp5)	WNT	Secreted Signaling	KEGG: mmu04310; PMID: 23209147
myoFib_0	Fib_1	Wnt4	FZD2_LRP5	3.64527339780533e-08	0	WNT4_FZD2_LRP5	Wnt4 - (Fzd2+Lrp5)	WNT	Secreted Signaling	KEGG: mmu04310; PMID: 23209147
deepIM-CD_0	Fib_1	Wnt4	FZD2_LRP5	2.07603941246147e-05	0	WNT4_FZD2_LRP5	Wnt4 - (Fzd2+Lrp5)	WNT	Secreted Signaling	KEGG: mmu04310; PMID: 23209147
myoFib_0	Fib_6	Wnt4	FZD2_LRP5	3.32593303059669e-08	0	WNT4_FZD2_LRP5	Wnt4 - (Fzd2+Lrp5)	WNT	Secreted Signaling	KEGG: mmu04310; PMID: 23209147
deepIM-CD_0	Fib_6	Wnt4	FZD2_LRP5	1.89386513165716e-05	0	WNT4_FZD2_LRP5	Wnt4 - (Fzd2+Lrp5)	WNT	Secreted Signaling	KEGG: mmu04310; PMID: 23209147
myoFib_0	deepIM-CD_0	Wnt4	FZD4_LRP5	9.76546786896106e-08	0	WNT4_FZD4_LRP5	Wnt4 - (Fzd4+Lrp5)	WNT	Secreted Signaling	KEGG: mmu04310; PMID: 23209147
deepIM-CD_0	deepIM-CD_0	Wnt4	FZD4_LRP5	5.57032031626557e-05	0	WNT4_FZD4_LRP5	Wnt4 - (Fzd4+Lrp5)	WNT	Secreted Signaling	KEGG: mmu04310; PMID: 23209147
myoFib_0	OM-CD_4	Wnt4	FZD4_LRP5	5.98667348448934e-08	0	WNT4_FZD4_LRP5	Wnt4 - (Fzd4+Lrp5)	WNT	Secreted Signaling	KEGG: mmu04310; PMID: 23209147
deepIM-CD_0	OM-CD_4	Wnt4	FZD4_LRP5	3.40921602390446e-05	0	WNT4_FZD4_LRP5	Wnt4 - (Fzd4+Lrp5)	WNT	Secreted Signaling	KEGG: mmu04310; PMID: 23209147
myoFib_0	ISOM-TAL_6	Wnt4	FZD4_LRP5	1.06201985248831e-07	0	WNT4_FZD4_LRP5	Wnt4 - (Fzd4+Lrp5)	WNT	Secreted Signaling	KEGG: mmu04310; PMID: 23209147
deepIM-CD_0	ISOM-TAL_6	Wnt4	FZD4_LRP5	6.04287088250134e-05	0	WNT4_FZD4_LRP5	Wnt4 - (Fzd4+Lrp5)	WNT	Secreted Signaling	KEGG: mmu04310; PMID: 23209147
myoFib_0	ISOM-cDTL_7	Wnt4	FZD4_LRP5	5.9993581733758e-08	0	WNT4_FZD4_LRP5	Wnt4 - (Fzd4+Lrp5)	WNT	Secreted Signaling	KEGG: mmu04310; PMID: 23209147
deepIM-CD_0	ISOM-cDTL_7	Wnt4	FZD4_LRP5	3.40985908585703e-05	0	WNT4_FZD4_LRP5	Wnt4 - (Fzd4+Lrp5)	WNT	Secreted Signaling	KEGG: mmu04310; PMID: 23209147
myoFib_0	Endo_a	Wnt4	FZD4_LRP5	3.57519134397328e-07	0	WNT4_FZD4_LRP5	Wnt4 - (Fzd4+Lrp5)	WNT	Secreted Signaling	KEGG: mmu04310; PMID: 23209147
deepIM-CD_0	Endo_a	Wnt4	FZD4_LRP5	0.000203398	0	WNT4_FZD4_LRP5	Wnt4 - (Fzd4+Lrp5)	WNT	Secreted Signaling	KEGG: mmu04310; PMID: 23209147
myoFib_0	Endo_b	Wnt4	FZD4_LRP5	3.41425118313448e-08	0	WNT4_FZD4_LRP5	Wnt4 - (Fzd4+Lrp5)	WNT	Secreted Signaling	KEGG: mmu04310; PMID: 23209147
deepIM-CD_0	Endo_b	Wnt4	FZD4_LRP5	1.94426568882792e-05	0	WNT4_FZD4_LRP5	Wnt4 - (Fzd4+Lrp5)	WNT	Secreted Signaling	KEGG: mmu04310; PMID: 23209147
myoFib_0	deepIM-CD_0	Wnt4	FZD5_LRP5	7.17308559436371e-08	0	WNT4_FZD5_LRP5	Wnt4 - (Fzd5+Lrp5)	WNT	Secreted Signaling	KEGG: mmu04310; PMID: 23209147
deepIM-CD_0	deepIM-CD_0	Wnt4	FZD5_LRP5	4.09245025680643e-05	0	WNT4_FZD5_LRP5	Wnt4 - (Fzd5+Lrp5)	WNT	Secreted Signaling	KEGG: mmu04310; PMID: 23209147
myoFib_0	ISOM-TAL_6	Wnt4	FZD5_LRP5	2.03800128235947e-08	0	WNT4_FZD5_LRP5	Wnt4 - (Fzd5+Lrp5)	WNT	Secreted Signaling	KEGG: mmu04310; PMID: 23209147
deepIM-CD_0	ISOM-TAL_6	Wnt4	FZD5_LRP5	1.16267825271253e-05	0	WNT4_FZD5_LRP5	Wnt4 - (Fzd5+Lrp5)	WNT	Secreted Signaling	KEGG: mmu04310; PMID: 23209147
myoFib_0	deepIM-CD_0	Wnt4	FZD6_LRP5	2.50275175277082e-07	0	WNT4_FZD6_LRP5	Wnt4 - (Fzd6+Lrp5)	WNT	Secreted Signaling	KEGG: mmu04310; PMID: 23209147
deepIM-CD_0	deepIM-CD_0	Wnt4	FZD6_LRP5	0.000142585	0	WNT4_FZD6_LRP5	Wnt4 - (Fzd6+Lrp5)	WNT	Secreted Signaling	KEGG: mmu04310; PMID: 23209147
myoFib_0	OM-CD_4	Wnt4	FZD6_LRP5	3.08216857198059e-08	0	WNT4_FZD6_LRP5	Wnt4 - (Fzd6+Lrp5)	WNT	Secreted Signaling	KEGG: mmu04310; PMID: 23209147
deepIM-CD_0	OM-CD_4	Wnt4	FZD6_LRP5	1.75726996978335e-05	0	WNT4_FZD6_LRP5	Wnt4 - (Fzd6+Lrp5)	WNT	Secreted Signaling	KEGG: mmu04310; PMID: 23209147
myoFib_0	ISOM-TAL_6	Wnt4	FZD6_LRP5	4.04119363098342e-08	0	WNT4_FZD6_LRP5	Wnt4 - (Fzd6+Lrp5)	WNT	Secreted Signaling	KEGG: mmu04310; PMID: 23209147
deepIM-CD_0	ISOM-TAL_6	Wnt4	FZD6_LRP5	2.30407899695165e-05	0	WNT4_FZD6_LRP5	Wnt4 - (Fzd6+Lrp5)	WNT	Secreted Signaling	KEGG: mmu04310; PMID: 23209147
myoFib_0	EndoVR/papilla	Wnt4	FZD6_LRP5	1.19459204532832e-07	0	WNT4_FZD6_LRP5	Wnt4 - (Fzd6+Lrp5)	WNT	Secreted Signaling	KEGG: mmu04310; PMID: 23209147
deepIM-CD_0	EndoVR/papilla	Wnt4	FZD6_LRP5	6.79934064084785e-05	0	WNT4_FZD6_LRP5	Wnt4 - (Fzd6+Lrp5)	WNT	Secreted Signaling	KEGG: mmu04310; PMID: 23209147
myoFib_0	OM-CD_4	Wnt4	FZD8_LRP5	1.87927695938299e-08	0	WNT4_FZD8_LRP5	Wnt4 - (Fzd8+Lrp5)	WNT	Secreted Signaling	KEGG: mmu04310; PMID: 23209147
deepIM-CD_0	OM-CD_4	Wnt4	FZD8_LRP5	1.07197729352788e-05	0	WNT4_FZD8_LRP5	Wnt4 - (Fzd8+Lrp5)	WNT	Secreted Signaling	KEGG: mmu04310; PMID: 23209147
InjuredCD_5	myoFib_0	Wnt7b	FZD1_LRP5	2.02640819942631e-09	0	WNT7B_FZD1_LRP5	Wnt7b - (Fzd1+Lrp5)	WNT	Secreted Signaling	KEGG: mmu04310; PMID: 23209147
deepIM-CD_0	myoFib_0	Wnt7b	FZD1_LRP5	1.1831555107951e-06	0	WNT7B_FZD1_LRP5	Wnt7b - (Fzd1+Lrp5)	WNT	Secreted Signaling	KEGG: mmu04310; PMID: 23209147
OM-CD_4	myoFib_0	Wnt7b	FZD1_LRP5	1.2275874439958e-07	0	WNT7B_FZD1_LRP5	Wnt7b - (Fzd1+Lrp5)	WNT	Secreted Signaling	KEGG: mmu04310; PMID: 23209147
injuredLOH_4	myoFib_0	Wnt7b	FZD1_LRP5	6.553448527498e-09	0	WNT7B_FZD1_LRP5	Wnt7b - (Fzd1+Lrp5)	WNT	Secreted Signaling	KEGG: mmu04310; PMID: 23209147
ISOM-TAL_6	myoFib_0	Wnt7b	FZD1_LRP5	1.28492381725055e-07	0	WNT7B_FZD1_LRP5	Wnt7b - (Fzd1+Lrp5)	WNT	Secreted Signaling	KEGG: mmu04310; PMID: 23209147
ISOM-cDTL_7	myoFib_0	Wnt7b	FZD1_LRP5	4.02098859609598e-08	0	WNT7B_FZD1_LRP5	Wnt7b - (Fzd1+Lrp5)	WNT	Secreted Signaling	KEGG: mmu04310; PMID: 23209147
ISOM-jDTL_8	myoFib_0	Wnt7b	FZD1_LRP5	1.61855675459611e-08	0	WNT7B_FZD1_LRP5	Wnt7b - (Fzd1+Lrp5)	WNT	Secreted Signaling	KEGG: mmu04310; PMID: 23209147
upperIM-jDTL_1	myoFib_0	Wnt7b	FZD1_LRP5	8.66207079958343e-07	0	WNT7B_FZD1_LRP5	Wnt7b - (Fzd1+Lrp5)	WNT	Secreted Signaling	KEGG: mmu04310; PMID: 23209147
lowerIM-TL_5	myoFib_0	Wnt7b	FZD1_LRP5	7.48721886213741e-07	0	WNT7B_FZD1_LRP5	Wnt7b - (Fzd1+Lrp5)	WNT	Secreted Signaling	KEGG: mmu04310; PMID: 23209147
IM-ATL_0	myoFib_0	Wnt7b	FZD1_LRP5	3.83215749661327e-07	0	WNT7B_FZD1_LRP5	Wnt7b - (Fzd1+Lrp5)	WNT	Secreted Signaling	KEGG: mmu04310; PMID: 23209147
InjuredCD_5	deepIM-CD_0	Wnt7b	FZD1_LRP5	2.41101693966969e-07	0	WNT7B_FZD1_LRP5	Wnt7b - (Fzd1+Lrp5)	WNT	Secreted Signaling	KEGG: mmu04310; PMID: 23209147
deepIM-CD_0	deepIM-CD_0	Wnt7b	FZD1_LRP5	0.000143528	0	WNT7B_FZD1_LRP5	Wnt7b - (Fzd1+Lrp5)	WNT	Secreted Signaling	KEGG: mmu04310; PMID: 23209147
OM-CD_4	deepIM-CD_0	Wnt7b	FZD1_LRP5	1.47078304571738e-05	0	WNT7B_FZD1_LRP5	Wnt7b - (Fzd1+Lrp5)	WNT	Secreted Signaling	KEGG: mmu04310; PMID: 23209147
injuredLOH_4	deepIM-CD_0	Wnt7b	FZD1_LRP5	7.91635544022541e-07	0	WNT7B_FZD1_LRP5	Wnt7b - (Fzd1+Lrp5)	WNT	Secreted Signaling	KEGG: mmu04310; PMID: 23209147
ISOM-TAL_6	deepIM-CD_0	Wnt7b	FZD1_LRP5	1.53504315573168e-05	0	WNT7B_FZD1_LRP5	Wnt7b - (Fzd1+Lrp5)	WNT	Secreted Signaling	KEGG: mmu04310; PMID: 23209147
ISOM-cDTL_7	deepIM-CD_0	Wnt7b	FZD1_LRP5	4.79028438308982e-06	0	WNT7B_FZD1_LRP5	Wnt7b - (Fzd1+Lrp5)	WNT	Secreted Signaling	KEGG: mmu04310; PMID: 23209147
ISOM-jDTL_8	deepIM-CD_0	Wnt7b	FZD1_LRP5	1.92265741370106e-06	0	WNT7B_FZD1_LRP5	Wnt7b - (Fzd1+Lrp5)	WNT	Secreted Signaling	KEGG: mmu04310; PMID: 23209147
upperIM-jDTL_1	deepIM-CD_0	Wnt7b	FZD1_LRP5	0.000104803	0	WNT7B_FZD1_LRP5	Wnt7b - (Fzd1+Lrp5)	WNT	Secreted Signaling	KEGG: mmu04310; PMID: 23209147
lowerIM-TL_5	deepIM-CD_0	Wnt7b	FZD1_LRP5	9.08199724933128e-05	0	WNT7B_FZD1_LRP5	Wnt7b - (Fzd1+Lrp5)	WNT	Secreted Signaling	KEGG: mmu04310; PMID: 23209147
IM-ATL_0	deepIM-CD_0	Wnt7b	FZD1_LRP5	4.57071050337416e-05	0	WNT7B_FZD1_LRP5	Wnt7b - (Fzd1+Lrp5)	WNT	Secreted Signaling	KEGG: mmu04310; PMID: 23209147
InjuredCD_5	OM-CD_4	Wnt7b	FZD1_LRP5	6.08298556208842e-08	0	WNT7B_FZD1_LRP5	Wnt7b - (Fzd1+Lrp5)	WNT	Secreted Signaling	KEGG: mmu04310; PMID: 23209147
deepIM-CD_0	OM-CD_4	Wnt7b	FZD1_LRP5	3.61403037363263e-05	0	WNT7B_FZD1_LRP5	Wnt7b - (Fzd1+Lrp5)	WNT	Secreted Signaling	KEGG: mmu04310; PMID: 23209147
OM-CD_4	OM-CD_4	Wnt7b	FZD1_LRP5	3.70815130612624e-06	0	WNT7B_FZD1_LRP5	Wnt7b - (Fzd1+Lrp5)	WNT	Secreted Signaling	KEGG: mmu04310; PMID: 23209147
injuredLOH_4	OM-CD_4	Wnt7b	FZD1_LRP5	1.99420295449565e-07	0	WNT7B_FZD1_LRP5	Wnt7b - (Fzd1+Lrp5)	WNT	Secreted Signaling	KEGG: mmu04310; PMID: 23209147
ISOM-TAL_6	OM-CD_4	Wnt7b	FZD1_LRP5	3.87130325546357e-06	0	WNT7B_FZD1_LRP5	Wnt7b - (Fzd1+Lrp5)	WNT	Secreted Signaling	KEGG: mmu04310; PMID: 23209147
ISOM-cDTL_7	OM-CD_4	Wnt7b	FZD1_LRP5	1.20842989065106e-06	0	WNT7B_FZD1_LRP5	Wnt7b - (Fzd1+Lrp5)	WNT	Secreted Signaling	KEGG: mmu04310; PMID: 23209147
ISOM-jDTL_8	OM-CD_4	Wnt7b	FZD1_LRP5	4.85164866416948e-07	0	WNT7B_FZD1_LRP5	Wnt7b - (Fzd1+Lrp5)	WNT	Secreted Signaling	KEGG: mmu04310; PMID: 23209147
upperIM-jDTL_1	OM-CD_4	Wnt7b	FZD1_LRP5	2.63965180834896e-05	0	WNT7B_FZD1_LRP5	Wnt7b - (Fzd1+Lrp5)	WNT	Secreted Signaling	KEGG: mmu04310; PMID: 23209147
lowerIM-TL_5	OM-CD_4	Wnt7b	FZD1_LRP5	2.28685895133168e-05	0	WNT7B_FZD1_LRP5	Wnt7b - (Fzd1+Lrp5)	WNT	Secreted Signaling	KEGG: mmu04310; PMID: 23209147
IM-ATL_0	OM-CD_4	Wnt7b	FZD1_LRP5	1.15290054946095e-05	0	WNT7B_FZD1_LRP5	Wnt7b - (Fzd1+Lrp5)	WNT	Secreted Signaling	KEGG: mmu04310; PMID: 23209147
InjuredCD_5	Fib_1	Wnt7b	FZD2_LRP5	8.62790817440398e-08	0	WNT7B_FZD2_LRP5	Wnt7b - (Fzd2+Lrp5)	WNT	Secreted Signaling	KEGG: mmu04310; PMID: 23209147
deepIM-CD_0	Fib_1	Wnt7b	FZD2_LRP5	5.06886187270274e-05	0	WNT7B_FZD2_LRP5	Wnt7b - (Fzd2+Lrp5)	WNT	Secreted Signaling	KEGG: mmu04310; PMID: 23209147
OM-CD_4	Fib_1	Wnt7b	FZD2_LRP5	5.23842342008011e-06	0	WNT7B_FZD2_LRP5	Wnt7b - (Fzd2+Lrp5)	WNT	Secreted Signaling	KEGG: mmu04310; PMID: 23209147
injuredLOH_4	Fib_1	Wnt7b	FZD2_LRP5	2.80384374742824e-07	0	WNT7B_FZD2_LRP5	Wnt7b - (Fzd2+Lrp5)	WNT	Secreted Signaling	KEGG: mmu04310; PMID: 23209147
ISOM-TAL_6	Fib_1	Wnt7b	FZD2_LRP5	5.47802748593775e-06	0	WNT7B_FZD2_LRP5	Wnt7b - (Fzd2+Lrp5)	WNT	Secreted Signaling	KEGG: mmu04310; PMID: 23209147
ISOM-cDTL_7	Fib_1	Wnt7b	FZD2_LRP5	1.7127336210185e-06	0	WNT7B_FZD2_LRP5	Wnt7b - (Fzd2+Lrp5)	WNT	Secreted Signaling	KEGG: mmu04310; PMID: 23209147
ISOM-jDTL_8	Fib_1	Wnt7b	FZD2_LRP5	6.88781606955002e-07	0	WNT7B_FZD2_LRP5	Wnt7b - (Fzd2+Lrp5)	WNT	Secreted Signaling	KEGG: mmu04310; PMID: 23209147
upperIM-jDTL_1	Fib_1	Wnt7b	FZD2_LRP5	3.70789465312749e-05	0	WNT7B_FZD2_LRP5	Wnt7b - (Fzd2+Lrp5)	WNT	Secreted Signaling	KEGG: mmu04310; PMID: 23209147
lowerIM-TL_5	Fib_1	Wnt7b	FZD2_LRP5	3.20758478014928e-05	0	WNT7B_FZD2_LRP5	Wnt7b - (Fzd2+Lrp5)	WNT	Secreted Signaling	KEGG: mmu04310; PMID: 23209147
IM-ATL_0	Fib_1	Wnt7b	FZD2_LRP5	1.6329192419588e-05	0	WNT7B_FZD2_LRP5	Wnt7b - (Fzd2+Lrp5)	WNT	Secreted Signaling	KEGG: mmu04310; PMID: 23209147
InjuredCD_5	Fib_6	Wnt7b	FZD2_LRP5	7.87301871323273e-08	0	WNT7B_FZD2_LRP5	Wnt7b - (Fzd2+Lrp5)	WNT	Secreted Signaling	KEGG: mmu04310; PMID: 23209147
deepIM-CD_0	Fib_6	Wnt7b	FZD2_LRP5	4.61899898450849e-05	0	WNT7B_FZD2_LRP5	Wnt7b - (Fzd2+Lrp5)	WNT	Secreted Signaling	KEGG: mmu04310; PMID: 23209147
OM-CD_4	Fib_6	Wnt7b	FZD2_LRP5	4.77772372057104e-06	0	WNT7B_FZD2_LRP5	Wnt7b - (Fzd2+Lrp5)	WNT	Secreted Signaling	KEGG: mmu04310; PMID: 23209147
injuredLOH_4	Fib_6	Wnt7b	FZD2_LRP5	2.55576855685285e-07	0	WNT7B_FZD2_LRP5	Wnt7b - (Fzd2+Lrp5)	WNT	Secreted Signaling	KEGG: mmu04310; PMID: 23209147
ISOM-TAL_6	Fib_6	Wnt7b	FZD2_LRP5	4.99728154868074e-06	0	WNT7B_FZD2_LRP5	Wnt7b - (Fzd2+Lrp5)	WNT	Secreted Signaling	KEGG: mmu04310; PMID: 23209147
ISOM-cDTL_7	Fib_6	Wnt7b	FZD2_LRP5	1.56273737472102e-06	0	WNT7B_FZD2_LRP5	Wnt7b - (Fzd2+Lrp5)	WNT	Secreted Signaling	KEGG: mmu04310; PMID: 23209147
ISOM-jDTL_8	Fib_6	Wnt7b	FZD2_LRP5	6.2858964386609e-07	0	WNT7B_FZD2_LRP5	Wnt7b - (Fzd2+Lrp5)	WNT	Secreted Signaling	KEGG: mmu04310; PMID: 23209147
upperIM-jDTL_1	Fib_6	Wnt7b	FZD2_LRP5	3.37944748161276e-05	0	WNT7B_FZD2_LRP5	Wnt7b - (Fzd2+Lrp5)	WNT	Secreted Signaling	KEGG: mmu04310; PMID: 23209147
lowerIM-TL_5	Fib_6	Wnt7b	FZD2_LRP5	2.92292726916699e-05	0	WNT7B_FZD2_LRP5	Wnt7b - (Fzd2+Lrp5)	WNT	Secreted Signaling	KEGG: mmu04310; PMID: 23209147
IM-ATL_0	Fib_6	Wnt7b	FZD2_LRP5	1.48978772220821e-05	0	WNT7B_FZD2_LRP5	Wnt7b - (Fzd2+Lrp5)	WNT	Secreted Signaling	KEGG: mmu04310; PMID: 23209147
InjuredCD_5	deepIM-CD_0	Wnt7b	FZD4_LRP5	2.3086536815099e-07	0	WNT7B_FZD4_LRP5	Wnt7b - (Fzd4+Lrp5)	WNT	Secreted Signaling	KEGG: mmu04310; PMID: 23209147
deepIM-CD_0	deepIM-CD_0	Wnt7b	FZD4_LRP5	0.000137476	0	WNT7B_FZD4_LRP5	Wnt7b - (Fzd4+Lrp5)	WNT	Secreted Signaling	KEGG: mmu04310; PMID: 23209147
OM-CD_4	deepIM-CD_0	Wnt7b	FZD4_LRP5	1.40848939255285e-05	0	WNT7B_FZD4_LRP5	Wnt7b - (Fzd4+Lrp5)	WNT	Secreted Signaling	KEGG: mmu04310; PMID: 23209147
injuredLOH_4	deepIM-CD_0	Wnt7b	FZD4_LRP5	7.58202742563765e-07	0	WNT7B_FZD4_LRP5	Wnt7b - (Fzd4+Lrp5)	WNT	Secreted Signaling	KEGG: mmu04310; PMID: 23209147
ISOM-TAL_6	deepIM-CD_0	Wnt7b	FZD4_LRP5	1.46996253880796e-05	0	WNT7B_FZD4_LRP5	Wnt7b - (Fzd4+Lrp5)	WNT	Secreted Signaling	KEGG: mmu04310; PMID: 23209147
ISOM-cDTL_7	deepIM-CD_0	Wnt7b	FZD4_LRP5	4.58699564975505e-06	0	WNT7B_FZD4_LRP5	Wnt7b - (Fzd4+Lrp5)	WNT	Secreted Signaling	KEGG: mmu04310; PMID: 23209147
ISOM-jDTL_8	deepIM-CD_0	Wnt7b	FZD4_LRP5	1.84098282995179e-06	0	WNT7B_FZD4_LRP5	Wnt7b - (Fzd4+Lrp5)	WNT	Secreted Signaling	KEGG: mmu04310; PMID: 23209147
upperIM-jDTL_1	deepIM-CD_0	Wnt7b	FZD4_LRP5	0.00010038	0	WNT7B_FZD4_LRP5	Wnt7b - (Fzd4+Lrp5)	WNT	Secreted Signaling	KEGG: mmu04310; PMID: 23209147
lowerIM-TL_5	deepIM-CD_0	Wnt7b	FZD4_LRP5	8.69900453282179e-05	0	WNT7B_FZD4_LRP5	Wnt7b - (Fzd4+Lrp5)	WNT	Secreted Signaling	KEGG: mmu04310; PMID: 23209147
IM-ATL_0	deepIM-CD_0	Wnt7b	FZD4_LRP5	4.37681910769833e-05	0	WNT7B_FZD4_LRP5	Wnt7b - (Fzd4+Lrp5)	WNT	Secreted Signaling	KEGG: mmu04310; PMID: 23209147
InjuredCD_5	OM-CD_4	Wnt7b	FZD4_LRP5	1.41706033284445e-07	0	WNT7B_FZD4_LRP5	Wnt7b - (Fzd4+Lrp5)	WNT	Secreted Signaling	KEGG: mmu04310; PMID: 23209147
deepIM-CD_0	OM-CD_4	Wnt7b	FZD4_LRP5	8.31918164382294e-05	0	WNT7B_FZD4_LRP5	Wnt7b - (Fzd4+Lrp5)	WNT	Secreted Signaling	KEGG: mmu04310; PMID: 23209147
OM-CD_4	OM-CD_4	Wnt7b	FZD4_LRP5	8.60143525132225e-06	0	WNT7B_FZD4_LRP5	Wnt7b - (Fzd4+Lrp5)	WNT	Secreted Signaling	KEGG: mmu04310; PMID: 23209147
injuredLOH_4	OM-CD_4	Wnt7b	FZD4_LRP5	4.60248166562885e-07	0	WNT7B_FZD4_LRP5	Wnt7b - (Fzd4+Lrp5)	WNT	Secreted Signaling	KEGG: mmu04310; PMID: 23209147
ISOM-TAL_6	OM-CD_4	Wnt7b	FZD4_LRP5	8.99582765097753e-06	0	WNT7B_FZD4_LRP5	Wnt7b - (Fzd4+Lrp5)	WNT	Secreted Signaling	KEGG: mmu04310; PMID: 23209147
ISOM-cDTL_7	OM-CD_4	Wnt7b	FZD4_LRP5	2.81288493053571e-06	0	WNT7B_FZD4_LRP5	Wnt7b - (Fzd4+Lrp5)	WNT	Secreted Signaling	KEGG: mmu04310; PMID: 23209147
ISOM-jDTL_8	OM-CD_4	Wnt7b	FZD4_LRP5	1.13133296063492e-06	0	WNT7B_FZD4_LRP5	Wnt7b - (Fzd4+Lrp5)	WNT	Secreted Signaling	KEGG: mmu04310; PMID: 23209147
upperIM-jDTL_1	OM-CD_4	Wnt7b	FZD4_LRP5	6.08611040362049e-05	0	WNT7B_FZD4_LRP5	Wnt7b - (Fzd4+Lrp5)	WNT	Secreted Signaling	KEGG: mmu04310; PMID: 23209147
lowerIM-TL_5	OM-CD_4	Wnt7b	FZD4_LRP5	5.26440844941172e-05	0	WNT7B_FZD4_LRP5	Wnt7b - (Fzd4+Lrp5)	WNT	Secreted Signaling	KEGG: mmu04310; PMID: 23209147
IM-ATL_0	OM-CD_4	Wnt7b	FZD4_LRP5	2.68168514402065e-05	0	WNT7B_FZD4_LRP5	Wnt7b - (Fzd4+Lrp5)	WNT	Secreted Signaling	KEGG: mmu04310; PMID: 23209147
InjuredCD_5	ISOM-TAL_6	Wnt7b	FZD4_LRP5	2.51538168382508e-07	0	WNT7B_FZD4_LRP5	Wnt7b - (Fzd4+Lrp5)	WNT	Secreted Signaling	KEGG: mmu04310; PMID: 23209147
deepIM-CD_0	ISOM-TAL_6	Wnt7b	FZD4_LRP5	0.000146635	0	WNT7B_FZD4_LRP5	Wnt7b - (Fzd4+Lrp5)	WNT	Secreted Signaling	KEGG: mmu04310; PMID: 23209147
OM-CD_4	ISOM-TAL_6	Wnt7b	FZD4_LRP5	1.522943093852e-05	0	WNT7B_FZD4_LRP5	Wnt7b - (Fzd4+Lrp5)	WNT	Secreted Signaling	KEGG: mmu04310; PMID: 23209147
injuredLOH_4	ISOM-TAL_6	Wnt7b	FZD4_LRP5	8.12482786238958e-07	0	WNT7B_FZD4_LRP5	Wnt7b - (Fzd4+Lrp5)	WNT	Secreted Signaling	KEGG: mmu04310; PMID: 23209147
ISOM-TAL_6	ISOM-TAL_6	Wnt7b	FZD4_LRP5	1.59444757532742e-05	0	WNT7B_FZD4_LRP5	Wnt7b - (Fzd4+Lrp5)	WNT	Secreted Signaling	KEGG: mmu04310; PMID: 23209147
ISOM-cDTL_7	ISOM-TAL_6	Wnt7b	FZD4_LRP5	4.99073531392369e-06	0	WNT7B_FZD4_LRP5	Wnt7b - (Fzd4+Lrp5)	WNT	Secreted Signaling	KEGG: mmu04310; PMID: 23209147
ISOM-jDTL_8	ISOM-TAL_6	Wnt7b	FZD4_LRP5	2.00937967843285e-06	0	WNT7B_FZD4_LRP5	Wnt7b - (Fzd4+Lrp5)	WNT	Secreted Signaling	KEGG: mmu04310; PMID: 23209147
upperIM-jDTL_1	ISOM-TAL_6	Wnt7b	FZD4_LRP5	0.000107377	0	WNT7B_FZD4_LRP5	Wnt7b - (Fzd4+Lrp5)	WNT	Secreted Signaling	KEGG: mmu04310; PMID: 23209147
lowerIM-TL_5	ISOM-TAL_6	Wnt7b	FZD4_LRP5	9.27940667524726e-05	0	WNT7B_FZD4_LRP5	Wnt7b - (Fzd4+Lrp5)	WNT	Secreted Signaling	KEGG: mmu04310; PMID: 23209147
IM-ATL_0	ISOM-TAL_6	Wnt7b	FZD4_LRP5	4.75590708125054e-05	0	WNT7B_FZD4_LRP5	Wnt7b - (Fzd4+Lrp5)	WNT	Secreted Signaling	KEGG: mmu04310; PMID: 23209147
InjuredCD_5	ISOM-cDTL_7	Wnt7b	FZD4_LRP5	1.42211806080733e-07	0	WNT7B_FZD4_LRP5	Wnt7b - (Fzd4+Lrp5)	WNT	Secreted Signaling	KEGG: mmu04310; PMID: 23209147
deepIM-CD_0	ISOM-cDTL_7	Wnt7b	FZD4_LRP5	8.21307989226153e-05	0	WNT7B_FZD4_LRP5	Wnt7b - (Fzd4+Lrp5)	WNT	Secreted Signaling	KEGG: mmu04310; PMID: 23209147
OM-CD_4	ISOM-cDTL_7	Wnt7b	FZD4_LRP5	8.58107517992094e-06	0	WNT7B_FZD4_LRP5	Wnt7b - (Fzd4+Lrp5)	WNT	Secreted Signaling	KEGG: mmu04310; PMID: 23209147
injuredLOH_4	ISOM-cDTL_7	Wnt7b	FZD4_LRP5	4.55993328549289e-07	0	WNT7B_FZD4_LRP5	Wnt7b - (Fzd4+Lrp5)	WNT	Secreted Signaling	KEGG: mmu04310; PMID: 23209147
ISOM-TAL_6	ISOM-cDTL_7	Wnt7b	FZD4_LRP5	8.99657241699835e-06	0	WNT7B_FZD4_LRP5	Wnt7b - (Fzd4+Lrp5)	WNT	Secreted Signaling	KEGG: mmu04310; PMID: 23209147
ISOM-cDTL_7	ISOM-cDTL_7	Wnt7b	FZD4_LRP5	2.81983945920366e-06	0	WNT7B_FZD4_LRP5	Wnt7b - (Fzd4+Lrp5)	WNT	Secreted Signaling	KEGG: mmu04310; PMID: 23209147
ISOM-jDTL_8	ISOM-cDTL_7	Wnt7b	FZD4_LRP5	1.1369389332754e-06	0	WNT7B_FZD4_LRP5	Wnt7b - (Fzd4+Lrp5)	WNT	Secreted Signaling	KEGG: mmu04310; PMID: 23209147
upperIM-jDTL_1	ISOM-cDTL_7	Wnt7b	FZD4_LRP5	6.02173165289274e-05	0	WNT7B_FZD4_LRP5	Wnt7b - (Fzd4+Lrp5)	WNT	Secreted Signaling	KEGG: mmu04310; PMID: 23209147
lowerIM-TL_5	ISOM-cDTL_7	Wnt7b	FZD4_LRP5	5.19761370674576e-05	0	WNT7B_FZD4_LRP5	Wnt7b - (Fzd4+Lrp5)	WNT	Secreted Signaling	KEGG: mmu04310; PMID: 23209147
IM-ATL_0	ISOM-cDTL_7	Wnt7b	FZD4_LRP5	2.68561016838687e-05	0	WNT7B_FZD4_LRP5	Wnt7b - (Fzd4+Lrp5)	WNT	Secreted Signaling	KEGG: mmu04310; PMID: 23209147
InjuredCD_5	Endo_a	Wnt7b	FZD4_LRP5	8.46873700208112e-07	0	WNT7B_FZD4_LRP5	Wnt7b - (Fzd4+Lrp5)	WNT	Secreted Signaling	KEGG: mmu04310; PMID: 23209147
deepIM-CD_0	Endo_a	Wnt7b	FZD4_LRP5	0.000493069	0	WNT7B_FZD4_LRP5	Wnt7b - (Fzd4+Lrp5)	WNT	Secreted Signaling	KEGG: mmu04310; PMID: 23209147
OM-CD_4	Endo_a	Wnt7b	FZD4_LRP5	5.12508529343629e-05	0	WNT7B_FZD4_LRP5	Wnt7b - (Fzd4+Lrp5)	WNT	Secreted Signaling	KEGG: mmu04310; PMID: 23209147
injuredLOH_4	Endo_a	Wnt7b	FZD4_LRP5	2.73275939537804e-06	0	WNT7B_FZD4_LRP5	Wnt7b - (Fzd4+Lrp5)	WNT	Secreted Signaling	KEGG: mmu04310; PMID: 23209147
ISOM-TAL_6	Endo_a	Wnt7b	FZD4_LRP5	5.36672392071944e-05	0	WNT7B_FZD4_LRP5	Wnt7b - (Fzd4+Lrp5)	WNT	Secreted Signaling	KEGG: mmu04310; PMID: 23209147
ISOM-cDTL_7	Endo_a	Wnt7b	FZD4_LRP5	1.68013014578674e-05	0	WNT7B_FZD4_LRP5	Wnt7b - (Fzd4+Lrp5)	WNT	Secreted Signaling	KEGG: mmu04310; PMID: 23209147
ISOM-jDTL_8	Endo_a	Wnt7b	FZD4_LRP5	6.76585446540678e-06	0	WNT7B_FZD4_LRP5	Wnt7b - (Fzd4+Lrp5)	WNT	Secreted Signaling	KEGG: mmu04310; PMID: 23209147
upperIM-jDTL_1	Endo_a	Wnt7b	FZD4_LRP5	0.000361121	0	WNT7B_FZD4_LRP5	Wnt7b - (Fzd4+Lrp5)	WNT	Secreted Signaling	KEGG: mmu04310; PMID: 23209147
lowerIM-TL_5	Endo_a	Wnt7b	FZD4_LRP5	0.000312027	0	WNT7B_FZD4_LRP5	Wnt7b - (Fzd4+Lrp5)	WNT	Secreted Signaling	KEGG: mmu04310; PMID: 23209147
IM-ATL_0	Endo_a	Wnt7b	FZD4_LRP5	0.000160095	0	WNT7B_FZD4_LRP5	Wnt7b - (Fzd4+Lrp5)	WNT	Secreted Signaling	KEGG: mmu04310; PMID: 23209147
InjuredCD_5	Endo_b	Wnt7b	FZD4_LRP5	8.08173920335807e-08	0	WNT7B_FZD4_LRP5	Wnt7b - (Fzd4+Lrp5)	WNT	Secreted Signaling	KEGG: mmu04310; PMID: 23209147
deepIM-CD_0	Endo_b	Wnt7b	FZD4_LRP5	4.74374975890762e-05	0	WNT7B_FZD4_LRP5	Wnt7b - (Fzd4+Lrp5)	WNT	Secreted Signaling	KEGG: mmu04310; PMID: 23209147
OM-CD_4	Endo_b	Wnt7b	FZD4_LRP5	4.90524049232097e-06	0	WNT7B_FZD4_LRP5	Wnt7b - (Fzd4+Lrp5)	WNT	Secreted Signaling	KEGG: mmu04310; PMID: 23209147
injuredLOH_4	Endo_b	Wnt7b	FZD4_LRP5	2.62451847159243e-07	0	WNT7B_FZD4_LRP5	Wnt7b - (Fzd4+Lrp5)	WNT	Secreted Signaling	KEGG: mmu04310; PMID: 23209147
ISOM-TAL_6	Endo_b	Wnt7b	FZD4_LRP5	5.13028785460045e-06	0	WNT7B_FZD4_LRP5	Wnt7b - (Fzd4+Lrp5)	WNT	Secreted Signaling	KEGG: mmu04310; PMID: 23209147
ISOM-cDTL_7	Endo_b	Wnt7b	FZD4_LRP5	1.60421832152965e-06	0	WNT7B_FZD4_LRP5	Wnt7b - (Fzd4+Lrp5)	WNT	Secreted Signaling	KEGG: mmu04310; PMID: 23209147
ISOM-jDTL_8	Endo_b	Wnt7b	FZD4_LRP5	6.45228013587557e-07	0	WNT7B_FZD4_LRP5	Wnt7b - (Fzd4+Lrp5)	WNT	Secreted Signaling	KEGG: mmu04310; PMID: 23209147
upperIM-jDTL_1	Endo_b	Wnt7b	FZD4_LRP5	3.47049301366399e-05	0	WNT7B_FZD4_LRP5	Wnt7b - (Fzd4+Lrp5)	WNT	Secreted Signaling	KEGG: mmu04310; PMID: 23209147
lowerIM-TL_5	Endo_b	Wnt7b	FZD4_LRP5	3.00186426389992e-05	0	WNT7B_FZD4_LRP5	Wnt7b - (Fzd4+Lrp5)	WNT	Secreted Signaling	KEGG: mmu04310; PMID: 23209147
IM-ATL_0	Endo_b	Wnt7b	FZD4_LRP5	1.52937750279763e-05	0	WNT7B_FZD4_LRP5	Wnt7b - (Fzd4+Lrp5)	WNT	Secreted Signaling	KEGG: mmu04310; PMID: 23209147
InjuredCD_5	deepIM-CD_0	Wnt7b	FZD5_LRP5	1.69552557751847e-07	0	WNT7B_FZD5_LRP5	Wnt7b - (Fzd5+Lrp5)	WNT	Secreted Signaling	KEGG: mmu04310; PMID: 23209147
deepIM-CD_0	deepIM-CD_0	Wnt7b	FZD5_LRP5	0.000101147	0	WNT7B_FZD5_LRP5	Wnt7b - (Fzd5+Lrp5)	WNT	Secreted Signaling	KEGG: mmu04310; PMID: 23209147
OM-CD_4	deepIM-CD_0	Wnt7b	FZD5_LRP5	1.03508827502923e-05	0	WNT7B_FZD5_LRP5	Wnt7b - (Fzd5+Lrp5)	WNT	Secreted Signaling	KEGG: mmu04310; PMID: 23209147
injuredLOH_4	deepIM-CD_0	Wnt7b	FZD5_LRP5	5.57621596679417e-07	0	WNT7B_FZD5_LRP5	Wnt7b - (Fzd5+Lrp5)	WNT	Secreted Signaling	KEGG: mmu04310; PMID: 23209147
ISOM-TAL_6	deepIM-CD_0	Wnt7b	FZD5_LRP5	1.07997692502729e-05	0	WNT7B_FZD5_LRP5	Wnt7b - (Fzd5+Lrp5)	WNT	Secreted Signaling	KEGG: mmu04310; PMID: 23209147
ISOM-cDTL_7	deepIM-CD_0	Wnt7b	FZD5_LRP5	3.36918470628251e-06	0	WNT7B_FZD5_LRP5	Wnt7b - (Fzd5+Lrp5)	WNT	Secreted Signaling	KEGG: mmu04310; PMID: 23209147
ISOM-jDTL_8	deepIM-CD_0	Wnt7b	FZD5_LRP5	1.35185847381017e-06	0	WNT7B_FZD5_LRP5	Wnt7b - (Fzd5+Lrp5)	WNT	Secreted Signaling	KEGG: mmu04310; PMID: 23209147
upperIM-jDTL_1	deepIM-CD_0	Wnt7b	FZD5_LRP5	7.3835390290802e-05	0	WNT7B_FZD5_LRP5	Wnt7b - (Fzd5+Lrp5)	WNT	Secreted Signaling	KEGG: mmu04310; PMID: 23209147
lowerIM-TL_5	deepIM-CD_0	Wnt7b	FZD5_LRP5	6.40018563636722e-05	0	WNT7B_FZD5_LRP5	Wnt7b - (Fzd5+Lrp5)	WNT	Secreted Signaling	KEGG: mmu04310; PMID: 23209147
IM-ATL_0	deepIM-CD_0	Wnt7b	FZD5_LRP5	3.21515656383544e-05	0	WNT7B_FZD5_LRP5	Wnt7b - (Fzd5+Lrp5)	WNT	Secreted Signaling	KEGG: mmu04310; PMID: 23209147
InjuredCD_5	ISOM-TAL_6	Wnt7b	FZD5_LRP5	4.81747457753853e-08	0	WNT7B_FZD5_LRP5	Wnt7b - (Fzd5+Lrp5)	WNT	Secreted Signaling	KEGG: mmu04310; PMID: 23209147
deepIM-CD_0	ISOM-TAL_6	Wnt7b	FZD5_LRP5	2.87259580768039e-05	0	WNT7B_FZD5_LRP5	Wnt7b - (Fzd5+Lrp5)	WNT	Secreted Signaling	KEGG: mmu04310; PMID: 23209147
OM-CD_4	ISOM-TAL_6	Wnt7b	FZD5_LRP5	2.94051732794914e-06	0	WNT7B_FZD5_LRP5	Wnt7b - (Fzd5+Lrp5)	WNT	Secreted Signaling	KEGG: mmu04310; PMID: 23209147
injuredLOH_4	ISOM-TAL_6	Wnt7b	FZD5_LRP5	1.58381436198964e-07	0	WNT7B_FZD5_LRP5	Wnt7b - (Fzd5+Lrp5)	WNT	Secreted Signaling	KEGG: mmu04310; PMID: 23209147
ISOM-TAL_6	ISOM-TAL_6	Wnt7b	FZD5_LRP5	3.06824043321154e-06	0	WNT7B_FZD5_LRP5	Wnt7b - (Fzd5+Lrp5)	WNT	Secreted Signaling	KEGG: mmu04310; PMID: 23209147
ISOM-cDTL_7	ISOM-TAL_6	Wnt7b	FZD5_LRP5	9.57254302460489e-07	0	WNT7B_FZD5_LRP5	Wnt7b - (Fzd5+Lrp5)	WNT	Secreted Signaling	KEGG: mmu04310; PMID: 23209147
ISOM-jDTL_8	ISOM-TAL_6	Wnt7b	FZD5_LRP5	3.84115766813746e-07	0	WNT7B_FZD5_LRP5	Wnt7b - (Fzd5+Lrp5)	WNT	Secreted Signaling	KEGG: mmu04310; PMID: 23209147
upperIM-jDTL_1	ISOM-TAL_6	Wnt7b	FZD5_LRP5	2.09707119656686e-05	0	WNT7B_FZD5_LRP5	Wnt7b - (Fzd5+Lrp5)	WNT	Secreted Signaling	KEGG: mmu04310; PMID: 23209147
lowerIM-TL_5	ISOM-TAL_6	Wnt7b	FZD5_LRP5	1.81767205879702e-05	0	WNT7B_FZD5_LRP5	Wnt7b - (Fzd5+Lrp5)	WNT	Secreted Signaling	KEGG: mmu04310; PMID: 23209147
IM-ATL_0	ISOM-TAL_6	Wnt7b	FZD5_LRP5	9.13467320919094e-06	0	WNT7B_FZD5_LRP5	Wnt7b - (Fzd5+Lrp5)	WNT	Secreted Signaling	KEGG: mmu04310; PMID: 23209147
InjuredCD_5	deepIM-CD_0	Wnt7b	FZD6_LRP5	5.92216541875305e-07	0	WNT7B_FZD6_LRP5	Wnt7b - (Fzd6+Lrp5)	WNT	Secreted Signaling	KEGG: mmu04310; PMID: 23209147
deepIM-CD_0	deepIM-CD_0	Wnt7b	FZD6_LRP5	0.000348959	0	WNT7B_FZD6_LRP5	Wnt7b - (Fzd6+Lrp5)	WNT	Secreted Signaling	KEGG: mmu04310; PMID: 23209147
OM-CD_4	deepIM-CD_0	Wnt7b	FZD6_LRP5	3.59947395646044e-05	0	WNT7B_FZD6_LRP5	Wnt7b - (Fzd6+Lrp5)	WNT	Secreted Signaling	KEGG: mmu04310; PMID: 23209147
injuredLOH_4	deepIM-CD_0	Wnt7b	FZD6_LRP5	1.92902134178512e-06	0	WNT7B_FZD6_LRP5	Wnt7b - (Fzd6+Lrp5)	WNT	Secreted Signaling	KEGG: mmu04310; PMID: 23209147
ISOM-TAL_6	deepIM-CD_0	Wnt7b	FZD6_LRP5	3.76244914111828e-05	0	WNT7B_FZD6_LRP5	Wnt7b - (Fzd6+Lrp5)	WNT	Secreted Signaling	KEGG: mmu04310; PMID: 23209147
ISOM-cDTL_7	deepIM-CD_0	Wnt7b	FZD6_LRP5	1.17584478087441e-05	0	WNT7B_FZD6_LRP5	Wnt7b - (Fzd6+Lrp5)	WNT	Secreted Signaling	KEGG: mmu04310; PMID: 23209147
ISOM-jDTL_8	deepIM-CD_0	Wnt7b	FZD6_LRP5	4.72660437930204e-06	0	WNT7B_FZD6_LRP5	Wnt7b - (Fzd6+Lrp5)	WNT	Secreted Signaling	KEGG: mmu04310; PMID: 23209147
upperIM-jDTL_1	deepIM-CD_0	Wnt7b	FZD6_LRP5	0.000255163	0	WNT7B_FZD6_LRP5	Wnt7b - (Fzd6+Lrp5)	WNT	Secreted Signaling	KEGG: mmu04310; PMID: 23209147
lowerIM-TL_5	deepIM-CD_0	Wnt7b	FZD6_LRP5	0.000220819	0	WNT7B_FZD6_LRP5	Wnt7b - (Fzd6+Lrp5)	WNT	Secreted Signaling	KEGG: mmu04310; PMID: 23209147
IM-ATL_0	deepIM-CD_0	Wnt7b	FZD6_LRP5	0.000112125	0	WNT7B_FZD6_LRP5	Wnt7b - (Fzd6+Lrp5)	WNT	Secreted Signaling	KEGG: mmu04310; PMID: 23209147
InjuredCD_5	OM-CD_4	Wnt7b	FZD6_LRP5	7.28912287063448e-08	0	WNT7B_FZD6_LRP5	Wnt7b - (Fzd6+Lrp5)	WNT	Secreted Signaling	KEGG: mmu04310; PMID: 23209147
deepIM-CD_0	OM-CD_4	Wnt7b	FZD6_LRP5	4.32288244564243e-05	0	WNT7B_FZD6_LRP5	Wnt7b - (Fzd6+Lrp5)	WNT	Secreted Signaling	KEGG: mmu04310; PMID: 23209147
OM-CD_4	OM-CD_4	Wnt7b	FZD6_LRP5	4.44056595487595e-06	0	WNT7B_FZD6_LRP5	Wnt7b - (Fzd6+Lrp5)	WNT	Secreted Signaling	KEGG: mmu04310; PMID: 23209147
injuredLOH_4	OM-CD_4	Wnt7b	FZD6_LRP5	2.38628120759571e-07	0	WNT7B_FZD6_LRP5	Wnt7b - (Fzd6+Lrp5)	WNT	Secreted Signaling	KEGG: mmu04310; PMID: 23209147
ISOM-TAL_6	OM-CD_4	Wnt7b	FZD6_LRP5	4.63717305885768e-06	0	WNT7B_FZD6_LRP5	Wnt7b - (Fzd6+Lrp5)	WNT	Secreted Signaling	KEGG: mmu04310; PMID: 23209147
ISOM-cDTL_7	OM-CD_4	Wnt7b	FZD6_LRP5	1.4478683199454e-06	0	WNT7B_FZD6_LRP5	Wnt7b - (Fzd6+Lrp5)	WNT	Secreted Signaling	KEGG: mmu04310; PMID: 23209147
ISOM-jDTL_8	OM-CD_4	Wnt7b	FZD6_LRP5	5.81449312192938e-07	0	WNT7B_FZD6_LRP5	Wnt7b - (Fzd6+Lrp5)	WNT	Secreted Signaling	KEGG: mmu04310; PMID: 23209147
upperIM-jDTL_1	OM-CD_4	Wnt7b	FZD6_LRP5	3.15816135644055e-05	0	WNT7B_FZD6_LRP5	Wnt7b - (Fzd6+Lrp5)	WNT	Secreted Signaling	KEGG: mmu04310; PMID: 23209147
lowerIM-TL_5	OM-CD_4	Wnt7b	FZD6_LRP5	2.73542132900693e-05	0	WNT7B_FZD6_LRP5	Wnt7b - (Fzd6+Lrp5)	WNT	Secreted Signaling	KEGG: mmu04310; PMID: 23209147
IM-ATL_0	OM-CD_4	Wnt7b	FZD6_LRP5	1.38118703898293e-05	0	WNT7B_FZD6_LRP5	Wnt7b - (Fzd6+Lrp5)	WNT	Secreted Signaling	KEGG: mmu04310; PMID: 23209147
InjuredCD_5	ISOM-TAL_6	Wnt7b	FZD6_LRP5	9.55706091263478e-08	0	WNT7B_FZD6_LRP5	Wnt7b - (Fzd6+Lrp5)	WNT	Secreted Signaling	KEGG: mmu04310; PMID: 23209147
deepIM-CD_0	ISOM-TAL_6	Wnt7b	FZD6_LRP5	5.66853475466124e-05	0	WNT7B_FZD6_LRP5	Wnt7b - (Fzd6+Lrp5)	WNT	Secreted Signaling	KEGG: mmu04310; PMID: 23209147
OM-CD_4	ISOM-TAL_6	Wnt7b	FZD6_LRP5	5.82243540119525e-06	0	WNT7B_FZD6_LRP5	Wnt7b - (Fzd6+Lrp5)	WNT	Secreted Signaling	KEGG: mmu04310; PMID: 23209147
injuredLOH_4	ISOM-TAL_6	Wnt7b	FZD6_LRP5	3.12902048053077e-07	0	WNT7B_FZD6_LRP5	Wnt7b - (Fzd6+Lrp5)	WNT	Secreted Signaling	KEGG: mmu04310; PMID: 23209147
ISOM-TAL_6	ISOM-TAL_6	Wnt7b	FZD6_LRP5	6.08012475053651e-06	0	WNT7B_FZD6_LRP5	Wnt7b - (Fzd6+Lrp5)	WNT	Secreted Signaling	KEGG: mmu04310; PMID: 23209147
ISOM-cDTL_7	ISOM-TAL_6	Wnt7b	FZD6_LRP5	1.89837197854186e-06	0	WNT7B_FZD6_LRP5	Wnt7b - (Fzd6+Lrp5)	WNT	Secreted Signaling	KEGG: mmu04310; PMID: 23209147
ISOM-jDTL_8	ISOM-TAL_6	Wnt7b	FZD6_LRP5	7.62354483783431e-07	0	WNT7B_FZD6_LRP5	Wnt7b - (Fzd6+Lrp5)	WNT	Secreted Signaling	KEGG: mmu04310; PMID: 23209147
upperIM-jDTL_1	ISOM-TAL_6	Wnt7b	FZD6_LRP5	4.14118959479214e-05	0	WNT7B_FZD6_LRP5	Wnt7b - (Fzd6+Lrp5)	WNT	Secreted Signaling	KEGG: mmu04310; PMID: 23209147
lowerIM-TL_5	ISOM-TAL_6	Wnt7b	FZD6_LRP5	3.58691773815803e-05	0	WNT7B_FZD6_LRP5	Wnt7b - (Fzd6+Lrp5)	WNT	Secreted Signaling	KEGG: mmu04310; PMID: 23209147
IM-ATL_0	ISOM-TAL_6	Wnt7b	FZD6_LRP5	1.81095502697511e-05	0	WNT7B_FZD6_LRP5	Wnt7b - (Fzd6+Lrp5)	WNT	Secreted Signaling	KEGG: mmu04310; PMID: 23209147
InjuredCD_5	EndoVR/papilla	Wnt7b	FZD6_LRP5	2.828710721653e-07	0	WNT7B_FZD6_LRP5	Wnt7b - (Fzd6+Lrp5)	WNT	Secreted Signaling	KEGG: mmu04310; PMID: 23209147
deepIM-CD_0	EndoVR/papilla	Wnt7b	FZD6_LRP5	0.000165343	0	WNT7B_FZD6_LRP5	Wnt7b - (Fzd6+Lrp5)	WNT	Secreted Signaling	KEGG: mmu04310; PMID: 23209147
OM-CD_4	EndoVR/papilla	Wnt7b	FZD6_LRP5	1.71430631854529e-05	0	WNT7B_FZD6_LRP5	Wnt7b - (Fzd6+Lrp5)	WNT	Secreted Signaling	KEGG: mmu04310; PMID: 23209147
injuredLOH_4	EndoVR/papilla	Wnt7b	FZD6_LRP5	9.15608356713312e-07	0	WNT7B_FZD6_LRP5	Wnt7b - (Fzd6+Lrp5)	WNT	Secreted Signaling	KEGG: mmu04310; PMID: 23209147
ISOM-TAL_6	EndoVR/papilla	Wnt7b	FZD6_LRP5	1.79407759874361e-05	0	WNT7B_FZD6_LRP5	Wnt7b - (Fzd6+Lrp5)	WNT	Secreted Signaling	KEGG: mmu04310; PMID: 23209147
ISOM-cDTL_7	EndoVR/papilla	Wnt7b	FZD6_LRP5	5.61340729295329e-06	0	WNT7B_FZD6_LRP5	Wnt7b - (Fzd6+Lrp5)	WNT	Secreted Signaling	KEGG: mmu04310; PMID: 23209147
ISOM-jDTL_8	EndoVR/papilla	Wnt7b	FZD6_LRP5	2.25917059529151e-06	0	WNT7B_FZD6_LRP5	Wnt7b - (Fzd6+Lrp5)	WNT	Secreted Signaling	KEGG: mmu04310; PMID: 23209147
upperIM-jDTL_1	EndoVR/papilla	Wnt7b	FZD6_LRP5	0.000121032	0	WNT7B_FZD6_LRP5	Wnt7b - (Fzd6+Lrp5)	WNT	Secreted Signaling	KEGG: mmu04310; PMID: 23209147
lowerIM-TL_5	EndoVR/papilla	Wnt7b	FZD6_LRP5	0.000104632	0	WNT7B_FZD6_LRP5	Wnt7b - (Fzd6+Lrp5)	WNT	Secreted Signaling	KEGG: mmu04310; PMID: 23209147
IM-ATL_0	EndoVR/papilla	Wnt7b	FZD6_LRP5	5.35015838963677e-05	0	WNT7B_FZD6_LRP5	Wnt7b - (Fzd6+Lrp5)	WNT	Secreted Signaling	KEGG: mmu04310; PMID: 23209147
InjuredCD_5	OM-CD_4	Wnt7b	FZD8_LRP5	4.44273886198479e-08	0	WNT7B_FZD8_LRP5	Wnt7b - (Fzd8+Lrp5)	WNT	Secreted Signaling	KEGG: mmu04310; PMID: 23209147
deepIM-CD_0	OM-CD_4	Wnt7b	FZD8_LRP5	2.64596744472312e-05	0	WNT7B_FZD8_LRP5	Wnt7b - (Fzd8+Lrp5)	WNT	Secreted Signaling	KEGG: mmu04310; PMID: 23209147
OM-CD_4	OM-CD_4	Wnt7b	FZD8_LRP5	2.71062385052993e-06	0	WNT7B_FZD8_LRP5	Wnt7b - (Fzd8+Lrp5)	WNT	Secreted Signaling	KEGG: mmu04310; PMID: 23209147
injuredLOH_4	OM-CD_4	Wnt7b	FZD8_LRP5	1.45924806157371e-07	0	WNT7B_FZD8_LRP5	Wnt7b - (Fzd8+Lrp5)	WNT	Secreted Signaling	KEGG: mmu04310; PMID: 23209147
ISOM-TAL_6	OM-CD_4	Wnt7b	FZD8_LRP5	2.82886424612802e-06	0	WNT7B_FZD8_LRP5	Wnt7b - (Fzd8+Lrp5)	WNT	Secreted Signaling	KEGG: mmu04310; PMID: 23209147
ISOM-cDTL_7	OM-CD_4	Wnt7b	FZD8_LRP5	8.82723443260092e-07	0	WNT7B_FZD8_LRP5	Wnt7b - (Fzd8+Lrp5)	WNT	Secreted Signaling	KEGG: mmu04310; PMID: 23209147
ISOM-jDTL_8	OM-CD_4	Wnt7b	FZD8_LRP5	3.54271553219082e-07	0	WNT7B_FZD8_LRP5	Wnt7b - (Fzd8+Lrp5)	WNT	Secreted Signaling	KEGG: mmu04310; PMID: 23209147
upperIM-jDTL_1	OM-CD_4	Wnt7b	FZD8_LRP5	1.93194412535522e-05	0	WNT7B_FZD8_LRP5	Wnt7b - (Fzd8+Lrp5)	WNT	Secreted Signaling	KEGG: mmu04310; PMID: 23209147
lowerIM-TL_5	OM-CD_4	Wnt7b	FZD8_LRP5	1.6742784084126e-05	0	WNT7B_FZD8_LRP5	Wnt7b - (Fzd8+Lrp5)	WNT	Secreted Signaling	KEGG: mmu04310; PMID: 23209147
IM-ATL_0	OM-CD_4	Wnt7b	FZD8_LRP5	8.42284741414284e-06	0	WNT7B_FZD8_LRP5	Wnt7b - (Fzd8+Lrp5)	WNT	Secreted Signaling	KEGG: mmu04310; PMID: 23209147
InjuredCD_5	myoFib_0	Wnt9b	FZD1_LRP5	5.77234631359796e-09	0	WNT9B_FZD1_LRP5	Wnt9b - (Fzd1+Lrp5)	WNT	Secreted Signaling	KEGG: mmu04310; PMID: 23209147
deepIM-CD_0	myoFib_0	Wnt9b	FZD1_LRP5	1.12634201062317e-06	0	WNT9B_FZD1_LRP5	Wnt9b - (Fzd1+Lrp5)	WNT	Secreted Signaling	KEGG: mmu04310; PMID: 23209147
IM-CD_2	myoFib_0	Wnt9b	FZD1_LRP5	3.60377979404321e-07	0	WNT9B_FZD1_LRP5	Wnt9b - (Fzd1+Lrp5)	WNT	Secreted Signaling	KEGG: mmu04310; PMID: 23209147
OM-CD_1	myoFib_0	Wnt9b	FZD1_LRP5	2.03103500122084e-07	0	WNT9B_FZD1_LRP5	Wnt9b - (Fzd1+Lrp5)	WNT	Secreted Signaling	KEGG: mmu04310; PMID: 23209147
OM-CD_4	myoFib_0	Wnt9b	FZD1_LRP5	1.09225945237884e-07	0	WNT9B_FZD1_LRP5	Wnt9b - (Fzd1+Lrp5)	WNT	Secreted Signaling	KEGG: mmu04310; PMID: 23209147
InjuredCD_5	deepIM-CD_0	Wnt9b	FZD1_LRP5	6.95448456730111e-07	0	WNT9B_FZD1_LRP5	Wnt9b - (Fzd1+Lrp5)	WNT	Secreted Signaling	KEGG: mmu04310; PMID: 23209147
deepIM-CD_0	deepIM-CD_0	Wnt9b	FZD1_LRP5	0.000136463	0	WNT9B_FZD1_LRP5	Wnt9b - (Fzd1+Lrp5)	WNT	Secreted Signaling	KEGG: mmu04310; PMID: 23209147
IM-CD_2	deepIM-CD_0	Wnt9b	FZD1_LRP5	4.29788891494807e-05	0	WNT9B_FZD1_LRP5	Wnt9b - (Fzd1+Lrp5)	WNT	Secreted Signaling	KEGG: mmu04310; PMID: 23209147
OM-CD_1	deepIM-CD_0	Wnt9b	FZD1_LRP5	2.41439216233426e-05	0	WNT9B_FZD1_LRP5	Wnt9b - (Fzd1+Lrp5)	WNT	Secreted Signaling	KEGG: mmu04310; PMID: 23209147
OM-CD_4	deepIM-CD_0	Wnt9b	FZD1_LRP5	1.30666269460797e-05	0	WNT9B_FZD1_LRP5	Wnt9b - (Fzd1+Lrp5)	WNT	Secreted Signaling	KEGG: mmu04310; PMID: 23209147
InjuredCD_5	OM-CD_4	Wnt9b	FZD1_LRP5	1.75237250728433e-07	0	WNT9B_FZD1_LRP5	Wnt9b - (Fzd1+Lrp5)	WNT	Secreted Signaling	KEGG: mmu04310; PMID: 23209147
deepIM-CD_0	OM-CD_4	Wnt9b	FZD1_LRP5	3.43657597231981e-05	0	WNT9B_FZD1_LRP5	Wnt9b - (Fzd1+Lrp5)	WNT	Secreted Signaling	KEGG: mmu04310; PMID: 23209147
IM-CD_2	OM-CD_4	Wnt9b	FZD1_LRP5	1.08409597830584e-05	0	WNT9B_FZD1_LRP5	Wnt9b - (Fzd1+Lrp5)	WNT	Secreted Signaling	KEGG: mmu04310; PMID: 23209147
OM-CD_1	OM-CD_4	Wnt9b	FZD1_LRP5	6.0920460385454e-06	0	WNT9B_FZD1_LRP5	Wnt9b - (Fzd1+Lrp5)	WNT	Secreted Signaling	KEGG: mmu04310; PMID: 23209147
OM-CD_4	OM-CD_4	Wnt9b	FZD1_LRP5	3.29487934171503e-06	0	WNT9B_FZD1_LRP5	Wnt9b - (Fzd1+Lrp5)	WNT	Secreted Signaling	KEGG: mmu04310; PMID: 23209147
InjuredCD_5	Fib_1	Wnt9b	FZD2_LRP5	2.46758605261908e-07	0	WNT9B_FZD2_LRP5	Wnt9b - (Fzd2+Lrp5)	WNT	Secreted Signaling	KEGG: mmu04310; PMID: 23209147
deepIM-CD_0	Fib_1	Wnt9b	FZD2_LRP5	4.82351848585484e-05	0	WNT9B_FZD2_LRP5	Wnt9b - (Fzd2+Lrp5)	WNT	Secreted Signaling	KEGG: mmu04310; PMID: 23209147
IM-CD_2	Fib_1	Wnt9b	FZD2_LRP5	1.53555601720515e-05	0	WNT9B_FZD2_LRP5	Wnt9b - (Fzd2+Lrp5)	WNT	Secreted Signaling	KEGG: mmu04310; PMID: 23209147
OM-CD_1	Fib_1	Wnt9b	FZD2_LRP5	8.64515606953758e-06	0	WNT9B_FZD2_LRP5	Wnt9b - (Fzd2+Lrp5)	WNT	Secreted Signaling	KEGG: mmu04310; PMID: 23209147
OM-CD_4	Fib_1	Wnt9b	FZD2_LRP5	4.65868289885568e-06	0	WNT9B_FZD2_LRP5	Wnt9b - (Fzd2+Lrp5)	WNT	Secreted Signaling	KEGG: mmu04310; PMID: 23209147
InjuredCD_5	Fib_6	Wnt9b	FZD2_LRP5	2.24968166663826e-07	0	WNT9B_FZD2_LRP5	Wnt9b - (Fzd2+Lrp5)	WNT	Secreted Signaling	KEGG: mmu04310; PMID: 23209147
deepIM-CD_0	Fib_6	Wnt9b	FZD2_LRP5	4.39582467409197e-05	0	WNT9B_FZD2_LRP5	Wnt9b - (Fzd2+Lrp5)	WNT	Secreted Signaling	KEGG: mmu04310; PMID: 23209147
IM-CD_2	Fib_6	Wnt9b	FZD2_LRP5	1.40096873420705e-05	0	WNT9B_FZD2_LRP5	Wnt9b - (Fzd2+Lrp5)	WNT	Secreted Signaling	KEGG: mmu04310; PMID: 23209147
OM-CD_1	Fib_6	Wnt9b	FZD2_LRP5	7.88925386415238e-06	0	WNT9B_FZD2_LRP5	Wnt9b - (Fzd2+Lrp5)	WNT	Secreted Signaling	KEGG: mmu04310; PMID: 23209147
OM-CD_4	Fib_6	Wnt9b	FZD2_LRP5	4.2494276301673e-06	0	WNT9B_FZD2_LRP5	Wnt9b - (Fzd2+Lrp5)	WNT	Secreted Signaling	KEGG: mmu04310; PMID: 23209147
InjuredCD_5	deepIM-CD_0	Wnt9b	FZD4_LRP5	6.66050672672986e-07	0	WNT9B_FZD4_LRP5	Wnt9b - (Fzd4+Lrp5)	WNT	Secreted Signaling	KEGG: mmu04310; PMID: 23209147
deepIM-CD_0	deepIM-CD_0	Wnt9b	FZD4_LRP5	0.000130706	0	WNT9B_FZD4_LRP5	Wnt9b - (Fzd4+Lrp5)	WNT	Secreted Signaling	KEGG: mmu04310; PMID: 23209147
IM-CD_2	deepIM-CD_0	Wnt9b	FZD4_LRP5	4.11556440697692e-05	0	WNT9B_FZD4_LRP5	Wnt9b - (Fzd4+Lrp5)	WNT	Secreted Signaling	KEGG: mmu04310; PMID: 23209147
OM-CD_1	deepIM-CD_0	Wnt9b	FZD4_LRP5	2.31185441426497e-05	0	WNT9B_FZD4_LRP5	Wnt9b - (Fzd4+Lrp5)	WNT	Secreted Signaling	KEGG: mmu04310; PMID: 23209147
OM-CD_4	deepIM-CD_0	Wnt9b	FZD4_LRP5	1.25129097975781e-05	0	WNT9B_FZD4_LRP5	Wnt9b - (Fzd4+Lrp5)	WNT	Secreted Signaling	KEGG: mmu04310; PMID: 23209147
InjuredCD_5	OM-CD_4	Wnt9b	FZD4_LRP5	4.05091307417391e-07	0	WNT9B_FZD4_LRP5	Wnt9b - (Fzd4+Lrp5)	WNT	Secreted Signaling	KEGG: mmu04310; PMID: 23209147
deepIM-CD_0	OM-CD_4	Wnt9b	FZD4_LRP5	7.91688772770452e-05	0	WNT9B_FZD4_LRP5	Wnt9b - (Fzd4+Lrp5)	WNT	Secreted Signaling	KEGG: mmu04310; PMID: 23209147
IM-CD_2	OM-CD_4	Wnt9b	FZD4_LRP5	2.52179837426327e-05	0	WNT9B_FZD4_LRP5	Wnt9b - (Fzd4+Lrp5)	WNT	Secreted Signaling	KEGG: mmu04310; PMID: 23209147
OM-CD_1	OM-CD_4	Wnt9b	FZD4_LRP5	1.41993981902431e-05	0	WNT9B_FZD4_LRP5	Wnt9b - (Fzd4+Lrp5)	WNT	Secreted Signaling	KEGG: mmu04310; PMID: 23209147
OM-CD_4	OM-CD_4	Wnt9b	FZD4_LRP5	7.64993872446085e-06	0	WNT9B_FZD4_LRP5	Wnt9b - (Fzd4+Lrp5)	WNT	Secreted Signaling	KEGG: mmu04310; PMID: 23209147
InjuredCD_5	ISOM-TAL_6	Wnt9b	FZD4_LRP5	7.15794765510704e-07	0	WNT9B_FZD4_LRP5	Wnt9b - (Fzd4+Lrp5)	WNT	Secreted Signaling	KEGG: mmu04310; PMID: 23209147
deepIM-CD_0	ISOM-TAL_6	Wnt9b	FZD4_LRP5	0.000139608	0	WNT9B_FZD4_LRP5	Wnt9b - (Fzd4+Lrp5)	WNT	Secreted Signaling	KEGG: mmu04310; PMID: 23209147
IM-CD_2	ISOM-TAL_6	Wnt9b	FZD4_LRP5	4.47251485002104e-05	0	WNT9B_FZD4_LRP5	Wnt9b - (Fzd4+Lrp5)	WNT	Secreted Signaling	KEGG: mmu04310; PMID: 23209147
OM-CD_1	ISOM-TAL_6	Wnt9b	FZD4_LRP5	2.521306405665e-05	0	WNT9B_FZD4_LRP5	Wnt9b - (Fzd4+Lrp5)	WNT	Secreted Signaling	KEGG: mmu04310; PMID: 23209147
OM-CD_4	ISOM-TAL_6	Wnt9b	FZD4_LRP5	1.35522192918289e-05	0	WNT9B_FZD4_LRP5	Wnt9b - (Fzd4+Lrp5)	WNT	Secreted Signaling	KEGG: mmu04310; PMID: 23209147
InjuredCD_5	ISOM-cDTL_7	Wnt9b	FZD4_LRP5	4.02235668797726e-07	0	WNT9B_FZD4_LRP5	Wnt9b - (Fzd4+Lrp5)	WNT	Secreted Signaling	KEGG: mmu04310; PMID: 23209147
deepIM-CD_0	ISOM-cDTL_7	Wnt9b	FZD4_LRP5	7.82421226302465e-05	0	WNT9B_FZD4_LRP5	Wnt9b - (Fzd4+Lrp5)	WNT	Secreted Signaling	KEGG: mmu04310; PMID: 23209147
IM-CD_2	ISOM-cDTL_7	Wnt9b	FZD4_LRP5	2.5257049252971e-05	0	WNT9B_FZD4_LRP5	Wnt9b - (Fzd4+Lrp5)	WNT	Secreted Signaling	KEGG: mmu04310; PMID: 23209147
OM-CD_1	ISOM-cDTL_7	Wnt9b	FZD4_LRP5	1.42608457599965e-05	0	WNT9B_FZD4_LRP5	Wnt9b - (Fzd4+Lrp5)	WNT	Secreted Signaling	KEGG: mmu04310; PMID: 23209147
OM-CD_4	ISOM-cDTL_7	Wnt9b	FZD4_LRP5	7.64166593348754e-06	0	WNT9B_FZD4_LRP5	Wnt9b - (Fzd4+Lrp5)	WNT	Secreted Signaling	KEGG: mmu04310; PMID: 23209147
InjuredCD_5	Endo_a	Wnt9b	FZD4_LRP5	2.40796076628253e-06	0	WNT9B_FZD4_LRP5	Wnt9b - (Fzd4+Lrp5)	WNT	Secreted Signaling	KEGG: mmu04310; PMID: 23209147
deepIM-CD_0	Endo_a	Wnt9b	FZD4_LRP5	0.000469478	0	WNT9B_FZD4_LRP5	Wnt9b - (Fzd4+Lrp5)	WNT	Secreted Signaling	KEGG: mmu04310; PMID: 23209147
IM-CD_2	Endo_a	Wnt9b	FZD4_LRP5	0.000150557	0	WNT9B_FZD4_LRP5	Wnt9b - (Fzd4+Lrp5)	WNT	Secreted Signaling	KEGG: mmu04310; PMID: 23209147
OM-CD_1	Endo_a	Wnt9b	FZD4_LRP5	8.48917519868403e-05	0	WNT9B_FZD4_LRP5	Wnt9b - (Fzd4+Lrp5)	WNT	Secreted Signaling	KEGG: mmu04310; PMID: 23209147
OM-CD_4	Endo_a	Wnt9b	FZD4_LRP5	4.56111145671245e-05	0	WNT9B_FZD4_LRP5	Wnt9b - (Fzd4+Lrp5)	WNT	Secreted Signaling	KEGG: mmu04310; PMID: 23209147
InjuredCD_5	Endo_b	Wnt9b	FZD4_LRP5	2.31004634513888e-07	0	WNT9B_FZD4_LRP5	Wnt9b - (Fzd4+Lrp5)	WNT	Secreted Signaling	KEGG: mmu04310; PMID: 23209147
deepIM-CD_0	Endo_b	Wnt9b	FZD4_LRP5	4.51440543448345e-05	0	WNT9B_FZD4_LRP5	Wnt9b - (Fzd4+Lrp5)	WNT	Secreted Signaling	KEGG: mmu04310; PMID: 23209147
IM-CD_2	Endo_b	Wnt9b	FZD4_LRP5	1.43819462512852e-05	0	WNT9B_FZD4_LRP5	Wnt9b - (Fzd4+Lrp5)	WNT	Secreted Signaling	KEGG: mmu04310; PMID: 23209147
OM-CD_1	Endo_b	Wnt9b	FZD4_LRP5	8.09822555730863e-06	0	WNT9B_FZD4_LRP5	Wnt9b - (Fzd4+Lrp5)	WNT	Secreted Signaling	KEGG: mmu04310; PMID: 23209147
OM-CD_4	Endo_b	Wnt9b	FZD4_LRP5	4.36267875822487e-06	0	WNT9B_FZD4_LRP5	Wnt9b - (Fzd4+Lrp5)	WNT	Secreted Signaling	KEGG: mmu04310; PMID: 23209147
InjuredCD_5	deepIM-CD_0	Wnt9b	FZD5_LRP5	4.89728160732371e-07	0	WNT9B_FZD5_LRP5	Wnt9b - (Fzd5+Lrp5)	WNT	Secreted Signaling	KEGG: mmu04310; PMID: 23209147
deepIM-CD_0	deepIM-CD_0	Wnt9b	FZD5_LRP5	9.61544580493551e-05	0	WNT9B_FZD5_LRP5	Wnt9b - (Fzd5+Lrp5)	WNT	Secreted Signaling	KEGG: mmu04310; PMID: 23209147
IM-CD_2	deepIM-CD_0	Wnt9b	FZD5_LRP5	3.02321433660174e-05	0	WNT9B_FZD5_LRP5	Wnt9b - (Fzd5+Lrp5)	WNT	Secreted Signaling	KEGG: mmu04310; PMID: 23209147
OM-CD_1	deepIM-CD_0	Wnt9b	FZD5_LRP5	1.69773907445217e-05	0	WNT9B_FZD5_LRP5	Wnt9b - (Fzd5+Lrp5)	WNT	Secreted Signaling	KEGG: mmu04310; PMID: 23209147
OM-CD_4	deepIM-CD_0	Wnt9b	FZD5_LRP5	9.19435615034143e-06	0	WNT9B_FZD5_LRP5	Wnt9b - (Fzd5+Lrp5)	WNT	Secreted Signaling	KEGG: mmu04310; PMID: 23209147
InjuredCD_5	ISOM-TAL_6	Wnt9b	FZD5_LRP5	1.39106068708638e-07	0	WNT9B_FZD5_LRP5	Wnt9b - (Fzd5+Lrp5)	WNT	Secreted Signaling	KEGG: mmu04310; PMID: 23209147
deepIM-CD_0	ISOM-TAL_6	Wnt9b	FZD5_LRP5	2.73089085994348e-05	0	WNT9B_FZD5_LRP5	Wnt9b - (Fzd5+Lrp5)	WNT	Secreted Signaling	KEGG: mmu04310; PMID: 23209147
IM-CD_2	ISOM-TAL_6	Wnt9b	FZD5_LRP5	8.58936016429649e-06	0	WNT9B_FZD5_LRP5	Wnt9b - (Fzd5+Lrp5)	WNT	Secreted Signaling	KEGG: mmu04310; PMID: 23209147
OM-CD_1	ISOM-TAL_6	Wnt9b	FZD5_LRP5	4.82386001366974e-06	0	WNT9B_FZD5_LRP5	Wnt9b - (Fzd5+Lrp5)	WNT	Secreted Signaling	KEGG: mmu04310; PMID: 23209147
OM-CD_4	ISOM-TAL_6	Wnt9b	FZD5_LRP5	2.61205728668384e-06	0	WNT9B_FZD5_LRP5	Wnt9b - (Fzd5+Lrp5)	WNT	Secreted Signaling	KEGG: mmu04310; PMID: 23209147
InjuredCD_5	deepIM-CD_0	Wnt9b	FZD6_LRP5	1.69699556737845e-06	0	WNT9B_FZD6_LRP5	Wnt9b - (Fzd6+Lrp5)	WNT	Secreted Signaling	KEGG: mmu04310; PMID: 23209147
deepIM-CD_0	deepIM-CD_0	Wnt9b	FZD6_LRP5	0.000332005	0	WNT9B_FZD6_LRP5	Wnt9b - (Fzd6+Lrp5)	WNT	Secreted Signaling	KEGG: mmu04310; PMID: 23209147
IM-CD_2	deepIM-CD_0	Wnt9b	FZD6_LRP5	0.000105438	0	WNT9B_FZD6_LRP5	Wnt9b - (Fzd6+Lrp5)	WNT	Secreted Signaling	KEGG: mmu04310; PMID: 23209147
OM-CD_1	deepIM-CD_0	Wnt9b	FZD6_LRP5	5.933201621066e-05	0	WNT9B_FZD6_LRP5	Wnt9b - (Fzd6+Lrp5)	WNT	Secreted Signaling	KEGG: mmu04310; PMID: 23209147
OM-CD_4	deepIM-CD_0	Wnt9b	FZD6_LRP5	3.20037369847886e-05	0	WNT9B_FZD6_LRP5	Wnt9b - (Fzd6+Lrp5)	WNT	Secreted Signaling	KEGG: mmu04310; PMID: 23209147
InjuredCD_5	OM-CD_4	Wnt9b	FZD6_LRP5	2.09741522801925e-07	0	WNT9B_FZD6_LRP5	Wnt9b - (Fzd6+Lrp5)	WNT	Secreted Signaling	KEGG: mmu04310; PMID: 23209147
deepIM-CD_0	OM-CD_4	Wnt9b	FZD6_LRP5	4.11110663086032e-05	0	WNT9B_FZD6_LRP5	Wnt9b - (Fzd6+Lrp5)	WNT	Secreted Signaling	KEGG: mmu04310; PMID: 23209147
IM-CD_2	OM-CD_4	Wnt9b	FZD6_LRP5	1.29877035290996e-05	0	WNT9B_FZD6_LRP5	Wnt9b - (Fzd6+Lrp5)	WNT	Secreted Signaling	KEGG: mmu04310; PMID: 23209147
OM-CD_1	OM-CD_4	Wnt9b	FZD6_LRP5	7.30056935654355e-06	0	WNT9B_FZD6_LRP5	Wnt9b - (Fzd6+Lrp5)	WNT	Secreted Signaling	KEGG: mmu04310; PMID: 23209147
OM-CD_4	OM-CD_4	Wnt9b	FZD6_LRP5	3.94621718544681e-06	0	WNT9B_FZD6_LRP5	Wnt9b - (Fzd6+Lrp5)	WNT	Secreted Signaling	KEGG: mmu04310; PMID: 23209147
InjuredCD_5	ISOM-TAL_6	Wnt9b	FZD6_LRP5	2.75020223163605e-07	0	WNT9B_FZD6_LRP5	Wnt9b - (Fzd6+Lrp5)	WNT	Secreted Signaling	KEGG: mmu04310; PMID: 23209147
deepIM-CD_0	ISOM-TAL_6	Wnt9b	FZD6_LRP5	5.39079665755915e-05	0	WNT9B_FZD6_LRP5	Wnt9b - (Fzd6+Lrp5)	WNT	Secreted Signaling	KEGG: mmu04310; PMID: 23209147
IM-CD_2	ISOM-TAL_6	Wnt9b	FZD6_LRP5	1.70289272221789e-05	0	WNT9B_FZD6_LRP5	Wnt9b - (Fzd6+Lrp5)	WNT	Secreted Signaling	KEGG: mmu04310; PMID: 23209147
OM-CD_1	ISOM-TAL_6	Wnt9b	FZD6_LRP5	9.57202075525786e-06	0	WNT9B_FZD6_LRP5	Wnt9b - (Fzd6+Lrp5)	WNT	Secreted Signaling	KEGG: mmu04310; PMID: 23209147
OM-CD_4	ISOM-TAL_6	Wnt9b	FZD6_LRP5	5.17420425556042e-06	0	WNT9B_FZD6_LRP5	Wnt9b - (Fzd6+Lrp5)	WNT	Secreted Signaling	KEGG: mmu04310; PMID: 23209147
InjuredCD_5	EndoVR/papilla	Wnt9b	FZD6_LRP5	8.06356230794667e-07	0	WNT9B_FZD6_LRP5	Wnt9b - (Fzd6+Lrp5)	WNT	Secreted Signaling	KEGG: mmu04310; PMID: 23209147
deepIM-CD_0	EndoVR/papilla	Wnt9b	FZD6_LRP5	0.000157392	0	WNT9B_FZD6_LRP5	Wnt9b - (Fzd6+Lrp5)	WNT	Secreted Signaling	KEGG: mmu04310; PMID: 23209147
IM-CD_2	EndoVR/papilla	Wnt9b	FZD6_LRP5	5.03128626282271e-05	0	WNT9B_FZD6_LRP5	Wnt9b - (Fzd6+Lrp5)	WNT	Secreted Signaling	KEGG: mmu04310; PMID: 23209147
OM-CD_1	EndoVR/papilla	Wnt9b	FZD6_LRP5	2.83502464138991e-05	0	WNT9B_FZD6_LRP5	Wnt9b - (Fzd6+Lrp5)	WNT	Secreted Signaling	KEGG: mmu04310; PMID: 23209147
OM-CD_4	EndoVR/papilla	Wnt9b	FZD6_LRP5	1.52518985957706e-05	0	WNT9B_FZD6_LRP5	Wnt9b - (Fzd6+Lrp5)	WNT	Secreted Signaling	KEGG: mmu04310; PMID: 23209147
InjuredCD_5	OM-CD_4	Wnt9b	FZD8_LRP5	1.28186413546241e-07	0	WNT9B_FZD8_LRP5	Wnt9b - (Fzd8+Lrp5)	WNT	Secreted Signaling	KEGG: mmu04310; PMID: 23209147
deepIM-CD_0	OM-CD_4	Wnt9b	FZD8_LRP5	2.51564168783327e-05	0	WNT9B_FZD8_LRP5	Wnt9b - (Fzd8+Lrp5)	WNT	Secreted Signaling	KEGG: mmu04310; PMID: 23209147
IM-CD_2	OM-CD_4	Wnt9b	FZD8_LRP5	7.9200768984419e-06	0	WNT9B_FZD8_LRP5	Wnt9b - (Fzd8+Lrp5)	WNT	Secreted Signaling	KEGG: mmu04310; PMID: 23209147
OM-CD_1	OM-CD_4	Wnt9b	FZD8_LRP5	4.44886770383528e-06	0	WNT9B_FZD8_LRP5	Wnt9b - (Fzd8+Lrp5)	WNT	Secreted Signaling	KEGG: mmu04310; PMID: 23209147
OM-CD_4	OM-CD_4	Wnt9b	FZD8_LRP5	2.40806838520563e-06	0	WNT9B_FZD8_LRP5	Wnt9b - (Fzd8+Lrp5)	WNT	Secreted Signaling	KEGG: mmu04310; PMID: 23209147
myoFib_0	myoFib_0	Wnt4	FZD1_LRP6	7.52796778537646e-10	0	WNT4_FZD1_LRP6	Wnt4 - (Fzd1+Lrp6)	WNT	Secreted Signaling	KEGG: mmu04310; PMID: 23209147
deepIM-CD_0	myoFib_0	Wnt4	FZD1_LRP6	4.28576937338431e-07	0	WNT4_FZD1_LRP6	Wnt4 - (Fzd1+Lrp6)	WNT	Secreted Signaling	KEGG: mmu04310; PMID: 23209147
myoFib_0	deepIM-CD_0	Wnt4	FZD1_LRP6	2.55921673666295e-07	0	WNT4_FZD1_LRP6	Wnt4 - (Fzd1+Lrp6)	WNT	Secreted Signaling	KEGG: mmu04310; PMID: 23209147
deepIM-CD_0	deepIM-CD_0	Wnt4	FZD1_LRP6	0.000145795	0	WNT4_FZD1_LRP6	Wnt4 - (Fzd1+Lrp6)	WNT	Secreted Signaling	KEGG: mmu04310; PMID: 23209147
myoFib_0	OM-CD_4	Wnt4	FZD1_LRP6	6.69783814174124e-08	0	WNT4_FZD1_LRP6	Wnt4 - (Fzd1+Lrp6)	WNT	Secreted Signaling	KEGG: mmu04310; PMID: 23209147
deepIM-CD_0	OM-CD_4	Wnt4	FZD1_LRP6	3.8130986841015e-05	0	WNT4_FZD1_LRP6	Wnt4 - (Fzd1+Lrp6)	WNT	Secreted Signaling	KEGG: mmu04310; PMID: 23209147
myoFib_0	Fib_1	Wnt4	FZD2_LRP6	3.94751982062745e-08	0	WNT4_FZD2_LRP6	Wnt4 - (Fzd2+Lrp6)	WNT	Secreted Signaling	KEGG: mmu04310; PMID: 23209147
deepIM-CD_0	Fib_1	Wnt4	FZD2_LRP6	2.24773543194693e-05	0	WNT4_FZD2_LRP6	Wnt4 - (Fzd2+Lrp6)	WNT	Secreted Signaling	KEGG: mmu04310; PMID: 23209147
myoFib_0	Fib_6	Wnt4	FZD2_LRP6	3.3020542577227e-08	0	WNT4_FZD2_LRP6	Wnt4 - (Fzd2+Lrp6)	WNT	Secreted Signaling	KEGG: mmu04310; PMID: 23209147
deepIM-CD_0	Fib_6	Wnt4	FZD2_LRP6	1.8803018860427e-05	0	WNT4_FZD2_LRP6	Wnt4 - (Fzd2+Lrp6)	WNT	Secreted Signaling	KEGG: mmu04310; PMID: 23209147
myoFib_0	deepIM-CD_0	Wnt4	FZD4_LRP6	2.45109958678914e-07	0	WNT4_FZD4_LRP6	Wnt4 - (Fzd4+Lrp6)	WNT	Secreted Signaling	KEGG: mmu04310; PMID: 23209147
deepIM-CD_0	deepIM-CD_0	Wnt4	FZD4_LRP6	0.000139648	0	WNT4_FZD4_LRP6	Wnt4 - (Fzd4+Lrp6)	WNT	Secreted Signaling	KEGG: mmu04310; PMID: 23209147
myoFib_0	OM-CD_1	Wnt4	FZD4_LRP6	2.54795576758511e-07	0	WNT4_FZD4_LRP6	Wnt4 - (Fzd4+Lrp6)	WNT	Secreted Signaling	KEGG: mmu04310; PMID: 23209147
deepIM-CD_0	OM-CD_1	Wnt4	FZD4_LRP6	0.000145062	0	WNT4_FZD4_LRP6	Wnt4 - (Fzd4+Lrp6)	WNT	Secreted Signaling	KEGG: mmu04310; PMID: 23209147
myoFib_0	OM-CD_4	Wnt4	FZD4_LRP6	1.5459180213989e-07	0	WNT4_FZD4_LRP6	Wnt4 - (Fzd4+Lrp6)	WNT	Secreted Signaling	KEGG: mmu04310; PMID: 23209147
deepIM-CD_0	OM-CD_4	Wnt4	FZD4_LRP6	8.76972677512104e-05	0	WNT4_FZD4_LRP6	Wnt4 - (Fzd4+Lrp6)	WNT	Secreted Signaling	KEGG: mmu04310; PMID: 23209147
myoFib_0	ISOM-TAL_6	Wnt4	FZD4_LRP6	3.26736086116872e-07	0	WNT4_FZD4_LRP6	Wnt4 - (Fzd4+Lrp6)	WNT	Secreted Signaling	KEGG: mmu04310; PMID: 23209147
deepIM-CD_0	ISOM-TAL_6	Wnt4	FZD4_LRP6	0.000184663	0	WNT4_FZD4_LRP6	Wnt4 - (Fzd4+Lrp6)	WNT	Secreted Signaling	KEGG: mmu04310; PMID: 23209147
myoFib_0	ISOM-cDTL_7	Wnt4	FZD4_LRP6	1.14356112737803e-07	0	WNT4_FZD4_LRP6	Wnt4 - (Fzd4+Lrp6)	WNT	Secreted Signaling	KEGG: mmu04310; PMID: 23209147
deepIM-CD_0	ISOM-cDTL_7	Wnt4	FZD4_LRP6	6.4741149847103e-05	0	WNT4_FZD4_LRP6	Wnt4 - (Fzd4+Lrp6)	WNT	Secreted Signaling	KEGG: mmu04310; PMID: 23209147
myoFib_0	ISOM-jDTL_8	Wnt4	FZD4_LRP6	2.63082092325742e-08	0	WNT4_FZD4_LRP6	Wnt4 - (Fzd4+Lrp6)	WNT	Secreted Signaling	KEGG: mmu04310; PMID: 23209147
deepIM-CD_0	ISOM-jDTL_8	Wnt4	FZD4_LRP6	1.49726056706768e-05	0	WNT4_FZD4_LRP6	Wnt4 - (Fzd4+Lrp6)	WNT	Secreted Signaling	KEGG: mmu04310; PMID: 23209147
myoFib_0	IM-ATL_0	Wnt4	FZD4_LRP6	2.72268253263303e-07	0	WNT4_FZD4_LRP6	Wnt4 - (Fzd4+Lrp6)	WNT	Secreted Signaling	KEGG: mmu04310; PMID: 23209147
deepIM-CD_0	IM-ATL_0	Wnt4	FZD4_LRP6	0.000155056	0	WNT4_FZD4_LRP6	Wnt4 - (Fzd4+Lrp6)	WNT	Secreted Signaling	KEGG: mmu04310; PMID: 23209147
myoFib_0	Endo_b	Wnt4	FZD4_LRP6	3.22136474983158e-08	0	WNT4_FZD4_LRP6	Wnt4 - (Fzd4+Lrp6)	WNT	Secreted Signaling	KEGG: mmu04310; PMID: 23209147
deepIM-CD_0	Endo_b	Wnt4	FZD4_LRP6	1.83467973666001e-05	0	WNT4_FZD4_LRP6	Wnt4 - (Fzd4+Lrp6)	WNT	Secreted Signaling	KEGG: mmu04310; PMID: 23209147
myoFib_0	deepIM-CD_0	Wnt4	FZD5_LRP6	1.8025118988475e-07	0	WNT4_FZD5_LRP6	Wnt4 - (Fzd5+Lrp6)	WNT	Secreted Signaling	KEGG: mmu04310; PMID: 23209147
deepIM-CD_0	deepIM-CD_0	Wnt4	FZD5_LRP6	0.000102749	0	WNT4_FZD5_LRP6	Wnt4 - (Fzd5+Lrp6)	WNT	Secreted Signaling	KEGG: mmu04310; PMID: 23209147
myoFib_0	ISOM-TAL_6	Wnt4	FZD5_LRP6	6.40085927484639e-08	0	WNT4_FZD5_LRP6	Wnt4 - (Fzd5+Lrp6)	WNT	Secreted Signaling	KEGG: mmu04310; PMID: 23209147
deepIM-CD_0	ISOM-TAL_6	Wnt4	FZD5_LRP6	3.64679391436019e-05	0	WNT4_FZD5_LRP6	Wnt4 - (Fzd5+Lrp6)	WNT	Secreted Signaling	KEGG: mmu04310; PMID: 23209147
myoFib_0	InjuredCD_5	Wnt4	FZD6_LRP6	1.79846365359779e-09	0	WNT4_FZD6_LRP6	Wnt4 - (Fzd6+Lrp6)	WNT	Secreted Signaling	KEGG: mmu04310; PMID: 23209147
deepIM-CD_0	InjuredCD_5	Wnt4	FZD6_LRP6	1.02442491903266e-06	0	WNT4_FZD6_LRP6	Wnt4 - (Fzd6+Lrp6)	WNT	Secreted Signaling	KEGG: mmu04310; PMID: 23209147
myoFib_0	deepIM-CD_0	Wnt4	FZD6_LRP6	6.23920094837955e-07	0	WNT4_FZD6_LRP6	Wnt4 - (Fzd6+Lrp6)	WNT	Secreted Signaling	KEGG: mmu04310; PMID: 23209147
deepIM-CD_0	deepIM-CD_0	Wnt4	FZD6_LRP6	0.000354395	0	WNT4_FZD6_LRP6	Wnt4 - (Fzd6+Lrp6)	WNT	Secreted Signaling	KEGG: mmu04310; PMID: 23209147
myoFib_0	OM-CD_4	Wnt4	FZD6_LRP6	8.01477413977742e-08	0	WNT4_FZD6_LRP6	Wnt4 - (Fzd6+Lrp6)	WNT	Secreted Signaling	KEGG: mmu04310; PMID: 23209147
deepIM-CD_0	OM-CD_4	Wnt4	FZD6_LRP6	4.56039313636414e-05	0	WNT4_FZD6_LRP6	Wnt4 - (Fzd6+Lrp6)	WNT	Secreted Signaling	KEGG: mmu04310; PMID: 23209147
myoFib_0	injuredLOH_4	Wnt4	FZD6_LRP6	1.91122638976058e-09	0	WNT4_FZD6_LRP6	Wnt4 - (Fzd6+Lrp6)	WNT	Secreted Signaling	KEGG: mmu04310; PMID: 23209147
deepIM-CD_0	injuredLOH_4	Wnt4	FZD6_LRP6	1.08850688363168e-06	0	WNT4_FZD6_LRP6	Wnt4 - (Fzd6+Lrp6)	WNT	Secreted Signaling	KEGG: mmu04310; PMID: 23209147
myoFib_0	ISOM-TAL_6	Wnt4	FZD6_LRP6	1.26308707718148e-07	0	WNT4_FZD6_LRP6	Wnt4 - (Fzd6+Lrp6)	WNT	Secreted Signaling	KEGG: mmu04310; PMID: 23209147
deepIM-CD_0	ISOM-TAL_6	Wnt4	FZD6_LRP6	7.18251081078922e-05	0	WNT4_FZD6_LRP6	Wnt4 - (Fzd6+Lrp6)	WNT	Secreted Signaling	KEGG: mmu04310; PMID: 23209147
myoFib_0	ISOM-jDTL_8	Wnt4	FZD6_LRP6	2.52492677556147e-08	0	WNT4_FZD6_LRP6	Wnt4 - (Fzd6+Lrp6)	WNT	Secreted Signaling	KEGG: mmu04310; PMID: 23209147
deepIM-CD_0	ISOM-jDTL_8	Wnt4	FZD6_LRP6	1.43716949415884e-05	0	WNT4_FZD6_LRP6	Wnt4 - (Fzd6+Lrp6)	WNT	Secreted Signaling	KEGG: mmu04310; PMID: 23209147
myoFib_0	upperIM-jDTL_1	Wnt4	FZD6_LRP6	2.03250522872486e-07	0	WNT4_FZD6_LRP6	Wnt4 - (Fzd6+Lrp6)	WNT	Secreted Signaling	KEGG: mmu04310; PMID: 23209147
deepIM-CD_0	upperIM-jDTL_1	Wnt4	FZD6_LRP6	0.000115795	0	WNT4_FZD6_LRP6	Wnt4 - (Fzd6+Lrp6)	WNT	Secreted Signaling	KEGG: mmu04310; PMID: 23209147
myoFib_0	lowerIM-TL_5	Wnt4	FZD6_LRP6	1.53843098615618e-07	0	WNT4_FZD6_LRP6	Wnt4 - (Fzd6+Lrp6)	WNT	Secreted Signaling	KEGG: mmu04310; PMID: 23209147
deepIM-CD_0	lowerIM-TL_5	Wnt4	FZD6_LRP6	8.76519296194364e-05	0	WNT4_FZD6_LRP6	Wnt4 - (Fzd6+Lrp6)	WNT	Secreted Signaling	KEGG: mmu04310; PMID: 23209147
myoFib_0	OM-CD_4	Wnt4	FZD8_LRP6	4.90104228932263e-08	0	WNT4_FZD8_LRP6	Wnt4 - (Fzd8+Lrp6)	WNT	Secreted Signaling	KEGG: mmu04310; PMID: 23209147
deepIM-CD_0	OM-CD_4	Wnt4	FZD8_LRP6	2.7922167672137e-05	0	WNT4_FZD8_LRP6	Wnt4 - (Fzd8+Lrp6)	WNT	Secreted Signaling	KEGG: mmu04310; PMID: 23209147
InjuredCD_5	myoFib_0	Wnt7b	FZD1_LRP6	1.7822508736554e-09	0	WNT7B_FZD1_LRP6	Wnt7b - (Fzd1+Lrp6)	WNT	Secreted Signaling	KEGG: mmu04310; PMID: 23209147
deepIM-CD_0	myoFib_0	Wnt7b	FZD1_LRP6	1.04388641372704e-06	0	WNT7B_FZD1_LRP6	Wnt7b - (Fzd1+Lrp6)	WNT	Secreted Signaling	KEGG: mmu04310; PMID: 23209147
OM-CD_4	myoFib_0	Wnt7b	FZD1_LRP6	1.0809072688229e-07	0	WNT7B_FZD1_LRP6	Wnt7b - (Fzd1+Lrp6)	WNT	Secreted Signaling	KEGG: mmu04310; PMID: 23209147
injuredLOH_4	myoFib_0	Wnt7b	FZD1_LRP6	5.77808575022523e-09	0	WNT7B_FZD1_LRP6	Wnt7b - (Fzd1+Lrp6)	WNT	Secreted Signaling	KEGG: mmu04310; PMID: 23209147
ISOM-TAL_6	myoFib_0	Wnt7b	FZD1_LRP6	1.13086021476378e-07	0	WNT7B_FZD1_LRP6	Wnt7b - (Fzd1+Lrp6)	WNT	Secreted Signaling	KEGG: mmu04310; PMID: 23209147
ISOM-cDTL_7	myoFib_0	Wnt7b	FZD1_LRP6	3.53724952818016e-08	0	WNT7B_FZD1_LRP6	Wnt7b - (Fzd1+Lrp6)	WNT	Secreted Signaling	KEGG: mmu04310; PMID: 23209147
ISOM-jDTL_8	myoFib_0	Wnt7b	FZD1_LRP6	1.42316453359082e-08	0	WNT7B_FZD1_LRP6	Wnt7b - (Fzd1+Lrp6)	WNT	Secreted Signaling	KEGG: mmu04310; PMID: 23209147
upperIM-jDTL_1	myoFib_0	Wnt7b	FZD1_LRP6	7.639212623608e-07	0	WNT7B_FZD1_LRP6	Wnt7b - (Fzd1+Lrp6)	WNT	Secreted Signaling	KEGG: mmu04310; PMID: 23209147
lowerIM-TL_5	myoFib_0	Wnt7b	FZD1_LRP6	6.60581407299133e-07	0	WNT7B_FZD1_LRP6	Wnt7b - (Fzd1+Lrp6)	WNT	Secreted Signaling	KEGG: mmu04310; PMID: 23209147
IM-ATL_0	myoFib_0	Wnt7b	FZD1_LRP6	3.37178591631029e-07	0	WNT7B_FZD1_LRP6	Wnt7b - (Fzd1+Lrp6)	WNT	Secreted Signaling	KEGG: mmu04310; PMID: 23209147
InjuredCD_5	deepIM-CD_0	Wnt7b	FZD1_LRP6	6.05598126260524e-07	0	WNT7B_FZD1_LRP6	Wnt7b - (Fzd1+Lrp6)	WNT	Secreted Signaling	KEGG: mmu04310; PMID: 23209147
deepIM-CD_0	deepIM-CD_0	Wnt7b	FZD1_LRP6	0.000356706	0	WNT7B_FZD1_LRP6	Wnt7b - (Fzd1+Lrp6)	WNT	Secreted Signaling	KEGG: mmu04310; PMID: 23209147
OM-CD_4	deepIM-CD_0	Wnt7b	FZD1_LRP6	3.68029428640304e-05	0	WNT7B_FZD1_LRP6	Wnt7b - (Fzd1+Lrp6)	WNT	Secreted Signaling	KEGG: mmu04310; PMID: 23209147
injuredLOH_4	deepIM-CD_0	Wnt7b	FZD1_LRP6	1.97201119602166e-06	0	WNT7B_FZD1_LRP6	Wnt7b - (Fzd1+Lrp6)	WNT	Secreted Signaling	KEGG: mmu04310; PMID: 23209147
ISOM-TAL_6	deepIM-CD_0	Wnt7b	FZD1_LRP6	3.84715083340896e-05	0	WNT7B_FZD1_LRP6	Wnt7b - (Fzd1+Lrp6)	WNT	Secreted Signaling	KEGG: mmu04310; PMID: 23209147
ISOM-cDTL_7	deepIM-CD_0	Wnt7b	FZD1_LRP6	1.20238313517691e-05	0	WNT7B_FZD1_LRP6	Wnt7b - (Fzd1+Lrp6)	WNT	Secreted Signaling	KEGG: mmu04310; PMID: 23209147
ISOM-jDTL_8	deepIM-CD_0	Wnt7b	FZD1_LRP6	4.83356137773431e-06	0	WNT7B_FZD1_LRP6	Wnt7b - (Fzd1+Lrp6)	WNT	Secreted Signaling	KEGG: mmu04310; PMID: 23209147
upperIM-jDTL_1	deepIM-CD_0	Wnt7b	FZD1_LRP6	0.000260841	0	WNT7B_FZD1_LRP6	Wnt7b - (Fzd1+Lrp6)	WNT	Secreted Signaling	KEGG: mmu04310; PMID: 23209147
lowerIM-TL_5	deepIM-CD_0	Wnt7b	FZD1_LRP6	0.000225722	0	WNT7B_FZD1_LRP6	Wnt7b - (Fzd1+Lrp6)	WNT	Secreted Signaling	KEGG: mmu04310; PMID: 23209147
IM-ATL_0	deepIM-CD_0	Wnt7b	FZD1_LRP6	0.000114653	0	WNT7B_FZD1_LRP6	Wnt7b - (Fzd1+Lrp6)	WNT	Secreted Signaling	KEGG: mmu04310; PMID: 23209147
InjuredCD_5	OM-CD_4	Wnt7b	FZD1_LRP6	1.58573810730094e-07	0	WNT7B_FZD1_LRP6	Wnt7b - (Fzd1+Lrp6)	WNT	Secreted Signaling	KEGG: mmu04310; PMID: 23209147
deepIM-CD_0	OM-CD_4	Wnt7b	FZD1_LRP6	9.28646766244848e-05	0	WNT7B_FZD1_LRP6	Wnt7b - (Fzd1+Lrp6)	WNT	Secreted Signaling	KEGG: mmu04310; PMID: 23209147
OM-CD_4	OM-CD_4	Wnt7b	FZD1_LRP6	9.6167321465723e-06	0	WNT7B_FZD1_LRP6	Wnt7b - (Fzd1+Lrp6)	WNT	Secreted Signaling	KEGG: mmu04310; PMID: 23209147
injuredLOH_4	OM-CD_4	Wnt7b	FZD1_LRP6	5.14038309085686e-07	0	WNT7B_FZD1_LRP6	Wnt7b - (Fzd1+Lrp6)	WNT	Secreted Signaling	KEGG: mmu04310; PMID: 23209147
ISOM-TAL_6	OM-CD_4	Wnt7b	FZD1_LRP6	1.00613846665405e-05	0	WNT7B_FZD1_LRP6	Wnt7b - (Fzd1+Lrp6)	WNT	Secreted Signaling	KEGG: mmu04310; PMID: 23209147
ISOM-cDTL_7	OM-CD_4	Wnt7b	FZD1_LRP6	3.14719745882716e-06	0	WNT7B_FZD1_LRP6	Wnt7b - (Fzd1+Lrp6)	WNT	Secreted Signaling	KEGG: mmu04310; PMID: 23209147
ISOM-jDTL_8	OM-CD_4	Wnt7b	FZD1_LRP6	1.26626091490667e-06	0	WNT7B_FZD1_LRP6	Wnt7b - (Fzd1+Lrp6)	WNT	Secreted Signaling	KEGG: mmu04310; PMID: 23209147
upperIM-jDTL_1	OM-CD_4	Wnt7b	FZD1_LRP6	6.79602107777762e-05	0	WNT7B_FZD1_LRP6	Wnt7b - (Fzd1+Lrp6)	WNT	Secreted Signaling	KEGG: mmu04310; PMID: 23209147
lowerIM-TL_5	OM-CD_4	Wnt7b	FZD1_LRP6	5.87657006833295e-05	0	WNT7B_FZD1_LRP6	Wnt7b - (Fzd1+Lrp6)	WNT	Secreted Signaling	KEGG: mmu04310; PMID: 23209147
IM-ATL_0	OM-CD_4	Wnt7b	FZD1_LRP6	2.99995192697234e-05	0	WNT7B_FZD1_LRP6	Wnt7b - (Fzd1+Lrp6)	WNT	Secreted Signaling	KEGG: mmu04310; PMID: 23209147
InjuredCD_5	Fib_1	Wnt7b	FZD2_LRP6	9.3446511846296e-08	0	WNT7B_FZD2_LRP6	Wnt7b - (Fzd2+Lrp6)	WNT	Secreted Signaling	KEGG: mmu04310; PMID: 23209147
deepIM-CD_0	Fib_1	Wnt7b	FZD2_LRP6	5.48080304898953e-05	0	WNT7B_FZD2_LRP6	Wnt7b - (Fzd2+Lrp6)	WNT	Secreted Signaling	KEGG: mmu04310; PMID: 23209147
OM-CD_4	Fib_1	Wnt7b	FZD2_LRP6	5.67019064620529e-06	0	WNT7B_FZD2_LRP6	Wnt7b - (Fzd2+Lrp6)	WNT	Secreted Signaling	KEGG: mmu04310; PMID: 23209147
injuredLOH_4	Fib_1	Wnt7b	FZD2_LRP6	3.03280970088741e-07	0	WNT7B_FZD2_LRP6	Wnt7b - (Fzd2+Lrp6)	WNT	Secreted Signaling	KEGG: mmu04310; PMID: 23209147
ISOM-TAL_6	Fib_1	Wnt7b	FZD2_LRP6	5.93101681850135e-06	0	WNT7B_FZD2_LRP6	Wnt7b - (Fzd2+Lrp6)	WNT	Secreted Signaling	KEGG: mmu04310; PMID: 23209147
ISOM-cDTL_7	Fib_1	Wnt7b	FZD2_LRP6	1.85481030629442e-06	0	WNT7B_FZD2_LRP6	Wnt7b - (Fzd2+Lrp6)	WNT	Secreted Signaling	KEGG: mmu04310; PMID: 23209147
ISOM-jDTL_8	Fib_1	Wnt7b	FZD2_LRP6	7.46104241602439e-07	0	WNT7B_FZD2_LRP6	Wnt7b - (Fzd2+Lrp6)	WNT	Secreted Signaling	KEGG: mmu04310; PMID: 23209147
upperIM-jDTL_1	Fib_1	Wnt7b	FZD2_LRP6	4.01013492688455e-05	0	WNT7B_FZD2_LRP6	Wnt7b - (Fzd2+Lrp6)	WNT	Secreted Signaling	KEGG: mmu04310; PMID: 23209147
lowerIM-TL_5	Fib_1	Wnt7b	FZD2_LRP6	3.46828559979868e-05	0	WNT7B_FZD2_LRP6	Wnt7b - (Fzd2+Lrp6)	WNT	Secreted Signaling	KEGG: mmu04310; PMID: 23209147
IM-ATL_0	Fib_1	Wnt7b	FZD2_LRP6	1.76819531049303e-05	0	WNT7B_FZD2_LRP6	Wnt7b - (Fzd2+Lrp6)	WNT	Secreted Signaling	KEGG: mmu04310; PMID: 23209147
InjuredCD_5	Fib_6	Wnt7b	FZD2_LRP6	7.81638828813721e-08	0	WNT7B_FZD2_LRP6	Wnt7b - (Fzd2+Lrp6)	WNT	Secreted Signaling	KEGG: mmu04310; PMID: 23209147
deepIM-CD_0	Fib_6	Wnt7b	FZD2_LRP6	4.58648159828183e-05	0	WNT7B_FZD2_LRP6	Wnt7b - (Fzd2+Lrp6)	WNT	Secreted Signaling	KEGG: mmu04310; PMID: 23209147
OM-CD_4	Fib_6	Wnt7b	FZD2_LRP6	4.7436209253787e-06	0	WNT7B_FZD2_LRP6	Wnt7b - (Fzd2+Lrp6)	WNT	Secreted Signaling	KEGG: mmu04310; PMID: 23209147
injuredLOH_4	Fib_6	Wnt7b	FZD2_LRP6	2.53769099908066e-07	0	WNT7B_FZD2_LRP6	Wnt7b - (Fzd2+Lrp6)	WNT	Secreted Signaling	KEGG: mmu04310; PMID: 23209147
ISOM-TAL_6	Fib_6	Wnt7b	FZD2_LRP6	4.96149755832127e-06	0	WNT7B_FZD2_LRP6	Wnt7b - (Fzd2+Lrp6)	WNT	Secreted Signaling	KEGG: mmu04310; PMID: 23209147
ISOM-cDTL_7	Fib_6	Wnt7b	FZD2_LRP6	1.55151247887107e-06	0	WNT7B_FZD2_LRP6	Wnt7b - (Fzd2+Lrp6)	WNT	Secreted Signaling	KEGG: mmu04310; PMID: 23209147
ISOM-jDTL_8	Fib_6	Wnt7b	FZD2_LRP6	6.24060184737453e-07	0	WNT7B_FZD2_LRP6	Wnt7b - (Fzd2+Lrp6)	WNT	Secreted Signaling	KEGG: mmu04310; PMID: 23209147
upperIM-jDTL_1	Fib_6	Wnt7b	FZD2_LRP6	3.35558653538493e-05	0	WNT7B_FZD2_LRP6	Wnt7b - (Fzd2+Lrp6)	WNT	Secreted Signaling	KEGG: mmu04310; PMID: 23209147
lowerIM-TL_5	Fib_6	Wnt7b	FZD2_LRP6	2.90234825873881e-05	0	WNT7B_FZD2_LRP6	Wnt7b - (Fzd2+Lrp6)	WNT	Secreted Signaling	KEGG: mmu04310; PMID: 23209147
IM-ATL_0	Fib_6	Wnt7b	FZD2_LRP6	1.47910072421531e-05	0	WNT7B_FZD2_LRP6	Wnt7b - (Fzd2+Lrp6)	WNT	Secreted Signaling	KEGG: mmu04310; PMID: 23209147
InjuredCD_5	deepIM-CD_0	Wnt7b	FZD4_LRP6	5.79976335843133e-07	0.01	WNT7B_FZD4_LRP6	Wnt7b - (Fzd4+Lrp6)	WNT	Secreted Signaling	KEGG: mmu04310; PMID: 23209147
deepIM-CD_0	deepIM-CD_0	Wnt7b	FZD4_LRP6	0.000341868	0	WNT7B_FZD4_LRP6	Wnt7b - (Fzd4+Lrp6)	WNT	Secreted Signaling	KEGG: mmu04310; PMID: 23209147
OM-CD_4	deepIM-CD_0	Wnt7b	FZD4_LRP6	3.52552745816405e-05	0	WNT7B_FZD4_LRP6	Wnt7b - (Fzd4+Lrp6)	WNT	Secreted Signaling	KEGG: mmu04310; PMID: 23209147
injuredLOH_4	deepIM-CD_0	Wnt7b	FZD4_LRP6	1.88967546207911e-06	0	WNT7B_FZD4_LRP6	Wnt7b - (Fzd4+Lrp6)	WNT	Secreted Signaling	KEGG: mmu04310; PMID: 23209147
ISOM-TAL_6	deepIM-CD_0	Wnt7b	FZD4_LRP6	3.68495995733233e-05	0	WNT7B_FZD4_LRP6	Wnt7b - (Fzd4+Lrp6)	WNT	Secreted Signaling	KEGG: mmu04310; PMID: 23209147
ISOM-cDTL_7	deepIM-CD_0	Wnt7b	FZD4_LRP6	1.15156881889917e-05	0	WNT7B_FZD4_LRP6	Wnt7b - (Fzd4+Lrp6)	WNT	Secreted Signaling	KEGG: mmu04310; PMID: 23209147
upperIM-jDTL_1	deepIM-CD_0	Wnt7b	FZD4_LRP6	0.000249966	0	WNT7B_FZD4_LRP6	Wnt7b - (Fzd4+Lrp6)	WNT	Secreted Signaling	KEGG: mmu04310; PMID: 23209147
lowerIM-TL_5	deepIM-CD_0	Wnt7b	FZD4_LRP6	0.000216332	0	WNT7B_FZD4_LRP6	Wnt7b - (Fzd4+Lrp6)	WNT	Secreted Signaling	KEGG: mmu04310; PMID: 23209147
IM-ATL_0	deepIM-CD_0	Wnt7b	FZD4_LRP6	0.000109813	0	WNT7B_FZD4_LRP6	Wnt7b - (Fzd4+Lrp6)	WNT	Secreted Signaling	KEGG: mmu04310; PMID: 23209147
InjuredCD_5	OM-CD_1	Wnt7b	FZD4_LRP6	6.032185288816e-07	0.01	WNT7B_FZD4_LRP6	Wnt7b - (Fzd4+Lrp6)	WNT	Secreted Signaling	KEGG: mmu04310; PMID: 23209147
deepIM-CD_0	OM-CD_1	Wnt7b	FZD4_LRP6	0.00035339	0	WNT7B_FZD4_LRP6	Wnt7b - (Fzd4+Lrp6)	WNT	Secreted Signaling	KEGG: mmu04310; PMID: 23209147
OM-CD_4	OM-CD_1	Wnt7b	FZD4_LRP6	3.65871313778239e-05	0	WNT7B_FZD4_LRP6	Wnt7b - (Fzd4+Lrp6)	WNT	Secreted Signaling	KEGG: mmu04310; PMID: 23209147
injuredLOH_4	OM-CD_1	Wnt7b	FZD4_LRP6	1.95597742395038e-06	0	WNT7B_FZD4_LRP6	Wnt7b - (Fzd4+Lrp6)	WNT	Secreted Signaling	KEGG: mmu04310; PMID: 23209147
ISOM-TAL_6	OM-CD_1	Wnt7b	FZD4_LRP6	3.82767220384493e-05	0	WNT7B_FZD4_LRP6	Wnt7b - (Fzd4+Lrp6)	WNT	Secreted Signaling	KEGG: mmu04310; PMID: 23209147
ISOM-cDTL_7	OM-CD_1	Wnt7b	FZD4_LRP6	1.1972305921749e-05	0	WNT7B_FZD4_LRP6	Wnt7b - (Fzd4+Lrp6)	WNT	Secreted Signaling	KEGG: mmu04310; PMID: 23209147
ISOM-jDTL_8	OM-CD_1	Wnt7b	FZD4_LRP6	4.81673818590698e-06	0.01	WNT7B_FZD4_LRP6	Wnt7b - (Fzd4+Lrp6)	WNT	Secreted Signaling	KEGG: mmu04310; PMID: 23209147
upperIM-jDTL_1	OM-CD_1	Wnt7b	FZD4_LRP6	0.000258605	0	WNT7B_FZD4_LRP6	Wnt7b - (Fzd4+Lrp6)	WNT	Secreted Signaling	KEGG: mmu04310; PMID: 23209147
lowerIM-TL_5	OM-CD_1	Wnt7b	FZD4_LRP6	0.000223628	0	WNT7B_FZD4_LRP6	Wnt7b - (Fzd4+Lrp6)	WNT	Secreted Signaling	KEGG: mmu04310; PMID: 23209147
IM-ATL_0	OM-CD_1	Wnt7b	FZD4_LRP6	0.000114124	0	WNT7B_FZD4_LRP6	Wnt7b - (Fzd4+Lrp6)	WNT	Secreted Signaling	KEGG: mmu04310; PMID: 23209147
InjuredCD_5	OM-CD_4	Wnt7b	FZD4_LRP6	3.66980986984661e-07	0	WNT7B_FZD4_LRP6	Wnt7b - (Fzd4+Lrp6)	WNT	Secreted Signaling	KEGG: mmu04310; PMID: 23209147
deepIM-CD_0	OM-CD_4	Wnt7b	FZD4_LRP6	0.000208553	0	WNT7B_FZD4_LRP6	Wnt7b - (Fzd4+Lrp6)	WNT	Secreted Signaling	KEGG: mmu04310; PMID: 23209147
OM-CD_4	OM-CD_4	Wnt7b	FZD4_LRP6	2.20136533550878e-05	0	WNT7B_FZD4_LRP6	Wnt7b - (Fzd4+Lrp6)	WNT	Secreted Signaling	KEGG: mmu04310; PMID: 23209147
injuredLOH_4	OM-CD_4	Wnt7b	FZD4_LRP6	1.16188874902013e-06	0	WNT7B_FZD4_LRP6	Wnt7b - (Fzd4+Lrp6)	WNT	Secreted Signaling	KEGG: mmu04310; PMID: 23209147
ISOM-TAL_6	OM-CD_4	Wnt7b	FZD4_LRP6	2.31356196458046e-05	0	WNT7B_FZD4_LRP6	Wnt7b - (Fzd4+Lrp6)	WNT	Secreted Signaling	KEGG: mmu04310; PMID: 23209147
ISOM-cDTL_7	OM-CD_4	Wnt7b	FZD4_LRP6	7.26873160918261e-06	0	WNT7B_FZD4_LRP6	Wnt7b - (Fzd4+Lrp6)	WNT	Secreted Signaling	KEGG: mmu04310; PMID: 23209147
ISOM-jDTL_8	OM-CD_4	Wnt7b	FZD4_LRP6	2.9379497590598e-06	0	WNT7B_FZD4_LRP6	Wnt7b - (Fzd4+Lrp6)	WNT	Secreted Signaling	KEGG: mmu04310; PMID: 23209147
upperIM-jDTL_1	OM-CD_4	Wnt7b	FZD4_LRP6	0.000153235	0	WNT7B_FZD4_LRP6	Wnt7b - (Fzd4+Lrp6)	WNT	Secreted Signaling	KEGG: mmu04310; PMID: 23209147
lowerIM-TL_5	OM-CD_4	Wnt7b	FZD4_LRP6	0.000131991	0	WNT7B_FZD4_LRP6	Wnt7b - (Fzd4+Lrp6)	WNT	Secreted Signaling	KEGG: mmu04310; PMID: 23209147
IM-ATL_0	OM-CD_4	Wnt7b	FZD4_LRP6	6.91579383973778e-05	0	WNT7B_FZD4_LRP6	Wnt7b - (Fzd4+Lrp6)	WNT	Secreted Signaling	KEGG: mmu04310; PMID: 23209147
InjuredCD_5	ISOM-TAL_6	Wnt7b	FZD4_LRP6	7.77815321977832e-07	0	WNT7B_FZD4_LRP6	Wnt7b - (Fzd4+Lrp6)	WNT	Secreted Signaling	KEGG: mmu04310; PMID: 23209147
deepIM-CD_0	ISOM-TAL_6	Wnt7b	FZD4_LRP6	0.000428631	0	WNT7B_FZD4_LRP6	Wnt7b - (Fzd4+Lrp6)	WNT	Secreted Signaling	KEGG: mmu04310; PMID: 23209147
OM-CD_4	ISOM-TAL_6	Wnt7b	FZD4_LRP6	4.61281332082684e-05	0	WNT7B_FZD4_LRP6	Wnt7b - (Fzd4+Lrp6)	WNT	Secreted Signaling	KEGG: mmu04310; PMID: 23209147
injuredLOH_4	ISOM-TAL_6	Wnt7b	FZD4_LRP6	2.40344179376868e-06	0	WNT7B_FZD4_LRP6	Wnt7b - (Fzd4+Lrp6)	WNT	Secreted Signaling	KEGG: mmu04310; PMID: 23209147
ISOM-TAL_6	ISOM-TAL_6	Wnt7b	FZD4_LRP6	4.87065746267426e-05	0	WNT7B_FZD4_LRP6	Wnt7b - (Fzd4+Lrp6)	WNT	Secreted Signaling	KEGG: mmu04310; PMID: 23209147
ISOM-cDTL_7	ISOM-TAL_6	Wnt7b	FZD4_LRP6	1.53732822265246e-05	0	WNT7B_FZD4_LRP6	Wnt7b - (Fzd4+Lrp6)	WNT	Secreted Signaling	KEGG: mmu04310; PMID: 23209147
ISOM-jDTL_8	ISOM-TAL_6	Wnt7b	FZD4_LRP6	6.243842066478e-06	0	WNT7B_FZD4_LRP6	Wnt7b - (Fzd4+Lrp6)	WNT	Secreted Signaling	KEGG: mmu04310; PMID: 23209147
upperIM-jDTL_1	ISOM-TAL_6	Wnt7b	FZD4_LRP6	0.000316198	0	WNT7B_FZD4_LRP6	Wnt7b - (Fzd4+Lrp6)	WNT	Secreted Signaling	KEGG: mmu04310; PMID: 23209147
lowerIM-TL_5	ISOM-TAL_6	Wnt7b	FZD4_LRP6	0.000271307	0	WNT7B_FZD4_LRP6	Wnt7b - (Fzd4+Lrp6)	WNT	Secreted Signaling	KEGG: mmu04310; PMID: 23209147
IM-ATL_0	ISOM-TAL_6	Wnt7b	FZD4_LRP6	0.000145983	0	WNT7B_FZD4_LRP6	Wnt7b - (Fzd4+Lrp6)	WNT	Secreted Signaling	KEGG: mmu04310; PMID: 23209147
InjuredCD_5	ISOM-cDTL_7	Wnt7b	FZD4_LRP6	2.71881745503537e-07	0	WNT7B_FZD4_LRP6	Wnt7b - (Fzd4+Lrp6)	WNT	Secreted Signaling	KEGG: mmu04310; PMID: 23209147
deepIM-CD_0	ISOM-cDTL_7	Wnt7b	FZD4_LRP6	0.000151933	0	WNT7B_FZD4_LRP6	Wnt7b - (Fzd4+Lrp6)	WNT	Secreted Signaling	KEGG: mmu04310; PMID: 23209147
OM-CD_4	ISOM-cDTL_7	Wnt7b	FZD4_LRP6	1.62080607557697e-05	0	WNT7B_FZD4_LRP6	Wnt7b - (Fzd4+Lrp6)	WNT	Secreted Signaling	KEGG: mmu04310; PMID: 23209147
injuredLOH_4	ISOM-cDTL_7	Wnt7b	FZD4_LRP6	8.49450144715559e-07	0	WNT7B_FZD4_LRP6	Wnt7b - (Fzd4+Lrp6)	WNT	Secreted Signaling	KEGG: mmu04310; PMID: 23209147
ISOM-TAL_6	ISOM-cDTL_7	Wnt7b	FZD4_LRP6	1.70776243608315e-05	0	WNT7B_FZD4_LRP6	Wnt7b - (Fzd4+Lrp6)	WNT	Secreted Signaling	KEGG: mmu04310; PMID: 23209147
ISOM-cDTL_7	ISOM-cDTL_7	Wnt7b	FZD4_LRP6	5.37889478010248e-06	0	WNT7B_FZD4_LRP6	Wnt7b - (Fzd4+Lrp6)	WNT	Secreted Signaling	KEGG: mmu04310; PMID: 23209147
ISOM-jDTL_8	ISOM-cDTL_7	Wnt7b	FZD4_LRP6	2.17980540885797e-06	0	WNT7B_FZD4_LRP6	Wnt7b - (Fzd4+Lrp6)	WNT	Secreted Signaling	KEGG: mmu04310; PMID: 23209147
upperIM-jDTL_1	ISOM-cDTL_7	Wnt7b	FZD4_LRP6	0.000111878	0	WNT7B_FZD4_LRP6	Wnt7b - (Fzd4+Lrp6)	WNT	Secreted Signaling	KEGG: mmu04310; PMID: 23209147
lowerIM-TL_5	ISOM-cDTL_7	Wnt7b	FZD4_LRP6	9.61624318821448e-05	0	WNT7B_FZD4_LRP6	Wnt7b - (Fzd4+Lrp6)	WNT	Secreted Signaling	KEGG: mmu04310; PMID: 23209147
IM-ATL_0	ISOM-cDTL_7	Wnt7b	FZD4_LRP6	5.11229802820543e-05	0	WNT7B_FZD4_LRP6	Wnt7b - (Fzd4+Lrp6)	WNT	Secreted Signaling	KEGG: mmu04310; PMID: 23209147
InjuredCD_5	ISOM-jDTL_8	Wnt7b	FZD4_LRP6	6.2300423635624e-08	0	WNT7B_FZD4_LRP6	Wnt7b - (Fzd4+Lrp6)	WNT	Secreted Signaling	KEGG: mmu04310; PMID: 23209147
deepIM-CD_0	ISOM-jDTL_8	Wnt7b	FZD4_LRP6	3.63863639830233e-05	0	WNT7B_FZD4_LRP6	Wnt7b - (Fzd4+Lrp6)	WNT	Secreted Signaling	KEGG: mmu04310; PMID: 23209147
OM-CD_4	ISOM-jDTL_8	Wnt7b	FZD4_LRP6	3.77454359537587e-06	0	WNT7B_FZD4_LRP6	Wnt7b - (Fzd4+Lrp6)	WNT	Secreted Signaling	KEGG: mmu04310; PMID: 23209147
injuredLOH_4	ISOM-jDTL_8	Wnt7b	FZD4_LRP6	2.01529176556188e-07	0	WNT7B_FZD4_LRP6	Wnt7b - (Fzd4+Lrp6)	WNT	Secreted Signaling	KEGG: mmu04310; PMID: 23209147
ISOM-TAL_6	ISOM-jDTL_8	Wnt7b	FZD4_LRP6	3.95065908928996e-06	0	WNT7B_FZD4_LRP6	Wnt7b - (Fzd4+Lrp6)	WNT	Secreted Signaling	KEGG: mmu04310; PMID: 23209147
ISOM-cDTL_7	ISOM-jDTL_8	Wnt7b	FZD4_LRP6	1.23624838170796e-06	0	WNT7B_FZD4_LRP6	Wnt7b - (Fzd4+Lrp6)	WNT	Secreted Signaling	KEGG: mmu04310; PMID: 23209147
upperIM-jDTL_1	ISOM-jDTL_8	Wnt7b	FZD4_LRP6	2.66379432696807e-05	0	WNT7B_FZD4_LRP6	Wnt7b - (Fzd4+Lrp6)	WNT	Secreted Signaling	KEGG: mmu04310; PMID: 23209147
lowerIM-TL_5	ISOM-jDTL_8	Wnt7b	FZD4_LRP6	2.30259106587023e-05	0	WNT7B_FZD4_LRP6	Wnt7b - (Fzd4+Lrp6)	WNT	Secreted Signaling	KEGG: mmu04310; PMID: 23209147
IM-ATL_0	ISOM-jDTL_8	Wnt7b	FZD4_LRP6	1.178214535163e-05	0	WNT7B_FZD4_LRP6	Wnt7b - (Fzd4+Lrp6)	WNT	Secreted Signaling	KEGG: mmu04310; PMID: 23209147
InjuredCD_5	IM-ATL_0	Wnt7b	FZD4_LRP6	6.4444115115583e-07	0	WNT7B_FZD4_LRP6	Wnt7b - (Fzd4+Lrp6)	WNT	Secreted Signaling	KEGG: mmu04310; PMID: 23209147
deepIM-CD_0	IM-ATL_0	Wnt7b	FZD4_LRP6	0.000378499	0	WNT7B_FZD4_LRP6	Wnt7b - (Fzd4+Lrp6)	WNT	Secreted Signaling	KEGG: mmu04310; PMID: 23209147
OM-CD_4	IM-ATL_0	Wnt7b	FZD4_LRP6	3.91231422031556e-05	0	WNT7B_FZD4_LRP6	Wnt7b - (Fzd4+Lrp6)	WNT	Secreted Signaling	KEGG: mmu04310; PMID: 23209147
injuredLOH_4	IM-ATL_0	Wnt7b	FZD4_LRP6	2.09379687020863e-06	0	WNT7B_FZD4_LRP6	Wnt7b - (Fzd4+Lrp6)	WNT	Secreted Signaling	KEGG: mmu04310; PMID: 23209147
ISOM-TAL_6	IM-ATL_0	Wnt7b	FZD4_LRP6	4.09143651983113e-05	0	WNT7B_FZD4_LRP6	Wnt7b - (Fzd4+Lrp6)	WNT	Secreted Signaling	KEGG: mmu04310; PMID: 23209147
ISOM-cDTL_7	IM-ATL_0	Wnt7b	FZD4_LRP6	1.27926161931309e-05	0	WNT7B_FZD4_LRP6	Wnt7b - (Fzd4+Lrp6)	WNT	Secreted Signaling	KEGG: mmu04310; PMID: 23209147
upperIM-jDTL_1	IM-ATL_0	Wnt7b	FZD4_LRP6	0.000276884	0	WNT7B_FZD4_LRP6	Wnt7b - (Fzd4+Lrp6)	WNT	Secreted Signaling	KEGG: mmu04310; PMID: 23209147
lowerIM-TL_5	IM-ATL_0	Wnt7b	FZD4_LRP6	0.000239515	0	WNT7B_FZD4_LRP6	Wnt7b - (Fzd4+Lrp6)	WNT	Secreted Signaling	KEGG: mmu04310; PMID: 23209147
IM-ATL_0	IM-ATL_0	Wnt7b	FZD4_LRP6	0.000121963	0	WNT7B_FZD4_LRP6	Wnt7b - (Fzd4+Lrp6)	WNT	Secreted Signaling	KEGG: mmu04310; PMID: 23209147
deepIM-CD_0	Endo_b	Wnt7b	FZD4_LRP6	4.48060281060362e-05	0	WNT7B_FZD4_LRP6	Wnt7b - (Fzd4+Lrp6)	WNT	Secreted Signaling	KEGG: mmu04310; PMID: 23209147
OM-CD_4	Endo_b	Wnt7b	FZD4_LRP6	4.62961692909271e-06	0	WNT7B_FZD4_LRP6	Wnt7b - (Fzd4+Lrp6)	WNT	Secreted Signaling	KEGG: mmu04310; PMID: 23209147
injuredLOH_4	Endo_b	Wnt7b	FZD4_LRP6	2.47828957837641e-07	0	WNT7B_FZD4_LRP6	Wnt7b - (Fzd4+Lrp6)	WNT	Secreted Signaling	KEGG: mmu04310; PMID: 23209147
ISOM-TAL_6	Endo_b	Wnt7b	FZD4_LRP6	4.84116287945814e-06	0.01	WNT7B_FZD4_LRP6	Wnt7b - (Fzd4+Lrp6)	WNT	Secreted Signaling	KEGG: mmu04310; PMID: 23209147
ISOM-cDTL_7	Endo_b	Wnt7b	FZD4_LRP6	1.51355044730294e-06	0	WNT7B_FZD4_LRP6	Wnt7b - (Fzd4+Lrp6)	WNT	Secreted Signaling	KEGG: mmu04310; PMID: 23209147
upperIM-jDTL_1	Endo_b	Wnt7b	FZD4_LRP6	3.2774505497684e-05	0	WNT7B_FZD4_LRP6	Wnt7b - (Fzd4+Lrp6)	WNT	Secreted Signaling	KEGG: mmu04310; PMID: 23209147
lowerIM-TL_5	Endo_b	Wnt7b	FZD4_LRP6	2.83532998923343e-05	0	WNT7B_FZD4_LRP6	Wnt7b - (Fzd4+Lrp6)	WNT	Secreted Signaling	KEGG: mmu04310; PMID: 23209147
IM-ATL_0	Endo_b	Wnt7b	FZD4_LRP6	1.44304390456016e-05	0.01	WNT7B_FZD4_LRP6	Wnt7b - (Fzd4+Lrp6)	WNT	Secreted Signaling	KEGG: mmu04310; PMID: 23209147
InjuredCD_5	deepIM-CD_0	Wnt7b	FZD5_LRP6	4.26342566594623e-07	0	WNT7B_FZD5_LRP6	Wnt7b - (Fzd5+Lrp6)	WNT	Secreted Signaling	KEGG: mmu04310; PMID: 23209147
deepIM-CD_0	deepIM-CD_0	Wnt7b	FZD5_LRP6	0.000252433	0	WNT7B_FZD5_LRP6	Wnt7b - (Fzd5+Lrp6)	WNT	Secreted Signaling	KEGG: mmu04310; PMID: 23209147
OM-CD_4	deepIM-CD_0	Wnt7b	FZD5_LRP6	2.59577802049802e-05	0	WNT7B_FZD5_LRP6	Wnt7b - (Fzd5+Lrp6)	WNT	Secreted Signaling	KEGG: mmu04310; PMID: 23209147
injuredLOH_4	deepIM-CD_0	Wnt7b	FZD5_LRP6	1.39396010951835e-06	0	WNT7B_FZD5_LRP6	Wnt7b - (Fzd5+Lrp6)	WNT	Secreted Signaling	KEGG: mmu04310; PMID: 23209147
ISOM-TAL_6	deepIM-CD_0	Wnt7b	FZD5_LRP6	2.71136514134241e-05	0	WNT7B_FZD5_LRP6	Wnt7b - (Fzd5+Lrp6)	WNT	Secreted Signaling	KEGG: mmu04310; PMID: 23209147
ISOM-cDTL_7	deepIM-CD_0	Wnt7b	FZD5_LRP6	8.46770809042646e-06	0	WNT7B_FZD5_LRP6	Wnt7b - (Fzd5+Lrp6)	WNT	Secreted Signaling	KEGG: mmu04310; PMID: 23209147
ISOM-jDTL_8	deepIM-CD_0	Wnt7b	FZD5_LRP6	3.40137066915114e-06	0	WNT7B_FZD5_LRP6	Wnt7b - (Fzd5+Lrp6)	WNT	Secreted Signaling	KEGG: mmu04310; PMID: 23209147
upperIM-jDTL_1	deepIM-CD_0	Wnt7b	FZD5_LRP6	0.000184461	0	WNT7B_FZD5_LRP6	Wnt7b - (Fzd5+Lrp6)	WNT	Secreted Signaling	KEGG: mmu04310; PMID: 23209147
lowerIM-TL_5	deepIM-CD_0	Wnt7b	FZD5_LRP6	0.000159735	0	WNT7B_FZD5_LRP6	Wnt7b - (Fzd5+Lrp6)	WNT	Secreted Signaling	KEGG: mmu04310; PMID: 23209147
IM-ATL_0	deepIM-CD_0	Wnt7b	FZD5_LRP6	8.0769295662821e-05	0	WNT7B_FZD5_LRP6	Wnt7b - (Fzd5+Lrp6)	WNT	Secreted Signaling	KEGG: mmu04310; PMID: 23209147
InjuredCD_5	ISOM-TAL_6	Wnt7b	FZD5_LRP6	1.51456650034768e-07	0	WNT7B_FZD5_LRP6	Wnt7b - (Fzd5+Lrp6)	WNT	Secreted Signaling	KEGG: mmu04310; PMID: 23209147
deepIM-CD_0	ISOM-TAL_6	Wnt7b	FZD5_LRP6	8.92746787464786e-05	0	WNT7B_FZD5_LRP6	Wnt7b - (Fzd5+Lrp6)	WNT	Secreted Signaling	KEGG: mmu04310; PMID: 23209147
OM-CD_4	ISOM-TAL_6	Wnt7b	FZD5_LRP6	9.20659599179754e-06	0	WNT7B_FZD5_LRP6	Wnt7b - (Fzd5+Lrp6)	WNT	Secreted Signaling	KEGG: mmu04310; PMID: 23209147
injuredLOH_4	ISOM-TAL_6	Wnt7b	FZD5_LRP6	4.93467518758736e-07	0	WNT7B_FZD5_LRP6	Wnt7b - (Fzd5+Lrp6)	WNT	Secreted Signaling	KEGG: mmu04310; PMID: 23209147
ISOM-TAL_6	ISOM-TAL_6	Wnt7b	FZD5_LRP6	9.62296790561418e-06	0	WNT7B_FZD5_LRP6	Wnt7b - (Fzd5+Lrp6)	WNT	Secreted Signaling	KEGG: mmu04310; PMID: 23209147
ISOM-cDTL_7	ISOM-TAL_6	Wnt7b	FZD5_LRP6	3.00723524410646e-06	0	WNT7B_FZD5_LRP6	Wnt7b - (Fzd5+Lrp6)	WNT	Secreted Signaling	KEGG: mmu04310; PMID: 23209147
ISOM-jDTL_8	ISOM-TAL_6	Wnt7b	FZD5_LRP6	1.20877363426359e-06	0	WNT7B_FZD5_LRP6	Wnt7b - (Fzd5+Lrp6)	WNT	Secreted Signaling	KEGG: mmu04310; PMID: 23209147
upperIM-jDTL_1	ISOM-TAL_6	Wnt7b	FZD5_LRP6	6.52755896367542e-05	0	WNT7B_FZD5_LRP6	Wnt7b - (Fzd5+Lrp6)	WNT	Secreted Signaling	KEGG: mmu04310; PMID: 23209147
lowerIM-TL_5	ISOM-TAL_6	Wnt7b	FZD5_LRP6	5.64924073673121e-05	0	WNT7B_FZD5_LRP6	Wnt7b - (Fzd5+Lrp6)	WNT	Secreted Signaling	KEGG: mmu04310; PMID: 23209147
IM-ATL_0	ISOM-TAL_6	Wnt7b	FZD5_LRP6	2.86767306432893e-05	0	WNT7B_FZD5_LRP6	Wnt7b - (Fzd5+Lrp6)	WNT	Secreted Signaling	KEGG: mmu04310; PMID: 23209147
deepIM-CD_0	InjuredCD_5	Wnt7b	FZD6_LRP6	2.50410409821913e-06	0	WNT7B_FZD6_LRP6	Wnt7b - (Fzd6+Lrp6)	WNT	Secreted Signaling	KEGG: mmu04310; PMID: 23209147
OM-CD_4	InjuredCD_5	Wnt7b	FZD6_LRP6	2.58548630961779e-07	0	WNT7B_FZD6_LRP6	Wnt7b - (Fzd6+Lrp6)	WNT	Secreted Signaling	KEGG: mmu04310; PMID: 23209147
injuredLOH_4	InjuredCD_5	Wnt7b	FZD6_LRP6	1.38471205472883e-08	0	WNT7B_FZD6_LRP6	Wnt7b - (Fzd6+Lrp6)	WNT	Secreted Signaling	KEGG: mmu04310; PMID: 23209147
upperIM-jDTL_1	InjuredCD_5	Wnt7b	FZD6_LRP6	1.83140627867276e-06	0	WNT7B_FZD6_LRP6	Wnt7b - (Fzd6+Lrp6)	WNT	Secreted Signaling	KEGG: mmu04310; PMID: 23209147
lowerIM-TL_5	InjuredCD_5	Wnt7b	FZD6_LRP6	1.58459214400983e-06	0	WNT7B_FZD6_LRP6	Wnt7b - (Fzd6+Lrp6)	WNT	Secreted Signaling	KEGG: mmu04310; PMID: 23209147
InjuredCD_5	deepIM-CD_0	Wnt7b	FZD6_LRP6	1.47967134706516e-06	0.01	WNT7B_FZD6_LRP6	Wnt7b - (Fzd6+Lrp6)	WNT	Secreted Signaling	KEGG: mmu04310; PMID: 23209147
deepIM-CD_0	deepIM-CD_0	Wnt7b	FZD6_LRP6	0.00085002	0	WNT7B_FZD6_LRP6	Wnt7b - (Fzd6+Lrp6)	WNT	Secreted Signaling	KEGG: mmu04310; PMID: 23209147
OM-CD_4	deepIM-CD_0	Wnt7b	FZD6_LRP6	8.91109588876505e-05	0	WNT7B_FZD6_LRP6	Wnt7b - (Fzd6+Lrp6)	WNT	Secreted Signaling	KEGG: mmu04310; PMID: 23209147
injuredLOH_4	deepIM-CD_0	Wnt7b	FZD6_LRP6	4.72472443447126e-06	0	WNT7B_FZD6_LRP6	Wnt7b - (Fzd6+Lrp6)	WNT	Secreted Signaling	KEGG: mmu04310; PMID: 23209147
ISOM-TAL_6	deepIM-CD_0	Wnt7b	FZD6_LRP6	9.35003076157892e-05	0	WNT7B_FZD6_LRP6	Wnt7b - (Fzd6+Lrp6)	WNT	Secreted Signaling	KEGG: mmu04310; PMID: 23209147
ISOM-cDTL_7	deepIM-CD_0	Wnt7b	FZD6_LRP6	2.93290932291582e-05	0	WNT7B_FZD6_LRP6	Wnt7b - (Fzd6+Lrp6)	WNT	Secreted Signaling	KEGG: mmu04310; PMID: 23209147
ISOM-jDTL_8	deepIM-CD_0	Wnt7b	FZD6_LRP6	1.18348609640871e-05	0	WNT7B_FZD6_LRP6	Wnt7b - (Fzd6+Lrp6)	WNT	Secreted Signaling	KEGG: mmu04310; PMID: 23209147
upperIM-jDTL_1	deepIM-CD_0	Wnt7b	FZD6_LRP6	0.000623665	0	WNT7B_FZD6_LRP6	Wnt7b - (Fzd6+Lrp6)	WNT	Secreted Signaling	KEGG: mmu04310; PMID: 23209147
lowerIM-TL_5	deepIM-CD_0	Wnt7b	FZD6_LRP6	0.000537943	0	WNT7B_FZD6_LRP6	Wnt7b - (Fzd6+Lrp6)	WNT	Secreted Signaling	KEGG: mmu04310; PMID: 23209147
IM-ATL_0	deepIM-CD_0	Wnt7b	FZD6_LRP6	0.000279238	0	WNT7B_FZD6_LRP6	Wnt7b - (Fzd6+Lrp6)	WNT	Secreted Signaling	KEGG: mmu04310; PMID: 23209147
InjuredCD_5	OM-CD_4	Wnt7b	FZD6_LRP6	1.89828891066368e-07	0.02	WNT7B_FZD6_LRP6	Wnt7b - (Fzd6+Lrp6)	WNT	Secreted Signaling	KEGG: mmu04310; PMID: 23209147
deepIM-CD_0	OM-CD_4	Wnt7b	FZD6_LRP6	0.000110662	0	WNT7B_FZD6_LRP6	Wnt7b - (Fzd6+Lrp6)	WNT	Secreted Signaling	KEGG: mmu04310; PMID: 23209147
OM-CD_4	OM-CD_4	Wnt7b	FZD6_LRP6	1.14932555472841e-05	0	WNT7B_FZD6_LRP6	Wnt7b - (Fzd6+Lrp6)	WNT	Secreted Signaling	KEGG: mmu04310; PMID: 23209147
injuredLOH_4	OM-CD_4	Wnt7b	FZD6_LRP6	6.13161233040197e-07	0	WNT7B_FZD6_LRP6	Wnt7b - (Fzd6+Lrp6)	WNT	Secreted Signaling	KEGG: mmu04310; PMID: 23209147
ISOM-TAL_6	OM-CD_4	Wnt7b	FZD6_LRP6	1.20328701541749e-05	0	WNT7B_FZD6_LRP6	Wnt7b - (Fzd6+Lrp6)	WNT	Secreted Signaling	KEGG: mmu04310; PMID: 23209147
ISOM-cDTL_7	OM-CD_4	Wnt7b	FZD6_LRP6	3.76637130874392e-06	0	WNT7B_FZD6_LRP6	Wnt7b - (Fzd6+Lrp6)	WNT	Secreted Signaling	KEGG: mmu04310; PMID: 23209147
ISOM-jDTL_8	OM-CD_4	Wnt7b	FZD6_LRP6	1.51642241926135e-06	0.01	WNT7B_FZD6_LRP6	Wnt7b - (Fzd6+Lrp6)	WNT	Secreted Signaling	KEGG: mmu04310; PMID: 23209147
upperIM-jDTL_1	OM-CD_4	Wnt7b	FZD6_LRP6	8.10346628438303e-05	0	WNT7B_FZD6_LRP6	Wnt7b - (Fzd6+Lrp6)	WNT	Secreted Signaling	KEGG: mmu04310; PMID: 23209147
lowerIM-TL_5	OM-CD_4	Wnt7b	FZD6_LRP6	7.00295441506279e-05	0	WNT7B_FZD6_LRP6	Wnt7b - (Fzd6+Lrp6)	WNT	Secreted Signaling	KEGG: mmu04310; PMID: 23209147
IM-ATL_0	OM-CD_4	Wnt7b	FZD6_LRP6	3.58915423174069e-05	0	WNT7B_FZD6_LRP6	Wnt7b - (Fzd6+Lrp6)	WNT	Secreted Signaling	KEGG: mmu04310; PMID: 23209147
deepIM-CD_0	injuredLOH_4	Wnt7b	FZD6_LRP6	2.65826576291316e-06	0	WNT7B_FZD6_LRP6	Wnt7b - (Fzd6+Lrp6)	WNT	Secreted Signaling	KEGG: mmu04310; PMID: 23209147
OM-CD_4	injuredLOH_4	Wnt7b	FZD6_LRP6	2.7467189404161e-07	0	WNT7B_FZD6_LRP6	Wnt7b - (Fzd6+Lrp6)	WNT	Secreted Signaling	KEGG: mmu04310; PMID: 23209147
injuredLOH_4	injuredLOH_4	Wnt7b	FZD6_LRP6	1.47033554618531e-08	0	WNT7B_FZD6_LRP6	Wnt7b - (Fzd6+Lrp6)	WNT	Secreted Signaling	KEGG: mmu04310; PMID: 23209147
ISOM-cDTL_7	injuredLOH_4	Wnt7b	FZD6_LRP6	8.97985600327695e-08	0.02	WNT7B_FZD6_LRP6	Wnt7b - (Fzd6+Lrp6)	WNT	Secreted Signaling	KEGG: mmu04310; PMID: 23209147
upperIM-jDTL_1	injuredLOH_4	Wnt7b	FZD6_LRP6	1.94446272922043e-06	0	WNT7B_FZD6_LRP6	Wnt7b - (Fzd6+Lrp6)	WNT	Secreted Signaling	KEGG: mmu04310; PMID: 23209147
lowerIM-TL_5	injuredLOH_4	Wnt7b	FZD6_LRP6	1.68215344194823e-06	0	WNT7B_FZD6_LRP6	Wnt7b - (Fzd6+Lrp6)	WNT	Secreted Signaling	KEGG: mmu04310; PMID: 23209147
InjuredCD_5	ISOM-TAL_6	Wnt7b	FZD6_LRP6	2.99299098080165e-07	0.02	WNT7B_FZD6_LRP6	Wnt7b - (Fzd6+Lrp6)	WNT	Secreted Signaling	KEGG: mmu04310; PMID: 23209147
deepIM-CD_0	ISOM-TAL_6	Wnt7b	FZD6_LRP6	0.000173566	0	WNT7B_FZD6_LRP6	Wnt7b - (Fzd6+Lrp6)	WNT	Secreted Signaling	KEGG: mmu04310; PMID: 23209147
OM-CD_4	ISOM-TAL_6	Wnt7b	FZD6_LRP6	1.80867929631812e-05	0	WNT7B_FZD6_LRP6	Wnt7b - (Fzd6+Lrp6)	WNT	Secreted Signaling	KEGG: mmu04310; PMID: 23209147
injuredLOH_4	ISOM-TAL_6	Wnt7b	FZD6_LRP6	9.62792652736913e-07	0	WNT7B_FZD6_LRP6	Wnt7b - (Fzd6+Lrp6)	WNT	Secreted Signaling	KEGG: mmu04310; PMID: 23209147
ISOM-TAL_6	ISOM-TAL_6	Wnt7b	FZD6_LRP6	1.89508427665369e-05	0	WNT7B_FZD6_LRP6	Wnt7b - (Fzd6+Lrp6)	WNT	Secreted Signaling	KEGG: mmu04310; PMID: 23209147
ISOM-cDTL_7	ISOM-TAL_6	Wnt7b	FZD6_LRP6	5.93627731146179e-06	0	WNT7B_FZD6_LRP6	Wnt7b - (Fzd6+Lrp6)	WNT	Secreted Signaling	KEGG: mmu04310; PMID: 23209147
upperIM-jDTL_1	ISOM-TAL_6	Wnt7b	FZD6_LRP6	0.000127187	0	WNT7B_FZD6_LRP6	Wnt7b - (Fzd6+Lrp6)	WNT	Secreted Signaling	KEGG: mmu04310; PMID: 23209147
lowerIM-TL_5	ISOM-TAL_6	Wnt7b	FZD6_LRP6	0.000109839	0	WNT7B_FZD6_LRP6	Wnt7b - (Fzd6+Lrp6)	WNT	Secreted Signaling	KEGG: mmu04310; PMID: 23209147
IM-ATL_0	ISOM-TAL_6	Wnt7b	FZD6_LRP6	5.65513795471219e-05	0	WNT7B_FZD6_LRP6	Wnt7b - (Fzd6+Lrp6)	WNT	Secreted Signaling	KEGG: mmu04310; PMID: 23209147
InjuredCD_5	ISOM-jDTL_8	Wnt7b	FZD6_LRP6	5.9787266215635e-08	0.03	WNT7B_FZD6_LRP6	Wnt7b - (Fzd6+Lrp6)	WNT	Secreted Signaling	KEGG: mmu04310; PMID: 23209147
deepIM-CD_0	ISOM-jDTL_8	Wnt7b	FZD6_LRP6	3.49549886869183e-05	0	WNT7B_FZD6_LRP6	Wnt7b - (Fzd6+Lrp6)	WNT	Secreted Signaling	KEGG: mmu04310; PMID: 23209147
OM-CD_4	ISOM-jDTL_8	Wnt7b	FZD6_LRP6	3.62364451768586e-06	0	WNT7B_FZD6_LRP6	Wnt7b - (Fzd6+Lrp6)	WNT	Secreted Signaling	KEGG: mmu04310; PMID: 23209147
injuredLOH_4	ISOM-jDTL_8	Wnt7b	FZD6_LRP6	1.93557582045689e-07	0	WNT7B_FZD6_LRP6	Wnt7b - (Fzd6+Lrp6)	WNT	Secreted Signaling	KEGG: mmu04310; PMID: 23209147
ISOM-TAL_6	ISOM-jDTL_8	Wnt7b	FZD6_LRP6	3.79212875259254e-06	0	WNT7B_FZD6_LRP6	Wnt7b - (Fzd6+Lrp6)	WNT	Secreted Signaling	KEGG: mmu04310; PMID: 23209147
ISOM-cDTL_7	ISOM-jDTL_8	Wnt7b	FZD6_LRP6	1.18646115967926e-06	0	WNT7B_FZD6_LRP6	Wnt7b - (Fzd6+Lrp6)	WNT	Secreted Signaling	KEGG: mmu04310; PMID: 23209147
upperIM-jDTL_1	ISOM-jDTL_8	Wnt7b	FZD6_LRP6	2.5586460864438e-05	0	WNT7B_FZD6_LRP6	Wnt7b - (Fzd6+Lrp6)	WNT	Secreted Signaling	KEGG: mmu04310; PMID: 23209147
lowerIM-TL_5	ISOM-jDTL_8	Wnt7b	FZD6_LRP6	2.21200178175593e-05	0	WNT7B_FZD6_LRP6	Wnt7b - (Fzd6+Lrp6)	WNT	Secreted Signaling	KEGG: mmu04310; PMID: 23209147
IM-ATL_0	ISOM-jDTL_8	Wnt7b	FZD6_LRP6	1.13083667589338e-05	0	WNT7B_FZD6_LRP6	Wnt7b - (Fzd6+Lrp6)	WNT	Secreted Signaling	KEGG: mmu04310; PMID: 23209147
deepIM-CD_0	upperIM-jDTL_1	Wnt7b	FZD6_LRP6	0.000283398	0	WNT7B_FZD6_LRP6	Wnt7b - (Fzd6+Lrp6)	WNT	Secreted Signaling	KEGG: mmu04310; PMID: 23209147
OM-CD_4	upperIM-jDTL_1	Wnt7b	FZD6_LRP6	2.9231795951093e-05	0	WNT7B_FZD6_LRP6	Wnt7b - (Fzd6+Lrp6)	WNT	Secreted Signaling	KEGG: mmu04310; PMID: 23209147
injuredLOH_4	upperIM-jDTL_1	Wnt7b	FZD6_LRP6	1.56659769823287e-06	0	WNT7B_FZD6_LRP6	Wnt7b - (Fzd6+Lrp6)	WNT	Secreted Signaling	KEGG: mmu04310; PMID: 23209147
ISOM-cDTL_7	upperIM-jDTL_1	Wnt7b	FZD6_LRP6	9.54912750128812e-06	0.02	WNT7B_FZD6_LRP6	Wnt7b - (Fzd6+Lrp6)	WNT	Secreted Signaling	KEGG: mmu04310; PMID: 23209147
upperIM-jDTL_1	upperIM-jDTL_1	Wnt7b	FZD6_LRP6	0.000207223	0	WNT7B_FZD6_LRP6	Wnt7b - (Fzd6+Lrp6)	WNT	Secreted Signaling	KEGG: mmu04310; PMID: 23209147
lowerIM-TL_5	upperIM-jDTL_1	Wnt7b	FZD6_LRP6	0.000179333	0	WNT7B_FZD6_LRP6	Wnt7b - (Fzd6+Lrp6)	WNT	Secreted Signaling	KEGG: mmu04310; PMID: 23209147
IM-ATL_0	upperIM-jDTL_1	Wnt7b	FZD6_LRP6	9.10579049519308e-05	0	WNT7B_FZD6_LRP6	Wnt7b - (Fzd6+Lrp6)	WNT	Secreted Signaling	KEGG: mmu04310; PMID: 23209147
deepIM-CD_0	lowerIM-TL_5	Wnt7b	FZD6_LRP6	0.00021461	0	WNT7B_FZD6_LRP6	Wnt7b - (Fzd6+Lrp6)	WNT	Secreted Signaling	KEGG: mmu04310; PMID: 23209147
OM-CD_4	lowerIM-TL_5	Wnt7b	FZD6_LRP6	2.21290797364947e-05	0	WNT7B_FZD6_LRP6	Wnt7b - (Fzd6+Lrp6)	WNT	Secreted Signaling	KEGG: mmu04310; PMID: 23209147
injuredLOH_4	lowerIM-TL_5	Wnt7b	FZD6_LRP6	1.1862083767727e-06	0	WNT7B_FZD6_LRP6	Wnt7b - (Fzd6+Lrp6)	WNT	Secreted Signaling	KEGG: mmu04310; PMID: 23209147
ISOM-TAL_6	lowerIM-TL_5	Wnt7b	FZD6_LRP6	2.31291608078185e-05	0	WNT7B_FZD6_LRP6	Wnt7b - (Fzd6+Lrp6)	WNT	Secreted Signaling	KEGG: mmu04310; PMID: 23209147
ISOM-cDTL_7	lowerIM-TL_5	Wnt7b	FZD6_LRP6	7.22778491650695e-06	0	WNT7B_FZD6_LRP6	Wnt7b - (Fzd6+Lrp6)	WNT	Secreted Signaling	KEGG: mmu04310; PMID: 23209147
upperIM-jDTL_1	lowerIM-TL_5	Wnt7b	FZD6_LRP6	0.000156914	0	WNT7B_FZD6_LRP6	Wnt7b - (Fzd6+Lrp6)	WNT	Secreted Signaling	KEGG: mmu04310; PMID: 23209147
lowerIM-TL_5	lowerIM-TL_5	Wnt7b	FZD6_LRP6	0.000135804	0	WNT7B_FZD6_LRP6	Wnt7b - (Fzd6+Lrp6)	WNT	Secreted Signaling	KEGG: mmu04310; PMID: 23209147
IM-ATL_0	lowerIM-TL_5	Wnt7b	FZD6_LRP6	6.89243916998221e-05	0	WNT7B_FZD6_LRP6	Wnt7b - (Fzd6+Lrp6)	WNT	Secreted Signaling	KEGG: mmu04310; PMID: 23209147
InjuredCD_5	OM-CD_4	Wnt7b	FZD8_LRP6	1.15970543451409e-07	0	WNT7B_FZD8_LRP6	Wnt7b - (Fzd8+Lrp6)	WNT	Secreted Signaling	KEGG: mmu04310; PMID: 23209147
deepIM-CD_0	OM-CD_4	Wnt7b	FZD8_LRP6	6.83411768027751e-05	0	WNT7B_FZD8_LRP6	Wnt7b - (Fzd8+Lrp6)	WNT	Secreted Signaling	KEGG: mmu04310; PMID: 23209147
OM-CD_4	OM-CD_4	Wnt7b	FZD8_LRP6	7.04888897028917e-06	0	WNT7B_FZD8_LRP6	Wnt7b - (Fzd8+Lrp6)	WNT	Secreted Signaling	KEGG: mmu04310; PMID: 23209147
injuredLOH_4	OM-CD_4	Wnt7b	FZD8_LRP6	3.77777166544223e-07	0	WNT7B_FZD8_LRP6	Wnt7b - (Fzd8+Lrp6)	WNT	Secreted Signaling	KEGG: mmu04310; PMID: 23209147
ISOM-TAL_6	OM-CD_4	Wnt7b	FZD8_LRP6	7.36794325861027e-06	0	WNT7B_FZD8_LRP6	Wnt7b - (Fzd8+Lrp6)	WNT	Secreted Signaling	KEGG: mmu04310; PMID: 23209147
ISOM-cDTL_7	OM-CD_4	Wnt7b	FZD8_LRP6	2.30260695936379e-06	0	WNT7B_FZD8_LRP6	Wnt7b - (Fzd8+Lrp6)	WNT	Secreted Signaling	KEGG: mmu04310; PMID: 23209147
ISOM-jDTL_8	OM-CD_4	Wnt7b	FZD8_LRP6	9.25578081493512e-07	0	WNT7B_FZD8_LRP6	Wnt7b - (Fzd8+Lrp6)	WNT	Secreted Signaling	KEGG: mmu04310; PMID: 23209147
upperIM-jDTL_1	OM-CD_4	Wnt7b	FZD8_LRP6	4.99711369554966e-05	0	WNT7B_FZD8_LRP6	Wnt7b - (Fzd8+Lrp6)	WNT	Secreted Signaling	KEGG: mmu04310; PMID: 23209147
lowerIM-TL_5	OM-CD_4	Wnt7b	FZD8_LRP6	4.3245873358684e-05	0	WNT7B_FZD8_LRP6	Wnt7b - (Fzd8+Lrp6)	WNT	Secreted Signaling	KEGG: mmu04310; PMID: 23209147
IM-ATL_0	OM-CD_4	Wnt7b	FZD8_LRP6	2.19571340033982e-05	0	WNT7B_FZD8_LRP6	Wnt7b - (Fzd8+Lrp6)	WNT	Secreted Signaling	KEGG: mmu04310; PMID: 23209147
InjuredCD_5	myoFib_0	Wnt9b	FZD1_LRP6	5.08722894409550e-09	0	WNT9B_FZD1_LRP6	Wnt9b - (Fzd1+Lrp6)	WNT	Secreted Signaling	KEGG: mmu04310; PMID: 23209147
deepIM-CD_0	myoFib_0	Wnt9b	FZD1_LRP6	9.93556914923815e-07	0	WNT9B_FZD1_LRP6	Wnt9b - (Fzd1+Lrp6)	WNT	Secreted Signaling	KEGG: mmu04310; PMID: 23209147
IM-CD_2	myoFib_0	Wnt9b	FZD1_LRP6	3.17079222179326e-07	0	WNT9B_FZD1_LRP6	Wnt9b - (Fzd1+Lrp6)	WNT	Secreted Signaling	KEGG: mmu04310; PMID: 23209147
OM-CD_1	myoFib_0	Wnt9b	FZD1_LRP6	1.78606193229865e-07	0	WNT9B_FZD1_LRP6	Wnt9b - (Fzd1+Lrp6)	WNT	Secreted Signaling	KEGG: mmu04310; PMID: 23209147
OM-CD_4	myoFib_0	Wnt9b	FZD1_LRP6	9.61511365852588e-08	0	WNT9B_FZD1_LRP6	Wnt9b - (Fzd1+Lrp6)	WNT	Secreted Signaling	KEGG: mmu04310; PMID: 23209147
InjuredCD_5	deepIM-CD_0	Wnt9b	FZD1_LRP6	1.734905796886e-06	0	WNT9B_FZD1_LRP6	Wnt9b - (Fzd1+Lrp6)	WNT	Secreted Signaling	KEGG: mmu04310; PMID: 23209147
deepIM-CD_0	deepIM-CD_0	Wnt9b	FZD1_LRP6	0.000339384	0	WNT9B_FZD1_LRP6	Wnt9b - (Fzd1+Lrp6)	WNT	Secreted Signaling	KEGG: mmu04310; PMID: 23209147
IM-CD_2	deepIM-CD_0	Wnt9b	FZD1_LRP6	0.000107815	0	WNT9B_FZD1_LRP6	Wnt9b - (Fzd1+Lrp6)	WNT	Secreted Signaling	KEGG: mmu04310; PMID: 23209147
OM-CD_1	deepIM-CD_0	Wnt9b	FZD1_LRP6	6.06737389417002e-05	0	WNT9B_FZD1_LRP6	Wnt9b - (Fzd1+Lrp6)	WNT	Secreted Signaling	KEGG: mmu04310; PMID: 23209147
OM-CD_4	deepIM-CD_0	Wnt9b	FZD1_LRP6	3.27233212653982e-05	0	WNT9B_FZD1_LRP6	Wnt9b - (Fzd1+Lrp6)	WNT	Secreted Signaling	KEGG: mmu04310; PMID: 23209147
InjuredCD_5	OM-CD_4	Wnt9b	FZD1_LRP6	4.52586530771171e-07	0	WNT9B_FZD1_LRP6	Wnt9b - (Fzd1+Lrp6)	WNT	Secreted Signaling	KEGG: mmu04310; PMID: 23209147
deepIM-CD_0	OM-CD_4	Wnt9b	FZD1_LRP6	8.83882029571212e-05	0	WNT9B_FZD1_LRP6	Wnt9b - (Fzd1+Lrp6)	WNT	Secreted Signaling	KEGG: mmu04310; PMID: 23209147
IM-CD_2	OM-CD_4	Wnt9b	FZD1_LRP6	2.82112562463077e-05	0	WNT9B_FZD1_LRP6	Wnt9b - (Fzd1+Lrp6)	WNT	Secreted Signaling	KEGG: mmu04310; PMID: 23209147
OM-CD_1	OM-CD_4	Wnt9b	FZD1_LRP6	1.58913989721382e-05	0	WNT9B_FZD1_LRP6	Wnt9b - (Fzd1+Lrp6)	WNT	Secreted Signaling	KEGG: mmu04310; PMID: 23209147
OM-CD_4	OM-CD_4	Wnt9b	FZD1_LRP6	8.55457866298695e-06	0	WNT9B_FZD1_LRP6	Wnt9b - (Fzd1+Lrp6)	WNT	Secreted Signaling	KEGG: mmu04310; PMID: 23209147
InjuredCD_5	Fib_1	Wnt9b	FZD2_LRP6	2.6696953017126e-07	0	WNT9B_FZD2_LRP6	Wnt9b - (Fzd2+Lrp6)	WNT	Secreted Signaling	KEGG: mmu04310; PMID: 23209147
deepIM-CD_0	Fib_1	Wnt9b	FZD2_LRP6	5.21608746469951e-05	0	WNT9B_FZD2_LRP6	Wnt9b - (Fzd2+Lrp6)	WNT	Secreted Signaling	KEGG: mmu04310; PMID: 23209147
IM-CD_2	Fib_1	Wnt9b	FZD2_LRP6	1.66278055144362e-05	0	WNT9B_FZD2_LRP6	Wnt9b - (Fzd2+Lrp6)	WNT	Secreted Signaling	KEGG: mmu04310; PMID: 23209147
OM-CD_1	Fib_1	Wnt9b	FZD2_LRP6	9.36404468222937e-06	0	WNT9B_FZD2_LRP6	Wnt9b - (Fzd2+Lrp6)	WNT	Secreted Signaling	KEGG: mmu04310; PMID: 23209147
OM-CD_4	Fib_1	Wnt9b	FZD2_LRP6	5.0433242939022e-06	0	WNT9B_FZD2_LRP6	Wnt9b - (Fzd2+Lrp6)	WNT	Secreted Signaling	KEGG: mmu04310; PMID: 23209147
InjuredCD_5	Fib_6	Wnt9b	FZD2_LRP6	2.23372250662802e-07	0	WNT9B_FZD2_LRP6	Wnt9b - (Fzd2+Lrp6)	WNT	Secreted Signaling	KEGG: mmu04310; PMID: 23209147
deepIM-CD_0	Fib_6	Wnt9b	FZD2_LRP6	4.36483458155139e-05	0	WNT9B_FZD2_LRP6	Wnt9b - (Fzd2+Lrp6)	WNT	Secreted Signaling	KEGG: mmu04310; PMID: 23209147
IM-CD_2	Fib_6	Wnt9b	FZD2_LRP6	1.39091777006998e-05	0	WNT9B_FZD2_LRP6	Wnt9b - (Fzd2+Lrp6)	WNT	Secreted Signaling	KEGG: mmu04310; PMID: 23209147
OM-CD_1	Fib_6	Wnt9b	FZD2_LRP6	7.83245148983261e-06	0	WNT9B_FZD2_LRP6	Wnt9b - (Fzd2+Lrp6)	WNT	Secreted Signaling	KEGG: mmu04310; PMID: 23209147
OM-CD_4	Fib_6	Wnt9b	FZD2_LRP6	4.21904480837334e-06	0	WNT9B_FZD2_LRP6	Wnt9b - (Fzd2+Lrp6)	WNT	Secreted Signaling	KEGG: mmu04310; PMID: 23209147
InjuredCD_5	deepIM-CD_0	Wnt9b	FZD4_LRP6	1.66230224068988e-06	0	WNT9B_FZD4_LRP6	Wnt9b - (Fzd4+Lrp6)	WNT	Secreted Signaling	KEGG: mmu04310; PMID: 23209147
deepIM-CD_0	deepIM-CD_0	Wnt9b	FZD4_LRP6	0.000325251	0	WNT9B_FZD4_LRP6	Wnt9b - (Fzd4+Lrp6)	WNT	Secreted Signaling	KEGG: mmu04310; PMID: 23209147
IM-CD_2	deepIM-CD_0	Wnt9b	FZD4_LRP6	0.000103263	0	WNT9B_FZD4_LRP6	Wnt9b - (Fzd4+Lrp6)	WNT	Secreted Signaling	KEGG: mmu04310; PMID: 23209147
OM-CD_1	deepIM-CD_0	Wnt9b	FZD4_LRP6	5.81047767928291e-05	0	WNT9B_FZD4_LRP6	Wnt9b - (Fzd4+Lrp6)	WNT	Secreted Signaling	KEGG: mmu04310; PMID: 23209147
OM-CD_4	deepIM-CD_0	Wnt9b	FZD4_LRP6	3.13453921406721e-05	0	WNT9B_FZD4_LRP6	Wnt9b - (Fzd4+Lrp6)	WNT	Secreted Signaling	KEGG: mmu04310; PMID: 23209147
InjuredCD_5	OM-CD_1	Wnt9b	FZD4_LRP6	1.72206024074785e-06	0	WNT9B_FZD4_LRP6	Wnt9b - (Fzd4+Lrp6)	WNT	Secreted Signaling	KEGG: mmu04310; PMID: 23209147
deepIM-CD_0	OM-CD_1	Wnt9b	FZD4_LRP6	0.000336347	0	WNT9B_FZD4_LRP6	Wnt9b - (Fzd4+Lrp6)	WNT	Secreted Signaling	KEGG: mmu04310; PMID: 23209147
IM-CD_2	OM-CD_1	Wnt9b	FZD4_LRP6	0.000107321	0	WNT9B_FZD4_LRP6	Wnt9b - (Fzd4+Lrp6)	WNT	Secreted Signaling	KEGG: mmu04310; PMID: 23209147
OM-CD_1	OM-CD_1	Wnt9b	FZD4_LRP6	6.04502389594788e-05	0	WNT9B_FZD4_LRP6	Wnt9b - (Fzd4+Lrp6)	WNT	Secreted Signaling	KEGG: mmu04310; PMID: 23209147
OM-CD_4	OM-CD_1	Wnt9b	FZD4_LRP6	3.25451991182636e-05	0	WNT9B_FZD4_LRP6	Wnt9b - (Fzd4+Lrp6)	WNT	Secreted Signaling	KEGG: mmu04310; PMID: 23209147
InjuredCD_5	OM-CD_4	Wnt9b	FZD4_LRP6	1.02712734540919e-06	0	WNT9B_FZD4_LRP6	Wnt9b - (Fzd4+Lrp6)	WNT	Secreted Signaling	KEGG: mmu04310; PMID: 23209147
deepIM-CD_0	OM-CD_4	Wnt9b	FZD4_LRP6	0.000198883	0	WNT9B_FZD4_LRP6	Wnt9b - (Fzd4+Lrp6)	WNT	Secreted Signaling	KEGG: mmu04310; PMID: 23209147
IM-CD_2	OM-CD_4	Wnt9b	FZD4_LRP6	6.50456913231662e-05	0	WNT9B_FZD4_LRP6	Wnt9b - (Fzd4+Lrp6)	WNT	Secreted Signaling	KEGG: mmu04310; PMID: 23209147
OM-CD_1	OM-CD_4	Wnt9b	FZD4_LRP6	3.68282415938867e-05	0	WNT9B_FZD4_LRP6	Wnt9b - (Fzd4+Lrp6)	WNT	Secreted Signaling	KEGG: mmu04310; PMID: 23209147
OM-CD_4	OM-CD_4	Wnt9b	FZD4_LRP6	1.96286791944543e-05	0	WNT9B_FZD4_LRP6	Wnt9b - (Fzd4+Lrp6)	WNT	Secreted Signaling	KEGG: mmu04310; PMID: 23209147
InjuredCD_5	ISOM-TAL_6	Wnt9b	FZD4_LRP6	2.13337039514697e-06	0	WNT9B_FZD4_LRP6	Wnt9b - (Fzd4+Lrp6)	WNT	Secreted Signaling	KEGG: mmu04310; PMID: 23209147
deepIM-CD_0	ISOM-TAL_6	Wnt9b	FZD4_LRP6	0.00040954	0	WNT9B_FZD4_LRP6	Wnt9b - (Fzd4+Lrp6)	WNT	Secreted Signaling	KEGG: mmu04310; PMID: 23209147
IM-CD_2	ISOM-TAL_6	Wnt9b	FZD4_LRP6	0.000137325	0	WNT9B_FZD4_LRP6	Wnt9b - (Fzd4+Lrp6)	WNT	Secreted Signaling	KEGG: mmu04310; PMID: 23209147
OM-CD_1	ISOM-TAL_6	Wnt9b	FZD4_LRP6	7.81728169299282e-05	0	WNT9B_FZD4_LRP6	Wnt9b - (Fzd4+Lrp6)	WNT	Secreted Signaling	KEGG: mmu04310; PMID: 23209147
OM-CD_4	ISOM-TAL_6	Wnt9b	FZD4_LRP6	4.12315004965652e-05	0	WNT9B_FZD4_LRP6	Wnt9b - (Fzd4+Lrp6)	WNT	Secreted Signaling	KEGG: mmu04310; PMID: 23209147
InjuredCD_5	ISOM-cDTL_7	Wnt9b	FZD4_LRP6	7.52608816717202e-07	0	WNT9B_FZD4_LRP6	Wnt9b - (Fzd4+Lrp6)	WNT	Secreted Signaling	KEGG: mmu04310; PMID: 23209147
deepIM-CD_0	ISOM-cDTL_7	Wnt9b	FZD4_LRP6	0.00014504	0	WNT9B_FZD4_LRP6	Wnt9b - (Fzd4+Lrp6)	WNT	Secreted Signaling	KEGG: mmu04310; PMID: 23209147
IM-CD_2	ISOM-cDTL_7	Wnt9b	FZD4_LRP6	4.80874342466028e-05	0	WNT9B_FZD4_LRP6	Wnt9b - (Fzd4+Lrp6)	WNT	Secreted Signaling	KEGG: mmu04310; PMID: 23209147
OM-CD_1	ISOM-cDTL_7	Wnt9b	FZD4_LRP6	2.73064709775138e-05	0	WNT9B_FZD4_LRP6	Wnt9b - (Fzd4+Lrp6)	WNT	Secreted Signaling	KEGG: mmu04310; PMID: 23209147
OM-CD_4	ISOM-cDTL_7	Wnt9b	FZD4_LRP6	1.4471385921086e-05	0	WNT9B_FZD4_LRP6	Wnt9b - (Fzd4+Lrp6)	WNT	Secreted Signaling	KEGG: mmu04310; PMID: 23209147
InjuredCD_5	ISOM-jDTL_8	Wnt9b	FZD4_LRP6	1.77501683011793e-07	0	WNT9B_FZD4_LRP6	Wnt9b - (Fzd4+Lrp6)	WNT	Secreted Signaling	KEGG: mmu04310; PMID: 23209147
deepIM-CD_0	ISOM-jDTL_8	Wnt9b	FZD4_LRP6	3.4638454016306e-05	0	WNT9B_FZD4_LRP6	Wnt9b - (Fzd4+Lrp6)	WNT	Secreted Signaling	KEGG: mmu04310; PMID: 23209147
IM-CD_2	ISOM-jDTL_8	Wnt9b	FZD4_LRP6	1.10799699595759e-05	0	WNT9B_FZD4_LRP6	Wnt9b - (Fzd4+Lrp6)	WNT	Secreted Signaling	KEGG: mmu04310; PMID: 23209147
OM-CD_1	ISOM-jDTL_8	Wnt9b	FZD4_LRP6	6.24417946783503e-06	0	WNT9B_FZD4_LRP6	Wnt9b - (Fzd4+Lrp6)	WNT	Secreted Signaling	KEGG: mmu04310; PMID: 23209147
OM-CD_4	ISOM-jDTL_8	Wnt9b	FZD4_LRP6	3.35836120212676e-06	0	WNT9B_FZD4_LRP6	Wnt9b - (Fzd4+Lrp6)	WNT	Secreted Signaling	KEGG: mmu04310; PMID: 23209147
InjuredCD_5	IM-ATL_0	Wnt9b	FZD4_LRP6	1.84276455342227e-06	0	WNT9B_FZD4_LRP6	Wnt9b - (Fzd4+Lrp6)	WNT	Secreted Signaling	KEGG: mmu04310; PMID: 23209147
deepIM-CD_0	IM-ATL_0	Wnt9b	FZD4_LRP6	0.000360185	0	WNT9B_FZD4_LRP6	Wnt9b - (Fzd4+Lrp6)	WNT	Secreted Signaling	KEGG: mmu04310; PMID: 23209147
IM-CD_2	IM-ATL_0	Wnt9b	FZD4_LRP6	0.000114691	0	WNT9B_FZD4_LRP6	Wnt9b - (Fzd4+Lrp6)	WNT	Secreted Signaling	KEGG: mmu04310; PMID: 23209147
OM-CD_1	IM-ATL_0	Wnt9b	FZD4_LRP6	6.45737858537686e-05	0	WNT9B_FZD4_LRP6	Wnt9b - (Fzd4+Lrp6)	WNT	Secreted Signaling	KEGG: mmu04310; PMID: 23209147
OM-CD_4	IM-ATL_0	Wnt9b	FZD4_LRP6	3.47941306388777e-05	0	WNT9B_FZD4_LRP6	Wnt9b - (Fzd4+Lrp6)	WNT	Secreted Signaling	KEGG: mmu04310; PMID: 23209147
InjuredCD_5	Endo_b	Wnt9b	FZD4_LRP6	2.18098810398312e-07	0	WNT9B_FZD4_LRP6	Wnt9b - (Fzd4+Lrp6)	WNT	Secreted Signaling	KEGG: mmu04310; PMID: 23209147
deepIM-CD_0	Endo_b	Wnt9b	FZD4_LRP6	4.26365082540966e-05	0	WNT9B_FZD4_LRP6	Wnt9b - (Fzd4+Lrp6)	WNT	Secreted Signaling	KEGG: mmu04310; PMID: 23209147
IM-CD_2	Endo_b	Wnt9b	FZD4_LRP6	1.35699998850708e-05	0	WNT9B_FZD4_LRP6	Wnt9b - (Fzd4+Lrp6)	WNT	Secreted Signaling	KEGG: mmu04310; PMID: 23209147
OM-CD_1	Endo_b	Wnt9b	FZD4_LRP6	7.63951322820601e-06	0	WNT9B_FZD4_LRP6	Wnt9b - (Fzd4+Lrp6)	WNT	Secreted Signaling	KEGG: mmu04310; PMID: 23209147
OM-CD_4	Endo_b	Wnt9b	FZD4_LRP6	4.11715901575121e-06	0	WNT9B_FZD4_LRP6	Wnt9b - (Fzd4+Lrp6)	WNT	Secreted Signaling	KEGG: mmu04310; PMID: 23209147
InjuredCD_5	deepIM-CD_0	Wnt9b	FZD5_LRP6	1.22548999576447e-06	0	WNT9B_FZD5_LRP6	Wnt9b - (Fzd5+Lrp6)	WNT	Secreted Signaling	KEGG: mmu04310; PMID: 23209147
deepIM-CD_0	deepIM-CD_0	Wnt9b	FZD5_LRP6	0.000240092	0	WNT9B_FZD5_LRP6	Wnt9b - (Fzd5+Lrp6)	WNT	Secreted Signaling	KEGG: mmu04310; PMID: 23209147
IM-CD_2	deepIM-CD_0	Wnt9b	FZD5_LRP6	7.59503566272727e-05	0	WNT9B_FZD5_LRP6	Wnt9b - (Fzd5+Lrp6)	WNT	Secreted Signaling	KEGG: mmu04310; PMID: 23209147
OM-CD_1	deepIM-CD_0	Wnt9b	FZD5_LRP6	4.27043670771285e-05	0	WNT9B_FZD5_LRP6	Wnt9b - (Fzd5+Lrp6)	WNT	Secreted Signaling	KEGG: mmu04310; PMID: 23209147
OM-CD_4	deepIM-CD_0	Wnt9b	FZD5_LRP6	2.30709598609857e-05	0	WNT9B_FZD5_LRP6	Wnt9b - (Fzd5+Lrp6)	WNT	Secreted Signaling	KEGG: mmu04310; PMID: 23209147
InjuredCD_5	ISOM-TAL_6	Wnt9b	FZD5_LRP6	4.34092723193874e-07	0	WNT9B_FZD5_LRP6	Wnt9b - (Fzd5+Lrp6)	WNT	Secreted Signaling	KEGG: mmu04310; PMID: 23209147
deepIM-CD_0	ISOM-TAL_6	Wnt9b	FZD5_LRP6	8.4935263412685e-05	0	WNT9B_FZD5_LRP6	Wnt9b - (Fzd5+Lrp6)	WNT	Secreted Signaling	KEGG: mmu04310; PMID: 23209147
IM-CD_2	ISOM-TAL_6	Wnt9b	FZD5_LRP6	2.69664132343452e-05	0	WNT9B_FZD5_LRP6	Wnt9b - (Fzd5+Lrp6)	WNT	Secreted Signaling	KEGG: mmu04310; PMID: 23209147
OM-CD_1	ISOM-TAL_6	Wnt9b	FZD5_LRP6	1.51736583530485e-05	0	WNT9B_FZD5_LRP6	Wnt9b - (Fzd5+Lrp6)	WNT	Secreted Signaling	KEGG: mmu04310; PMID: 23209147
OM-CD_4	ISOM-TAL_6	Wnt9b	FZD5_LRP6	8.18557824732621e-06	0	WNT9B_FZD5_LRP6	Wnt9b - (Fzd5+Lrp6)	WNT	Secreted Signaling	KEGG: mmu04310; PMID: 23209147
InjuredCD_5	InjuredCD_5	Wnt9b	FZD6_LRP6	1.21840946907584e-08	0	WNT9B_FZD6_LRP6	Wnt9b - (Fzd6+Lrp6)	WNT	Secreted Signaling	KEGG: mmu04310; PMID: 23209147
deepIM-CD_0	InjuredCD_5	Wnt9b	FZD6_LRP6	2.382676459084e-06	0	WNT9B_FZD6_LRP6	Wnt9b - (Fzd6+Lrp6)	WNT	Secreted Signaling	KEGG: mmu04310; PMID: 23209147
IM-CD_2	InjuredCD_5	Wnt9b	FZD6_LRP6	7.57632737055476e-07	0	WNT9B_FZD6_LRP6	Wnt9b - (Fzd6+Lrp6)	WNT	Secreted Signaling	KEGG: mmu04310; PMID: 23209147
OM-CD_1	InjuredCD_5	Wnt9b	FZD6_LRP6	4.26443266647853e-07	0	WNT9B_FZD6_LRP6	Wnt9b - (Fzd6+Lrp6)	WNT	Secreted Signaling	KEGG: mmu04310; PMID: 23209147
OM-CD_4	InjuredCD_5	Wnt9b	FZD6_LRP6	2.29908950134325e-07	0	WNT9B_FZD6_LRP6	Wnt9b - (Fzd6+Lrp6)	WNT	Secreted Signaling	KEGG: mmu04310; PMID: 23209147
InjuredCD_5	deepIM-CD_0	Wnt9b	FZD6_LRP6	4.17069477988164e-06	0	WNT9B_FZD6_LRP6	Wnt9b - (Fzd6+Lrp6)	WNT	Secreted Signaling	KEGG: mmu04310; PMID: 23209147
deepIM-CD_0	deepIM-CD_0	Wnt9b	FZD6_LRP6	0.000810049	0	WNT9B_FZD6_LRP6	Wnt9b - (Fzd6+Lrp6)	WNT	Secreted Signaling	KEGG: mmu04310; PMID: 23209147
IM-CD_2	deepIM-CD_0	Wnt9b	FZD6_LRP6	0.000262619	0	WNT9B_FZD6_LRP6	Wnt9b - (Fzd6+Lrp6)	WNT	Secreted Signaling	KEGG: mmu04310; PMID: 23209147
OM-CD_1	deepIM-CD_0	Wnt9b	FZD6_LRP6	0.000148417	0	WNT9B_FZD6_LRP6	Wnt9b - (Fzd6+Lrp6)	WNT	Secreted Signaling	KEGG: mmu04310; PMID: 23209147
OM-CD_4	deepIM-CD_0	Wnt9b	FZD6_LRP6	7.93888089992139e-05	0	WNT9B_FZD6_LRP6	Wnt9b - (Fzd6+Lrp6)	WNT	Secreted Signaling	KEGG: mmu04310; PMID: 23209147
InjuredCD_5	OM-CD_4	Wnt9b	FZD6_LRP6	5.40192656356471e-07	0	WNT9B_FZD6_LRP6	Wnt9b - (Fzd6+Lrp6)	WNT	Secreted Signaling	KEGG: mmu04310; PMID: 23209147
deepIM-CD_0	OM-CD_4	Wnt9b	FZD6_LRP6	0.000105359	0	WNT9B_FZD6_LRP6	Wnt9b - (Fzd6+Lrp6)	WNT	Secreted Signaling	KEGG: mmu04310; PMID: 23209147
IM-CD_2	OM-CD_4	Wnt9b	FZD6_LRP6	3.37528568369834e-05	0	WNT9B_FZD6_LRP6	Wnt9b - (Fzd6+Lrp6)	WNT	Secreted Signaling	KEGG: mmu04310; PMID: 23209147
OM-CD_1	OM-CD_4	Wnt9b	FZD6_LRP6	1.90275959292673e-05	0	WNT9B_FZD6_LRP6	Wnt9b - (Fzd6+Lrp6)	WNT	Secreted Signaling	KEGG: mmu04310; PMID: 23209147
OM-CD_4	OM-CD_4	Wnt9b	FZD6_LRP6	1.02275025622726e-05	0	WNT9B_FZD6_LRP6	Wnt9b - (Fzd6+Lrp6)	WNT	Secreted Signaling	KEGG: mmu04310; PMID: 23209147
InjuredCD_5	injuredLOH_4	Wnt9b	FZD6_LRP6	1.29395516775035e-08	0	WNT9B_FZD6_LRP6	Wnt9b - (Fzd6+Lrp6)	WNT	Secreted Signaling	KEGG: mmu04310; PMID: 23209147
deepIM-CD_0	injuredLOH_4	Wnt9b	FZD6_LRP6	2.52955610572525e-06	0	WNT9B_FZD6_LRP6	Wnt9b - (Fzd6+Lrp6)	WNT	Secreted Signaling	KEGG: mmu04310; PMID: 23209147
IM-CD_2	injuredLOH_4	Wnt9b	FZD6_LRP6	8.0510344970393e-07	0	WNT9B_FZD6_LRP6	Wnt9b - (Fzd6+Lrp6)	WNT	Secreted Signaling	KEGG: mmu04310; PMID: 23209147
OM-CD_1	injuredLOH_4	Wnt9b	FZD6_LRP6	4.53251675052408e-07	0	WNT9B_FZD6_LRP6	Wnt9b - (Fzd6+Lrp6)	WNT	Secreted Signaling	KEGG: mmu04310; PMID: 23209147
OM-CD_4	injuredLOH_4	Wnt9b	FZD6_LRP6	2.44268624922331e-07	0	WNT9B_FZD6_LRP6	Wnt9b - (Fzd6+Lrp6)	WNT	Secreted Signaling	KEGG: mmu04310; PMID: 23209147
InjuredCD_5	ISOM-TAL_6	Wnt9b	FZD6_LRP6	8.48816689544507e-07	0	WNT9B_FZD6_LRP6	Wnt9b - (Fzd6+Lrp6)	WNT	Secreted Signaling	KEGG: mmu04310; PMID: 23209147
deepIM-CD_0	ISOM-TAL_6	Wnt9b	FZD6_LRP6	0.000165305	0	WNT9B_FZD6_LRP6	Wnt9b - (Fzd6+Lrp6)	WNT	Secreted Signaling	KEGG: mmu04310; PMID: 23209147
IM-CD_2	ISOM-TAL_6	Wnt9b	FZD6_LRP6	5.31830798731597e-05	0	WNT9B_FZD6_LRP6	Wnt9b - (Fzd6+Lrp6)	WNT	Secreted Signaling	KEGG: mmu04310; PMID: 23209147
OM-CD_1	ISOM-TAL_6	Wnt9b	FZD6_LRP6	3.00076553428801e-05	0	WNT9B_FZD6_LRP6	Wnt9b - (Fzd6+Lrp6)	WNT	Secreted Signaling	KEGG: mmu04310; PMID: 23209147
OM-CD_4	ISOM-TAL_6	Wnt9b	FZD6_LRP6	1.61015257039532e-05	0	WNT9B_FZD6_LRP6	Wnt9b - (Fzd6+Lrp6)	WNT	Secreted Signaling	KEGG: mmu04310; PMID: 23209147
InjuredCD_5	ISOM-jDTL_8	Wnt9b	FZD6_LRP6	1.70456483058947e-07	0	WNT9B_FZD6_LRP6	Wnt9b - (Fzd6+Lrp6)	WNT	Secreted Signaling	KEGG: mmu04310; PMID: 23209147
deepIM-CD_0	ISOM-jDTL_8	Wnt9b	FZD6_LRP6	3.32735867298807e-05	0	WNT9B_FZD6_LRP6	Wnt9b - (Fzd6+Lrp6)	WNT	Secreted Signaling	KEGG: mmu04310; PMID: 23209147
IM-CD_2	ISOM-jDTL_8	Wnt9b	FZD6_LRP6	1.0634369393208e-05	0	WNT9B_FZD6_LRP6	Wnt9b - (Fzd6+Lrp6)	WNT	Secreted Signaling	KEGG: mmu04310; PMID: 23209147
OM-CD_1	ISOM-jDTL_8	Wnt9b	FZD6_LRP6	5.99200674947519e-06	0	WNT9B_FZD6_LRP6	Wnt9b - (Fzd6+Lrp6)	WNT	Secreted Signaling	KEGG: mmu04310; PMID: 23209147
OM-CD_4	ISOM-jDTL_8	Wnt9b	FZD6_LRP6	3.22383665197236e-06	0	WNT9B_FZD6_LRP6	Wnt9b - (Fzd6+Lrp6)	WNT	Secreted Signaling	KEGG: mmu04310; PMID: 23209147
InjuredCD_5	upperIM-jDTL_1	Wnt9b	FZD6_LRP6	1.37816075612112e-06	0	WNT9B_FZD6_LRP6	Wnt9b - (Fzd6+Lrp6)	WNT	Secreted Signaling	KEGG: mmu04310; PMID: 23209147
deepIM-CD_0	upperIM-jDTL_1	Wnt9b	FZD6_LRP6	0.000269629	0	WNT9B_FZD6_LRP6	Wnt9b - (Fzd6+Lrp6)	WNT	Secreted Signaling	KEGG: mmu04310; PMID: 23209147
IM-CD_2	upperIM-jDTL_1	Wnt9b	FZD6_LRP6	8.56272317611391e-05	0	WNT9B_FZD6_LRP6	Wnt9b - (Fzd6+Lrp6)	WNT	Secreted Signaling	KEGG: mmu04310; PMID: 23209147
OM-CD_1	upperIM-jDTL_1	Wnt9b	FZD6_LRP6	4.81838780682593e-05	0	WNT9B_FZD6_LRP6	Wnt9b - (Fzd6+Lrp6)	WNT	Secreted Signaling	KEGG: mmu04310; PMID: 23209147
OM-CD_4	upperIM-jDTL_1	Wnt9b	FZD6_LRP6	2.59906066952882e-05	0	WNT9B_FZD6_LRP6	Wnt9b - (Fzd6+Lrp6)	WNT	Secreted Signaling	KEGG: mmu04310; PMID: 23209147
InjuredCD_5	lowerIM-TL_5	Wnt9b	FZD6_LRP6	1.04345247257025e-06	0	WNT9B_FZD6_LRP6	Wnt9b - (Fzd6+Lrp6)	WNT	Secreted Signaling	KEGG: mmu04310; PMID: 23209147
deepIM-CD_0	lowerIM-TL_5	Wnt9b	FZD6_LRP6	0.000204176	0	WNT9B_FZD6_LRP6	Wnt9b - (Fzd6+Lrp6)	WNT	Secreted Signaling	KEGG: mmu04310; PMID: 23209147
IM-CD_2	lowerIM-TL_5	Wnt9b	FZD6_LRP6	6.48135821208582e-05	0	WNT9B_FZD6_LRP6	Wnt9b - (Fzd6+Lrp6)	WNT	Secreted Signaling	KEGG: mmu04310; PMID: 23209147
OM-CD_1	lowerIM-TL_5	Wnt9b	FZD6_LRP6	3.64685137668449e-05	0	WNT9B_FZD6_LRP6	Wnt9b - (Fzd6+Lrp6)	WNT	Secreted Signaling	KEGG: mmu04310; PMID: 23209147
OM-CD_4	lowerIM-TL_5	Wnt9b	FZD6_LRP6	1.9674630027418e-05	0	WNT9B_FZD6_LRP6	Wnt9b - (Fzd6+Lrp6)	WNT	Secreted Signaling	KEGG: mmu04310; PMID: 23209147
InjuredCD_5	OM-CD_4	Wnt9b	FZD8_LRP6	3.32333338515908e-07	0	WNT9B_FZD8_LRP6	Wnt9b - (Fzd8+Lrp6)	WNT	Secreted Signaling	KEGG: mmu04310; PMID: 23209147
deepIM-CD_0	OM-CD_4	Wnt9b	FZD8_LRP6	6.50203161146097e-05	0	WNT9B_FZD8_LRP6	Wnt9b - (Fzd8+Lrp6)	WNT	Secreted Signaling	KEGG: mmu04310; PMID: 23209147
IM-CD_2	OM-CD_4	Wnt9b	FZD8_LRP6	2.06476078444016e-05	0	WNT9B_FZD8_LRP6	Wnt9b - (Fzd8+Lrp6)	WNT	Secreted Signaling	KEGG: mmu04310; PMID: 23209147
OM-CD_1	OM-CD_4	Wnt9b	FZD8_LRP6	1.16186168725121e-05	0	WNT9B_FZD8_LRP6	Wnt9b - (Fzd8+Lrp6)	WNT	Secreted Signaling	KEGG: mmu04310; PMID: 23209147
OM-CD_4	OM-CD_4	Wnt9b	FZD8_LRP6	6.26728109607932e-06	0	WNT9B_FZD8_LRP6	Wnt9b - (Fzd8+Lrp6)	WNT	Secreted Signaling	KEGG: mmu04310; PMID: 23209147
Fib_1	myoFib_0	Wnt5a	Fzd1	3.9485921190635e-07	0	WNT5A_FZD1	Wnt5a - Fzd1	ncWNT	Secreted Signaling	KEGG: mmu04310
Fib_2	myoFib_0	Wnt5a	Fzd1	3.34848413188518e-07	0	WNT5A_FZD1	Wnt5a - Fzd1	ncWNT	Secreted Signaling	KEGG: mmu04310
Fib_3	myoFib_0	Wnt5a	Fzd1	7.45034089193972e-08	0	WNT5A_FZD1	Wnt5a - Fzd1	ncWNT	Secreted Signaling	KEGG: mmu04310
Fib_6	myoFib_0	Wnt5a	Fzd1	2.21463724269429e-07	0	WNT5A_FZD1	Wnt5a - Fzd1	ncWNT	Secreted Signaling	KEGG: mmu04310
myoFib_0	myoFib_0	Wnt5a	Fzd1	3.57993578499315e-09	0	WNT5A_FZD1	Wnt5a - Fzd1	ncWNT	Secreted Signaling	KEGG: mmu04310
Fib/myoFib_4	myoFib_0	Wnt5a	Fzd1	2.08694994581729e-08	0	WNT5A_FZD1	Wnt5a - Fzd1	ncWNT	Secreted Signaling	KEGG: mmu04310
injuredLOH_4	myoFib_0	Wnt5a	Fzd1	1.49056611556109e-09	0	WNT5A_FZD1	Wnt5a - Fzd1	ncWNT	Secreted Signaling	KEGG: mmu04310
ISOM-TAL_6	myoFib_0	Wnt5a	Fzd1	1.80077866232586e-08	0	WNT5A_FZD1	Wnt5a - Fzd1	ncWNT	Secreted Signaling	KEGG: mmu04310
lowerIM-TL_5	myoFib_0	Wnt5a	Fzd1	1.63467500524023e-07	0	WNT5A_FZD1	Wnt5a - Fzd1	ncWNT	Secreted Signaling	KEGG: mmu04310
Endo_b	myoFib_0	Wnt5a	Fzd1	1.35573730727551e-07	0	WNT5A_FZD1	Wnt5a - Fzd1	ncWNT	Secreted Signaling	KEGG: mmu04310
Fib_1	deepIM-CD_0	Wnt5a	Fzd1	4.46171469907686e-05	0	WNT5A_FZD1	Wnt5a - Fzd1	ncWNT	Secreted Signaling	KEGG: mmu04310
Fib_2	deepIM-CD_0	Wnt5a	Fzd1	3.73725819686946e-05	0	WNT5A_FZD1	Wnt5a - Fzd1	ncWNT	Secreted Signaling	KEGG: mmu04310
Fib_3	deepIM-CD_0	Wnt5a	Fzd1	8.1897356595432e-06	0	WNT5A_FZD1	Wnt5a - Fzd1	ncWNT	Secreted Signaling	KEGG: mmu04310
Fib_6	deepIM-CD_0	Wnt5a	Fzd1	2.49464785997863e-05	0	WNT5A_FZD1	Wnt5a - Fzd1	ncWNT	Secreted Signaling	KEGG: mmu04310
myoFib_0	deepIM-CD_0	Wnt5a	Fzd1	4.00528202278608e-07	0	WNT5A_FZD1	Wnt5a - Fzd1	ncWNT	Secreted Signaling	KEGG: mmu04310
Fib/myoFib_4	deepIM-CD_0	Wnt5a	Fzd1	2.2873648034387e-06	0	WNT5A_FZD1	Wnt5a - Fzd1	ncWNT	Secreted Signaling	KEGG: mmu04310
injuredLOH_4	deepIM-CD_0	Wnt5a	Fzd1	1.62789403624751e-07	0	WNT5A_FZD1	Wnt5a - Fzd1	ncWNT	Secreted Signaling	KEGG: mmu04310
ISOM-TAL_6	deepIM-CD_0	Wnt5a	Fzd1	1.95984896931587e-06	0	WNT5A_FZD1	Wnt5a - Fzd1	ncWNT	Secreted Signaling	KEGG: mmu04310
lowerIM-TL_5	deepIM-CD_0	Wnt5a	Fzd1	1.78638380648999e-05	0	WNT5A_FZD1	Wnt5a - Fzd1	ncWNT	Secreted Signaling	KEGG: mmu04310
Endo_b	deepIM-CD_0	Wnt5a	Fzd1	1.50586813892983e-05	0	WNT5A_FZD1	Wnt5a - Fzd1	ncWNT	Secreted Signaling	KEGG: mmu04310
Fib_1	OM-CD_4	Wnt5a	Fzd1	1.32585720676171e-05	0	WNT5A_FZD1	Wnt5a - Fzd1	ncWNT	Secreted Signaling	KEGG: mmu04310
Fib_2	OM-CD_4	Wnt5a	Fzd1	1.1132718375996e-05	0	WNT5A_FZD1	Wnt5a - Fzd1	ncWNT	Secreted Signaling	KEGG: mmu04310
Fib_3	OM-CD_4	Wnt5a	Fzd1	2.44683092033852e-06	0	WNT5A_FZD1	Wnt5a - Fzd1	ncWNT	Secreted Signaling	KEGG: mmu04310
Fib_6	OM-CD_4	Wnt5a	Fzd1	7.41773437215847e-06	0	WNT5A_FZD1	Wnt5a - Fzd1	ncWNT	Secreted Signaling	KEGG: mmu04310
myoFib_0	OM-CD_4	Wnt5a	Fzd1	1.19254544428298e-07	0	WNT5A_FZD1	Wnt5a - Fzd1	ncWNT	Secreted Signaling	KEGG: mmu04310
Fib/myoFib_4	OM-CD_4	Wnt5a	Fzd1	6.83777500871073e-07	0	WNT5A_FZD1	Wnt5a - Fzd1	ncWNT	Secreted Signaling	KEGG: mmu04310
injuredLOH_4	OM-CD_4	Wnt5a	Fzd1	4.86971711367722e-08	0	WNT5A_FZD1	Wnt5a - Fzd1	ncWNT	Secreted Signaling	KEGG: mmu04310
ISOM-TAL_6	OM-CD_4	Wnt5a	Fzd1	5.86665695169187e-07	0	WNT5A_FZD1	Wnt5a - Fzd1	ncWNT	Secreted Signaling	KEGG: mmu04310
lowerIM-TL_5	OM-CD_4	Wnt5a	Fzd1	5.34319141312102e-06	0	WNT5A_FZD1	Wnt5a - Fzd1	ncWNT	Secreted Signaling	KEGG: mmu04310
Endo_b	OM-CD_4	Wnt5a	Fzd1	4.48997558019437e-06	0	WNT5A_FZD1	Wnt5a - Fzd1	ncWNT	Secreted Signaling	KEGG: mmu04310
Fib_1	Fib_1	Wnt5a	Fzd2	2.99745816595898e-05	0	WNT5A_FZD2	Wnt5a - Fzd2	ncWNT	Secreted Signaling	KEGG: mmu04310
Fib_2	Fib_1	Wnt5a	Fzd2	2.53851770247299e-05	0	WNT5A_FZD2	Wnt5a - Fzd2	ncWNT	Secreted Signaling	KEGG: mmu04310
Fib_3	Fib_1	Wnt5a	Fzd2	5.63877182780319e-06	0	WNT5A_FZD2	Wnt5a - Fzd2	ncWNT	Secreted Signaling	KEGG: mmu04310
Fib_6	Fib_1	Wnt5a	Fzd2	1.68061329078164e-05	0	WNT5A_FZD2	Wnt5a - Fzd2	ncWNT	Secreted Signaling	KEGG: mmu04310
myoFib_0	Fib_1	Wnt5a	Fzd2	2.71469806913497e-07	0	WNT5A_FZD2	Wnt5a - Fzd2	ncWNT	Secreted Signaling	KEGG: mmu04310
Fib/myoFib_4	Fib_1	Wnt5a	Fzd2	1.57899315383926e-06	0	WNT5A_FZD2	Wnt5a - Fzd2	ncWNT	Secreted Signaling	KEGG: mmu04310
injuredLOH_4	Fib_1	Wnt5a	Fzd2	1.12732232941916e-07	0	WNT5A_FZD2	Wnt5a - Fzd2	ncWNT	Secreted Signaling	KEGG: mmu04310
ISOM-TAL_6	Fib_1	Wnt5a	Fzd2	1.36141113524985e-06	0	WNT5A_FZD2	Wnt5a - Fzd2	ncWNT	Secreted Signaling	KEGG: mmu04310
lowerIM-TL_5	Fib_1	Wnt5a	Fzd2	1.23639725623555e-05	0	WNT5A_FZD2	Wnt5a - Fzd2	ncWNT	Secreted Signaling	KEGG: mmu04310
Endo_b	Fib_1	Wnt5a	Fzd2	1.0272577668244e-05	0	WNT5A_FZD2	Wnt5a - Fzd2	ncWNT	Secreted Signaling	KEGG: mmu04310
Fib_1	Fib_6	Wnt5a	Fzd2	1.94134660636436e-05	0	WNT5A_FZD2	Wnt5a - Fzd2	ncWNT	Secreted Signaling	KEGG: mmu04310
Fib_2	Fib_6	Wnt5a	Fzd2	1.64574789665487e-05	0	WNT5A_FZD2	Wnt5a - Fzd2	ncWNT	Secreted Signaling	KEGG: mmu04310
Fib_3	Fib_6	Wnt5a	Fzd2	3.6602339009377e-06	0	WNT5A_FZD2	Wnt5a - Fzd2	ncWNT	Secreted Signaling	KEGG: mmu04310
Fib_6	Fib_6	Wnt5a	Fzd2	1.08874644010969e-05	0	WNT5A_FZD2	Wnt5a - Fzd2	ncWNT	Secreted Signaling	KEGG: mmu04310
myoFib_0	Fib_6	Wnt5a	Fzd2	1.7596208486173e-07	0	WNT5A_FZD2	Wnt5a - Fzd2	ncWNT	Secreted Signaling	KEGG: mmu04310
Fib/myoFib_4	Fib_6	Wnt5a	Fzd2	1.02520183501053e-06	0	WNT5A_FZD2	Wnt5a - Fzd2	ncWNT	Secreted Signaling	KEGG: mmu04310
injuredLOH_4	Fib_6	Wnt5a	Fzd2	7.32158916873945e-08	0	WNT5A_FZD2	Wnt5a - Fzd2	ncWNT	Secreted Signaling	KEGG: mmu04310
ISOM-TAL_6	Fib_6	Wnt5a	Fzd2	8.84447532064455e-07	0	WNT5A_FZD2	Wnt5a - Fzd2	ncWNT	Secreted Signaling	KEGG: mmu04310
lowerIM-TL_5	Fib_6	Wnt5a	Fzd2	8.02958388018222e-06	0	WNT5A_FZD2	Wnt5a - Fzd2	ncWNT	Secreted Signaling	KEGG: mmu04310
Endo_b	Fib_6	Wnt5a	Fzd2	6.66243759303998e-06	0	WNT5A_FZD2	Wnt5a - Fzd2	ncWNT	Secreted Signaling	KEGG: mmu04310
Fib_1	deepIM-CD_0	Wnt5a	Fzd4	4.09498335149176e-05	0	WNT5A_FZD4	Wnt5a - Fzd4	ncWNT	Secreted Signaling	KEGG: mmu04310
Fib_2	deepIM-CD_0	Wnt5a	Fzd4	3.42873337475716e-05	0	WNT5A_FZD4	Wnt5a - Fzd4	ncWNT	Secreted Signaling	KEGG: mmu04310
Fib_3	deepIM-CD_0	Wnt5a	Fzd4	7.51006839600362e-06	0	WNT5A_FZD4	Wnt5a - Fzd4	ncWNT	Secreted Signaling	KEGG: mmu04310
Fib_6	deepIM-CD_0	Wnt5a	Fzd4	2.28937273762386e-05	0	WNT5A_FZD4	Wnt5a - Fzd4	ncWNT	Secreted Signaling	KEGG: mmu04310
myoFib_0	deepIM-CD_0	Wnt5a	Fzd4	3.67491180683098e-07	0	WNT5A_FZD4	Wnt5a - Fzd4	ncWNT	Secreted Signaling	KEGG: mmu04310
Fib/myoFib_4	deepIM-CD_0	Wnt5a	Fzd4	2.09734614910844e-06	0	WNT5A_FZD4	Wnt5a - Fzd4	ncWNT	Secreted Signaling	KEGG: mmu04310
injuredLOH_4	deepIM-CD_0	Wnt5a	Fzd4	1.49249549771463e-07	0	WNT5A_FZD4	Wnt5a - Fzd4	ncWNT	Secreted Signaling	KEGG: mmu04310
ISOM-TAL_6	deepIM-CD_0	Wnt5a	Fzd4	1.79664799874936e-06	0	WNT5A_FZD4	Wnt5a - Fzd4	ncWNT	Secreted Signaling	KEGG: mmu04310
lowerIM-TL_5	deepIM-CD_0	Wnt5a	Fzd4	1.63783422443378e-05	0	WNT5A_FZD4	Wnt5a - Fzd4	ncWNT	Secreted Signaling	KEGG: mmu04310
Endo_b	deepIM-CD_0	Wnt5a	Fzd4	1.38134379904795e-05	0	WNT5A_FZD4	Wnt5a - Fzd4	ncWNT	Secreted Signaling	KEGG: mmu04310
Fib_1	OM-CD_1	Wnt5a	Fzd4	0.000105635	0	WNT5A_FZD4	Wnt5a - Fzd4	ncWNT	Secreted Signaling	KEGG: mmu04310
Fib_2	OM-CD_1	Wnt5a	Fzd4	8.93797623894883e-05	0	WNT5A_FZD4	Wnt5a - Fzd4	ncWNT	Secreted Signaling	KEGG: mmu04310
Fib_3	OM-CD_1	Wnt5a	Fzd4	1.98313636575992e-05	0	WNT5A_FZD4	Wnt5a - Fzd4	ncWNT	Secreted Signaling	KEGG: mmu04310
Fib_6	OM-CD_1	Wnt5a	Fzd4	5.92135917809439e-05	0	WNT5A_FZD4	Wnt5a - Fzd4	ncWNT	Secreted Signaling	KEGG: mmu04310
myoFib_0	OM-CD_1	Wnt5a	Fzd4	9.56000771512855e-07	0	WNT5A_FZD4	Wnt5a - Fzd4	ncWNT	Secreted Signaling	KEGG: mmu04310
Fib/myoFib_4	OM-CD_1	Wnt5a	Fzd4	5.55204992807649e-06	0	WNT5A_FZD4	Wnt5a - Fzd4	ncWNT	Secreted Signaling	KEGG: mmu04310
injuredLOH_4	OM-CD_1	Wnt5a	Fzd4	3.96282805840608e-07	0	WNT5A_FZD4	Wnt5a - Fzd4	ncWNT	Secreted Signaling	KEGG: mmu04310
ISOM-TAL_6	OM-CD_1	Wnt5a	Fzd4	4.78445891949851e-06	0	WNT5A_FZD4	Wnt5a - Fzd4	ncWNT	Secreted Signaling	KEGG: mmu04310
lowerIM-TL_5	OM-CD_1	Wnt5a	Fzd4	4.34645595924483e-05	0	WNT5A_FZD4	Wnt5a - Fzd4	ncWNT	Secreted Signaling	KEGG: mmu04310
Endo_b	OM-CD_1	Wnt5a	Fzd4	3.61562635812504e-05	0	WNT5A_FZD4	Wnt5a - Fzd4	ncWNT	Secreted Signaling	KEGG: mmu04310
Fib_1	OM-CD_4	Wnt5a	Fzd4	6.61099102455617e-05	0	WNT5A_FZD4	Wnt5a - Fzd4	ncWNT	Secreted Signaling	KEGG: mmu04310
Fib_2	OM-CD_4	Wnt5a	Fzd4	5.71491076343972e-05	0	WNT5A_FZD4	Wnt5a - Fzd4	ncWNT	Secreted Signaling	KEGG: mmu04310
Fib_3	OM-CD_4	Wnt5a	Fzd4	1.30317893049088e-05	0	WNT5A_FZD4	Wnt5a - Fzd4	ncWNT	Secreted Signaling	KEGG: mmu04310
Fib_6	OM-CD_4	Wnt5a	Fzd4	3.72570553763618e-05	0	WNT5A_FZD4	Wnt5a - Fzd4	ncWNT	Secreted Signaling	KEGG: mmu04310
myoFib_0	OM-CD_4	Wnt5a	Fzd4	6.08661881211536e-07	0	WNT5A_FZD4	Wnt5a - Fzd4	ncWNT	Secreted Signaling	KEGG: mmu04310
Fib/myoFib_4	OM-CD_4	Wnt5a	Fzd4	3.66808085391719e-06	0	WNT5A_FZD4	Wnt5a - Fzd4	ncWNT	Secreted Signaling	KEGG: mmu04310
injuredLOH_4	OM-CD_4	Wnt5a	Fzd4	2.63547487900489e-07	0	WNT5A_FZD4	Wnt5a - Fzd4	ncWNT	Secreted Signaling	KEGG: mmu04310
ISOM-TAL_6	OM-CD_4	Wnt5a	Fzd4	3.20267443291464e-06	0	WNT5A_FZD4	Wnt5a - Fzd4	ncWNT	Secreted Signaling	KEGG: mmu04310
lowerIM-TL_5	OM-CD_4	Wnt5a	Fzd4	2.88728645618825e-05	0	WNT5A_FZD4	Wnt5a - Fzd4	ncWNT	Secreted Signaling	KEGG: mmu04310
Endo_b	OM-CD_4	Wnt5a	Fzd4	2.33167874969466e-05	0	WNT5A_FZD4	Wnt5a - Fzd4	ncWNT	Secreted Signaling	KEGG: mmu04310
Fib_1	ISOM-TAL_6	Wnt5a	Fzd4	0.000177351	0	WNT5A_FZD4	Wnt5a - Fzd4	ncWNT	Secreted Signaling	KEGG: mmu04310
Fib_2	ISOM-TAL_6	Wnt5a	Fzd4	0.000155535	0	WNT5A_FZD4	Wnt5a - Fzd4	ncWNT	Secreted Signaling	KEGG: mmu04310
Fib_3	ISOM-TAL_6	Wnt5a	Fzd4	3.61524909050295e-05	0	WNT5A_FZD4	Wnt5a - Fzd4	ncWNT	Secreted Signaling	KEGG: mmu04310
Fib_6	ISOM-TAL_6	Wnt5a	Fzd4	0.000100304	0	WNT5A_FZD4	Wnt5a - Fzd4	ncWNT	Secreted Signaling	KEGG: mmu04310
myoFib_0	ISOM-TAL_6	Wnt5a	Fzd4	1.65170758284542e-06	0	WNT5A_FZD4	Wnt5a - Fzd4	ncWNT	Secreted Signaling	KEGG: mmu04310
Fib/myoFib_4	ISOM-TAL_6	Wnt5a	Fzd4	1.02153374228588e-05	0	WNT5A_FZD4	Wnt5a - Fzd4	ncWNT	Secreted Signaling	KEGG: mmu04310
injuredLOH_4	ISOM-TAL_6	Wnt5a	Fzd4	7.37493282518336e-07	0	WNT5A_FZD4	Wnt5a - Fzd4	ncWNT	Secreted Signaling	KEGG: mmu04310
ISOM-TAL_6	ISOM-TAL_6	Wnt5a	Fzd4	9.00513885564675e-06	0	WNT5A_FZD4	Wnt5a - Fzd4	ncWNT	Secreted Signaling	KEGG: mmu04310
lowerIM-TL_5	ISOM-TAL_6	Wnt5a	Fzd4	8.07280547527586e-05	0	WNT5A_FZD4	Wnt5a - Fzd4	ncWNT	Secreted Signaling	KEGG: mmu04310
Endo_b	ISOM-TAL_6	Wnt5a	Fzd4	6.3833157465803e-05	0	WNT5A_FZD4	Wnt5a - Fzd4	ncWNT	Secreted Signaling	KEGG: mmu04310
Fib_1	ISOM-cDTL_7	Wnt5a	Fzd4	4.56765309340357e-05	0	WNT5A_FZD4	Wnt5a - Fzd4	ncWNT	Secreted Signaling	KEGG: mmu04310
Fib_2	ISOM-cDTL_7	Wnt5a	Fzd4	3.98327288629848e-05	0	WNT5A_FZD4	Wnt5a - Fzd4	ncWNT	Secreted Signaling	KEGG: mmu04310
Fib_3	ISOM-cDTL_7	Wnt5a	Fzd4	9.18883184304955e-06	0	WNT5A_FZD4	Wnt5a - Fzd4	ncWNT	Secreted Signaling	KEGG: mmu04310
Fib_6	ISOM-cDTL_7	Wnt5a	Fzd4	2.57973427148867e-05	0	WNT5A_FZD4	Wnt5a - Fzd4	ncWNT	Secreted Signaling	KEGG: mmu04310
myoFib_0	ISOM-cDTL_7	Wnt5a	Fzd4	4.23487503820126e-07	0	WNT5A_FZD4	Wnt5a - Fzd4	ncWNT	Secreted Signaling	KEGG: mmu04310
Fib/myoFib_4	ISOM-cDTL_7	Wnt5a	Fzd4	2.59242205676039e-06	0	WNT5A_FZD4	Wnt5a - Fzd4	ncWNT	Secreted Signaling	KEGG: mmu04310
injuredLOH_4	ISOM-cDTL_7	Wnt5a	Fzd4	1.86800563715891e-07	0	WNT5A_FZD4	Wnt5a - Fzd4	ncWNT	Secreted Signaling	KEGG: mmu04310
ISOM-TAL_6	ISOM-cDTL_7	Wnt5a	Fzd4	2.27655438453406e-06	0	WNT5A_FZD4	Wnt5a - Fzd4	ncWNT	Secreted Signaling	KEGG: mmu04310
lowerIM-TL_5	ISOM-cDTL_7	Wnt5a	Fzd4	2.04545713129935e-05	0	WNT5A_FZD4	Wnt5a - Fzd4	ncWNT	Secreted Signaling	KEGG: mmu04310
Endo_b	ISOM-cDTL_7	Wnt5a	Fzd4	1.63098414958842e-05	0	WNT5A_FZD4	Wnt5a - Fzd4	ncWNT	Secreted Signaling	KEGG: mmu04310
Fib_1	ISOM-jDTL_8	Wnt5a	Fzd4	1.23823166720861e-05	0	WNT5A_FZD4	Wnt5a - Fzd4	ncWNT	Secreted Signaling	KEGG: mmu04310
Fib_2	ISOM-jDTL_8	Wnt5a	Fzd4	1.04960402833465e-05	0	WNT5A_FZD4	Wnt5a - Fzd4	ncWNT	Secreted Signaling	KEGG: mmu04310
Fib_3	ISOM-jDTL_8	Wnt5a	Fzd4	2.3341307817567e-06	0	WNT5A_FZD4	Wnt5a - Fzd4	ncWNT	Secreted Signaling	KEGG: mmu04310
Fib_6	ISOM-jDTL_8	Wnt5a	Fzd4	6.94410621712018e-06	0	WNT5A_FZD4	Wnt5a - Fzd4	ncWNT	Secreted Signaling	KEGG: mmu04310
myoFib_0	ISOM-jDTL_8	Wnt5a	Fzd4	1.12224717059814e-07	0	WNT5A_FZD4	Wnt5a - Fzd4	ncWNT	Secreted Signaling	KEGG: mmu04310
Fib/myoFib_4	ISOM-jDTL_8	Wnt5a	Fzd4	6.53757733936223e-07	0	WNT5A_FZD4	Wnt5a - Fzd4	ncWNT	Secreted Signaling	KEGG: mmu04310
injuredLOH_4	ISOM-jDTL_8	Wnt5a	Fzd4	4.66876442091142e-08	0	WNT5A_FZD4	Wnt5a - Fzd4	ncWNT	Secreted Signaling	KEGG: mmu04310
ISOM-TAL_6	ISOM-jDTL_8	Wnt5a	Fzd4	5.63972640084487e-07	0	WNT5A_FZD4	Wnt5a - Fzd4	ncWNT	Secreted Signaling	KEGG: mmu04310
lowerIM-TL_5	ISOM-jDTL_8	Wnt5a	Fzd4	5.12025428061099e-06	0	WNT5A_FZD4	Wnt5a - Fzd4	ncWNT	Secreted Signaling	KEGG: mmu04310
Endo_b	ISOM-jDTL_8	Wnt5a	Fzd4	4.24894286709982e-06	0	WNT5A_FZD4	Wnt5a - Fzd4	ncWNT	Secreted Signaling	KEGG: mmu04310
Fib_1	IM-ATL_0	Wnt5a	Fzd4	0.000102378	0	WNT5A_FZD4	Wnt5a - Fzd4	ncWNT	Secreted Signaling	KEGG: mmu04310
Fib_2	IM-ATL_0	Wnt5a	Fzd4	8.62205500227452e-05	0	WNT5A_FZD4	Wnt5a - Fzd4	ncWNT	Secreted Signaling	KEGG: mmu04310
Fib_3	IM-ATL_0	Wnt5a	Fzd4	1.90199223218049e-05	0	WNT5A_FZD4	Wnt5a - Fzd4	ncWNT	Secreted Signaling	KEGG: mmu04310
Fib_6	IM-ATL_0	Wnt5a	Fzd4	5.73206223607435e-05	0	WNT5A_FZD4	Wnt5a - Fzd4	ncWNT	Secreted Signaling	KEGG: mmu04310
myoFib_0	IM-ATL_0	Wnt5a	Fzd4	9.23059283311621e-07	0	WNT5A_FZD4	Wnt5a - Fzd4	ncWNT	Secreted Signaling	KEGG: mmu04310
Fib/myoFib_4	IM-ATL_0	Wnt5a	Fzd4	5.31893983483908e-06	0	WNT5A_FZD4	Wnt5a - Fzd4	ncWNT	Secreted Signaling	KEGG: mmu04310
injuredLOH_4	IM-ATL_0	Wnt5a	Fzd4	3.79128070830518e-07	0	WNT5A_FZD4	Wnt5a - Fzd4	ncWNT	Secreted Signaling	KEGG: mmu04310
ISOM-TAL_6	IM-ATL_0	Wnt5a	Fzd4	4.5712580291205e-06	0	WNT5A_FZD4	Wnt5a - Fzd4	ncWNT	Secreted Signaling	KEGG: mmu04310
lowerIM-TL_5	IM-ATL_0	Wnt5a	Fzd4	4.15928321752407e-05	0	WNT5A_FZD4	Wnt5a - Fzd4	ncWNT	Secreted Signaling	KEGG: mmu04310
Endo_b	IM-ATL_0	Wnt5a	Fzd4	3.48144590853033e-05	0	WNT5A_FZD4	Wnt5a - Fzd4	ncWNT	Secreted Signaling	KEGG: mmu04310
Fib_1	Endo_a	Wnt5a	Fzd4	0.000148687	0	WNT5A_FZD4	Wnt5a - Fzd4	ncWNT	Secreted Signaling	KEGG: mmu04310
Fib_2	Endo_a	Wnt5a	Fzd4	0.000126327	0	WNT5A_FZD4	Wnt5a - Fzd4	ncWNT	Secreted Signaling	KEGG: mmu04310
Fib_3	Endo_a	Wnt5a	Fzd4	2.81740849256915e-05	0	WNT5A_FZD4	Wnt5a - Fzd4	ncWNT	Secreted Signaling	KEGG: mmu04310
Fib_6	Endo_a	Wnt5a	Fzd4	8.34330999647706e-05	0	WNT5A_FZD4	Wnt5a - Fzd4	ncWNT	Secreted Signaling	KEGG: mmu04310
myoFib_0	Endo_a	Wnt5a	Fzd4	1.35008614542516e-06	0	WNT5A_FZD4	Wnt5a - Fzd4	ncWNT	Secreted Signaling	KEGG: mmu04310
Fib/myoFib_4	Endo_a	Wnt5a	Fzd4	7.89559523445216e-06	0	WNT5A_FZD4	Wnt5a - Fzd4	ncWNT	Secreted Signaling	KEGG: mmu04310
injuredLOH_4	Endo_a	Wnt5a	Fzd4	5.64245082549232e-07	0	WNT5A_FZD4	Wnt5a - Fzd4	ncWNT	Secreted Signaling	KEGG: mmu04310
ISOM-TAL_6	Endo_a	Wnt5a	Fzd4	6.82049498595729e-06	0	WNT5A_FZD4	Wnt5a - Fzd4	ncWNT	Secreted Signaling	KEGG: mmu04310
lowerIM-TL_5	Endo_a	Wnt5a	Fzd4	6.18736362069768e-05	0	WNT5A_FZD4	Wnt5a - Fzd4	ncWNT	Secreted Signaling	KEGG: mmu04310
Endo_b	Endo_a	Wnt5a	Fzd4	5.11854302904166e-05	0	WNT5A_FZD4	Wnt5a - Fzd4	ncWNT	Secreted Signaling	KEGG: mmu04310
Fib_1	Endo_b	Wnt5a	Fzd4	1.69333533366725e-05	0	WNT5A_FZD4	Wnt5a - Fzd4	ncWNT	Secreted Signaling	KEGG: mmu04310
Fib_2	Endo_b	Wnt5a	Fzd4	1.43223287703546e-05	0	WNT5A_FZD4	Wnt5a - Fzd4	ncWNT	Secreted Signaling	KEGG: mmu04310
Fib_3	Endo_b	Wnt5a	Fzd4	3.17632228858255e-06	0	WNT5A_FZD4	Wnt5a - Fzd4	ncWNT	Secreted Signaling	KEGG: mmu04310
Fib_6	Endo_b	Wnt5a	Fzd4	9.49112074679782e-06	0	WNT5A_FZD4	Wnt5a - Fzd4	ncWNT	Secreted Signaling	KEGG: mmu04310
myoFib_0	Endo_b	Wnt5a	Fzd4	1.53202115345091e-07	0	WNT5A_FZD4	Wnt5a - Fzd4	ncWNT	Secreted Signaling	KEGG: mmu04310
Fib/myoFib_4	Endo_b	Wnt5a	Fzd4	8.89172926981683e-07	0	WNT5A_FZD4	Wnt5a - Fzd4	ncWNT	Secreted Signaling	KEGG: mmu04310
injuredLOH_4	Endo_b	Wnt5a	Fzd4	6.34585762148838e-08	0	WNT5A_FZD4	Wnt5a - Fzd4	ncWNT	Secreted Signaling	KEGG: mmu04310
ISOM-TAL_6	Endo_b	Wnt5a	Fzd4	7.66074770860911e-07	0	WNT5A_FZD4	Wnt5a - Fzd4	ncWNT	Secreted Signaling	KEGG: mmu04310
lowerIM-TL_5	Endo_b	Wnt5a	Fzd4	6.96031136190354e-06	0	WNT5A_FZD4	Wnt5a - Fzd4	ncWNT	Secreted Signaling	KEGG: mmu04310
Endo_b	Endo_b	Wnt5a	Fzd4	5.79287393132802e-06	0	WNT5A_FZD4	Wnt5a - Fzd4	ncWNT	Secreted Signaling	KEGG: mmu04310
Fib_1	deepIM-CD_0	Wnt5a	Fzd5	2.21958378926985e-05	0	WNT5A_FZD5	Wnt5a - Fzd5	ncWNT	Secreted Signaling	KEGG: mmu04310
Fib_2	deepIM-CD_0	Wnt5a	Fzd5	1.85475338315715e-05	0	WNT5A_FZD5	Wnt5a - Fzd5	ncWNT	Secreted Signaling	KEGG: mmu04310
Fib_3	deepIM-CD_0	Wnt5a	Fzd5	4.05269443782755e-06	0	WNT5A_FZD5	Wnt5a - Fzd5	ncWNT	Secreted Signaling	KEGG: mmu04310
Fib_6	deepIM-CD_0	Wnt5a	Fzd5	1.2402682775383e-05	0	WNT5A_FZD5	Wnt5a - Fzd5	ncWNT	Secreted Signaling	KEGG: mmu04310
myoFib_0	deepIM-CD_0	Wnt5a	Fzd5	1.98869797953365e-07	0	WNT5A_FZD5	Wnt5a - Fzd5	ncWNT	Secreted Signaling	KEGG: mmu04310
Fib/myoFib_4	deepIM-CD_0	Wnt5a	Fzd5	1.1312799082622e-06	0	WNT5A_FZD5	Wnt5a - Fzd5	ncWNT	Secreted Signaling	KEGG: mmu04310
injuredLOH_4	deepIM-CD_0	Wnt5a	Fzd5	8.04581697826743e-08	0	WNT5A_FZD5	Wnt5a - Fzd5	ncWNT	Secreted Signaling	KEGG: mmu04310
ISOM-TAL_6	deepIM-CD_0	Wnt5a	Fzd5	9.6801908839492e-07	0	WNT5A_FZD5	Wnt5a - Fzd5	ncWNT	Secreted Signaling	KEGG: mmu04310
lowerIM-TL_5	deepIM-CD_0	Wnt5a	Fzd5	8.83017045172703e-06	0	WNT5A_FZD5	Wnt5a - Fzd5	ncWNT	Secreted Signaling	KEGG: mmu04310
Endo_b	deepIM-CD_0	Wnt5a	Fzd5	7.46653044747579e-06	0	WNT5A_FZD5	Wnt5a - Fzd5	ncWNT	Secreted Signaling	KEGG: mmu04310
Fib_1	ISOM-TAL_6	Wnt5a	Fzd5	7.49163258185329e-06	0	WNT5A_FZD5	Wnt5a - Fzd5	ncWNT	Secreted Signaling	KEGG: mmu04310
Fib_2	ISOM-TAL_6	Wnt5a	Fzd5	6.2585623299024e-06	0	WNT5A_FZD5	Wnt5a - Fzd5	ncWNT	Secreted Signaling	KEGG: mmu04310
Fib_3	ISOM-TAL_6	Wnt5a	Fzd5	1.36707131983979e-06	0	WNT5A_FZD5	Wnt5a - Fzd5	ncWNT	Secreted Signaling	KEGG: mmu04310
Fib_6	ISOM-TAL_6	Wnt5a	Fzd5	4.18592007637116e-06	0	WNT5A_FZD5	Wnt5a - Fzd5	ncWNT	Secreted Signaling	KEGG: mmu04310
myoFib_0	ISOM-TAL_6	Wnt5a	Fzd5	6.7108880786636e-08	0	WNT5A_FZD5	Wnt5a - Fzd5	ncWNT	Secreted Signaling	KEGG: mmu04310
Fib/myoFib_4	ISOM-TAL_6	Wnt5a	Fzd5	3.81584404428815e-07	0	WNT5A_FZD5	Wnt5a - Fzd5	ncWNT	Secreted Signaling	KEGG: mmu04310
injuredLOH_4	ISOM-TAL_6	Wnt5a	Fzd5	2.71367733949432e-08	0	WNT5A_FZD5	Wnt5a - Fzd5	ncWNT	Secreted Signaling	KEGG: mmu04310
ISOM-TAL_6	ISOM-TAL_6	Wnt5a	Fzd5	3.26467839440414e-07	0	WNT5A_FZD5	Wnt5a - Fzd5	ncWNT	Secreted Signaling	KEGG: mmu04310
lowerIM-TL_5	ISOM-TAL_6	Wnt5a	Fzd5	2.97826107809569e-06	0	WNT5A_FZD5	Wnt5a - Fzd5	ncWNT	Secreted Signaling	KEGG: mmu04310
Endo_b	ISOM-TAL_6	Wnt5a	Fzd5	2.51919765959423e-06	0	WNT5A_FZD5	Wnt5a - Fzd5	ncWNT	Secreted Signaling	KEGG: mmu04310
Fib_1	InjuredCD_5	Wnt5a	Fzd6	8.66783435252519e-07	0	WNT5A_FZD6	Wnt5a - Fzd6	ncWNT	Secreted Signaling	KEGG: mmu04310
Fib_2	InjuredCD_5	Wnt5a	Fzd6	7.32818195160553e-07	0	WNT5A_FZD6	Wnt5a - Fzd6	ncWNT	Secreted Signaling	KEGG: mmu04310
Fib_3	InjuredCD_5	Wnt5a	Fzd6	1.62434030766751e-07	0	WNT5A_FZD6	Wnt5a - Fzd6	ncWNT	Secreted Signaling	KEGG: mmu04310
Fib_6	InjuredCD_5	Wnt5a	Fzd6	4.85778735436567e-07	0	WNT5A_FZD6	Wnt5a - Fzd6	ncWNT	Secreted Signaling	KEGG: mmu04310
myoFib_0	InjuredCD_5	Wnt5a	Fzd6	7.83941852059516e-09	0	WNT5A_FZD6	Wnt5a - Fzd6	ncWNT	Secreted Signaling	KEGG: mmu04310
Fib/myoFib_4	InjuredCD_5	Wnt5a	Fzd6	4.54667856596373e-08	0	WNT5A_FZD6	Wnt5a - Fzd6	ncWNT	Secreted Signaling	KEGG: mmu04310
injuredLOH_4	InjuredCD_5	Wnt5a	Fzd6	3.24447238584609e-09	0	WNT5A_FZD6	Wnt5a - Fzd6	ncWNT	Secreted Signaling	KEGG: mmu04310
ISOM-TAL_6	InjuredCD_5	Wnt5a	Fzd6	3.91626267876126e-08	0	WNT5A_FZD6	Wnt5a - Fzd6	ncWNT	Secreted Signaling	KEGG: mmu04310
lowerIM-TL_5	InjuredCD_5	Wnt5a	Fzd6	3.55870379030994e-07	0	WNT5A_FZD6	Wnt5a - Fzd6	ncWNT	Secreted Signaling	KEGG: mmu04310
Endo_b	InjuredCD_5	Wnt5a	Fzd6	2.96349369964594e-07	0	WNT5A_FZD6	Wnt5a - Fzd6	ncWNT	Secreted Signaling	KEGG: mmu04310
Fib_1	deepIM-CD_0	Wnt5a	Fzd6	0.000252595	0	WNT5A_FZD6	Wnt5a - Fzd6	ncWNT	Secreted Signaling	KEGG: mmu04310
Fib_2	deepIM-CD_0	Wnt5a	Fzd6	0.000216378	0	WNT5A_FZD6	Wnt5a - Fzd6	ncWNT	Secreted Signaling	KEGG: mmu04310
Fib_3	deepIM-CD_0	Wnt5a	Fzd6	4.87627435125969e-05	0	WNT5A_FZD6	Wnt5a - Fzd6	ncWNT	Secreted Signaling	KEGG: mmu04310
Fib_6	deepIM-CD_0	Wnt5a	Fzd6	0.000142031	0	WNT5A_FZD6	Wnt5a - Fzd6	ncWNT	Secreted Signaling	KEGG: mmu04310
myoFib_0	deepIM-CD_0	Wnt5a	Fzd6	2.30871542489118e-06	0	WNT5A_FZD6	Wnt5a - Fzd6	ncWNT	Secreted Signaling	KEGG: mmu04310
Fib/myoFib_4	deepIM-CD_0	Wnt5a	Fzd6	1.36932938907199e-05	0	WNT5A_FZD6	Wnt5a - Fzd6	ncWNT	Secreted Signaling	KEGG: mmu04310
injuredLOH_4	deepIM-CD_0	Wnt5a	Fzd6	9.81016660943556e-07	0	WNT5A_FZD6	Wnt5a - Fzd6	ncWNT	Secreted Signaling	KEGG: mmu04310
ISOM-TAL_6	deepIM-CD_0	Wnt5a	Fzd6	1.18875525642593e-05	0	WNT5A_FZD6	Wnt5a - Fzd6	ncWNT	Secreted Signaling	KEGG: mmu04310
lowerIM-TL_5	deepIM-CD_0	Wnt5a	Fzd6	0.000107529	0	WNT5A_FZD6	Wnt5a - Fzd6	ncWNT	Secreted Signaling	KEGG: mmu04310
Endo_b	deepIM-CD_0	Wnt5a	Fzd6	8.79589365373608e-05	0	WNT5A_FZD6	Wnt5a - Fzd6	ncWNT	Secreted Signaling	KEGG: mmu04310
Fib_1	OM-CD_4	Wnt5a	Fzd6	1.88811127038551e-05	0	WNT5A_FZD6	Wnt5a - Fzd6	ncWNT	Secreted Signaling	KEGG: mmu04310
Fib_2	OM-CD_4	Wnt5a	Fzd6	1.59022739493518e-05	0	WNT5A_FZD6	Wnt5a - Fzd6	ncWNT	Secreted Signaling	KEGG: mmu04310
Fib_3	OM-CD_4	Wnt5a	Fzd6	3.50826523228298e-06	0	WNT5A_FZD6	Wnt5a - Fzd6	ncWNT	Secreted Signaling	KEGG: mmu04310
Fib_6	OM-CD_4	Wnt5a	Fzd6	1.05715331762558e-05	0	WNT5A_FZD6	Wnt5a - Fzd6	ncWNT	Secreted Signaling	KEGG: mmu04310
myoFib_0	OM-CD_4	Wnt5a	Fzd6	1.70244236234137e-07	0	WNT5A_FZD6	Wnt5a - Fzd6	ncWNT	Secreted Signaling	KEGG: mmu04310
Fib/myoFib_4	OM-CD_4	Wnt5a	Fzd6	9.81105074420852e-07	0	WNT5A_FZD6	Wnt5a - Fzd6	ncWNT	Secreted Signaling	KEGG: mmu04310
injuredLOH_4	OM-CD_4	Wnt5a	Fzd6	6.99333972844859e-08	0	WNT5A_FZD6	Wnt5a - Fzd6	ncWNT	Secreted Signaling	KEGG: mmu04310
ISOM-TAL_6	OM-CD_4	Wnt5a	Fzd6	8.43223046427296e-07	0	WNT5A_FZD6	Wnt5a - Fzd6	ncWNT	Secreted Signaling	KEGG: mmu04310
lowerIM-TL_5	OM-CD_4	Wnt5a	Fzd6	7.67212642137922e-06	0	WNT5A_FZD6	Wnt5a - Fzd6	ncWNT	Secreted Signaling	KEGG: mmu04310
Endo_b	OM-CD_4	Wnt5a	Fzd6	6.42124527918973e-06	0	WNT5A_FZD6	Wnt5a - Fzd6	ncWNT	Secreted Signaling	KEGG: mmu04310
Fib_1	injuredLOH_4	Wnt5a	Fzd6	6.65188158573664e-07	0	WNT5A_FZD6	Wnt5a - Fzd6	ncWNT	Secreted Signaling	KEGG: mmu04310
Fib_2	injuredLOH_4	Wnt5a	Fzd6	5.60537883666581e-07	0	WNT5A_FZD6	Wnt5a - Fzd6	ncWNT	Secreted Signaling	KEGG: mmu04310
Fib_3	injuredLOH_4	Wnt5a	Fzd6	1.23742926672255e-07	0	WNT5A_FZD6	Wnt5a - Fzd6	ncWNT	Secreted Signaling	KEGG: mmu04310
Fib_6	injuredLOH_4	Wnt5a	Fzd6	3.72488381021532e-07	0	WNT5A_FZD6	Wnt5a - Fzd6	ncWNT	Secreted Signaling	KEGG: mmu04310
myoFib_0	injuredLOH_4	Wnt5a	Fzd6	6.00030290303461e-09	0	WNT5A_FZD6	Wnt5a - Fzd6	ncWNT	Secreted Signaling	KEGG: mmu04310
Fib/myoFib_4	injuredLOH_4	Wnt5a	Fzd6	3.46096875166017e-08	0	WNT5A_FZD6	Wnt5a - Fzd6	ncWNT	Secreted Signaling	KEGG: mmu04310
injuredLOH_4	injuredLOH_4	Wnt5a	Fzd6	2.46736173071303e-09	0	WNT5A_FZD6	Wnt5a - Fzd6	ncWNT	Secreted Signaling	KEGG: mmu04310
ISOM-TAL_6	injuredLOH_4	Wnt5a	Fzd6	2.97546714063163e-08	0	WNT5A_FZD6	Wnt5a - Fzd6	ncWNT	Secreted Signaling	KEGG: mmu04310
lowerIM-TL_5	injuredLOH_4	Wnt5a	Fzd6	2.70677714298644e-07	0	WNT5A_FZD6	Wnt5a - Fzd6	ncWNT	Secreted Signaling	KEGG: mmu04310
Endo_b	injuredLOH_4	Wnt5a	Fzd6	2.26388520641091e-07	0	WNT5A_FZD6	Wnt5a - Fzd6	ncWNT	Secreted Signaling	KEGG: mmu04310
Fib_1	ISOM-TAL_6	Wnt5a	Fzd6	2.9046357424103e-05	0	WNT5A_FZD6	Wnt5a - Fzd6	ncWNT	Secreted Signaling	KEGG: mmu04310
Fib_2	ISOM-TAL_6	Wnt5a	Fzd6	2.44124232614592e-05	0	WNT5A_FZD6	Wnt5a - Fzd6	ncWNT	Secreted Signaling	KEGG: mmu04310
Fib_3	ISOM-TAL_6	Wnt5a	Fzd6	5.37182622002171e-06	0	WNT5A_FZD6	Wnt5a - Fzd6	ncWNT	Secreted Signaling	KEGG: mmu04310
Fib_6	ISOM-TAL_6	Wnt5a	Fzd6	1.62544112169704e-05	0	WNT5A_FZD6	Wnt5a - Fzd6	ncWNT	Secreted Signaling	KEGG: mmu04310
myoFib_0	ISOM-TAL_6	Wnt5a	Fzd6	2.61458797369846e-07	0	WNT5A_FZD6	Wnt5a - Fzd6	ncWNT	Secreted Signaling	KEGG: mmu04310
Fib/myoFib_4	ISOM-TAL_6	Wnt5a	Fzd6	1.50151613563366e-06	0	WNT5A_FZD6	Wnt5a - Fzd6	ncWNT	Secreted Signaling	KEGG: mmu04310
injuredLOH_4	ISOM-TAL_6	Wnt5a	Fzd6	1.06963895513582e-07	0	WNT5A_FZD6	Wnt5a - Fzd6	ncWNT	Secreted Signaling	KEGG: mmu04310
ISOM-TAL_6	ISOM-TAL_6	Wnt5a	Fzd6	1.28896015169636e-06	0	WNT5A_FZD6	Wnt5a - Fzd6	ncWNT	Secreted Signaling	KEGG: mmu04310
lowerIM-TL_5	ISOM-TAL_6	Wnt5a	Fzd6	1.17358275808406e-05	0	WNT5A_FZD6	Wnt5a - Fzd6	ncWNT	Secreted Signaling	KEGG: mmu04310
Endo_b	ISOM-TAL_6	Wnt5a	Fzd6	9.84951984895455e-06	0	WNT5A_FZD6	Wnt5a - Fzd6	ncWNT	Secreted Signaling	KEGG: mmu04310
Fib_1	ISOM-jDTL_8	Wnt5a	Fzd6	1.14410697395111e-05	0	WNT5A_FZD6	Wnt5a - Fzd6	ncWNT	Secreted Signaling	KEGG: mmu04310
Fib_2	ISOM-jDTL_8	Wnt5a	Fzd6	9.68581483382097e-06	0	WNT5A_FZD6	Wnt5a - Fzd6	ncWNT	Secreted Signaling	KEGG: mmu04310
Fib_3	ISOM-jDTL_8	Wnt5a	Fzd6	2.15052233525855e-06	0	WNT5A_FZD6	Wnt5a - Fzd6	ncWNT	Secreted Signaling	KEGG: mmu04310
Fib_6	ISOM-jDTL_8	Wnt5a	Fzd6	6.41418722236466e-06	0	WNT5A_FZD6	Wnt5a - Fzd6	ncWNT	Secreted Signaling	KEGG: mmu04310
myoFib_0	ISOM-jDTL_8	Wnt5a	Fzd6	1.03587796674823e-07	0	WNT5A_FZD6	Wnt5a - Fzd6	ncWNT	Secreted Signaling	KEGG: mmu04310
Fib/myoFib_4	ISOM-jDTL_8	Wnt5a	Fzd6	6.02145800431745e-07	0	WNT5A_FZD6	Wnt5a - Fzd6	ncWNT	Secreted Signaling	KEGG: mmu04310
injuredLOH_4	ISOM-jDTL_8	Wnt5a	Fzd6	4.29856070285616e-08	0	WNT5A_FZD6	Wnt5a - Fzd6	ncWNT	Secreted Signaling	KEGG: mmu04310
ISOM-TAL_6	ISOM-jDTL_8	Wnt5a	Fzd6	5.19061419656149e-07	0	WNT5A_FZD6	Wnt5a - Fzd6	ncWNT	Secreted Signaling	KEGG: mmu04310
lowerIM-TL_5	ISOM-jDTL_8	Wnt5a	Fzd6	4.71455873813177e-06	0	WNT5A_FZD6	Wnt5a - Fzd6	ncWNT	Secreted Signaling	KEGG: mmu04310
Endo_b	ISOM-jDTL_8	Wnt5a	Fzd6	3.91898327416779e-06	0	WNT5A_FZD6	Wnt5a - Fzd6	ncWNT	Secreted Signaling	KEGG: mmu04310
Fib_1	upperIM-jDTL_1	Wnt5a	Fzd6	6.82601908473438e-05	0	WNT5A_FZD6	Wnt5a - Fzd6	ncWNT	Secreted Signaling	KEGG: mmu04310
Fib_2	upperIM-jDTL_1	Wnt5a	Fzd6	5.73575022325043e-05	0	WNT5A_FZD6	Wnt5a - Fzd6	ncWNT	Secreted Signaling	KEGG: mmu04310
Fib_3	upperIM-jDTL_1	Wnt5a	Fzd6	1.26177798741571e-05	0	WNT5A_FZD6	Wnt5a - Fzd6	ncWNT	Secreted Signaling	KEGG: mmu04310
Fib_6	upperIM-jDTL_1	Wnt5a	Fzd6	3.81964177602294e-05	0	WNT5A_FZD6	Wnt5a - Fzd6	ncWNT	Secreted Signaling	KEGG: mmu04310
myoFib_0	upperIM-jDTL_1	Wnt5a	Fzd6	6.14329722594554e-07	0	WNT5A_FZD6	Wnt5a - Fzd6	ncWNT	Secreted Signaling	KEGG: mmu04310
Fib/myoFib_4	upperIM-jDTL_1	Wnt5a	Fzd6	3.52669866071557e-06	0	WNT5A_FZD6	Wnt5a - Fzd6	ncWNT	Secreted Signaling	KEGG: mmu04310
injuredLOH_4	upperIM-jDTL_1	Wnt5a	Fzd6	2.51216408536178e-07	0	WNT5A_FZD6	Wnt5a - Fzd6	ncWNT	Secreted Signaling	KEGG: mmu04310
ISOM-TAL_6	upperIM-jDTL_1	Wnt5a	Fzd6	3.02707658813499e-06	0	WNT5A_FZD6	Wnt5a - Fzd6	ncWNT	Secreted Signaling	KEGG: mmu04310
lowerIM-TL_5	upperIM-jDTL_1	Wnt5a	Fzd6	2.75631777675818e-05	0	WNT5A_FZD6	Wnt5a - Fzd6	ncWNT	Secreted Signaling	KEGG: mmu04310
Endo_b	upperIM-jDTL_1	Wnt5a	Fzd6	2.3139652414638e-05	0	WNT5A_FZD6	Wnt5a - Fzd6	ncWNT	Secreted Signaling	KEGG: mmu04310
Fib_1	lowerIM-TL_5	Wnt5a	Fzd6	5.74898461025356e-05	0	WNT5A_FZD6	Wnt5a - Fzd6	ncWNT	Secreted Signaling	KEGG: mmu04310
Fib_2	lowerIM-TL_5	Wnt5a	Fzd6	4.83921642074013e-05	0	WNT5A_FZD6	Wnt5a - Fzd6	ncWNT	Secreted Signaling	KEGG: mmu04310
Fib_3	lowerIM-TL_5	Wnt5a	Fzd6	1.06684918556556e-05	0	WNT5A_FZD6	Wnt5a - Fzd6	ncWNT	Secreted Signaling	KEGG: mmu04310
Fib_6	lowerIM-TL_5	Wnt5a	Fzd6	3.21839169835927e-05	0	WNT5A_FZD6	Wnt5a - Fzd6	ncWNT	Secreted Signaling	KEGG: mmu04310
myoFib_0	lowerIM-TL_5	Wnt5a	Fzd6	5.18127822544195e-07	0	WNT5A_FZD6	Wnt5a - Fzd6	ncWNT	Secreted Signaling	KEGG: mmu04310
Fib/myoFib_4	lowerIM-TL_5	Wnt5a	Fzd6	2.98309837155594e-06	0	WNT5A_FZD6	Wnt5a - Fzd6	ncWNT	Secreted Signaling	KEGG: mmu04310
injuredLOH_4	lowerIM-TL_5	Wnt5a	Fzd6	2.12601017332166e-07	0	WNT5A_FZD6	Wnt5a - Fzd6	ncWNT	Secreted Signaling	KEGG: mmu04310
ISOM-TAL_6	lowerIM-TL_5	Wnt5a	Fzd6	2.56302908523655e-06	0	WNT5A_FZD6	Wnt5a - Fzd6	ncWNT	Secreted Signaling	KEGG: mmu04310
lowerIM-TL_5	lowerIM-TL_5	Wnt5a	Fzd6	2.33243112274122e-05	0	WNT5A_FZD6	Wnt5a - Fzd6	ncWNT	Secreted Signaling	KEGG: mmu04310
Endo_b	lowerIM-TL_5	Wnt5a	Fzd6	1.95361214525506e-05	0	WNT5A_FZD6	Wnt5a - Fzd6	ncWNT	Secreted Signaling	KEGG: mmu04310
Fib_1	EndoVR/papilla	Wnt5a	Fzd6	5.08019897633763e-05	0	WNT5A_FZD6	Wnt5a - Fzd6	ncWNT	Secreted Signaling	KEGG: mmu04310
Fib_2	EndoVR/papilla	Wnt5a	Fzd6	4.30665135643735e-05	0	WNT5A_FZD6	Wnt5a - Fzd6	ncWNT	Secreted Signaling	KEGG: mmu04310
Fib_3	EndoVR/papilla	Wnt5a	Fzd6	9.57819556418856e-06	0	WNT5A_FZD6	Wnt5a - Fzd6	ncWNT	Secreted Signaling	KEGG: mmu04310
Fib_6	EndoVR/papilla	Wnt5a	Fzd6	2.84907629288251e-05	0	WNT5A_FZD6	Wnt5a - Fzd6	ncWNT	Secreted Signaling	KEGG: mmu04310
myoFib_0	EndoVR/papilla	Wnt5a	Fzd6	4.60464071635002e-07	0	WNT5A_FZD6	Wnt5a - Fzd6	ncWNT	Secreted Signaling	KEGG: mmu04310
Fib/myoFib_4	EndoVR/papilla	Wnt5a	Fzd6	2.68277305836913e-06	0	WNT5A_FZD6	Wnt5a - Fzd6	ncWNT	Secreted Signaling	KEGG: mmu04310
injuredLOH_4	EndoVR/papilla	Wnt5a	Fzd6	1.91592961826773e-07	0	WNT5A_FZD6	Wnt5a - Fzd6	ncWNT	Secreted Signaling	KEGG: mmu04310
ISOM-TAL_6	EndoVR/papilla	Wnt5a	Fzd6	2.31443991606235e-06	0	WNT5A_FZD6	Wnt5a - Fzd6	ncWNT	Secreted Signaling	KEGG: mmu04310
lowerIM-TL_5	EndoVR/papilla	Wnt5a	Fzd6	2.10119954505881e-05	0	WNT5A_FZD6	Wnt5a - Fzd6	ncWNT	Secreted Signaling	KEGG: mmu04310
Endo_b	EndoVR/papilla	Wnt5a	Fzd6	1.7434482999615e-05	0	WNT5A_FZD6	Wnt5a - Fzd6	ncWNT	Secreted Signaling	KEGG: mmu04310
Fib_1	OM-CD_4	Wnt5a	Fzd8	7.13319395675955e-06	0	WNT5A_FZD8	Wnt5a - Fzd8	ncWNT	Secreted Signaling	KEGG: mmu04310
Fib_2	OM-CD_4	Wnt5a	Fzd8	5.96962752074683e-06	0	WNT5A_FZD8	Wnt5a - Fzd8	ncWNT	Secreted Signaling	KEGG: mmu04310
Fib_3	OM-CD_4	Wnt5a	Fzd8	1.30674805815743e-06	0	WNT5A_FZD8	Wnt5a - Fzd8	ncWNT	Secreted Signaling	KEGG: mmu04310
Fib_6	OM-CD_4	Wnt5a	Fzd8	3.98742883998498e-06	0	WNT5A_FZD8	Wnt5a - Fzd8	ncWNT	Secreted Signaling	KEGG: mmu04310
myoFib_0	OM-CD_4	Wnt5a	Fzd8	6.39886796890535e-08	0	WNT5A_FZD8	Wnt5a - Fzd8	ncWNT	Secreted Signaling	KEGG: mmu04310
Fib/myoFib_4	OM-CD_4	Wnt5a	Fzd8	3.64894709756576e-07	0	WNT5A_FZD8	Wnt5a - Fzd8	ncWNT	Secreted Signaling	KEGG: mmu04310
injuredLOH_4	OM-CD_4	Wnt5a	Fzd8	2.59626563087432e-08	0	WNT5A_FZD8	Wnt5a - Fzd8	ncWNT	Secreted Signaling	KEGG: mmu04310
ISOM-TAL_6	OM-CD_4	Wnt5a	Fzd8	3.12492348174796e-07	0	WNT5A_FZD8	Wnt5a - Fzd8	ncWNT	Secreted Signaling	KEGG: mmu04310
lowerIM-TL_5	OM-CD_4	Wnt5a	Fzd8	2.84915880905219e-06	0	WNT5A_FZD8	Wnt5a - Fzd8	ncWNT	Secreted Signaling	KEGG: mmu04310
Endo_b	OM-CD_4	Wnt5a	Fzd8	2.40453294030254e-06	0	WNT5A_FZD8	Wnt5a - Fzd8	ncWNT	Secreted Signaling	KEGG: mmu04310
ISOM-cDTL_7	myoFib_0	Wnt11	Fzd1	4.29995581251413e-08	0	WNT11_FZD1	Wnt11 - Fzd1	ncWNT	Secreted Signaling	KEGG: mmu04310
ISOM-cDTL_7	deepIM-CD_0	Wnt11	Fzd1	4.71128540904727e-06	0	WNT11_FZD1	Wnt11 - Fzd1	ncWNT	Secreted Signaling	KEGG: mmu04310
ISOM-cDTL_7	OM-CD_4	Wnt11	Fzd1	1.4084690997621e-06	0	WNT11_FZD1	Wnt11 - Fzd1	ncWNT	Secreted Signaling	KEGG: mmu04310
ISOM-cDTL_7	Fib_1	Wnt11	Fzd2	3.25323814411321e-06	0	WNT11_FZD2	Wnt11 - Fzd2	ncWNT	Secreted Signaling	KEGG: mmu04310
ISOM-cDTL_7	Fib_6	Wnt11	Fzd2	2.11230783488657e-06	0	WNT11_FZD2	Wnt11 - Fzd2	ncWNT	Secreted Signaling	KEGG: mmu04310
ISOM-cDTL_7	deepIM-CD_0	Wnt11	Fzd4	4.31985848259291e-06	0	WNT11_FZD4	Wnt11 - Fzd4	ncWNT	Secreted Signaling	KEGG: mmu04310
ISOM-cDTL_7	OM-CD_1	Wnt11	Fzd4	1.14387323814328e-05	0	WNT11_FZD4	Wnt11 - Fzd4	ncWNT	Secreted Signaling	KEGG: mmu04310
ISOM-cDTL_7	OM-CD_4	Wnt11	Fzd4	7.56199569358352e-06	0	WNT11_FZD4	Wnt11 - Fzd4	ncWNT	Secreted Signaling	KEGG: mmu04310
ISOM-cDTL_7	ISOM-TAL_6	Wnt11	Fzd4	2.10691835770544e-05	0	WNT11_FZD4	Wnt11 - Fzd4	ncWNT	Secreted Signaling	KEGG: mmu04310
ISOM-cDTL_7	ISOM-cDTL_7	Wnt11	Fzd4	5.34591360480453e-06	0	WNT11_FZD4	Wnt11 - Fzd4	ncWNT	Secreted Signaling	KEGG: mmu04310
ISOM-cDTL_7	ISOM-jDTL_8	Wnt11	Fzd4	1.34698772609923e-06	0	WNT11_FZD4	Wnt11 - Fzd4	ncWNT	Secreted Signaling	KEGG: mmu04310
ISOM-cDTL_7	IM-ATL_0	Wnt11	Fzd4	1.09570377837725e-05	0	WNT11_FZD4	Wnt11 - Fzd4	ncWNT	Secreted Signaling	KEGG: mmu04310
ISOM-cDTL_7	Endo_a	Wnt11	Fzd4	1.62689708358734e-05	0	WNT11_FZD4	Wnt11 - Fzd4	ncWNT	Secreted Signaling	KEGG: mmu04310
ISOM-cDTL_7	Endo_b	Wnt11	Fzd4	1.83191874518489e-06	0	WNT11_FZD4	Wnt11 - Fzd4	ncWNT	Secreted Signaling	KEGG: mmu04310
ISOM-cDTL_7	deepIM-CD_0	Wnt11	Fzd5	2.3299480006778e-06	0	WNT11_FZD5	Wnt11 - Fzd5	ncWNT	Secreted Signaling	KEGG: mmu04310
ISOM-cDTL_7	ISOM-TAL_6	Wnt11	Fzd5	7.85893433245623e-07	0	WNT11_FZD5	Wnt11 - Fzd5	ncWNT	Secreted Signaling	KEGG: mmu04310
ISOM-cDTL_7	InjuredCD_5	Wnt11	Fzd6	9.36718390375407e-08	0	WNT11_FZD6	Wnt11 - Fzd6	ncWNT	Secreted Signaling	KEGG: mmu04310
ISOM-cDTL_7	deepIM-CD_0	Wnt11	Fzd6	2.82219185581462e-05	0	WNT11_FZD6	Wnt11 - Fzd6	ncWNT	Secreted Signaling	KEGG: mmu04310
ISOM-cDTL_7	OM-CD_4	Wnt11	Fzd6	2.02108412617279e-06	0	WNT11_FZD6	Wnt11 - Fzd6	ncWNT	Secreted Signaling	KEGG: mmu04310
ISOM-cDTL_7	injuredLOH_4	Wnt11	Fzd6	7.12972631652205e-08	0	WNT11_FZD6	Wnt11 - Fzd6	ncWNT	Secreted Signaling	KEGG: mmu04310
ISOM-cDTL_7	ISOM-TAL_6	Wnt11	Fzd6	3.09295665259462e-06	0	WNT11_FZD6	Wnt11 - Fzd6	ncWNT	Secreted Signaling	KEGG: mmu04310
ISOM-cDTL_7	ISOM-jDTL_8	Wnt11	Fzd6	1.24060302576959e-06	0	WNT11_FZD6	Wnt11 - Fzd6	ncWNT	Secreted Signaling	KEGG: mmu04310
ISOM-cDTL_7	upperIM-jDTL_1	Wnt11	Fzd6	7.26456388352237e-06	0	WNT11_FZD6	Wnt11 - Fzd6	ncWNT	Secreted Signaling	KEGG: mmu04310
ISOM-cDTL_7	lowerIM-TL_5	Wnt11	Fzd6	6.1451094827823e-06	0	WNT11_FZD6	Wnt11 - Fzd6	ncWNT	Secreted Signaling	KEGG: mmu04310
ISOM-cDTL_7	EndoVR/papilla	Wnt11	Fzd6	5.52753799394692e-06	0	WNT11_FZD6	Wnt11 - Fzd6	ncWNT	Secreted Signaling	KEGG: mmu04310
ISOM-cDTL_7	OM-CD_4	Wnt11	Fzd8	7.51555573114253e-07	0	WNT11_FZD8	Wnt11 - Fzd8	ncWNT	Secreted Signaling	KEGG: mmu04310
ISOM-TAL_6	Fib_2	Egf	Egfr	0.000101245	0	EGF_EGFR	Egf - Egfr	EGF	Secreted Signaling	KEGG: mmu04012
ISOM-TAL_6	Fib_6	Egf	Egfr	5.31441417480468e-05	0	EGF_EGFR	Egf - Egfr	EGF	Secreted Signaling	KEGG: mmu04012
ISOM-TAL_6	InjuredCD_5	Egf	Egfr	2.7651217548331e-06	0	EGF_EGFR	Egf - Egfr	EGF	Secreted Signaling	KEGG: mmu04012
ISOM-TAL_6	deepIM-CD_0	Egf	Egfr	0.00127886	0	EGF_EGFR	Egf - Egfr	EGF	Secreted Signaling	KEGG: mmu04012
ISOM-TAL_6	IM-CD_2	Egf	Egfr	0.000413393	0	EGF_EGFR	Egf - Egfr	EGF	Secreted Signaling	KEGG: mmu04012
ISOM-TAL_6	OM-CD_1	Egf	Egfr	0.000333201	0	EGF_EGFR	Egf - Egfr	EGF	Secreted Signaling	KEGG: mmu04012
ISOM-TAL_6	OM-CD_4	Egf	Egfr	0.000165854	0	EGF_EGFR	Egf - Egfr	EGF	Secreted Signaling	KEGG: mmu04012
ISOM-TAL_6	injuredLOH_4	Egf	Egfr	2.60823677736801e-06	0	EGF_EGFR	Egf - Egfr	EGF	Secreted Signaling	KEGG: mmu04012
ISOM-TAL_6	ISOM-cDTL_7	Egf	Egfr	4.11515990224187e-05	0	EGF_EGFR	Egf - Egfr	EGF	Secreted Signaling	KEGG: mmu04012
ISOM-TAL_6	ISOM-jDTL_8	Egf	Egfr	2.78917764194086e-05	0	EGF_EGFR	Egf - Egfr	EGF	Secreted Signaling	KEGG: mmu04012
ISOM-TAL_6	upperIM-jDTL_1	Egf	Egfr	0.000935612	0	EGF_EGFR	Egf - Egfr	EGF	Secreted Signaling	KEGG: mmu04012
ISOM-TAL_6	lowerIM-TL_5	Egf	Egfr	0.000293262	0	EGF_EGFR	Egf - Egfr	EGF	Secreted Signaling	KEGG: mmu04012
ISOM-TAL_6	InjuredCD_5	Egf	EGFR_ERBB2	1.89041840528321e-06	0	EGF_EGFR_ERBB2	Egf - (Egfr+Erbb2)	EGF	Secreted Signaling	KEGG: mmu04012
ISOM-TAL_6	deepIM-CD_0	Egf	EGFR_ERBB2	0.000770923	0	EGF_EGFR_ERBB2	Egf - (Egfr+Erbb2)	EGF	Secreted Signaling	KEGG: mmu04012
ISOM-TAL_6	OM-CD_4	Egf	EGFR_ERBB2	9.0564709183138e-05	0	EGF_EGFR_ERBB2	Egf - (Egfr+Erbb2)	EGF	Secreted Signaling	KEGG: mmu04012
deepIM-CD_0	Fib_2	Tgfa	Egfr	1.26630240362567e-05	0	TGFA_EGFR	Tgfa - Egfr	EGF	Secreted Signaling	KEGG: mmu04012
OM-CD_4	Fib_2	Tgfa	Egfr	1.30892339913711e-06	0	TGFA_EGFR	Tgfa - Egfr	EGF	Secreted Signaling	KEGG: mmu04012
deepIM-CD_0	Fib_6	Tgfa	Egfr	6.67947165873475e-06	0	TGFA_EGFR	Tgfa - Egfr	EGF	Secreted Signaling	KEGG: mmu04012
OM-CD_4	Fib_6	Tgfa	Egfr	6.90509174299128e-07	0	TGFA_EGFR	Tgfa - Egfr	EGF	Secreted Signaling	KEGG: mmu04012
deepIM-CD_0	InjuredCD_5	Tgfa	Egfr	3.46965269437017e-07	0	TGFA_EGFR	Tgfa - Egfr	EGF	Secreted Signaling	KEGG: mmu04012
OM-CD_4	InjuredCD_5	Tgfa	Egfr	3.58671022537247e-08	0	TGFA_EGFR	Tgfa - Egfr	EGF	Secreted Signaling	KEGG: mmu04012
deepIM-CD_0	deepIM-CD_0	Tgfa	Egfr	0.000189365	0	TGFA_EGFR	Tgfa - Egfr	EGF	Secreted Signaling	KEGG: mmu04012
OM-CD_4	deepIM-CD_0	Tgfa	Egfr	1.96597283298805e-05	0	TGFA_EGFR	Tgfa - Egfr	EGF	Secreted Signaling	KEGG: mmu04012
deepIM-CD_0	IM-CD_2	Tgfa	Egfr	5.2396747343952e-05	0	TGFA_EGFR	Tgfa - Egfr	EGF	Secreted Signaling	KEGG: mmu04012
OM-CD_4	IM-CD_2	Tgfa	Egfr	5.41775411608838e-06	0	TGFA_EGFR	Tgfa - Egfr	EGF	Secreted Signaling	KEGG: mmu04012
deepIM-CD_0	OM-CD_1	Tgfa	Egfr	4.1949397853932e-05	0	TGFA_EGFR	Tgfa - Egfr	EGF	Secreted Signaling	KEGG: mmu04012
OM-CD_4	OM-CD_1	Tgfa	Egfr	4.33681192800015e-06	0	TGFA_EGFR	Tgfa - Egfr	EGF	Secreted Signaling	KEGG: mmu04012
deepIM-CD_0	OM-CD_4	Tgfa	Egfr	2.25016505892165e-05	0	TGFA_EGFR	Tgfa - Egfr	EGF	Secreted Signaling	KEGG: mmu04012
OM-CD_4	OM-CD_4	Tgfa	Egfr	2.33059223584293e-06	0	TGFA_EGFR	Tgfa - Egfr	EGF	Secreted Signaling	KEGG: mmu04012
deepIM-CD_0	injuredLOH_4	Tgfa	Egfr	3.25904263475983e-07	0	TGFA_EGFR	Tgfa - Egfr	EGF	Secreted Signaling	KEGG: mmu04012
OM-CD_4	injuredLOH_4	Tgfa	Egfr	3.36865732019457e-08	0	TGFA_EGFR	Tgfa - Egfr	EGF	Secreted Signaling	KEGG: mmu04012
deepIM-CD_0	ISOM-cDTL_7	Tgfa	Egfr	5.12264019275891e-06	0	TGFA_EGFR	Tgfa - Egfr	EGF	Secreted Signaling	KEGG: mmu04012
OM-CD_4	ISOM-cDTL_7	Tgfa	Egfr	5.29446273629388e-07	0	TGFA_EGFR	Tgfa - Egfr	EGF	Secreted Signaling	KEGG: mmu04012
deepIM-CD_0	ISOM-jDTL_8	Tgfa	Egfr	3.45787985725194e-06	0	TGFA_EGFR	Tgfa - Egfr	EGF	Secreted Signaling	KEGG: mmu04012
OM-CD_4	ISOM-jDTL_8	Tgfa	Egfr	3.57351907826046e-07	0	TGFA_EGFR	Tgfa - Egfr	EGF	Secreted Signaling	KEGG: mmu04012
deepIM-CD_0	upperIM-jDTL_1	Tgfa	Egfr	0.000131336	0	TGFA_EGFR	Tgfa - Egfr	EGF	Secreted Signaling	KEGG: mmu04012
OM-CD_4	upperIM-jDTL_1	Tgfa	Egfr	1.36152456435433e-05	0	TGFA_EGFR	Tgfa - Egfr	EGF	Secreted Signaling	KEGG: mmu04012
deepIM-CD_0	lowerIM-TL_5	Tgfa	Egfr	3.7080917800777e-05	0	TGFA_EGFR	Tgfa - Egfr	EGF	Secreted Signaling	KEGG: mmu04012
OM-CD_4	lowerIM-TL_5	Tgfa	Egfr	3.83389567701647e-06	0	TGFA_EGFR	Tgfa - Egfr	EGF	Secreted Signaling	KEGG: mmu04012
deepIM-CD_0	InjuredCD_5	Tgfa	EGFR_ERBB2	2.31755797948453e-07	0	TGFA_EGFR_ERBB2	Tgfa - (Egfr+Erbb2)	EGF	Secreted Signaling	KEGG: mmu04012
OM-CD_4	InjuredCD_5	Tgfa	EGFR_ERBB2	2.39443484839812e-08	0	TGFA_EGFR_ERBB2	Tgfa - (Egfr+Erbb2)	EGF	Secreted Signaling	KEGG: mmu04012
deepIM-CD_0	deepIM-CD_0	Tgfa	EGFR_ERBB2	0.000103178	0	TGFA_EGFR_ERBB2	Tgfa - (Egfr+Erbb2)	EGF	Secreted Signaling	KEGG: mmu04012
OM-CD_4	deepIM-CD_0	Tgfa	EGFR_ERBB2	1.06828290997492e-05	0	TGFA_EGFR_ERBB2	Tgfa - (Egfr+Erbb2)	EGF	Secreted Signaling	KEGG: mmu04012
deepIM-CD_0	OM-CD_4	Tgfa	EGFR_ERBB2	1.1447104965334e-05	0	TGFA_EGFR_ERBB2	Tgfa - (Egfr+Erbb2)	EGF	Secreted Signaling	KEGG: mmu04012
OM-CD_4	OM-CD_4	Tgfa	EGFR_ERBB2	1.18353653616901e-06	0	TGFA_EGFR_ERBB2	Tgfa - (Egfr+Erbb2)	EGF	Secreted Signaling	KEGG: mmu04012
deepIM-CD_0	Fib_2	Btc	Egfr	5.68784079029233e-06	0	BTC_EGFR	Btc - Egfr	EGF	Secreted Signaling	KEGG: mmu04012
OM-CD_4	Fib_2	Btc	Egfr	1.46983131577904e-05	0	BTC_EGFR	Btc - Egfr	EGF	Secreted Signaling	KEGG: mmu04012
deepIM-CD_0	Fib_6	Btc	Egfr	3.00061807839723e-06	0	BTC_EGFR	Btc - Egfr	EGF	Secreted Signaling	KEGG: mmu04012
OM-CD_4	Fib_6	Btc	Egfr	7.7437557835712e-06	0	BTC_EGFR	Btc - Egfr	EGF	Secreted Signaling	KEGG: mmu04012
deepIM-CD_0	InjuredCD_5	Btc	Egfr	1.55860059046269e-07	0	BTC_EGFR	Btc - Egfr	EGF	Secreted Signaling	KEGG: mmu04012
OM-CD_4	InjuredCD_5	Btc	Egfr	4.0241218438557e-07	0	BTC_EGFR	Btc - Egfr	EGF	Secreted Signaling	KEGG: mmu04012
deepIM-CD_0	deepIM-CD_0	Btc	Egfr	8.54899391249474e-05	0	BTC_EGFR	Btc - Egfr	EGF	Secreted Signaling	KEGG: mmu04012
OM-CD_4	deepIM-CD_0	Btc	Egfr	0.000210331	0	BTC_EGFR	Btc - Egfr	EGF	Secreted Signaling	KEGG: mmu04012
deepIM-CD_0	IM-CD_2	Btc	Egfr	2.35436910224288e-05	0	BTC_EGFR	Btc - Egfr	EGF	Secreted Signaling	KEGG: mmu04012
OM-CD_4	IM-CD_2	Btc	Egfr	6.06196002988973e-05	0	BTC_EGFR	Btc - Egfr	EGF	Secreted Signaling	KEGG: mmu04012
deepIM-CD_0	OM-CD_1	Btc	Egfr	1.88458032880196e-05	0	BTC_EGFR	Btc - Egfr	EGF	Secreted Signaling	KEGG: mmu04012
OM-CD_4	OM-CD_1	Btc	Egfr	4.86132919585114e-05	0	BTC_EGFR	Btc - Egfr	EGF	Secreted Signaling	KEGG: mmu04012
deepIM-CD_0	OM-CD_4	Btc	Egfr	1.0130697637356e-05	0	BTC_EGFR	Btc - Egfr	EGF	Secreted Signaling	KEGG: mmu04012
OM-CD_4	OM-CD_4	Btc	Egfr	2.55874430099789e-05	0	BTC_EGFR	Btc - Egfr	EGF	Secreted Signaling	KEGG: mmu04012
deepIM-CD_0	injuredLOH_4	Btc	Egfr	1.46382256178299e-07	0	BTC_EGFR	Btc - Egfr	EGF	Secreted Signaling	KEGG: mmu04012
OM-CD_4	injuredLOH_4	Btc	Egfr	3.78375720385881e-07	0	BTC_EGFR	Btc - Egfr	EGF	Secreted Signaling	KEGG: mmu04012
deepIM-CD_0	ISOM-cDTL_7	Btc	Egfr	2.30063283267526e-06	0	BTC_EGFR	Btc - Egfr	EGF	Secreted Signaling	KEGG: mmu04012
OM-CD_4	ISOM-cDTL_7	Btc	Egfr	5.9528743749777e-06	0	BTC_EGFR	Btc - Egfr	EGF	Secreted Signaling	KEGG: mmu04012
deepIM-CD_0	ISOM-jDTL_8	Btc	Egfr	1.55279757840795e-06	0	BTC_EGFR	Btc - Egfr	EGF	Secreted Signaling	KEGG: mmu04012
OM-CD_4	ISOM-jDTL_8	Btc	Egfr	4.02230245154962e-06	0	BTC_EGFR	Btc - Egfr	EGF	Secreted Signaling	KEGG: mmu04012
deepIM-CD_0	upperIM-jDTL_1	Btc	Egfr	5.91916980986966e-05	0	BTC_EGFR	Btc - Egfr	EGF	Secreted Signaling	KEGG: mmu04012
OM-CD_4	upperIM-jDTL_1	Btc	Egfr	0.000148012	0	BTC_EGFR	Btc - Egfr	EGF	Secreted Signaling	KEGG: mmu04012
deepIM-CD_0	lowerIM-TL_5	Btc	Egfr	1.66606344107606e-05	0	BTC_EGFR	Btc - Egfr	EGF	Secreted Signaling	KEGG: mmu04012
OM-CD_4	lowerIM-TL_5	Btc	Egfr	4.29257139015781e-05	0	BTC_EGFR	Btc - Egfr	EGF	Secreted Signaling	KEGG: mmu04012
deepIM-CD_0	InjuredCD_5	Btc	EGFR_ERBB2	1.04040781977463e-07	0	BTC_EGFR_ERBB2	Btc - (Egfr+Erbb2)	EGF	Secreted Signaling	KEGG: mmu04012
OM-CD_4	InjuredCD_5	Btc	EGFR_ERBB2	2.70316550688235e-07	0	BTC_EGFR_ERBB2	Btc - (Egfr+Erbb2)	EGF	Secreted Signaling	KEGG: mmu04012
deepIM-CD_0	deepIM-CD_0	Btc	EGFR_ERBB2	4.64338914136299e-05	0	BTC_EGFR_ERBB2	Btc - (Egfr+Erbb2)	EGF	Secreted Signaling	KEGG: mmu04012
OM-CD_4	deepIM-CD_0	Btc	EGFR_ERBB2	0.000117741	0	BTC_EGFR_ERBB2	Btc - (Egfr+Erbb2)	EGF	Secreted Signaling	KEGG: mmu04012
deepIM-CD_0	OM-CD_4	Btc	EGFR_ERBB2	5.14318686903564e-06	0	BTC_EGFR_ERBB2	Btc - (Egfr+Erbb2)	EGF	Secreted Signaling	KEGG: mmu04012
OM-CD_4	OM-CD_4	Btc	EGFR_ERBB2	1.32526244388058e-05	0	BTC_EGFR_ERBB2	Btc - (Egfr+Erbb2)	EGF	Secreted Signaling	KEGG: mmu04012
deepIM-CD_0	ISOM-TAL_6	Btc	Erbb4	2.18072671097924e-05	0	BTC_ERBB4	Btc - Erbb4	EGF	Secreted Signaling	KEGG: mmu04012
OM-CD_4	ISOM-TAL_6	Btc	Erbb4	5.48304135845202e-05	0	BTC_ERBB4	Btc - Erbb4	EGF	Secreted Signaling	KEGG: mmu04012
deepIM-CD_0	ISOM-TAL_6	Btc	ERBB2_ERBB4	1.0787285021976e-05	0	BTC_ERBB2_ERBB4	Btc - (Erbb2+Erbb4)	EGF	Secreted Signaling	KEGG: mmu04012
OM-CD_4	ISOM-TAL_6	Btc	ERBB2_ERBB4	2.77472069069076e-05	0	BTC_ERBB2_ERBB4	Btc - (Erbb2+Erbb4)	EGF	Secreted Signaling	KEGG: mmu04012
deepIM-CD_0	Fib_2	Hbegf	Egfr	8.32522487592915e-06	0	HBEGF_EGFR	Hbegf - Egfr	EGF	Secreted Signaling	KEGG: mmu04012
deepIM-CD_0	Fib_6	Hbegf	Egfr	4.39174485744776e-06	0	HBEGF_EGFR	Hbegf - Egfr	EGF	Secreted Signaling	KEGG: mmu04012
deepIM-CD_0	InjuredCD_5	Hbegf	Egfr	2.28122800948579e-07	0	HBEGF_EGFR	Hbegf - Egfr	EGF	Secreted Signaling	KEGG: mmu04012
deepIM-CD_0	deepIM-CD_0	Hbegf	Egfr	0.00012489	0	HBEGF_EGFR	Hbegf - Egfr	EGF	Secreted Signaling	KEGG: mmu04012
deepIM-CD_0	IM-CD_2	Hbegf	Egfr	3.44558131140838e-05	0	HBEGF_EGFR	Hbegf - Egfr	EGF	Secreted Signaling	KEGG: mmu04012
deepIM-CD_0	OM-CD_1	Hbegf	Egfr	2.75824825777421e-05	0	HBEGF_EGFR	Hbegf - Egfr	EGF	Secreted Signaling	KEGG: mmu04012
deepIM-CD_0	OM-CD_4	Hbegf	Egfr	1.4815074640869e-05	0	HBEGF_EGFR	Hbegf - Egfr	EGF	Secreted Signaling	KEGG: mmu04012
deepIM-CD_0	injuredLOH_4	Hbegf	Egfr	2.14260131211483e-07	0	HBEGF_EGFR	Hbegf - Egfr	EGF	Secreted Signaling	KEGG: mmu04012
deepIM-CD_0	ISOM-cDTL_7	Hbegf	Egfr	3.36757465630043e-06	0	HBEGF_EGFR	Hbegf - Egfr	EGF	Secreted Signaling	KEGG: mmu04012
deepIM-CD_0	ISOM-jDTL_8	Hbegf	Egfr	2.27301921039536e-06	0	HBEGF_EGFR	Hbegf - Egfr	EGF	Secreted Signaling	KEGG: mmu04012
deepIM-CD_0	upperIM-jDTL_1	Hbegf	Egfr	8.65275472603595e-05	0	HBEGF_EGFR	Hbegf - Egfr	EGF	Secreted Signaling	KEGG: mmu04012
deepIM-CD_0	lowerIM-TL_5	Hbegf	Egfr	2.43831896698137e-05	0	HBEGF_EGFR	Hbegf - Egfr	EGF	Secreted Signaling	KEGG: mmu04012
deepIM-CD_0	InjuredCD_5	Hbegf	EGFR_ERBB2	1.52314674403153e-07	0	HBEGF_EGFR_ERBB2	Hbegf - (Egfr+Erbb2)	EGF	Secreted Signaling	KEGG: mmu04012
deepIM-CD_0	deepIM-CD_0	Hbegf	EGFR_ERBB2	6.79150723358802e-05	0	HBEGF_EGFR_ERBB2	Hbegf - (Egfr+Erbb2)	EGF	Secreted Signaling	KEGG: mmu04012
deepIM-CD_0	OM-CD_4	Hbegf	EGFR_ERBB2	7.52719137919973e-06	0	HBEGF_EGFR_ERBB2	Hbegf - (Egfr+Erbb2)	EGF	Secreted Signaling	KEGG: mmu04012
deepIM-CD_0	ISOM-TAL_6	Hbegf	Erbb4	3.18851644158427e-05	0	HBEGF_ERBB4	Hbegf - Erbb4	EGF	Secreted Signaling	KEGG: mmu04012
deepIM-CD_0	ISOM-TAL_6	Hbegf	ERBB2_ERBB4	1.57864160269012e-05	0	HBEGF_ERBB2_ERBB4	Hbegf - (Erbb2+Erbb4)	EGF	Secreted Signaling	KEGG: mmu04012
deepIM-CD_0	Fib_1	Fgf1	Fgfr1	6.3157255573522e-06	0	FGF1_FGFR1	Fgf1 - Fgfr1	FGF	Secreted Signaling	PMC: 4393358
ISOM-TAL_6	Fib_1	Fgf1	Fgfr1	1.82893375618929e-05	0	FGF1_FGFR1	Fgf1 - Fgfr1	FGF	Secreted Signaling	PMC: 4393358
deepIM-CD_0	Fib_2	Fgf1	Fgfr1	8.57288182542088e-06	0	FGF1_FGFR1	Fgf1 - Fgfr1	FGF	Secreted Signaling	PMC: 4393358
ISOM-TAL_6	Fib_2	Fgf1	Fgfr1	2.47942015766433e-05	0	FGF1_FGFR1	Fgf1 - Fgfr1	FGF	Secreted Signaling	PMC: 4393358
deepIM-CD_0	Fib_6	Fgf1	Fgfr1	4.05279029525941e-06	0	FGF1_FGFR1	Fgf1 - Fgfr1	FGF	Secreted Signaling	PMC: 4393358
ISOM-TAL_6	Fib_6	Fgf1	Fgfr1	1.17278295606859e-05	0	FGF1_FGFR1	Fgf1 - Fgfr1	FGF	Secreted Signaling	PMC: 4393358
deepIM-CD_0	myoFib_0	Fgf1	Fgfr1	7.17789662301425e-08	0	FGF1_FGFR1	Fgf1 - Fgfr1	FGF	Secreted Signaling	PMC: 4393358
ISOM-TAL_6	myoFib_0	Fgf1	Fgfr1	2.08042706628634e-07	0	FGF1_FGFR1	Fgf1 - Fgfr1	FGF	Secreted Signaling	PMC: 4393358
deepIM-CD_0	Fib/myoFib_4	Fgf1	Fgfr1	1.96610706970792e-06	0	FGF1_FGFR1	Fgf1 - Fgfr1	FGF	Secreted Signaling	PMC: 4393358
ISOM-TAL_6	Fib/myoFib_4	Fgf1	Fgfr1	5.67516669238356e-06	0	FGF1_FGFR1	Fgf1 - Fgfr1	FGF	Secreted Signaling	PMC: 4393358
deepIM-CD_0	InjuredCD_5	Fgf1	Fgfr1	9.30961131773116e-08	0	FGF1_FGFR1	Fgf1 - Fgfr1	FGF	Secreted Signaling	PMC: 4393358
ISOM-TAL_6	InjuredCD_5	Fgf1	Fgfr1	2.71592491621075e-07	0	FGF1_FGFR1	Fgf1 - Fgfr1	FGF	Secreted Signaling	PMC: 4393358
deepIM-CD_0	deepIM-CD_0	Fgf1	Fgfr1	5.63204323941512e-05	0	FGF1_FGFR1	Fgf1 - Fgfr1	FGF	Secreted Signaling	PMC: 4393358
ISOM-TAL_6	deepIM-CD_0	Fgf1	Fgfr1	0.000161317	0	FGF1_FGFR1	Fgf1 - Fgfr1	FGF	Secreted Signaling	PMC: 4393358
deepIM-CD_0	OM-CD_4	Fgf1	Fgfr1	4.02002769494291e-06	0	FGF1_FGFR1	Fgf1 - Fgfr1	FGF	Secreted Signaling	PMC: 4393358
ISOM-TAL_6	OM-CD_4	Fgf1	Fgfr1	1.16953813474829e-05	0	FGF1_FGFR1	Fgf1 - Fgfr1	FGF	Secreted Signaling	PMC: 4393358
deepIM-CD_0	injuredLOH_4	Fgf1	Fgfr1	4.76467056934904e-08	0	FGF1_FGFR1	Fgf1 - Fgfr1	FGF	Secreted Signaling	PMC: 4393358
ISOM-TAL_6	injuredLOH_4	Fgf1	Fgfr1	1.39422878322175e-07	0	FGF1_FGFR1	Fgf1 - Fgfr1	FGF	Secreted Signaling	PMC: 4393358
deepIM-CD_0	lowerIM-TL_5	Fgf1	Fgfr1	1.4713558160595e-05	0	FGF1_FGFR1	Fgf1 - Fgfr1	FGF	Secreted Signaling	PMC: 4393358
ISOM-TAL_6	lowerIM-TL_5	Fgf1	Fgfr1	4.27541393371606e-05	0	FGF1_FGFR1	Fgf1 - Fgfr1	FGF	Secreted Signaling	PMC: 4393358
deepIM-CD_0	Endo_b	Fgf1	Fgfr1	3.60229156302462e-06	0	FGF1_FGFR1	Fgf1 - Fgfr1	FGF	Secreted Signaling	PMC: 4393358
ISOM-TAL_6	Endo_b	Fgf1	Fgfr1	1.04418160989293e-05	0	FGF1_FGFR1	Fgf1 - Fgfr1	FGF	Secreted Signaling	PMC: 4393358
deepIM-CD_0	EndoVR/papilla	Fgf1	Fgfr1	1.15636492261002e-05	0	FGF1_FGFR1	Fgf1 - Fgfr1	FGF	Secreted Signaling	PMC: 4393358
ISOM-TAL_6	EndoVR/papilla	Fgf1	Fgfr1	3.34196535871007e-05	0	FGF1_FGFR1	Fgf1 - Fgfr1	FGF	Secreted Signaling	PMC: 4393358
deepIM-CD_0	InjuredCD_5	Fgf1	Fgfr2	9.39917127719545e-08	0	FGF1_FGFR2	Fgf1 - Fgfr2	FGF	Secreted Signaling	PMC: 4393358
ISOM-TAL_6	InjuredCD_5	Fgf1	Fgfr2	2.74188920641871e-07	0	FGF1_FGFR2	Fgf1 - Fgfr2	FGF	Secreted Signaling	PMC: 4393358
deepIM-CD_0	deepIM-CD_0	Fgf1	Fgfr2	5.13320496444418e-05	0	FGF1_FGFR2	Fgf1 - Fgfr2	FGF	Secreted Signaling	PMC: 4393358
ISOM-TAL_6	deepIM-CD_0	Fgf1	Fgfr2	0.000147345	0	FGF1_FGFR2	Fgf1 - Fgfr2	FGF	Secreted Signaling	PMC: 4393358
deepIM-CD_0	OM-CD_4	Fgf1	Fgfr2	3.7327181757553e-06	0	FGF1_FGFR2	Fgf1 - Fgfr2	FGF	Secreted Signaling	PMC: 4393358
ISOM-TAL_6	OM-CD_4	Fgf1	Fgfr2	1.08664583411305e-05	0	FGF1_FGFR2	Fgf1 - Fgfr2	FGF	Secreted Signaling	PMC: 4393358
deepIM-CD_0	injuredLOH_4	Fgf1	Fgfr2	1.3848472114144e-07	0	FGF1_FGFR2	Fgf1 - Fgfr2	FGF	Secreted Signaling	PMC: 4393358
ISOM-TAL_6	injuredLOH_4	Fgf1	Fgfr2	4.02790144819081e-07	0	FGF1_FGFR2	Fgf1 - Fgfr2	FGF	Secreted Signaling	PMC: 4393358
deepIM-CD_0	ISOM-cDTL_7	Fgf1	Fgfr2	2.52837464162421e-06	0	FGF1_FGFR2	Fgf1 - Fgfr2	FGF	Secreted Signaling	PMC: 4393358
ISOM-TAL_6	ISOM-cDTL_7	Fgf1	Fgfr2	7.34752363141261e-06	0	FGF1_FGFR2	Fgf1 - Fgfr2	FGF	Secreted Signaling	PMC: 4393358
deepIM-CD_0	upperIM-jDTL_1	Fgf1	Fgfr2	6.39054530621586e-06	0	FGF1_FGFR2	Fgf1 - Fgfr2	FGF	Secreted Signaling	PMC: 4393358
ISOM-TAL_6	upperIM-jDTL_1	Fgf1	Fgfr2	1.87021534926853e-05	0	FGF1_FGFR2	Fgf1 - Fgfr2	FGF	Secreted Signaling	PMC: 4393358
deepIM-CD_0	Fib_1	Fgf1	Fgfr4	6.97986995494133e-06	0	FGF1_FGFR4	Fgf1 - Fgfr4	FGF	Secreted Signaling	PMC: 4393358
ISOM-TAL_6	Fib_1	Fgf1	Fgfr4	2.01839100576319e-05	0	FGF1_FGFR4	Fgf1 - Fgfr4	FGF	Secreted Signaling	PMC: 4393358
deepIM-CD_0	Fib/myoFib_4	Fgf1	Fgfr4	1.27316653801528e-06	0	FGF1_FGFR4	Fgf1 - Fgfr4	FGF	Secreted Signaling	PMC: 4393358
ISOM-TAL_6	Fib/myoFib_4	Fgf1	Fgfr4	3.6967484020321e-06	0	FGF1_FGFR4	Fgf1 - Fgfr4	FGF	Secreted Signaling	PMC: 4393358
deepIM-CD_0	Fib_1	Fgf18	Fgfr1	1.08023420789921e-05	0	FGF18_FGFR1	Fgf18 - Fgfr1	FGF	Secreted Signaling	PMC: 4393358
deepIM-CD_0	Fib_2	Fgf18	Fgfr1	1.46609517503525e-05	0	FGF18_FGFR1	Fgf18 - Fgfr1	FGF	Secreted Signaling	PMC: 4393358
deepIM-CD_0	Fib_6	Fgf18	Fgfr1	6.93130998971289e-06	0	FGF18_FGFR1	Fgf18 - Fgfr1	FGF	Secreted Signaling	PMC: 4393358
deepIM-CD_0	myoFib_0	Fgf18	Fgfr1	1.22781460581864e-07	0	FGF18_FGFR1	Fgf18 - Fgfr1	FGF	Secreted Signaling	PMC: 4393358
deepIM-CD_0	Fib/myoFib_4	Fgf18	Fgfr1	3.36163595806761e-06	0	FGF18_FGFR1	Fgf18 - Fgfr1	FGF	Secreted Signaling	PMC: 4393358
deepIM-CD_0	InjuredCD_5	Fgf18	Fgfr1	1.59356774558738e-07	0	FGF18_FGFR1	Fgf18 - Fgfr1	FGF	Secreted Signaling	PMC: 4393358
deepIM-CD_0	deepIM-CD_0	Fgf18	Fgfr1	9.62157172301498e-05	0	FGF18_FGFR1	Fgf18 - Fgfr1	FGF	Secreted Signaling	PMC: 4393358
deepIM-CD_0	OM-CD_4	Fgf18	Fgfr1	6.87922551515685e-06	0	FGF18_FGFR1	Fgf18 - Fgfr1	FGF	Secreted Signaling	PMC: 4393358
deepIM-CD_0	injuredLOH_4	Fgf18	Fgfr1	8.15853503660644e-08	0	FGF18_FGFR1	Fgf18 - Fgfr1	FGF	Secreted Signaling	PMC: 4393358
deepIM-CD_0	lowerIM-TL_5	Fgf18	Fgfr1	2.51751435346084e-05	0	FGF18_FGFR1	Fgf18 - Fgfr1	FGF	Secreted Signaling	PMC: 4393358
deepIM-CD_0	Endo_b	Fgf18	Fgfr1	6.16196118689265e-06	0	FGF18_FGFR1	Fgf18 - Fgfr1	FGF	Secreted Signaling	PMC: 4393358
deepIM-CD_0	EndoVR/papilla	Fgf18	Fgfr1	1.97740746280388e-05	0	FGF18_FGFR1	Fgf18 - Fgfr1	FGF	Secreted Signaling	PMC: 4393358
deepIM-CD_0	InjuredCD_5	Fgf18	Fgfr2	1.60888788182615e-07	0	FGF18_FGFR2	Fgf18 - Fgfr2	FGF	Secreted Signaling	PMC: 4393358
deepIM-CD_0	deepIM-CD_0	Fgf18	Fgfr2	8.77142319039619e-05	0	FGF18_FGFR2	Fgf18 - Fgfr2	FGF	Secreted Signaling	PMC: 4393358
deepIM-CD_0	OM-CD_4	Fgf18	Fgfr2	6.38800751310358e-06	0	FGF18_FGFR2	Fgf18 - Fgfr2	FGF	Secreted Signaling	PMC: 4393358
deepIM-CD_0	injuredLOH_4	Fgf18	Fgfr2	2.3697402921295e-07	0	FGF18_FGFR2	Fgf18 - Fgfr2	FGF	Secreted Signaling	PMC: 4393358
deepIM-CD_0	ISOM-cDTL_7	Fgf18	Fgfr2	4.32613297587212e-06	0	FGF18_FGFR2	Fgf18 - Fgfr2	FGF	Secreted Signaling	PMC: 4393358
deepIM-CD_0	upperIM-jDTL_1	Fgf18	Fgfr2	1.09426578577828e-05	0	FGF18_FGFR2	Fgf18 - Fgfr2	FGF	Secreted Signaling	PMC: 4393358
deepIM-CD_0	Fib_1	Fgf18	Fgfr4	1.19364621146194e-05	0	FGF18_FGFR4	Fgf18 - Fgfr4	FGF	Secreted Signaling	PMC: 4393358
deepIM-CD_0	Fib/myoFib_4	Fgf18	Fgfr4	2.17823390362438e-06	0	FGF18_FGFR4	Fgf18 - Fgfr4	FGF	Secreted Signaling	PMC: 4393358
ISOM-TAL_6	Fib_1	Fgf9	Fgfr1	1.31545759762086e-06	0	FGF9_FGFR1	Fgf9 - Fgfr1	FGF	Secreted Signaling	PMC: 4393358
ISOM-TAL_6	Fib_2	Fgf9	Fgfr1	1.78574028398073e-06	0	FGF9_FGFR1	Fgf9 - Fgfr1	FGF	Secreted Signaling	PMC: 4393358
ISOM-TAL_6	Fib_6	Fgf9	Fgfr1	8.44168405757038e-07	0	FGF9_FGFR1	Fgf9 - Fgfr1	FGF	Secreted Signaling	PMC: 4393358
ISOM-TAL_6	myoFib_0	Fgf9	Fgfr1	1.4949432527416e-08	0	FGF9_FGFR1	Fgf9 - Fgfr1	FGF	Secreted Signaling	PMC: 4393358
ISOM-TAL_6	Fib/myoFib_4	Fgf9	Fgfr1	4.09597409647033e-07	0	FGF9_FGFR1	Fgf9 - Fgfr1	FGF	Secreted Signaling	PMC: 4393358
ISOM-TAL_6	InjuredCD_5	Fgf9	Fgfr1	1.93805325968701e-08	0	FGF9_FGFR1	Fgf9 - Fgfr1	FGF	Secreted Signaling	PMC: 4393358
ISOM-TAL_6	deepIM-CD_0	Fgf9	Fgfr1	1.17394600262597e-05	0	FGF9_FGFR1	Fgf9 - Fgfr1	FGF	Secreted Signaling	PMC: 4393358
ISOM-TAL_6	OM-CD_4	Fgf9	Fgfr1	8.37037774510575e-07	0	FGF9_FGFR1	Fgf9 - Fgfr1	FGF	Secreted Signaling	PMC: 4393358
ISOM-TAL_6	injuredLOH_4	Fgf9	Fgfr1	9.91693994985636e-09	0	FGF9_FGFR1	Fgf9 - Fgfr1	FGF	Secreted Signaling	PMC: 4393358
ISOM-TAL_6	lowerIM-TL_5	Fgf9	Fgfr1	3.06386465272836e-06	0	FGF9_FGFR1	Fgf9 - Fgfr1	FGF	Secreted Signaling	PMC: 4393358
ISOM-TAL_6	Endo_b	Fgf9	Fgfr1	7.50245671743565e-07	0	FGF9_FGFR1	Fgf9 - Fgfr1	FGF	Secreted Signaling	PMC: 4393358
ISOM-TAL_6	EndoVR/papilla	Fgf9	Fgfr1	2.40884081694651e-06	0	FGF9_FGFR1	Fgf9 - Fgfr1	FGF	Secreted Signaling	PMC: 4393358
ISOM-TAL_6	InjuredCD_5	Fgf9	Fgfr2	1.9567055778749e-08	0	FGF9_FGFR2	Fgf9 - Fgfr2	FGF	Secreted Signaling	PMC: 4393358
ISOM-TAL_6	deepIM-CD_0	Fgf9	Fgfr2	1.06980827294361e-05	0	FGF9_FGFR2	Fgf9 - Fgfr2	FGF	Secreted Signaling	PMC: 4393358
ISOM-TAL_6	OM-CD_4	Fgf9	Fgfr2	7.77181186832095e-07	0	FGF9_FGFR2	Fgf9 - Fgfr2	FGF	Secreted Signaling	PMC: 4393358
ISOM-TAL_6	injuredLOH_4	Fgf9	Fgfr2	2.88353529665947e-08	0	FGF9_FGFR2	Fgf9 - Fgfr2	FGF	Secreted Signaling	PMC: 4393358
ISOM-TAL_6	ISOM-cDTL_7	Fgf9	Fgfr2	5.26490596719658e-07	0	FGF9_FGFR2	Fgf9 - Fgfr2	FGF	Secreted Signaling	PMC: 4393358
ISOM-TAL_6	upperIM-jDTL_1	Fgf9	Fgfr2	1.33008427523244e-06	0	FGF9_FGFR2	Fgf9 - Fgfr2	FGF	Secreted Signaling	PMC: 4393358
ISOM-TAL_6	Fib_1	Fgf9	Fgfr4	1.45392926208574e-06	0	FGF9_FGFR4	Fgf9 - Fgfr4	FGF	Secreted Signaling	PMC: 4393358
ISOM-TAL_6	Fib/myoFib_4	Fgf9	Fgfr4	2.65130296910447e-07	0	FGF9_FGFR4	Fgf9 - Fgfr4	FGF	Secreted Signaling	PMC: 4393358
deepIM-CD_0	Fib_1	Pdgfa	Pdgfra	0.000215791	0	PDGFA_PDGFRA	Pdgfa - Pdgfra	PDGF	Secreted Signaling	PMID: 15207812
OM-CD_4	Fib_1	Pdgfa	Pdgfra	1.20241015457203e-05	0	PDGFA_PDGFRA	Pdgfa - Pdgfra	PDGF	Secreted Signaling	PMID: 15207812
injuredLOH_4	Fib_1	Pdgfa	Pdgfra	1.02845303013865e-06	0	PDGFA_PDGFRA	Pdgfa - Pdgfra	PDGF	Secreted Signaling	PMID: 15207812
ISOM-TAL_6	Fib_1	Pdgfa	Pdgfra	2.7379093450976e-05	0	PDGFA_PDGFRA	Pdgfa - Pdgfra	PDGF	Secreted Signaling	PMID: 15207812
ISOM-cDTL_7	Fib_1	Pdgfa	Pdgfra	1.87272642471002e-05	0	PDGFA_PDGFRA	Pdgfa - Pdgfra	PDGF	Secreted Signaling	PMID: 15207812
lowerIM-TL_5	Fib_1	Pdgfa	Pdgfra	0.000282544	0	PDGFA_PDGFRA	Pdgfa - Pdgfra	PDGF	Secreted Signaling	PMID: 15207812
IM-ATL_0	Fib_1	Pdgfa	Pdgfra	0.000897822	0	PDGFA_PDGFRA	Pdgfa - Pdgfra	PDGF	Secreted Signaling	PMID: 15207812
deepIM-CD_0	Fib_2	Pdgfa	Pdgfra	0.000155085	0	PDGFA_PDGFRA	Pdgfa - Pdgfra	PDGF	Secreted Signaling	PMID: 15207812
OM-CD_4	Fib_2	Pdgfa	Pdgfra	8.45029379381025e-06	0	PDGFA_PDGFRA	Pdgfa - Pdgfra	PDGF	Secreted Signaling	PMID: 15207812
injuredLOH_4	Fib_2	Pdgfa	Pdgfra	7.32709571647354e-07	0	PDGFA_PDGFRA	Pdgfa - Pdgfra	PDGF	Secreted Signaling	PMID: 15207812
ISOM-TAL_6	Fib_2	Pdgfa	Pdgfra	1.92713054386335e-05	0	PDGFA_PDGFRA	Pdgfa - Pdgfra	PDGF	Secreted Signaling	PMID: 15207812
ISOM-cDTL_7	Fib_2	Pdgfa	Pdgfra	1.33697511764478e-05	0	PDGFA_PDGFRA	Pdgfa - Pdgfra	PDGF	Secreted Signaling	PMID: 15207812
lowerIM-TL_5	Fib_2	Pdgfa	Pdgfra	0.000210107	0	PDGFA_PDGFRA	Pdgfa - Pdgfra	PDGF	Secreted Signaling	PMID: 15207812
IM-ATL_0	Fib_2	Pdgfa	Pdgfra	0.000709572	0	PDGFA_PDGFRA	Pdgfa - Pdgfra	PDGF	Secreted Signaling	PMID: 15207812
deepIM-CD_0	Fib_3	Pdgfa	Pdgfra	0.000101539	0	PDGFA_PDGFRA	Pdgfa - Pdgfra	PDGF	Secreted Signaling	PMID: 15207812
OM-CD_4	Fib_3	Pdgfa	Pdgfra	5.57287430592156e-06	0	PDGFA_PDGFRA	Pdgfa - Pdgfra	PDGF	Secreted Signaling	PMID: 15207812
injuredLOH_4	Fib_3	Pdgfa	Pdgfra	4.81090895702935e-07	0	PDGFA_PDGFRA	Pdgfa - Pdgfra	PDGF	Secreted Signaling	PMID: 15207812
ISOM-TAL_6	Fib_3	Pdgfa	Pdgfra	1.27028865194547e-05	0	PDGFA_PDGFRA	Pdgfa - Pdgfra	PDGF	Secreted Signaling	PMID: 15207812
ISOM-cDTL_7	Fib_3	Pdgfa	Pdgfra	8.77255781901315e-06	0	PDGFA_PDGFRA	Pdgfa - Pdgfra	PDGF	Secreted Signaling	PMID: 15207812
lowerIM-TL_5	Fib_3	Pdgfa	Pdgfra	0.000136025	0	PDGFA_PDGFRA	Pdgfa - Pdgfra	PDGF	Secreted Signaling	PMID: 15207812
IM-ATL_0	Fib_3	Pdgfa	Pdgfra	0.000449959	0	PDGFA_PDGFRA	Pdgfa - Pdgfra	PDGF	Secreted Signaling	PMID: 15207812
deepIM-CD_0	Fib_6	Pdgfa	Pdgfra	0.000137713	0	PDGFA_PDGFRA	Pdgfa - Pdgfra	PDGF	Secreted Signaling	PMID: 15207812
OM-CD_4	Fib_6	Pdgfa	Pdgfra	7.69304678537571e-06	0	PDGFA_PDGFRA	Pdgfa - Pdgfra	PDGF	Secreted Signaling	PMID: 15207812
injuredLOH_4	Fib_6	Pdgfa	Pdgfra	6.56980778028072e-07	0	PDGFA_PDGFRA	Pdgfa - Pdgfra	PDGF	Secreted Signaling	PMID: 15207812
ISOM-TAL_6	Fib_6	Pdgfa	Pdgfra	1.75140819461304e-05	0	PDGFA_PDGFRA	Pdgfa - Pdgfra	PDGF	Secreted Signaling	PMID: 15207812
ISOM-cDTL_7	Fib_6	Pdgfa	Pdgfra	1.19602538443775e-05	0	PDGFA_PDGFRA	Pdgfa - Pdgfra	PDGF	Secreted Signaling	PMID: 15207812
lowerIM-TL_5	Fib_6	Pdgfa	Pdgfra	0.000179636	0	PDGFA_PDGFRA	Pdgfa - Pdgfra	PDGF	Secreted Signaling	PMID: 15207812
IM-ATL_0	Fib_6	Pdgfa	Pdgfra	0.000567193	0	PDGFA_PDGFRA	Pdgfa - Pdgfra	PDGF	Secreted Signaling	PMID: 15207812
deepIM-CD_0	myoFib_0	Pdgfa	Pdgfra	1.60306972244678e-06	0	PDGFA_PDGFRA	Pdgfa - Pdgfra	PDGF	Secreted Signaling	PMID: 15207812
OM-CD_4	myoFib_0	Pdgfa	Pdgfra	8.80145386603109e-08	0	PDGFA_PDGFRA	Pdgfa - Pdgfra	PDGF	Secreted Signaling	PMID: 15207812
injuredLOH_4	myoFib_0	Pdgfa	Pdgfra	7.59637434784615e-09	0	PDGFA_PDGFRA	Pdgfa - Pdgfra	PDGF	Secreted Signaling	PMID: 15207812
ISOM-TAL_6	myoFib_0	Pdgfa	Pdgfra	2.00616532135135e-07	0	PDGFA_PDGFRA	Pdgfa - Pdgfra	PDGF	Secreted Signaling	PMID: 15207812
ISOM-cDTL_7	myoFib_0	Pdgfa	Pdgfra	1.38513093456053e-07	0	PDGFA_PDGFRA	Pdgfa - Pdgfra	PDGF	Secreted Signaling	PMID: 15207812
lowerIM-TL_5	myoFib_0	Pdgfa	Pdgfra	2.14631907765743e-06	0	PDGFA_PDGFRA	Pdgfa - Pdgfra	PDGF	Secreted Signaling	PMID: 15207812
IM-ATL_0	myoFib_0	Pdgfa	Pdgfra	7.0926497779692e-06	0	PDGFA_PDGFRA	Pdgfa - Pdgfra	PDGF	Secreted Signaling	PMID: 15207812
deepIM-CD_0	Fib/myoFib_4	Pdgfa	Pdgfra	2.90073468977363e-05	0	PDGFA_PDGFRA	Pdgfa - Pdgfra	PDGF	Secreted Signaling	PMID: 15207812
OM-CD_4	Fib/myoFib_4	Pdgfa	Pdgfra	1.58997014036948e-06	0	PDGFA_PDGFRA	Pdgfa - Pdgfra	PDGF	Secreted Signaling	PMID: 15207812
injuredLOH_4	Fib/myoFib_4	Pdgfa	Pdgfra	1.37366239669544e-07	0	PDGFA_PDGFRA	Pdgfa - Pdgfra	PDGF	Secreted Signaling	PMID: 15207812
ISOM-TAL_6	Fib/myoFib_4	Pdgfa	Pdgfra	3.62452409900283e-06	0	PDGFA_PDGFRA	Pdgfa - Pdgfra	PDGF	Secreted Signaling	PMID: 15207812
ISOM-cDTL_7	Fib/myoFib_4	Pdgfa	Pdgfra	2.50513691921445e-06	0	PDGFA_PDGFRA	Pdgfa - Pdgfra	PDGF	Secreted Signaling	PMID: 15207812
lowerIM-TL_5	Fib/myoFib_4	Pdgfa	Pdgfra	3.89369048807612e-05	0	PDGFA_PDGFRA	Pdgfa - Pdgfra	PDGF	Secreted Signaling	PMID: 15207812
IM-ATL_0	Fib/myoFib_4	Pdgfa	Pdgfra	0.000129269	0	PDGFA_PDGFRA	Pdgfa - Pdgfra	PDGF	Secreted Signaling	PMID: 15207812
deepIM-CD_0	Endo_b	Pdgfa	Pdgfra	4.99688552196585e-05	0	PDGFA_PDGFRA	Pdgfa - Pdgfra	PDGF	Secreted Signaling	PMID: 15207812
OM-CD_4	Endo_b	Pdgfa	Pdgfra	2.72730251368358e-06	0	PDGFA_PDGFRA	Pdgfa - Pdgfra	PDGF	Secreted Signaling	PMID: 15207812
injuredLOH_4	Endo_b	Pdgfa	Pdgfra	2.36236968738133e-07	0	PDGFA_PDGFRA	Pdgfa - Pdgfra	PDGF	Secreted Signaling	PMID: 15207812
ISOM-TAL_6	Endo_b	Pdgfa	Pdgfra	6.21902572413585e-06	0	PDGFA_PDGFRA	Pdgfa - Pdgfra	PDGF	Secreted Signaling	PMID: 15207812
ISOM-cDTL_7	Endo_b	Pdgfa	Pdgfra	4.3099384988738e-06	0	PDGFA_PDGFRA	Pdgfa - Pdgfra	PDGF	Secreted Signaling	PMID: 15207812
lowerIM-TL_5	Endo_b	Pdgfa	Pdgfra	6.75183339270866e-05	0	PDGFA_PDGFRA	Pdgfa - Pdgfra	PDGF	Secreted Signaling	PMID: 15207812
IM-ATL_0	Endo_b	Pdgfa	Pdgfra	0.000226901	0	PDGFA_PDGFRA	Pdgfa - Pdgfra	PDGF	Secreted Signaling	PMID: 15207812
deepIM-CD_0	Fib_1	Pdgfa	Pdgfrb	4.42866379503978e-05	0	PDGFA_PDGFRB	Pdgfa - Pdgfrb	PDGF	Secreted Signaling	PMID: 15207812
OM-CD_4	Fib_1	Pdgfa	Pdgfrb	2.36654131084891e-06	0	PDGFA_PDGFRB	Pdgfa - Pdgfrb	PDGF	Secreted Signaling	PMID: 15207812
injuredLOH_4	Fib_1	Pdgfa	Pdgfrb	2.07631057531812e-07	0	PDGFA_PDGFRB	Pdgfa - Pdgfrb	PDGF	Secreted Signaling	PMID: 15207812
ISOM-TAL_6	Fib_1	Pdgfa	Pdgfrb	5.40415563357752e-06	0	PDGFA_PDGFRB	Pdgfa - Pdgfrb	PDGF	Secreted Signaling	PMID: 15207812
ISOM-cDTL_7	Fib_1	Pdgfa	Pdgfrb	3.79554076561704e-06	0	PDGFA_PDGFRB	Pdgfa - Pdgfrb	PDGF	Secreted Signaling	PMID: 15207812
lowerIM-TL_5	Fib_1	Pdgfa	Pdgfrb	6.19087248616765e-05	0	PDGFA_PDGFRB	Pdgfa - Pdgfrb	PDGF	Secreted Signaling	PMID: 15207812
IM-ATL_0	Fib_1	Pdgfa	Pdgfrb	0.000222328	0	PDGFA_PDGFRB	Pdgfa - Pdgfrb	PDGF	Secreted Signaling	PMID: 15207812
deepIM-CD_0	Fib_2	Pdgfa	Pdgfrb	2.74068815681322e-05	0	PDGFA_PDGFRB	Pdgfa - Pdgfrb	PDGF	Secreted Signaling	PMID: 15207812
OM-CD_4	Fib_2	Pdgfa	Pdgfrb	1.45681029340557e-06	0	PDGFA_PDGFRB	Pdgfa - Pdgfrb	PDGF	Secreted Signaling	PMID: 15207812
injuredLOH_4	Fib_2	Pdgfa	Pdgfrb	1.28222663623433e-07	0	PDGFA_PDGFRB	Pdgfa - Pdgfrb	PDGF	Secreted Signaling	PMID: 15207812
ISOM-TAL_6	Fib_2	Pdgfa	Pdgfrb	3.32790570767271e-06	0	PDGFA_PDGFRB	Pdgfa - Pdgfrb	PDGF	Secreted Signaling	PMID: 15207812
ISOM-cDTL_7	Fib_2	Pdgfa	Pdgfrb	2.34510080773386e-06	0	PDGFA_PDGFRB	Pdgfa - Pdgfrb	PDGF	Secreted Signaling	PMID: 15207812
lowerIM-TL_5	Fib_2	Pdgfa	Pdgfrb	3.86507387064981e-05	0	PDGFA_PDGFRB	Pdgfa - Pdgfrb	PDGF	Secreted Signaling	PMID: 15207812
IM-ATL_0	Fib_2	Pdgfa	Pdgfrb	0.000141368	0	PDGFA_PDGFRB	Pdgfa - Pdgfrb	PDGF	Secreted Signaling	PMID: 15207812
deepIM-CD_0	Fib_3	Pdgfa	Pdgfrb	2.56756663924223e-05	0	PDGFA_PDGFRB	Pdgfa - Pdgfrb	PDGF	Secreted Signaling	PMID: 15207812
OM-CD_4	Fib_3	Pdgfa	Pdgfrb	1.37032652834492e-06	0	PDGFA_PDGFRB	Pdgfa - Pdgfrb	PDGF	Secreted Signaling	PMID: 15207812
injuredLOH_4	Fib_3	Pdgfa	Pdgfrb	1.20317027329752e-07	0	PDGFA_PDGFRB	Pdgfa - Pdgfrb	PDGF	Secreted Signaling	PMID: 15207812
ISOM-TAL_6	Fib_3	Pdgfa	Pdgfrb	3.12949364792537e-06	0	PDGFA_PDGFRB	Pdgfa - Pdgfrb	PDGF	Secreted Signaling	PMID: 15207812
ISOM-cDTL_7	Fib_3	Pdgfa	Pdgfrb	2.1996770706028e-06	0	PDGFA_PDGFRB	Pdgfa - Pdgfrb	PDGF	Secreted Signaling	PMID: 15207812
lowerIM-TL_5	Fib_3	Pdgfa	Pdgfrb	3.59659779495964e-05	0	PDGFA_PDGFRB	Pdgfa - Pdgfrb	PDGF	Secreted Signaling	PMID: 15207812
IM-ATL_0	Fib_3	Pdgfa	Pdgfrb	0.000129709	0	PDGFA_PDGFRB	Pdgfa - Pdgfrb	PDGF	Secreted Signaling	PMID: 15207812
deepIM-CD_0	Fib_6	Pdgfa	Pdgfrb	2.47742419528519e-05	0	PDGFA_PDGFRB	Pdgfa - Pdgfrb	PDGF	Secreted Signaling	PMID: 15207812
OM-CD_4	Fib_6	Pdgfa	Pdgfrb	1.32271101898978e-06	0	PDGFA_PDGFRB	Pdgfa - Pdgfrb	PDGF	Secreted Signaling	PMID: 15207812
injuredLOH_4	Fib_6	Pdgfa	Pdgfrb	1.161101664366e-07	0	PDGFA_PDGFRB	Pdgfa - Pdgfrb	PDGF	Secreted Signaling	PMID: 15207812
ISOM-TAL_6	Fib_6	Pdgfa	Pdgfrb	3.02067549851749e-06	0	PDGFA_PDGFRB	Pdgfa - Pdgfrb	PDGF	Secreted Signaling	PMID: 15207812
ISOM-cDTL_7	Fib_6	Pdgfa	Pdgfrb	2.12269150591721e-06	0	PDGFA_PDGFRB	Pdgfa - Pdgfrb	PDGF	Secreted Signaling	PMID: 15207812
lowerIM-TL_5	Fib_6	Pdgfa	Pdgfrb	3.4681830769673e-05	0	PDGFA_PDGFRB	Pdgfa - Pdgfrb	PDGF	Secreted Signaling	PMID: 15207812
IM-ATL_0	Fib_6	Pdgfa	Pdgfrb	0.000124918	0	PDGFA_PDGFRB	Pdgfa - Pdgfrb	PDGF	Secreted Signaling	PMID: 15207812
deepIM-CD_0	myoFib_0	Pdgfa	Pdgfrb	4.47169739983808e-07	0	PDGFA_PDGFRB	Pdgfa - Pdgfrb	PDGF	Secreted Signaling	PMID: 15207812
OM-CD_4	myoFib_0	Pdgfa	Pdgfrb	2.38910762727605e-08	0	PDGFA_PDGFRB	Pdgfa - Pdgfrb	PDGF	Secreted Signaling	PMID: 15207812
injuredLOH_4	myoFib_0	Pdgfa	Pdgfrb	2.09633648453042e-09	0	PDGFA_PDGFRB	Pdgfa - Pdgfrb	PDGF	Secreted Signaling	PMID: 15207812
ISOM-TAL_6	myoFib_0	Pdgfa	Pdgfrb	5.45575331852149e-08	0	PDGFA_PDGFRB	Pdgfa - Pdgfrb	PDGF	Secreted Signaling	PMID: 15207812
ISOM-cDTL_7	myoFib_0	Pdgfa	Pdgfrb	3.83221307813225e-08	0	PDGFA_PDGFRB	Pdgfa - Pdgfrb	PDGF	Secreted Signaling	PMID: 15207812
lowerIM-TL_5	myoFib_0	Pdgfa	Pdgfrb	6.2528846853939e-07	0	PDGFA_PDGFRB	Pdgfa - Pdgfrb	PDGF	Secreted Signaling	PMID: 15207812
IM-ATL_0	myoFib_0	Pdgfa	Pdgfrb	2.24691499521096e-06	0	PDGFA_PDGFRB	Pdgfa - Pdgfrb	PDGF	Secreted Signaling	PMID: 15207812
deepIM-CD_0	Fib/myoFib_4	Pdgfa	Pdgfrb	2.4886999990763e-05	0	PDGFA_PDGFRB	Pdgfa - Pdgfrb	PDGF	Secreted Signaling	PMID: 15207812
OM-CD_4	Fib/myoFib_4	Pdgfa	Pdgfrb	1.35706721329541e-06	0	PDGFA_PDGFRB	Pdgfa - Pdgfrb	PDGF	Secreted Signaling	PMID: 15207812
injuredLOH_4	Fib/myoFib_4	Pdgfa	Pdgfrb	1.17614825575955e-07	0	PDGFA_PDGFRB	Pdgfa - Pdgfrb	PDGF	Secreted Signaling	PMID: 15207812
ISOM-TAL_6	Fib/myoFib_4	Pdgfa	Pdgfrb	3.09469739453074e-06	0	PDGFA_PDGFRB	Pdgfa - Pdgfrb	PDGF	Secreted Signaling	PMID: 15207812
ISOM-cDTL_7	Fib/myoFib_4	Pdgfa	Pdgfrb	2.14596670989324e-06	0	PDGFA_PDGFRB	Pdgfa - Pdgfrb	PDGF	Secreted Signaling	PMID: 15207812
lowerIM-TL_5	Fib/myoFib_4	Pdgfa	Pdgfrb	3.36766022547207e-05	0	PDGFA_PDGFRB	Pdgfa - Pdgfrb	PDGF	Secreted Signaling	PMID: 15207812
IM-ATL_0	Fib/myoFib_4	Pdgfa	Pdgfrb	0.000113481	0	PDGFA_PDGFRB	Pdgfa - Pdgfrb	PDGF	Secreted Signaling	PMID: 15207812
deepIM-CD_0	Endo_b	Pdgfa	Pdgfrb	1.29313760993394e-05	0	PDGFA_PDGFRB	Pdgfa - Pdgfrb	PDGF	Secreted Signaling	PMID: 15207812
OM-CD_4	Endo_b	Pdgfa	Pdgfrb	6.89340863274518e-07	0	PDGFA_PDGFRB	Pdgfa - Pdgfrb	PDGF	Secreted Signaling	PMID: 15207812
injuredLOH_4	Endo_b	Pdgfa	Pdgfrb	6.05683931607184e-08	0	PDGFA_PDGFRB	Pdgfa - Pdgfrb	PDGF	Secreted Signaling	PMID: 15207812
ISOM-TAL_6	Endo_b	Pdgfa	Pdgfrb	1.57441238722603e-06	0	PDGFA_PDGFRB	Pdgfa - Pdgfrb	PDGF	Secreted Signaling	PMID: 15207812
ISOM-cDTL_7	Endo_b	Pdgfa	Pdgfrb	1.10745467584452e-06	0	PDGFA_PDGFRB	Pdgfa - Pdgfrb	PDGF	Secreted Signaling	PMID: 15207812
lowerIM-TL_5	Endo_b	Pdgfa	Pdgfrb	1.81495427928372e-05	0	PDGFA_PDGFRB	Pdgfa - Pdgfrb	PDGF	Secreted Signaling	PMID: 15207812
IM-ATL_0	Endo_b	Pdgfa	Pdgfrb	6.57214610951958e-05	0	PDGFA_PDGFRB	Pdgfa - Pdgfrb	PDGF	Secreted Signaling	PMID: 15207812
ISOM-TAL_6	Fib_1	Pdgfc	Pdgfra	2.75862666775055e-05	0	PDGFC_PDGFRA	Pdgfc - Pdgfra	PDGF	Secreted Signaling	PMID: 15207812
ISOM-TAL_6	Fib_2	Pdgfc	Pdgfra	1.94186415447128e-05	0	PDGFC_PDGFRA	Pdgfc - Pdgfra	PDGF	Secreted Signaling	PMID: 15207812
ISOM-TAL_6	Fib_3	Pdgfc	Pdgfra	1.27996840866784e-05	0	PDGFC_PDGFRA	Pdgfc - Pdgfra	PDGF	Secreted Signaling	PMID: 15207812
ISOM-TAL_6	Fib_6	Pdgfc	Pdgfra	1.76464501191932e-05	0	PDGFC_PDGFRA	Pdgfc - Pdgfra	PDGF	Secreted Signaling	PMID: 15207812
ISOM-TAL_6	myoFib_0	Pdgfc	Pdgfra	2.02145000425568e-07	0	PDGFC_PDGFRA	Pdgfc - Pdgfra	PDGF	Secreted Signaling	PMID: 15207812
ISOM-TAL_6	Fib/myoFib_4	Pdgfc	Pdgfra	3.65215985987148e-06	0	PDGFC_PDGFRA	Pdgfc - Pdgfra	PDGF	Secreted Signaling	PMID: 15207812
ISOM-TAL_6	Endo_b	Pdgfc	Pdgfra	6.26653590524853e-06	0	PDGFC_PDGFRA	Pdgfc - Pdgfra	PDGF	Secreted Signaling	PMID: 15207812
ISOM-TAL_6	Fib_1	Pdgfd	Pdgfrb	4.78855511836943e-06	0	PDGFD_PDGFRB	Pdgfd - Pdgfrb	PDGF	Secreted Signaling	PMID: 15207812
ISOM-TAL_6	Fib_2	Pdgfd	Pdgfrb	2.948036172281e-06	0	PDGFD_PDGFRB	Pdgfd - Pdgfrb	PDGF	Secreted Signaling	PMID: 15207812
ISOM-TAL_6	Fib_3	Pdgfd	Pdgfrb	2.77283308823383e-06	0	PDGFD_PDGFRB	Pdgfd - Pdgfrb	PDGF	Secreted Signaling	PMID: 15207812
ISOM-TAL_6	Fib_6	Pdgfd	Pdgfrb	2.67646671791772e-06	0	PDGFD_PDGFRB	Pdgfd - Pdgfrb	PDGF	Secreted Signaling	PMID: 15207812
ISOM-TAL_6	myoFib_0	Pdgfd	Pdgfrb	4.83423165234826e-08	0	PDGFD_PDGFRB	Pdgfd - Pdgfrb	PDGF	Secreted Signaling	PMID: 15207812
ISOM-TAL_6	Fib/myoFib_4	Pdgfd	Pdgfrb	2.7449798988405e-06	0	PDGFD_PDGFRB	Pdgfd - Pdgfrb	PDGF	Secreted Signaling	PMID: 15207812
ISOM-TAL_6	Endo_b	Pdgfd	Pdgfrb	1.3948981269446e-06	0	PDGFD_PDGFRB	Pdgfd - Pdgfrb	PDGF	Secreted Signaling	PMID: 15207812
OM-CD_4	Endo_a	Vegfa	Flt1	3.91819716354401e-05	0	VEGFA_VEGFR1	Vegfa - Vegfr1	VEGF	Secreted Signaling	KEGG: mmu04370; PMID: 16633338
ISOM-TAL_6	Endo_a	Vegfa	Flt1	0.00046148	0	VEGFA_VEGFR1	Vegfa - Vegfr1	VEGF	Secreted Signaling	KEGG: mmu04370; PMID: 16633338
ISOM-jDTL_8	Endo_a	Vegfa	Flt1	4.60796983586515e-05	0	VEGFA_VEGFR1	Vegfa - Vegfr1	VEGF	Secreted Signaling	KEGG: mmu04370; PMID: 16633338
upperIM-jDTL_1	Endo_a	Vegfa	Flt1	0.000382582	0	VEGFA_VEGFR1	Vegfa - Vegfr1	VEGF	Secreted Signaling	KEGG: mmu04370; PMID: 16633338
OM-CD_4	Endo_b	Vegfa	Flt1	4.42752164359182e-06	0	VEGFA_VEGFR1	Vegfa - Vegfr1	VEGF	Secreted Signaling	KEGG: mmu04370; PMID: 16633338
ISOM-TAL_6	Endo_b	Vegfa	Flt1	5.31822456926902e-05	0	VEGFA_VEGFR1	Vegfa - Vegfr1	VEGF	Secreted Signaling	KEGG: mmu04370; PMID: 16633338
ISOM-jDTL_8	Endo_b	Vegfa	Flt1	5.24531293950467e-06	0	VEGFA_VEGFR1	Vegfa - Vegfr1	VEGF	Secreted Signaling	KEGG: mmu04370; PMID: 16633338
upperIM-jDTL_1	Endo_b	Vegfa	Flt1	4.34123623509192e-05	0	VEGFA_VEGFR1	Vegfa - Vegfr1	VEGF	Secreted Signaling	KEGG: mmu04370; PMID: 16633338
OM-CD_4	EndoVR/papilla	Vegfa	Flt1	2.46394647462505e-06	0	VEGFA_VEGFR1	Vegfa - Vegfr1	VEGF	Secreted Signaling	KEGG: mmu04370; PMID: 16633338
ISOM-TAL_6	EndoVR/papilla	Vegfa	Flt1	3.11213362698333e-05	0	VEGFA_VEGFR1	Vegfa - Vegfr1	VEGF	Secreted Signaling	KEGG: mmu04370; PMID: 16633338
ISOM-jDTL_8	EndoVR/papilla	Vegfa	Flt1	2.97309880771344e-06	0	VEGFA_VEGFR1	Vegfa - Vegfr1	VEGF	Secreted Signaling	KEGG: mmu04370; PMID: 16633338
upperIM-jDTL_1	EndoVR/papilla	Vegfa	Flt1	2.44114663840963e-05	0	VEGFA_VEGFR1	Vegfa - Vegfr1	VEGF	Secreted Signaling	KEGG: mmu04370; PMID: 16633338
OM-CD_4	Endo_a	Vegfa	Kdr	1.30771216580137e-05	0	VEGFA_VEGFR2	Vegfa - Vegfr2	VEGF	Secreted Signaling	KEGG: mmu04370; PMID: 16633338
ISOM-TAL_6	Endo_a	Vegfa	Kdr	0.000162765	0	VEGFA_VEGFR2	Vegfa - Vegfr2	VEGF	Secreted Signaling	KEGG: mmu04370; PMID: 16633338
ISOM-jDTL_8	Endo_a	Vegfa	Kdr	1.56959511966162e-05	0	VEGFA_VEGFR2	Vegfa - Vegfr2	VEGF	Secreted Signaling	KEGG: mmu04370; PMID: 16633338
upperIM-jDTL_1	Endo_a	Vegfa	Kdr	0.000129174	0	VEGFA_VEGFR2	Vegfa - Vegfr2	VEGF	Secreted Signaling	KEGG: mmu04370; PMID: 16633338
OM-CD_4	Endo_b	Vegfa	Kdr	1.47370475272451e-06	0	VEGFA_VEGFR2	Vegfa - Vegfr2	VEGF	Secreted Signaling	KEGG: mmu04370; PMID: 16633338
ISOM-TAL_6	Endo_b	Vegfa	Kdr	1.84704465668658e-05	0	VEGFA_VEGFR2	Vegfa - Vegfr2	VEGF	Secreted Signaling	KEGG: mmu04370; PMID: 16633338
ISOM-jDTL_8	Endo_b	Vegfa	Kdr	1.77328381113293e-06	0	VEGFA_VEGFR2	Vegfa - Vegfr2	VEGF	Secreted Signaling	KEGG: mmu04370; PMID: 16633338
upperIM-jDTL_1	Endo_b	Vegfa	Kdr	1.45777436676291e-05	0	VEGFA_VEGFR2	Vegfa - Vegfr2	VEGF	Secreted Signaling	KEGG: mmu04370; PMID: 16633338
OM-CD_4	Endo_a	Vegfb	Flt1	2.90447314347088e-05	0	VEGFB_VEGFR1	Vegfb - Vegfr1	VEGF	Secreted Signaling	KEGG: mmu04370; PMID: 16633338
ISOM-TAL_6	Endo_a	Vegfb	Flt1	0.000325355	0	VEGFB_VEGFR1	Vegfb - Vegfr1	VEGF	Secreted Signaling	KEGG: mmu04370; PMID: 16633338
OM-CD_4	Endo_b	Vegfb	Flt1	3.27877882214511e-06	0	VEGFB_VEGFR1	Vegfb - Vegfr1	VEGF	Secreted Signaling	KEGG: mmu04370; PMID: 16633338
ISOM-TAL_6	Endo_b	Vegfb	Flt1	3.7233868681843e-05	0	VEGFB_VEGFR1	Vegfb - Vegfr1	VEGF	Secreted Signaling	KEGG: mmu04370; PMID: 16633338
OM-CD_4	EndoVR/papilla	Vegfb	Flt1	1.82022141947774e-06	0	VEGFB_VEGFR1	Vegfb - Vegfr1	VEGF	Secreted Signaling	KEGG: mmu04370; PMID: 16633338
ISOM-TAL_6	EndoVR/papilla	Vegfb	Flt1	2.13945714765009e-05	0	VEGFB_VEGFR1	Vegfb - Vegfr1	VEGF	Secreted Signaling	KEGG: mmu04370; PMID: 16633338
Fib_1	Endo_a	Vegfd	Flt4	0.000105123	0	VEGFD_VEGFR3	Vegfd - Vegfr3	VEGF	Secreted Signaling	KEGG: mmu04370; PMID: 16633338
Fib_2	Endo_a	Vegfd	Flt4	4.55462216385847e-05	0	VEGFD_VEGFR3	Vegfd - Vegfr3	VEGF	Secreted Signaling	KEGG: mmu04370; PMID: 16633338
Fib_3	Endo_a	Vegfd	Flt4	2.73648606643527e-05	0	VEGFD_VEGFR3	Vegfd - Vegfr3	VEGF	Secreted Signaling	KEGG: mmu04370; PMID: 16633338
Fib_6	Endo_a	Vegfd	Flt4	6.6539312408545e-05	0	VEGFD_VEGFR3	Vegfd - Vegfr3	VEGF	Secreted Signaling	KEGG: mmu04370; PMID: 16633338
myoFib_0	Endo_a	Vegfd	Flt4	2.94885354825961e-07	0	VEGFD_VEGFR3	Vegfd - Vegfr3	VEGF	Secreted Signaling	KEGG: mmu04370; PMID: 16633338
Fib/myoFib_4	Endo_a	Vegfd	Flt4	7.22237004880996e-06	0	VEGFD_VEGFR3	Vegfd - Vegfr3	VEGF	Secreted Signaling	KEGG: mmu04370; PMID: 16633338
Endo_b	Endo_a	Vegfd	Flt4	1.88963028611177e-05	0	VEGFD_VEGFR3	Vegfd - Vegfr3	VEGF	Secreted Signaling	KEGG: mmu04370; PMID: 16633338
Fib_1	Endo_b	Vegfd	Flt4	1.12247257205809e-05	0	VEGFD_VEGFR3	Vegfd - Vegfr3	VEGF	Secreted Signaling	KEGG: mmu04370; PMID: 16633338
Fib_2	Endo_b	Vegfd	Flt4	4.82578308917318e-06	0	VEGFD_VEGFR3	Vegfd - Vegfr3	VEGF	Secreted Signaling	KEGG: mmu04370; PMID: 16633338
Fib_3	Endo_b	Vegfd	Flt4	2.90102373137489e-06	0	VEGFD_VEGFR3	Vegfd - Vegfr3	VEGF	Secreted Signaling	KEGG: mmu04370; PMID: 16633338
Fib_6	Endo_b	Vegfd	Flt4	7.10816433878107e-06	0	VEGFD_VEGFR3	Vegfd - Vegfr3	VEGF	Secreted Signaling	KEGG: mmu04370; PMID: 16633338
myoFib_0	Endo_b	Vegfd	Flt4	3.12003709936162e-08	0	VEGFD_VEGFR3	Vegfd - Vegfr3	VEGF	Secreted Signaling	KEGG: mmu04370; PMID: 16633338
Fib/myoFib_4	Endo_b	Vegfd	Flt4	7.6455012053376e-07	0	VEGFD_VEGFR3	Vegfd - Vegfr3	VEGF	Secreted Signaling	KEGG: mmu04370; PMID: 16633338
Endo_b	Endo_b	Vegfd	Flt4	2.00078506645473e-06	0	VEGFD_VEGFR3	Vegfd - Vegfr3	VEGF	Secreted Signaling	KEGG: mmu04370; PMID: 16633338
Fib_1	EndoVR/papilla	Vegfd	Flt4	3.41766968547345e-05	0	VEGFD_VEGFR3	Vegfd - Vegfr3	VEGF	Secreted Signaling	KEGG: mmu04370; PMID: 16633338
Fib_2	EndoVR/papilla	Vegfd	Flt4	1.47432624380625e-05	0	VEGFD_VEGFR3	Vegfd - Vegfr3	VEGF	Secreted Signaling	KEGG: mmu04370; PMID: 16633338
Fib_3	EndoVR/papilla	Vegfd	Flt4	8.8607634617665e-06	0	VEGFD_VEGFR3	Vegfd - Vegfr3	VEGF	Secreted Signaling	KEGG: mmu04370; PMID: 16633338
Fib_6	EndoVR/papilla	Vegfd	Flt4	2.16383286418192e-05	0	VEGFD_VEGFR3	Vegfd - Vegfr3	VEGF	Secreted Signaling	KEGG: mmu04370; PMID: 16633338
myoFib_0	EndoVR/papilla	Vegfd	Flt4	9.53786779740497e-08	0	VEGFD_VEGFR3	Vegfd - Vegfr3	VEGF	Secreted Signaling	KEGG: mmu04370; PMID: 16633338
Fib/myoFib_4	EndoVR/papilla	Vegfd	Flt4	2.33669297649991e-06	0	VEGFD_VEGFR3	Vegfd - Vegfr3	VEGF	Secreted Signaling	KEGG: mmu04370; PMID: 16633338
Endo_b	EndoVR/papilla	Vegfd	Flt4	6.11439701803168e-06	0	VEGFD_VEGFR3	Vegfd - Vegfr3	VEGF	Secreted Signaling	KEGG: mmu04370; PMID: 16633338
Fib_1	Endo_a	Vegfd	Kdr	0.000129422	0	VEGFD_VEGFR2	Vegfd - Vegfr2	VEGF	Secreted Signaling	KEGG: mmu04370; PMID: 16633338
Fib_2	Endo_a	Vegfd	Kdr	5.64321454627552e-05	0	VEGFD_VEGFR2	Vegfd - Vegfr2	VEGF	Secreted Signaling	KEGG: mmu04370; PMID: 16633338
Fib_3	Endo_a	Vegfd	Kdr	3.38896236829857e-05	0	VEGFD_VEGFR2	Vegfd - Vegfr2	VEGF	Secreted Signaling	KEGG: mmu04370; PMID: 16633338
Fib_6	Endo_a	Vegfd	Kdr	8.18888396622815e-05	0	VEGFD_VEGFR2	Vegfd - Vegfr2	VEGF	Secreted Signaling	KEGG: mmu04370; PMID: 16633338
myoFib_0	Endo_a	Vegfd	Kdr	3.65790184229451e-07	0	VEGFD_VEGFR2	Vegfd - Vegfr2	VEGF	Secreted Signaling	KEGG: mmu04370; PMID: 16633338
Fib/myoFib_4	Endo_a	Vegfd	Kdr	8.95522228948726e-06	0	VEGFD_VEGFR2	Vegfd - Vegfr2	VEGF	Secreted Signaling	KEGG: mmu04370; PMID: 16633338
Endo_b	Endo_a	Vegfd	Kdr	2.34257100226846e-05	0	VEGFD_VEGFR2	Vegfd - Vegfr2	VEGF	Secreted Signaling	KEGG: mmu04370; PMID: 16633338
Fib_1	Endo_b	Vegfd	Kdr	1.47460243974301e-05	0	VEGFD_VEGFR2	Vegfd - Vegfr2	VEGF	Secreted Signaling	KEGG: mmu04370; PMID: 16633338
Fib_2	Endo_b	Vegfd	Kdr	6.37873704538081e-06	0	VEGFD_VEGFR2	Vegfd - Vegfr2	VEGF	Secreted Signaling	KEGG: mmu04370; PMID: 16633338
Fib_3	Endo_b	Vegfd	Kdr	3.8328857746751e-06	0	VEGFD_VEGFR2	Vegfd - Vegfr2	VEGF	Secreted Signaling	KEGG: mmu04370; PMID: 16633338
Fib_6	Endo_b	Vegfd	Kdr	9.33463171088239e-06	0	VEGFD_VEGFR2	Vegfd - Vegfr2	VEGF	Secreted Signaling	KEGG: mmu04370; PMID: 16633338
myoFib_0	Endo_b	Vegfd	Kdr	4.12866100524763e-08	0	VEGFD_VEGFR2	Vegfd - Vegfr2	VEGF	Secreted Signaling	KEGG: mmu04370; PMID: 16633338
Fib/myoFib_4	Endo_b	Vegfd	Kdr	1.01130312146831e-06	0	VEGFD_VEGFR2	Vegfd - Vegfr2	VEGF	Secreted Signaling	KEGG: mmu04370; PMID: 16633338
Endo_b	Endo_b	Vegfd	Kdr	2.64605370717456e-06	0	VEGFD_VEGFR2	Vegfd - Vegfr2	VEGF	Secreted Signaling	KEGG: mmu04370; PMID: 16633338
OM-CD_4	Endo_a	Vegfa	FLT1_KDR	2.45869827951902e-05	0	VEGFA_VEGFR1R2	Vegfa - Vegfr1r2	VEGF	Secreted Signaling	PMID: 16633338
ISOM-TAL_6	Endo_a	Vegfa	FLT1_KDR	0.00029855	0	VEGFA_VEGFR1R2	Vegfa - Vegfr1r2	VEGF	Secreted Signaling	PMID: 16633338
ISOM-jDTL_8	Endo_a	Vegfa	FLT1_KDR	2.924525899127e-05	0	VEGFA_VEGFR1R2	Vegfa - Vegfr1r2	VEGF	Secreted Signaling	PMID: 16633338
upperIM-jDTL_1	Endo_a	Vegfa	FLT1_KDR	0.000241627	0	VEGFA_VEGFR1R2	Vegfa - Vegfr1r2	VEGF	Secreted Signaling	PMID: 16633338
OM-CD_4	Endo_b	Vegfa	FLT1_KDR	2.92072765800466e-06	0	VEGFA_VEGFR1R2	Vegfa - Vegfr1r2	VEGF	Secreted Signaling	PMID: 16633338
ISOM-TAL_6	Endo_b	Vegfa	FLT1_KDR	3.5843979191455e-05	0	VEGFA_VEGFR1R2	Vegfa - Vegfr1r2	VEGF	Secreted Signaling	PMID: 16633338
ISOM-jDTL_8	Endo_b	Vegfa	FLT1_KDR	3.48767115231129e-06	0	VEGFA_VEGFR1R2	Vegfa - Vegfr1r2	VEGF	Secreted Signaling	PMID: 16633338
upperIM-jDTL_1	Endo_b	Vegfa	FLT1_KDR	2.87668193448083e-05	0	VEGFA_VEGFR1R2	Vegfa - Vegfr1r2	VEGF	Secreted Signaling	PMID: 16633338
Fib_1	Endo_a	Vegfd	FLT4_KDR	0.000126162	0	VEGFD_VEGFR2R3	Vegfd - Vegfr2r3	VEGF	Secreted Signaling	PMID: 16633340
Fib_2	Endo_a	Vegfd	FLT4_KDR	5.49637376247997e-05	0	VEGFD_VEGFR2R3	Vegfd - Vegfr2r3	VEGF	Secreted Signaling	PMID: 16633340
Fib_3	Endo_a	Vegfd	FLT4_KDR	3.30098468703501e-05	0	VEGFD_VEGFR2R3	Vegfd - Vegfr2r3	VEGF	Secreted Signaling	PMID: 16633340
Fib_6	Endo_a	Vegfd	FLT4_KDR	7.98303798539974e-05	0	VEGFD_VEGFR2R3	Vegfd - Vegfr2r3	VEGF	Secreted Signaling	PMID: 16633340
myoFib_0	Endo_a	Vegfd	FLT4_KDR	3.56216177002926e-07	0	VEGFD_VEGFR2R3	Vegfd - Vegfr2r3	VEGF	Secreted Signaling	PMID: 16633340
Fib/myoFib_4	Endo_a	Vegfd	FLT4_KDR	8.72132679482092e-06	0	VEGFD_VEGFR2R3	Vegfd - Vegfr2r3	VEGF	Secreted Signaling	PMID: 16633340
Endo_b	Endo_a	Vegfd	FLT4_KDR	2.28144417314086e-05	0	VEGFD_VEGFR2R3	Vegfd - Vegfr2r3	VEGF	Secreted Signaling	PMID: 16633340
Fib_1	Endo_b	Vegfd	FLT4_KDR	1.46442361852476e-05	0	VEGFD_VEGFR2R3	Vegfd - Vegfr2r3	VEGF	Secreted Signaling	PMID: 16633340
Fib_2	Endo_b	Vegfd	FLT4_KDR	6.33357812505083e-06	0	VEGFD_VEGFR2R3	Vegfd - Vegfr2r3	VEGF	Secreted Signaling	PMID: 16633340
Fib_3	Endo_b	Vegfd	FLT4_KDR	3.80579946263737e-06	0	VEGFD_VEGFR2R3	Vegfd - Vegfr2r3	VEGF	Secreted Signaling	PMID: 16633340
Fib_6	Endo_b	Vegfd	FLT4_KDR	9.27029541030235e-06	0	VEGFD_VEGFR2R3	Vegfd - Vegfr2r3	VEGF	Secreted Signaling	PMID: 16633340
myoFib_0	Endo_b	Vegfd	FLT4_KDR	4.09929920004805e-08	0	VEGFD_VEGFR2R3	Vegfd - Vegfr2r3	VEGF	Secreted Signaling	PMID: 16633340
Fib/myoFib_4	Endo_b	Vegfd	FLT4_KDR	1.00412274979904e-06	0	VEGFD_VEGFR2R3	Vegfd - Vegfr2r3	VEGF	Secreted Signaling	PMID: 16633340
Endo_b	Endo_b	Vegfd	FLT4_KDR	2.62727999663774e-06	0	VEGFD_VEGFR2R3	Vegfd - Vegfr2r3	VEGF	Secreted Signaling	PMID: 16633340
Fib_1	Tcell	Cxcl12	Cxcr4	7.39856777447764e-07	0	CXCL12_CXCR4	Cxcl12 - Cxcr4	CXCL	Secreted Signaling	KEGG: mmu04060
Fib_2	Tcell	Cxcl12	Cxcr4	4.99656753761201e-07	0	CXCL12_CXCR4	Cxcl12 - Cxcr4	CXCL	Secreted Signaling	KEGG: mmu04060
Fib_3	Tcell	Cxcl12	Cxcr4	4.1480845024197e-07	0	CXCL12_CXCR4	Cxcl12 - Cxcr4	CXCL	Secreted Signaling	KEGG: mmu04060
Fib_6	Tcell	Cxcl12	Cxcr4	4.53957628016325e-07	0	CXCL12_CXCR4	Cxcl12 - Cxcr4	CXCL	Secreted Signaling	KEGG: mmu04060
myoFib_0	Tcell	Cxcl12	Cxcr4	8.55934476613073e-09	0	CXCL12_CXCR4	Cxcl12 - Cxcr4	CXCL	Secreted Signaling	KEGG: mmu04060
Fib/myoFib_4	Tcell	Cxcl12	Cxcr4	1.96115569877143e-07	0	CXCL12_CXCR4	Cxcl12 - Cxcr4	CXCL	Secreted Signaling	KEGG: mmu04060
Endo_b	Tcell	Cxcl12	Cxcr4	3.57538935241719e-07	0	CXCL12_CXCR4	Cxcl12 - Cxcr4	CXCL	Secreted Signaling	KEGG: mmu04060
Fib_1	Mac_0	Cxcl12	Cxcr4	3.65186118659278e-06	0	CXCL12_CXCR4	Cxcl12 - Cxcr4	CXCL	Secreted Signaling	KEGG: mmu04060
Fib_2	Mac_0	Cxcl12	Cxcr4	2.4658273384302e-06	0	CXCL12_CXCR4	Cxcl12 - Cxcr4	CXCL	Secreted Signaling	KEGG: mmu04060
Fib_3	Mac_0	Cxcl12	Cxcr4	2.04733954378397e-06	0	CXCL12_CXCR4	Cxcl12 - Cxcr4	CXCL	Secreted Signaling	KEGG: mmu04060
Fib_6	Mac_0	Cxcl12	Cxcr4	2.24069666419457e-06	0	CXCL12_CXCR4	Cxcl12 - Cxcr4	CXCL	Secreted Signaling	KEGG: mmu04060
myoFib_0	Mac_0	Cxcl12	Cxcr4	4.22473178741943e-08	0	CXCL12_CXCR4	Cxcl12 - Cxcr4	CXCL	Secreted Signaling	KEGG: mmu04060
Fib/myoFib_4	Mac_0	Cxcl12	Cxcr4	9.6802792016091e-07	0	CXCL12_CXCR4	Cxcl12 - Cxcr4	CXCL	Secreted Signaling	KEGG: mmu04060
Endo_b	Mac_0	Cxcl12	Cxcr4	1.76463320000964e-06	0	CXCL12_CXCR4	Cxcl12 - Cxcr4	CXCL	Secreted Signaling	KEGG: mmu04060
Fib_1	OM-CD_4	Cxcl12	Ackr3	2.54762144144539e-05	0	CXCL12_ACKR3	Cxcl12 - Ackr3	CXCL	Secreted Signaling	KEGG: mmu04060
Fib_2	OM-CD_4	Cxcl12	Ackr3	1.67801882285195e-05	0	CXCL12_ACKR3	Cxcl12 - Ackr3	CXCL	Secreted Signaling	KEGG: mmu04060
Fib_3	OM-CD_4	Cxcl12	Ackr3	1.416821522797e-05	0	CXCL12_ACKR3	Cxcl12 - Ackr3	CXCL	Secreted Signaling	KEGG: mmu04060
Fib_6	OM-CD_4	Cxcl12	Ackr3	1.56375585831935e-05	0	CXCL12_ACKR3	Cxcl12 - Ackr3	CXCL	Secreted Signaling	KEGG: mmu04060
myoFib_0	OM-CD_4	Cxcl12	Ackr3	2.93947440126268e-07	0	CXCL12_ACKR3	Cxcl12 - Ackr3	CXCL	Secreted Signaling	KEGG: mmu04060
Fib/myoFib_4	OM-CD_4	Cxcl12	Ackr3	6.77389798575864e-06	0	CXCL12_ACKR3	Cxcl12 - Ackr3	CXCL	Secreted Signaling	KEGG: mmu04060
Endo_b	OM-CD_4	Cxcl12	Ackr3	1.21669900473393e-05	0	CXCL12_ACKR3	Cxcl12 - Ackr3	CXCL	Secreted Signaling	KEGG: mmu04060
Fib_1	ISOM-jDTL_8	Cxcl12	Ackr3	1.95216566285686e-05	0	CXCL12_ACKR3	Cxcl12 - Ackr3	CXCL	Secreted Signaling	KEGG: mmu04060
Fib_2	ISOM-jDTL_8	Cxcl12	Ackr3	1.30988302526425e-05	0	CXCL12_ACKR3	Cxcl12 - Ackr3	CXCL	Secreted Signaling	KEGG: mmu04060
Fib_3	ISOM-jDTL_8	Cxcl12	Ackr3	1.09222557604689e-05	0	CXCL12_ACKR3	Cxcl12 - Ackr3	CXCL	Secreted Signaling	KEGG: mmu04060
Fib_6	ISOM-jDTL_8	Cxcl12	Ackr3	1.19791759954326e-05	0	CXCL12_ACKR3	Cxcl12 - Ackr3	CXCL	Secreted Signaling	KEGG: mmu04060
myoFib_0	ISOM-jDTL_8	Cxcl12	Ackr3	2.25690149905213e-07	0	CXCL12_ACKR3	Cxcl12 - Ackr3	CXCL	Secreted Signaling	KEGG: mmu04060
Fib/myoFib_4	ISOM-jDTL_8	Cxcl12	Ackr3	5.17873581677979e-06	0	CXCL12_ACKR3	Cxcl12 - Ackr3	CXCL	Secreted Signaling	KEGG: mmu04060
Endo_b	ISOM-jDTL_8	Cxcl12	Ackr3	9.40531228897939e-06	0	CXCL12_ACKR3	Cxcl12 - Ackr3	CXCL	Secreted Signaling	KEGG: mmu04060
InjuredCD_5	Tcell	Cxcl16	Cxcr6	1.27102276753627e-09	0	CXCL16_CXCR6	Cxcl16 - Cxcr6	CXCL	Secreted Signaling	KEGG: mmu04060
deepIM-CD_0	Tcell	Cxcl16	Cxcr6	6.29102642650621e-07	0	CXCL16_CXCR6	Cxcl16 - Cxcr6	CXCL	Secreted Signaling	KEGG: mmu04060
OM-CD_4	Tcell	Cxcl16	Cxcr6	1.53170412127976e-07	0	CXCL16_CXCR6	Cxcl16 - Cxcr6	CXCL	Secreted Signaling	KEGG: mmu04060
Mac_0	Tcell	Cxcl16	Cxcr6	6.52105227798777e-09	0	CXCL16_CXCR6	Cxcl16 - Cxcr6	CXCL	Secreted Signaling	KEGG: mmu04060
deepIM-CD_0	Mac_0	Mif	CD74_CXCR4	3.2154112965305e-06	0	MIF_CD74_CXCR4	Mif - (Cd74+Cxcr4)	MIF	Secreted Signaling	PMID: 29637711; PMID: 24760155
ISOM-TAL_6	Mac_0	Mif	CD74_CXCR4	3.67421873303175e-08	0	MIF_CD74_CXCR4	Mif - (Cd74+Cxcr4)	MIF	Secreted Signaling	PMID: 29637711; PMID: 24760155
deepIM-CD_0	OM-CD_4	Mif	Ackr3	6.90704329040389e-06	0	MIF_ACKR3	Mif - Ackr3	MIF	Secreted Signaling	PMID: 26175090
ISOM-TAL_6	OM-CD_4	Mif	Ackr3	7.78380963478314e-08	0	MIF_ACKR3	Mif - Ackr3	MIF	Secreted Signaling	PMID: 26175090
deepIM-CD_0	ISOM-jDTL_8	Mif	Ackr3	5.49603042250075e-06	0	MIF_ACKR3	Mif - Ackr3	MIF	Secreted Signaling	PMID: 26175090
ISOM-TAL_6	ISOM-jDTL_8	Mif	Ackr3	6.20720859097773e-08	0	MIF_ACKR3	Mif - Ackr3	MIF	Secreted Signaling	PMID: 26175090
ISOM-TAL_6	Fib_1	Ctf1	LIFR_IL6ST	2.09095143613952e-06	0	CTF1_LIFR_IL6ST	Ctf1 - (Lifr+Il6st)	LIFR	Secreted Signaling	KEGG: mmu04060
ISOM-TAL_6	Fib_6	Ctf1	LIFR_IL6ST	1.10373015174647e-06	0	CTF1_LIFR_IL6ST	Ctf1 - (Lifr+Il6st)	LIFR	Secreted Signaling	KEGG: mmu04060
ISOM-TAL_6	Fib/myoFib_4	Ctf1	LIFR_IL6ST	1.44626340006018e-06	0	CTF1_LIFR_IL6ST	Ctf1 - (Lifr+Il6st)	LIFR	Secreted Signaling	KEGG: mmu04060
ISOM-TAL_6	InjuredCD_5	Ctf1	LIFR_IL6ST	8.64290662312195e-08	0	CTF1_LIFR_IL6ST	Ctf1 - (Lifr+Il6st)	LIFR	Secreted Signaling	KEGG: mmu04060
ISOM-TAL_6	deepIM-CD_0	Ctf1	LIFR_IL6ST	2.57067773500473e-05	0	CTF1_LIFR_IL6ST	Ctf1 - (Lifr+Il6st)	LIFR	Secreted Signaling	KEGG: mmu04060
ISOM-TAL_6	IM-CD_2	Ctf1	LIFR_IL6ST	8.05487389535961e-06	0	CTF1_LIFR_IL6ST	Ctf1 - (Lifr+Il6st)	LIFR	Secreted Signaling	KEGG: mmu04060
ISOM-TAL_6	OM-CD_4	Ctf1	LIFR_IL6ST	3.94228379636436e-06	0	CTF1_LIFR_IL6ST	Ctf1 - (Lifr+Il6st)	LIFR	Secreted Signaling	KEGG: mmu04060
ISOM-TAL_6	injuredLOH_4	Ctf1	LIFR_IL6ST	7.26419936308073e-08	0	CTF1_LIFR_IL6ST	Ctf1 - (Lifr+Il6st)	LIFR	Secreted Signaling	KEGG: mmu04060
ISOM-TAL_6	ISOM-TAL_6	Ctf1	LIFR_IL6ST	6.06591316167712e-06	0	CTF1_LIFR_IL6ST	Ctf1 - (Lifr+Il6st)	LIFR	Secreted Signaling	KEGG: mmu04060
ISOM-TAL_6	ISOM-cDTL_7	Ctf1	LIFR_IL6ST	1.3950731892422e-06	0	CTF1_LIFR_IL6ST	Ctf1 - (Lifr+Il6st)	LIFR	Secreted Signaling	KEGG: mmu04060
ISOM-TAL_6	ISOM-jDTL_8	Ctf1	LIFR_IL6ST	7.38809640600019e-07	0	CTF1_LIFR_IL6ST	Ctf1 - (Lifr+Il6st)	LIFR	Secreted Signaling	KEGG: mmu04060
ISOM-TAL_6	upperIM-jDTL_1	Ctf1	LIFR_IL6ST	8.67125640628681e-06	0	CTF1_LIFR_IL6ST	Ctf1 - (Lifr+Il6st)	LIFR	Secreted Signaling	KEGG: mmu04060
ISOM-TAL_6	lowerIM-TL_5	Ctf1	LIFR_IL6ST	5.91281974896742e-06	0	CTF1_LIFR_IL6ST	Ctf1 - (Lifr+Il6st)	LIFR	Secreted Signaling	KEGG: mmu04060
ISOM-TAL_6	IM-ATL_0	Ctf1	LIFR_IL6ST	8.22703699740367e-06	0	CTF1_LIFR_IL6ST	Ctf1 - (Lifr+Il6st)	LIFR	Secreted Signaling	KEGG: mmu04060
ISOM-TAL_6	Endo_a	Ctf1	LIFR_IL6ST	8.39547745472976e-06	0	CTF1_LIFR_IL6ST	Ctf1 - (Lifr+Il6st)	LIFR	Secreted Signaling	KEGG: mmu04060
ISOM-TAL_6	Endo_b	Ctf1	LIFR_IL6ST	2.75470745007215e-06	0	CTF1_LIFR_IL6ST	Ctf1 - (Lifr+Il6st)	LIFR	Secreted Signaling	KEGG: mmu04060
ISOM-TAL_6	EndoVR/papilla	Ctf1	LIFR_IL6ST	2.88371061084675e-06	0	CTF1_LIFR_IL6ST	Ctf1 - (Lifr+Il6st)	LIFR	Secreted Signaling	KEGG: mmu04060
OM-CD_4	ISOM-cDTL_7	Il34	Csf1r	1.3205683595436e-06	0	IL34_CSF1R	Il34 - Csf1r	CSF	Secreted Signaling	KEGG: mmu04060
injuredLOH_4	ISOM-cDTL_7	Il34	Csf1r	4.65466008544748e-08	0	IL34_CSF1R	Il34 - Csf1r	CSF	Secreted Signaling	KEGG: mmu04060
ISOM-TAL_6	ISOM-cDTL_7	Il34	Csf1r	2.3984310510385e-06	0	IL34_CSF1R	Il34 - Csf1r	CSF	Secreted Signaling	KEGG: mmu04060
ISOM-cDTL_7	ISOM-cDTL_7	Il34	Csf1r	1.27306737277748e-06	0	IL34_CSF1R	Il34 - Csf1r	CSF	Secreted Signaling	KEGG: mmu04060
ISOM-jDTL_8	ISOM-cDTL_7	Il34	Csf1r	8.00971052777011e-07	0	IL34_CSF1R	Il34 - Csf1r	CSF	Secreted Signaling	KEGG: mmu04060
upperIM-jDTL_1	ISOM-cDTL_7	Il34	Csf1r	1.47300694169881e-05	0	IL34_CSF1R	Il34 - Csf1r	CSF	Secreted Signaling	KEGG: mmu04060
OM-CD_4	ISOM-jDTL_8	Il34	Csf1r	6.28694297414889e-07	0	IL34_CSF1R	Il34 - Csf1r	CSF	Secreted Signaling	KEGG: mmu04060
injuredLOH_4	ISOM-jDTL_8	Il34	Csf1r	2.21614160353313e-08	0	IL34_CSF1R	Il34 - Csf1r	CSF	Secreted Signaling	KEGG: mmu04060
ISOM-TAL_6	ISOM-jDTL_8	Il34	Csf1r	1.14174590285901e-06	0	IL34_CSF1R	Il34 - Csf1r	CSF	Secreted Signaling	KEGG: mmu04060
ISOM-cDTL_7	ISOM-jDTL_8	Il34	Csf1r	6.06684531153728e-07	0	IL34_CSF1R	Il34 - Csf1r	CSF	Secreted Signaling	KEGG: mmu04060
ISOM-jDTL_8	ISOM-jDTL_8	Il34	Csf1r	3.81588234922113e-07	0	IL34_CSF1R	Il34 - Csf1r	CSF	Secreted Signaling	KEGG: mmu04060
upperIM-jDTL_1	ISOM-jDTL_8	Il34	Csf1r	7.02606872705425e-06	0	IL34_CSF1R	Il34 - Csf1r	CSF	Secreted Signaling	KEGG: mmu04060
OM-CD_4	Mac_0	Il34	Csf1r	1.15366005991444e-06	0	IL34_CSF1R	Il34 - Csf1r	CSF	Secreted Signaling	KEGG: mmu04060
injuredLOH_4	Mac_0	Il34	Csf1r	4.06086018549862e-08	0	IL34_CSF1R	Il34 - Csf1r	CSF	Secreted Signaling	KEGG: mmu04060
ISOM-TAL_6	Mac_0	Il34	Csf1r	2.09863444737084e-06	0	IL34_CSF1R	Il34 - Csf1r	CSF	Secreted Signaling	KEGG: mmu04060
ISOM-cDTL_7	Mac_0	Il34	Csf1r	1.09149467169663e-06	0	IL34_CSF1R	Il34 - Csf1r	CSF	Secreted Signaling	KEGG: mmu04060
ISOM-jDTL_8	Mac_0	Il34	Csf1r	6.90684945785005e-07	0	IL34_CSF1R	Il34 - Csf1r	CSF	Secreted Signaling	KEGG: mmu04060
upperIM-jDTL_1	Mac_0	Il34	Csf1r	1.24182368471316e-05	0	IL34_CSF1R	Il34 - Csf1r	CSF	Secreted Signaling	KEGG: mmu04060
Tcell	Endo_a	Cd40lg	ITGA5_ITGB1	1.98391482699833e-07	0	CD40LG_ITGA5_ITGB1	Cd40lg - (Itga5+Itgb1)	CD40	Secreted Signaling	PMID: 28676852
InjuredCD_5	Tcell	Spp1	Cd44	4.24778736794784e-09	0	SPP1_CD44	Spp1 - Cd44	SPP1	Secreted Signaling	PMID: 21907263
OM-CD_4	Tcell	Spp1	Cd44	7.05096116462224e-08	0	SPP1_CD44	Spp1 - Cd44	SPP1	Secreted Signaling	PMID: 21907263
ISOM-TAL_6	Tcell	Spp1	Cd44	8.46756921570604e-07	0	SPP1_CD44	Spp1 - Cd44	SPP1	Secreted Signaling	PMID: 21907263
ISOM-jDTL_8	Tcell	Spp1	Cd44	2.68822975857879e-07	0	SPP1_CD44	Spp1 - Cd44	SPP1	Secreted Signaling	PMID: 21907263
InjuredCD_5	InjuredCD_5	Spp1	ITGAV_ITGB1	2.30544302280575e-09	0	SPP1_ITGAV_ITGB1	Spp1 - (Itgav+Itgb1)	SPP1	Secreted Signaling	PMID: 21907263
OM-CD_4	InjuredCD_5	Spp1	ITGAV_ITGB1	3.8047590410598e-08	0	SPP1_ITGAV_ITGB1	Spp1 - (Itgav+Itgb1)	SPP1	Secreted Signaling	PMID: 21907263
ISOM-TAL_6	InjuredCD_5	Spp1	ITGAV_ITGB1	4.74805696187834e-07	0	SPP1_ITGAV_ITGB1	Spp1 - (Itgav+Itgb1)	SPP1	Secreted Signaling	PMID: 21907263
ISOM-jDTL_8	InjuredCD_5	Spp1	ITGAV_ITGB1	1.54487947141361e-07	0	SPP1_ITGAV_ITGB1	Spp1 - (Itgav+Itgb1)	SPP1	Secreted Signaling	PMID: 21907263
InjuredCD_5	deepIM-CD_0	Spp1	ITGAV_ITGB1	4.18584224614223e-06	0	SPP1_ITGAV_ITGB1	Spp1 - (Itgav+Itgb1)	SPP1	Secreted Signaling	PMID: 21907263
OM-CD_4	deepIM-CD_0	Spp1	ITGAV_ITGB1	7.02871498302691e-05	0	SPP1_ITGAV_ITGB1	Spp1 - (Itgav+Itgb1)	SPP1	Secreted Signaling	PMID: 21907263
ISOM-TAL_6	deepIM-CD_0	Spp1	ITGAV_ITGB1	0.000784661	0	SPP1_ITGAV_ITGB1	Spp1 - (Itgav+Itgb1)	SPP1	Secreted Signaling	PMID: 21907263
ISOM-jDTL_8	deepIM-CD_0	Spp1	ITGAV_ITGB1	0.000238691	0	SPP1_ITGAV_ITGB1	Spp1 - (Itgav+Itgb1)	SPP1	Secreted Signaling	PMID: 21907263
InjuredCD_5	OM-CD_4	Spp1	ITGAV_ITGB1	5.7616156367912e-07	0	SPP1_ITGAV_ITGB1	Spp1 - (Itgav+Itgb1)	SPP1	Secreted Signaling	PMID: 21907263
OM-CD_4	OM-CD_4	Spp1	ITGAV_ITGB1	9.61953373295591e-06	0	SPP1_ITGAV_ITGB1	Spp1 - (Itgav+Itgb1)	SPP1	Secreted Signaling	PMID: 21907263
ISOM-TAL_6	OM-CD_4	Spp1	ITGAV_ITGB1	0.000111286	0	SPP1_ITGAV_ITGB1	Spp1 - (Itgav+Itgb1)	SPP1	Secreted Signaling	PMID: 21907263
ISOM-jDTL_8	OM-CD_4	Spp1	ITGAV_ITGB1	3.45449269034228e-05	0	SPP1_ITGAV_ITGB1	Spp1 - (Itgav+Itgb1)	SPP1	Secreted Signaling	PMID: 21907263
InjuredCD_5	injuredLOH_4	Spp1	ITGAV_ITGB1	6.94380883924938e-09	0	SPP1_ITGAV_ITGB1	Spp1 - (Itgav+Itgb1)	SPP1	Secreted Signaling	PMID: 21907263
OM-CD_4	injuredLOH_4	Spp1	ITGAV_ITGB1	1.14957888062815e-07	0	SPP1_ITGAV_ITGB1	Spp1 - (Itgav+Itgb1)	SPP1	Secreted Signaling	PMID: 21907263
ISOM-TAL_6	injuredLOH_4	Spp1	ITGAV_ITGB1	1.40468363162019e-06	0	SPP1_ITGAV_ITGB1	Spp1 - (Itgav+Itgb1)	SPP1	Secreted Signaling	PMID: 21907263
ISOM-jDTL_8	injuredLOH_4	Spp1	ITGAV_ITGB1	4.50837921188712e-07	0	SPP1_ITGAV_ITGB1	Spp1 - (Itgav+Itgb1)	SPP1	Secreted Signaling	PMID: 21907263
InjuredCD_5	ISOM-TAL_6	Spp1	ITGAV_ITGB1	8.5954528344194e-07	0	SPP1_ITGAV_ITGB1	Spp1 - (Itgav+Itgb1)	SPP1	Secreted Signaling	PMID: 21907263
OM-CD_4	ISOM-TAL_6	Spp1	ITGAV_ITGB1	1.4307534155295e-05	0	SPP1_ITGAV_ITGB1	Spp1 - (Itgav+Itgb1)	SPP1	Secreted Signaling	PMID: 21907263
ISOM-TAL_6	ISOM-TAL_6	Spp1	ITGAV_ITGB1	0.000168745	0	SPP1_ITGAV_ITGB1	Spp1 - (Itgav+Itgb1)	SPP1	Secreted Signaling	PMID: 21907263
ISOM-jDTL_8	ISOM-TAL_6	Spp1	ITGAV_ITGB1	5.29840371284742e-05	0	SPP1_ITGAV_ITGB1	Spp1 - (Itgav+Itgb1)	SPP1	Secreted Signaling	PMID: 21907263
InjuredCD_5	ISOM-jDTL_8	Spp1	ITGAV_ITGB1	8.28713437048131e-08	0	SPP1_ITGAV_ITGB1	Spp1 - (Itgav+Itgb1)	SPP1	Secreted Signaling	PMID: 21907263
OM-CD_4	ISOM-jDTL_8	Spp1	ITGAV_ITGB1	1.37190849798083e-06	0	SPP1_ITGAV_ITGB1	Spp1 - (Itgav+Itgb1)	SPP1	Secreted Signaling	PMID: 21907263
ISOM-TAL_6	ISOM-jDTL_8	Spp1	ITGAV_ITGB1	1.67686901243639e-05	0	SPP1_ITGAV_ITGB1	Spp1 - (Itgav+Itgb1)	SPP1	Secreted Signaling	PMID: 21907263
ISOM-jDTL_8	ISOM-jDTL_8	Spp1	ITGAV_ITGB1	5.38302863381924e-06	0	SPP1_ITGAV_ITGB1	Spp1 - (Itgav+Itgb1)	SPP1	Secreted Signaling	PMID: 21907263
InjuredCD_5	Tcell	Spp1	ITGAV_ITGB1	2.8525733474835e-09	0	SPP1_ITGAV_ITGB1	Spp1 - (Itgav+Itgb1)	SPP1	Secreted Signaling	PMID: 21907263
OM-CD_4	Tcell	Spp1	ITGAV_ITGB1	4.72358346323459e-08	0	SPP1_ITGAV_ITGB1	Spp1 - (Itgav+Itgb1)	SPP1	Secreted Signaling	PMID: 21907263
ISOM-TAL_6	Tcell	Spp1	ITGAV_ITGB1	5.76355448205137e-07	0	SPP1_ITGAV_ITGB1	Spp1 - (Itgav+Itgb1)	SPP1	Secreted Signaling	PMID: 21907263
ISOM-jDTL_8	Tcell	Spp1	ITGAV_ITGB1	1.84814823381467e-07	0	SPP1_ITGAV_ITGB1	Spp1 - (Itgav+Itgb1)	SPP1	Secreted Signaling	PMID: 21907263
InjuredCD_5	InjuredCD_5	Spp1	ITGAV_ITGB5	3.08351114515664e-09	0	SPP1_ITGAV_ITGB5	Spp1 - (Itgav+Itgb5)	SPP1	Secreted Signaling	PMID: 21907263
OM-CD_4	InjuredCD_5	Spp1	ITGAV_ITGB5	5.09152060621171e-08	0	SPP1_ITGAV_ITGB5	Spp1 - (Itgav+Itgb5)	SPP1	Secreted Signaling	PMID: 21907263
ISOM-TAL_6	InjuredCD_5	Spp1	ITGAV_ITGB5	6.33128826227704e-07	0	SPP1_ITGAV_ITGB5	Spp1 - (Itgav+Itgb5)	SPP1	Secreted Signaling	PMID: 21907263
ISOM-jDTL_8	InjuredCD_5	Spp1	ITGAV_ITGB5	2.05520057249131e-07	0	SPP1_ITGAV_ITGB5	Spp1 - (Itgav+Itgb5)	SPP1	Secreted Signaling	PMID: 21907263
InjuredCD_5	deepIM-CD_0	Spp1	ITGAV_ITGB5	4.33486827442498e-06	0	SPP1_ITGAV_ITGB5	Spp1 - (Itgav+Itgb5)	SPP1	Secreted Signaling	PMID: 21907263
OM-CD_4	deepIM-CD_0	Spp1	ITGAV_ITGB5	7.28389623192556e-05	0	SPP1_ITGAV_ITGB5	Spp1 - (Itgav+Itgb5)	SPP1	Secreted Signaling	PMID: 21907263
ISOM-TAL_6	deepIM-CD_0	Spp1	ITGAV_ITGB5	0.000809772	0	SPP1_ITGAV_ITGB5	Spp1 - (Itgav+Itgb5)	SPP1	Secreted Signaling	PMID: 21907263
ISOM-jDTL_8	deepIM-CD_0	Spp1	ITGAV_ITGB5	0.000245766	0	SPP1_ITGAV_ITGB5	Spp1 - (Itgav+Itgb5)	SPP1	Secreted Signaling	PMID: 21907263
InjuredCD_5	OM-CD_4	Spp1	ITGAV_ITGB5	6.67627566250493e-07	0	SPP1_ITGAV_ITGB5	Spp1 - (Itgav+Itgb5)	SPP1	Secreted Signaling	PMID: 21907263
OM-CD_4	OM-CD_4	Spp1	ITGAV_ITGB5	1.11701315824019e-05	0	SPP1_ITGAV_ITGB5	Spp1 - (Itgav+Itgb5)	SPP1	Secreted Signaling	PMID: 21907263
ISOM-TAL_6	OM-CD_4	Spp1	ITGAV_ITGB5	0.000127524	0	SPP1_ITGAV_ITGB5	Spp1 - (Itgav+Itgb5)	SPP1	Secreted Signaling	PMID: 21907263
ISOM-jDTL_8	OM-CD_4	Spp1	ITGAV_ITGB5	3.9283562405789e-05	0	SPP1_ITGAV_ITGB5	Spp1 - (Itgav+Itgb5)	SPP1	Secreted Signaling	PMID: 21907263
InjuredCD_5	injuredLOH_4	Spp1	ITGAV_ITGB5	6.73093341816525e-09	0	SPP1_ITGAV_ITGB5	Spp1 - (Itgav+Itgb5)	SPP1	Secreted Signaling	PMID: 21907263
OM-CD_4	injuredLOH_4	Spp1	ITGAV_ITGB5	1.11417503968884e-07	0	SPP1_ITGAV_ITGB5	Spp1 - (Itgav+Itgb5)	SPP1	Secreted Signaling	PMID: 21907263
ISOM-TAL_6	injuredLOH_4	Spp1	ITGAV_ITGB5	1.36273094651924e-06	0	SPP1_ITGAV_ITGB5	Spp1 - (Itgav+Itgb5)	SPP1	Secreted Signaling	PMID: 21907263
ISOM-jDTL_8	injuredLOH_4	Spp1	ITGAV_ITGB5	4.37641138890904e-07	0	SPP1_ITGAV_ITGB5	Spp1 - (Itgav+Itgb5)	SPP1	Secreted Signaling	PMID: 21907263
InjuredCD_5	ISOM-TAL_6	Spp1	ITGAV_ITGB5	6.76699561890203e-07	0	SPP1_ITGAV_ITGB5	Spp1 - (Itgav+Itgb5)	SPP1	Secreted Signaling	PMID: 21907263
OM-CD_4	ISOM-TAL_6	Spp1	ITGAV_ITGB5	1.12396251470202e-05	0	SPP1_ITGAV_ITGB5	Spp1 - (Itgav+Itgb5)	SPP1	Secreted Signaling	PMID: 21907263
ISOM-TAL_6	ISOM-TAL_6	Spp1	ITGAV_ITGB5	0.000134431	0	SPP1_ITGAV_ITGB5	Spp1 - (Itgav+Itgb5)	SPP1	Secreted Signaling	PMID: 21907263
ISOM-jDTL_8	ISOM-TAL_6	Spp1	ITGAV_ITGB5	4.2571411636042e-05	0	SPP1_ITGAV_ITGB5	Spp1 - (Itgav+Itgb5)	SPP1	Secreted Signaling	PMID: 21907263
InjuredCD_5	ISOM-jDTL_8	Spp1	ITGAV_ITGB5	5.94823530142214e-08	0	SPP1_ITGAV_ITGB5	Spp1 - (Itgav+Itgb5)	SPP1	Secreted Signaling	PMID: 21907263
OM-CD_4	ISOM-jDTL_8	Spp1	ITGAV_ITGB5	9.83413146618521e-07	0	SPP1_ITGAV_ITGB5	Spp1 - (Itgav+Itgb5)	SPP1	Secreted Signaling	PMID: 21907263
ISOM-TAL_6	ISOM-jDTL_8	Spp1	ITGAV_ITGB5	1.21261189041252e-05	0	SPP1_ITGAV_ITGB5	Spp1 - (Itgav+Itgb5)	SPP1	Secreted Signaling	PMID: 21907263
ISOM-jDTL_8	ISOM-jDTL_8	Spp1	ITGAV_ITGB5	3.91470522942081e-06	0	SPP1_ITGAV_ITGB5	Spp1 - (Itgav+Itgb5)	SPP1	Secreted Signaling	PMID: 21907263
InjuredCD_5	InjuredCD_5	Spp1	ITGAV_ITGB6	2.14642518248272e-09	0	SPP1_ITGAV_ITGB6	Spp1 - (Itgav+Itgb6)	SPP1	Secreted Signaling	PMID: 21907263
OM-CD_4	InjuredCD_5	Spp1	ITGAV_ITGB6	3.5419439750192e-08	0	SPP1_ITGAV_ITGB6	Spp1 - (Itgav+Itgb6)	SPP1	Secreted Signaling	PMID: 21907263
ISOM-TAL_6	InjuredCD_5	Spp1	ITGAV_ITGB6	4.42330125303824e-07	0	SPP1_ITGAV_ITGB6	Spp1 - (Itgav+Itgb6)	SPP1	Secreted Signaling	PMID: 21907263
ISOM-jDTL_8	InjuredCD_5	Spp1	ITGAV_ITGB6	1.43990557378177e-07	0	SPP1_ITGAV_ITGB6	Spp1 - (Itgav+Itgb6)	SPP1	Secreted Signaling	PMID: 21907263
InjuredCD_5	deepIM-CD_0	Spp1	ITGAV_ITGB6	2.34722826705321e-06	0	SPP1_ITGAV_ITGB6	Spp1 - (Itgav+Itgb6)	SPP1	Secreted Signaling	PMID: 21907263
OM-CD_4	deepIM-CD_0	Spp1	ITGAV_ITGB6	3.90866134088967e-05	0	SPP1_ITGAV_ITGB6	Spp1 - (Itgav+Itgb6)	SPP1	Secreted Signaling	PMID: 21907263
ISOM-TAL_6	deepIM-CD_0	Spp1	ITGAV_ITGB6	0.000459789	0	SPP1_ITGAV_ITGB6	Spp1 - (Itgav+Itgb6)	SPP1	Secreted Signaling	PMID: 21907263
ISOM-jDTL_8	deepIM-CD_0	Spp1	ITGAV_ITGB6	0.000144142	0	SPP1_ITGAV_ITGB6	Spp1 - (Itgav+Itgb6)	SPP1	Secreted Signaling	PMID: 21907263
InjuredCD_5	OM-CD_4	Spp1	ITGAV_ITGB6	3.19707511155243e-07	0	SPP1_ITGAV_ITGB6	Spp1 - (Itgav+Itgb6)	SPP1	Secreted Signaling	PMID: 21907263
OM-CD_4	OM-CD_4	Spp1	ITGAV_ITGB6	5.30651375187309e-06	0	SPP1_ITGAV_ITGB6	Spp1 - (Itgav+Itgb6)	SPP1	Secreted Signaling	PMID: 21907263
ISOM-TAL_6	OM-CD_4	Spp1	ITGAV_ITGB6	6.37543454364642e-05	0	SPP1_ITGAV_ITGB6	Spp1 - (Itgav+Itgb6)	SPP1	Secreted Signaling	PMID: 21907263
ISOM-jDTL_8	OM-CD_4	Spp1	ITGAV_ITGB6	2.02458164228367e-05	0	SPP1_ITGAV_ITGB6	Spp1 - (Itgav+Itgb6)	SPP1	Secreted Signaling	PMID: 21907263
InjuredCD_5	ISOM-TAL_6	Spp1	ITGAV_ITGB6	7.81773635873496e-07	0	SPP1_ITGAV_ITGB6	Spp1 - (Itgav+Itgb6)	SPP1	Secreted Signaling	PMID: 21907263
OM-CD_4	ISOM-TAL_6	Spp1	ITGAV_ITGB6	1.3001005440509e-05	0	SPP1_ITGAV_ITGB6	Spp1 - (Itgav+Itgb6)	SPP1	Secreted Signaling	PMID: 21907263
ISOM-TAL_6	ISOM-TAL_6	Spp1	ITGAV_ITGB6	0.000154249	0	SPP1_ITGAV_ITGB6	Spp1 - (Itgav+Itgb6)	SPP1	Secreted Signaling	PMID: 21907263
ISOM-jDTL_8	ISOM-TAL_6	Spp1	ITGAV_ITGB6	4.86068876067921e-05	0	SPP1_ITGAV_ITGB6	Spp1 - (Itgav+Itgb6)	SPP1	Secreted Signaling	PMID: 21907263
InjuredCD_5	Fib_1	Spp1	ITGA8_ITGB1	9.5902561527431e-07	0	SPP1_ITGA8_ITGB1	Spp1 - (Itga8+Itgb1)	SPP1	Secreted Signaling	PMID: 21907263
OM-CD_4	Fib_1	Spp1	ITGA8_ITGB1	1.61421494482471e-05	0	SPP1_ITGA8_ITGB1	Spp1 - (Itga8+Itgb1)	SPP1	Secreted Signaling	PMID: 21907263
ISOM-TAL_6	Fib_1	Spp1	ITGA8_ITGB1	0.000177595	0	SPP1_ITGA8_ITGB1	Spp1 - (Itga8+Itgb1)	SPP1	Secreted Signaling	PMID: 21907263
ISOM-jDTL_8	Fib_1	Spp1	ITGA8_ITGB1	5.35952160859393e-05	0	SPP1_ITGA8_ITGB1	Spp1 - (Itga8+Itgb1)	SPP1	Secreted Signaling	PMID: 21907263
InjuredCD_5	Fib_2	Spp1	ITGA8_ITGB1	3.92004318480615e-07	0	SPP1_ITGA8_ITGB1	Spp1 - (Itga8+Itgb1)	SPP1	Secreted Signaling	PMID: 21907263
OM-CD_4	Fib_2	Spp1	ITGA8_ITGB1	6.50438906037348e-06	0	SPP1_ITGA8_ITGB1	Spp1 - (Itga8+Itgb1)	SPP1	Secreted Signaling	PMID: 21907263
ISOM-TAL_6	Fib_2	Spp1	ITGA8_ITGB1	7.83118751573795e-05	0	SPP1_ITGA8_ITGB1	Spp1 - (Itga8+Itgb1)	SPP1	Secreted Signaling	PMID: 21907263
ISOM-jDTL_8	Fib_2	Spp1	ITGA8_ITGB1	2.49014857019744e-05	0	SPP1_ITGA8_ITGB1	Spp1 - (Itga8+Itgb1)	SPP1	Secreted Signaling	PMID: 21907263
InjuredCD_5	Fib_3	Spp1	ITGA8_ITGB1	2.28404653625266e-07	0	SPP1_ITGA8_ITGB1	Spp1 - (Itga8+Itgb1)	SPP1	Secreted Signaling	PMID: 21907263
OM-CD_4	Fib_3	Spp1	ITGA8_ITGB1	3.79250208321391e-06	0	SPP1_ITGA8_ITGB1	Spp1 - (Itga8+Itgb1)	SPP1	Secreted Signaling	PMID: 21907263
ISOM-TAL_6	Fib_3	Spp1	ITGA8_ITGB1	4.54520302130903e-05	0	SPP1_ITGA8_ITGB1	Spp1 - (Itga8+Itgb1)	SPP1	Secreted Signaling	PMID: 21907263
ISOM-jDTL_8	Fib_3	Spp1	ITGA8_ITGB1	1.44116732362255e-05	0	SPP1_ITGA8_ITGB1	Spp1 - (Itga8+Itgb1)	SPP1	Secreted Signaling	PMID: 21907263
InjuredCD_5	Fib_6	Spp1	ITGA8_ITGB1	5.31984010325004e-07	0	SPP1_ITGA8_ITGB1	Spp1 - (Itga8+Itgb1)	SPP1	Secreted Signaling	PMID: 21907263
OM-CD_4	Fib_6	Spp1	ITGA8_ITGB1	8.93702773007486e-06	0	SPP1_ITGA8_ITGB1	Spp1 - (Itga8+Itgb1)	SPP1	Secreted Signaling	PMID: 21907263
ISOM-TAL_6	Fib_6	Spp1	ITGA8_ITGB1	9.94863377031289e-05	0	SPP1_ITGA8_ITGB1	Spp1 - (Itga8+Itgb1)	SPP1	Secreted Signaling	PMID: 21907263
ISOM-jDTL_8	Fib_6	Spp1	ITGA8_ITGB1	3.02160039393738e-05	0	SPP1_ITGA8_ITGB1	Spp1 - (Itga8+Itgb1)	SPP1	Secreted Signaling	PMID: 21907263
InjuredCD_5	myoFib_0	Spp1	ITGA8_ITGB1	6.61147173973921e-09	0	SPP1_ITGA8_ITGB1	Spp1 - (Itga8+Itgb1)	SPP1	Secreted Signaling	PMID: 21907263
OM-CD_4	myoFib_0	Spp1	ITGA8_ITGB1	1.10257496980291e-07	0	SPP1_ITGA8_ITGB1	Spp1 - (Itga8+Itgb1)	SPP1	Secreted Signaling	PMID: 21907263
ISOM-TAL_6	myoFib_0	Spp1	ITGA8_ITGB1	1.2848886879948e-06	0	SPP1_ITGA8_ITGB1	Spp1 - (Itga8+Itgb1)	SPP1	Secreted Signaling	PMID: 21907263
ISOM-jDTL_8	myoFib_0	Spp1	ITGA8_ITGB1	4.0056540425074e-07	0	SPP1_ITGA8_ITGB1	Spp1 - (Itga8+Itgb1)	SPP1	Secreted Signaling	PMID: 21907263
InjuredCD_5	Fib/myoFib_4	Spp1	ITGA8_ITGB1	8.48141355811737e-08	0	SPP1_ITGA8_ITGB1	Spp1 - (Itga8+Itgb1)	SPP1	Secreted Signaling	PMID: 21907263
OM-CD_4	Fib/myoFib_4	Spp1	ITGA8_ITGB1	1.40796760958941e-06	0	SPP1_ITGA8_ITGB1	Spp1 - (Itga8+Itgb1)	SPP1	Secreted Signaling	PMID: 21907263
ISOM-TAL_6	Fib/myoFib_4	Spp1	ITGA8_ITGB1	1.6898545345468e-05	0	SPP1_ITGA8_ITGB1	Spp1 - (Itga8+Itgb1)	SPP1	Secreted Signaling	PMID: 21907263
ISOM-jDTL_8	Fib/myoFib_4	Spp1	ITGA8_ITGB1	5.3628999426142e-06	0	SPP1_ITGA8_ITGB1	Spp1 - (Itga8+Itgb1)	SPP1	Secreted Signaling	PMID: 21907263
InjuredCD_5	Endo_b	Spp1	ITGA8_ITGB1	2.96810922829158e-07	0	SPP1_ITGA8_ITGB1	Spp1 - (Itga8+Itgb1)	SPP1	Secreted Signaling	PMID: 21907263
OM-CD_4	Endo_b	Spp1	ITGA8_ITGB1	4.94311959906561e-06	0	SPP1_ITGA8_ITGB1	Spp1 - (Itga8+Itgb1)	SPP1	Secreted Signaling	PMID: 21907263
ISOM-TAL_6	Endo_b	Spp1	ITGA8_ITGB1	5.81059400057159e-05	0	SPP1_ITGA8_ITGB1	Spp1 - (Itga8+Itgb1)	SPP1	Secreted Signaling	PMID: 21907263
ISOM-jDTL_8	Endo_b	Spp1	ITGA8_ITGB1	1.82081715226917e-05	0	SPP1_ITGA8_ITGB1	Spp1 - (Itga8+Itgb1)	SPP1	Secreted Signaling	PMID: 21907263
InjuredCD_5	Endo_a	Spp1	ITGA5_ITGB1	1.20560370268133e-06	0	SPP1_ITGA5_ITGB1	Spp1 - (Itga5+Itgb1)	SPP1	Secreted Signaling	PMID: 21907263
OM-CD_4	Endo_a	Spp1	ITGA5_ITGB1	1.99936780069088e-05	0	SPP1_ITGA5_ITGB1	Spp1 - (Itga5+Itgb1)	SPP1	Secreted Signaling	PMID: 21907263
ISOM-TAL_6	Endo_a	Spp1	ITGA5_ITGB1	0.000241549	0	SPP1_ITGA5_ITGB1	Spp1 - (Itga5+Itgb1)	SPP1	Secreted Signaling	PMID: 21907263
ISOM-jDTL_8	Endo_a	Spp1	ITGA5_ITGB1	7.69721715476368e-05	0	SPP1_ITGA5_ITGB1	Spp1 - (Itga5+Itgb1)	SPP1	Secreted Signaling	PMID: 21907263
ISOM-TAL_6	Endo_a	Nampt	ITGA5_ITGB1	9.88467007030519e-05	0	NAMPT_ITGA5_ITGB1	Nampt - (Itga5+Itgb1)	VISFATIN	Secreted Signaling	PMID: 28490838
ISOM-jDTL_8	Endo_a	Nampt	ITGA5_ITGB1	1.17673362401109e-05	0	NAMPT_ITGA5_ITGB1	Nampt - (Itga5+Itgb1)	VISFATIN	Secreted Signaling	PMID: 28490838
Fib_1	Endo_a	Angptl2	ITGA5_ITGB1	3.36260626233263e-05	0	ANGPTL2_ITGA5_ITGB1	Angptl2 - (Itga5+Itgb1)	ANGPTL	Secreted Signaling	PMID: 24478758
myoFib_0	Endo_a	Angptl2	ITGA5_ITGB1	4.05512164128161e-07	0	ANGPTL2_ITGA5_ITGB1	Angptl2 - (Itga5+Itgb1)	ANGPTL	Secreted Signaling	PMID: 24478758
Fib/myoFib_4	Endo_a	Angptl2	ITGA5_ITGB1	2.54934888255677e-05	0	ANGPTL2_ITGA5_ITGB1	Angptl2 - (Itga5+Itgb1)	ANGPTL	Secreted Signaling	PMID: 24478758
Endo_b	Endo_a	Angptl2	ITGA5_ITGB1	8.16831584410158e-06	0	ANGPTL2_ITGA5_ITGB1	Angptl2 - (Itga5+Itgb1)	ANGPTL	Secreted Signaling	PMID: 24478758
Fib_1	deepIM-CD_0	Angptl2	Tlr4	1.06406638674613e-05	0	ANGPTL2_TLR4	Angptl2 - Tlr4	ANGPTL	Secreted Signaling	PMID: 24478758
myoFib_0	deepIM-CD_0	Angptl2	Tlr4	1.28311176480858e-07	0	ANGPTL2_TLR4	Angptl2 - Tlr4	ANGPTL	Secreted Signaling	PMID: 24478758
Fib/myoFib_4	deepIM-CD_0	Angptl2	Tlr4	8.22707732091267e-06	0	ANGPTL2_TLR4	Angptl2 - Tlr4	ANGPTL	Secreted Signaling	PMID: 24478758
Endo_b	deepIM-CD_0	Angptl2	Tlr4	2.56982714418528e-06	0	ANGPTL2_TLR4	Angptl2 - Tlr4	ANGPTL	Secreted Signaling	PMID: 24478758
Fib_1	Endo_a	Angptl4	ITGA5_ITGB1	3.47060224514015e-05	0	ANGPTL4_ITGA5_ITGB1	Angptl4 - (Itga5+Itgb1)	ANGPTL	Secreted Signaling	PMID: 30049845
Fib_2	Endo_a	Angptl4	ITGA5_ITGB1	0.000121913	0	ANGPTL4_ITGA5_ITGB1	Angptl4 - (Itga5+Itgb1)	ANGPTL	Secreted Signaling	PMID: 30049845
Fib_3	Endo_a	Angptl4	ITGA5_ITGB1	2.40347780561606e-05	0	ANGPTL4_ITGA5_ITGB1	Angptl4 - (Itga5+Itgb1)	ANGPTL	Secreted Signaling	PMID: 30049845
Fib_6	Endo_a	Angptl4	ITGA5_ITGB1	7.87805566961096e-05	0	ANGPTL4_ITGA5_ITGB1	Angptl4 - (Itga5+Itgb1)	ANGPTL	Secreted Signaling	PMID: 30049845
myoFib_0	Endo_a	Angptl4	ITGA5_ITGB1	4.11183178804411e-07	0	ANGPTL4_ITGA5_ITGB1	Angptl4 - (Itga5+Itgb1)	ANGPTL	Secreted Signaling	PMID: 30049845
Endo_b	Endo_a	Angptl4	ITGA5_ITGB1	1.72767435073692e-05	0	ANGPTL4_ITGA5_ITGB1	Angptl4 - (Itga5+Itgb1)	ANGPTL	Secreted Signaling	PMID: 30049845
Fib_1	Endo_a	Angptl4	Cdh5	0.000126193	0	ANGPTL4_CDH5	Angptl4 - Cdh5	ANGPTL	Secreted Signaling	PMID: 30049845
Fib_2	Endo_a	Angptl4	Cdh5	0.000416087	0	ANGPTL4_CDH5	Angptl4 - Cdh5	ANGPTL	Secreted Signaling	PMID: 30049845
Fib_3	Endo_a	Angptl4	Cdh5	8.7222450934345e-05	0	ANGPTL4_CDH5	Angptl4 - Cdh5	ANGPTL	Secreted Signaling	PMID: 30049845
Fib_6	Endo_a	Angptl4	Cdh5	0.000261058	0	ANGPTL4_CDH5	Angptl4 - Cdh5	ANGPTL	Secreted Signaling	PMID: 30049845
myoFib_0	Endo_a	Angptl4	Cdh5	1.49642367372888e-06	0	ANGPTL4_CDH5	Angptl4 - Cdh5	ANGPTL	Secreted Signaling	PMID: 30049845
Endo_b	Endo_a	Angptl4	Cdh5	6.32480630605931e-05	0	ANGPTL4_CDH5	Angptl4 - Cdh5	ANGPTL	Secreted Signaling	PMID: 30049845
Fib_1	Endo_b	Angptl4	Cdh5	1.35534084415828e-05	0	ANGPTL4_CDH5	Angptl4 - Cdh5	ANGPTL	Secreted Signaling	PMID: 30049845
Fib_2	Endo_b	Angptl4	Cdh5	4.57694900415248e-05	0	ANGPTL4_CDH5	Angptl4 - Cdh5	ANGPTL	Secreted Signaling	PMID: 30049845
Fib_3	Endo_b	Angptl4	Cdh5	9.37488409166047e-06	0	ANGPTL4_CDH5	Angptl4 - Cdh5	ANGPTL	Secreted Signaling	PMID: 30049845
Fib_6	Endo_b	Angptl4	Cdh5	2.90286345735116e-05	0	ANGPTL4_CDH5	Angptl4 - Cdh5	ANGPTL	Secreted Signaling	PMID: 30049845
myoFib_0	Endo_b	Angptl4	Cdh5	1.60663984175832e-07	0	ANGPTL4_CDH5	Angptl4 - Cdh5	ANGPTL	Secreted Signaling	PMID: 30049845
Endo_b	Endo_b	Angptl4	Cdh5	6.77518574638561e-06	0	ANGPTL4_CDH5	Angptl4 - Cdh5	ANGPTL	Secreted Signaling	PMID: 30049845
Fib_1	EndoVR/papilla	Angptl4	Cdh5	4.05688517130264e-05	0	ANGPTL4_CDH5	Angptl4 - Cdh5	ANGPTL	Secreted Signaling	PMID: 30049845
Fib_2	EndoVR/papilla	Angptl4	Cdh5	0.000135699	0	ANGPTL4_CDH5	Angptl4 - Cdh5	ANGPTL	Secreted Signaling	PMID: 30049845
Fib_3	EndoVR/papilla	Angptl4	Cdh5	2.80531562549639e-05	0	ANGPTL4_CDH5	Angptl4 - Cdh5	ANGPTL	Secreted Signaling	PMID: 30049845
Fib_6	EndoVR/papilla	Angptl4	Cdh5	8.5690302162772e-05	0	ANGPTL4_CDH5	Angptl4 - Cdh5	ANGPTL	Secreted Signaling	PMID: 30049845
myoFib_0	EndoVR/papilla	Angptl4	Cdh5	4.80974610157857e-07	0	ANGPTL4_CDH5	Angptl4 - Cdh5	ANGPTL	Secreted Signaling	PMID: 30049845
Endo_b	EndoVR/papilla	Angptl4	Cdh5	2.03009767249381e-05	0	ANGPTL4_CDH5	Angptl4 - Cdh5	ANGPTL	Secreted Signaling	PMID: 30049845
Fib_1	Fib_1	Angptl4	Cdh11	6.29946644433393e-06	0	ANGPTL4_CDH11	Angptl4 - Cdh11	ANGPTL	Secreted Signaling	PMID: 30049845
Fib_2	Fib_1	Angptl4	Cdh11	2.22670723059112e-05	0	ANGPTL4_CDH11	Angptl4 - Cdh11	ANGPTL	Secreted Signaling	PMID: 30049845
Fib_3	Fib_1	Angptl4	Cdh11	4.36334262384731e-06	0	ANGPTL4_CDH11	Angptl4 - Cdh11	ANGPTL	Secreted Signaling	PMID: 30049845
Fib_6	Fib_1	Angptl4	Cdh11	1.44331666990812e-05	0	ANGPTL4_CDH11	Angptl4 - Cdh11	ANGPTL	Secreted Signaling	PMID: 30049845
myoFib_0	Fib_1	Angptl4	Cdh11	7.46272047366101e-08	0	ANGPTL4_CDH11	Angptl4 - Cdh11	ANGPTL	Secreted Signaling	PMID: 30049845
Endo_b	Fib_1	Angptl4	Cdh11	3.13386471056995e-06	0	ANGPTL4_CDH11	Angptl4 - Cdh11	ANGPTL	Secreted Signaling	PMID: 30049845
Fib_1	Fib_6	Angptl4	Cdh11	4.03306680303303e-06	0	ANGPTL4_CDH11	Angptl4 - Cdh11	ANGPTL	Secreted Signaling	PMID: 30049845
Fib_2	Fib_6	Angptl4	Cdh11	1.4242433450053e-05	0	ANGPTL4_CDH11	Angptl4 - Cdh11	ANGPTL	Secreted Signaling	PMID: 30049845
Fib_3	Fib_6	Angptl4	Cdh11	2.79343678856862e-06	0	ANGPTL4_CDH11	Angptl4 - Cdh11	ANGPTL	Secreted Signaling	PMID: 30049845
Fib_6	Fib_6	Angptl4	Cdh11	9.22742576799719e-06	0	ANGPTL4_CDH11	Angptl4 - Cdh11	ANGPTL	Secreted Signaling	PMID: 30049845
myoFib_0	Fib_6	Angptl4	Cdh11	4.77787101295876e-08	0	ANGPTL4_CDH11	Angptl4 - Cdh11	ANGPTL	Secreted Signaling	PMID: 30049845
Endo_b	Fib_6	Angptl4	Cdh11	2.00656958974713e-06	0	ANGPTL4_CDH11	Angptl4 - Cdh11	ANGPTL	Secreted Signaling	PMID: 30049845
Fib_1	myoFib_0	Angptl4	Cdh11	1.17035730133624e-07	0	ANGPTL4_CDH11	Angptl4 - Cdh11	ANGPTL	Secreted Signaling	PMID: 30049845
Fib_2	myoFib_0	Angptl4	Cdh11	4.09645752963878e-07	0	ANGPTL4_CDH11	Angptl4 - Cdh11	ANGPTL	Secreted Signaling	PMID: 30049845
Fib_3	myoFib_0	Angptl4	Cdh11	8.10415005807155e-08	0	ANGPTL4_CDH11	Angptl4 - Cdh11	ANGPTL	Secreted Signaling	PMID: 30049845
Fib_6	myoFib_0	Angptl4	Cdh11	2.64252290751557e-07	0	ANGPTL4_CDH11	Angptl4 - Cdh11	ANGPTL	Secreted Signaling	PMID: 30049845
myoFib_0	myoFib_0	Angptl4	Cdh11	1.3866611418916e-09	0	ANGPTL4_CDH11	Angptl4 - Cdh11	ANGPTL	Secreted Signaling	PMID: 30049845
Endo_b	myoFib_0	Angptl4	Cdh11	5.82823857404748e-08	0	ANGPTL4_CDH11	Angptl4 - Cdh11	ANGPTL	Secreted Signaling	PMID: 30049845
Fib_1	Fib/myoFib_4	Angptl4	Cdh11	2.22585710438476e-06	0	ANGPTL4_CDH11	Angptl4 - Cdh11	ANGPTL	Secreted Signaling	PMID: 30049845
Fib_2	Fib/myoFib_4	Angptl4	Cdh11	7.808504996752e-06	0	ANGPTL4_CDH11	Angptl4 - Cdh11	ANGPTL	Secreted Signaling	PMID: 30049845
Fib_3	Fib/myoFib_4	Angptl4	Cdh11	1.54140036626444e-06	0	ANGPTL4_CDH11	Angptl4 - Cdh11	ANGPTL	Secreted Signaling	PMID: 30049845
Fib_6	Fib/myoFib_4	Angptl4	Cdh11	5.0426071350076e-06	0	ANGPTL4_CDH11	Angptl4 - Cdh11	ANGPTL	Secreted Signaling	PMID: 30049845
myoFib_0	Fib/myoFib_4	Angptl4	Cdh11	2.63715511639293e-08	0	ANGPTL4_CDH11	Angptl4 - Cdh11	ANGPTL	Secreted Signaling	PMID: 30049845
Endo_b	Fib/myoFib_4	Angptl4	Cdh11	1.10818967258033e-06	0	ANGPTL4_CDH11	Angptl4 - Cdh11	ANGPTL	Secreted Signaling	PMID: 30049845
Fib_1	ISOM-TAL_6	Angptl4	Sdc1	1.69808324726325e-06	0	ANGPTL4_SDC1	Angptl4 - Sdc1	ANGPTL	Secreted Signaling	PMID: 29017031
Fib_2	ISOM-TAL_6	Angptl4	Sdc1	6.09985007605783e-06	0	ANGPTL4_SDC1	Angptl4 - Sdc1	ANGPTL	Secreted Signaling	PMID: 29017031
Fib_3	ISOM-TAL_6	Angptl4	Sdc1	1.17673707599175e-06	0	ANGPTL4_SDC1	Angptl4 - Sdc1	ANGPTL	Secreted Signaling	PMID: 29017031
Fib_6	ISOM-TAL_6	Angptl4	Sdc1	3.9857399754952e-06	0	ANGPTL4_SDC1	Angptl4 - Sdc1	ANGPTL	Secreted Signaling	PMID: 29017031
myoFib_0	ISOM-TAL_6	Angptl4	Sdc1	2.01121158148274e-08	0	ANGPTL4_SDC1	Angptl4 - Sdc1	ANGPTL	Secreted Signaling	PMID: 29017031
Endo_b	ISOM-TAL_6	Angptl4	Sdc1	8.43374286432218e-07	0	ANGPTL4_SDC1	Angptl4 - Sdc1	ANGPTL	Secreted Signaling	PMID: 29017031
Fib_1	Fib_1	Angptl4	Sdc2	9.15852080761689e-06	0	ANGPTL4_SDC2	Angptl4 - Sdc2	ANGPTL	Secreted Signaling	PMID: 29017031
Fib_2	Fib_1	Angptl4	Sdc2	3.2100926472872e-05	0	ANGPTL4_SDC2	Angptl4 - Sdc2	ANGPTL	Secreted Signaling	PMID: 29017031
Fib_3	Fib_1	Angptl4	Sdc2	6.3420880213949e-06	0	ANGPTL4_SDC2	Angptl4 - Sdc2	ANGPTL	Secreted Signaling	PMID: 29017031
Fib_6	Fib_1	Angptl4	Sdc2	2.07214712909175e-05	0	ANGPTL4_SDC2	Angptl4 - Sdc2	ANGPTL	Secreted Signaling	PMID: 29017031
myoFib_0	Fib_1	Angptl4	Sdc2	1.08509791788494e-07	0	ANGPTL4_SDC2	Angptl4 - Sdc2	ANGPTL	Secreted Signaling	PMID: 29017031
Endo_b	Fib_1	Angptl4	Sdc2	4.56017485273354e-06	0	ANGPTL4_SDC2	Angptl4 - Sdc2	ANGPTL	Secreted Signaling	PMID: 29017031
Fib_1	Fib_6	Angptl4	Sdc2	5.00681312896798e-06	0	ANGPTL4_SDC2	Angptl4 - Sdc2	ANGPTL	Secreted Signaling	PMID: 29017031
Fib_2	Fib_6	Angptl4	Sdc2	1.75978134326967e-05	0	ANGPTL4_SDC2	Angptl4 - Sdc2	ANGPTL	Secreted Signaling	PMID: 29017031
Fib_3	Fib_6	Angptl4	Sdc2	3.46740127545778e-06	0	ANGPTL4_SDC2	Angptl4 - Sdc2	ANGPTL	Secreted Signaling	PMID: 29017031
Fib_6	Fib_6	Angptl4	Sdc2	1.13749442776817e-05	0	ANGPTL4_SDC2	Angptl4 - Sdc2	ANGPTL	Secreted Signaling	PMID: 29017031
myoFib_0	Fib_6	Angptl4	Sdc2	5.93182645449473e-08	0	ANGPTL4_SDC2	Angptl4 - Sdc2	ANGPTL	Secreted Signaling	PMID: 29017031
Endo_b	Fib_6	Angptl4	Sdc2	2.4922544437022e-06	0	ANGPTL4_SDC2	Angptl4 - Sdc2	ANGPTL	Secreted Signaling	PMID: 29017031
Fib_1	myoFib_0	Angptl4	Sdc2	2.76791604074226e-07	0	ANGPTL4_SDC2	Angptl4 - Sdc2	ANGPTL	Secreted Signaling	PMID: 29017031
Fib_2	myoFib_0	Angptl4	Sdc2	9.32806748035444e-07	0	ANGPTL4_SDC2	Angptl4 - Sdc2	ANGPTL	Secreted Signaling	PMID: 29017031
Fib_3	myoFib_0	Angptl4	Sdc2	1.91444485269018e-07	0	ANGPTL4_SDC2	Angptl4 - Sdc2	ANGPTL	Secreted Signaling	PMID: 29017031
Fib_6	myoFib_0	Angptl4	Sdc2	5.91062584028397e-07	0	ANGPTL4_SDC2	Angptl4 - Sdc2	ANGPTL	Secreted Signaling	PMID: 29017031
myoFib_0	myoFib_0	Angptl4	Sdc2	3.28122201773809e-09	0	ANGPTL4_SDC2	Angptl4 - Sdc2	ANGPTL	Secreted Signaling	PMID: 29017031
Endo_b	myoFib_0	Angptl4	Sdc2	1.38395522163278e-07	0	ANGPTL4_SDC2	Angptl4 - Sdc2	ANGPTL	Secreted Signaling	PMID: 29017031
Fib_1	Fib/myoFib_4	Angptl4	Sdc2	2.26141076963525e-06	0	ANGPTL4_SDC2	Angptl4 - Sdc2	ANGPTL	Secreted Signaling	PMID: 29017031
Fib_2	Fib/myoFib_4	Angptl4	Sdc2	7.92992617617957e-06	0	ANGPTL4_SDC2	Angptl4 - Sdc2	ANGPTL	Secreted Signaling	PMID: 29017031
Fib_3	Fib/myoFib_4	Angptl4	Sdc2	1.5660017980289e-06	0	ANGPTL4_SDC2	Angptl4 - Sdc2	ANGPTL	Secreted Signaling	PMID: 29017031
Fib_6	Fib/myoFib_4	Angptl4	Sdc2	5.11998007358787e-06	0	ANGPTL4_SDC2	Angptl4 - Sdc2	ANGPTL	Secreted Signaling	PMID: 29017031
myoFib_0	Fib/myoFib_4	Angptl4	Sdc2	2.6792937843403e-08	0	ANGPTL4_SDC2	Angptl4 - Sdc2	ANGPTL	Secreted Signaling	PMID: 29017031
Endo_b	Fib/myoFib_4	Angptl4	Sdc2	1.1259395657374e-06	0	ANGPTL4_SDC2	Angptl4 - Sdc2	ANGPTL	Secreted Signaling	PMID: 29017031
Fib_1	deepIM-CD_0	Angptl4	Sdc2	1.37791495986954e-05	0	ANGPTL4_SDC2	Angptl4 - Sdc2	ANGPTL	Secreted Signaling	PMID: 29017031
Fib_2	deepIM-CD_0	Angptl4	Sdc2	4.92159293659838e-05	0	ANGPTL4_SDC2	Angptl4 - Sdc2	ANGPTL	Secreted Signaling	PMID: 29017031
Fib_3	deepIM-CD_0	Angptl4	Sdc2	9.54708399914047e-06	0	ANGPTL4_SDC2	Angptl4 - Sdc2	ANGPTL	Secreted Signaling	PMID: 29017031
Fib_6	deepIM-CD_0	Angptl4	Sdc2	3.20664297387606e-05	0	ANGPTL4_SDC2	Angptl4 - Sdc2	ANGPTL	Secreted Signaling	PMID: 29017031
myoFib_0	deepIM-CD_0	Angptl4	Sdc2	1.63212907220363e-07	0	ANGPTL4_SDC2	Angptl4 - Sdc2	ANGPTL	Secreted Signaling	PMID: 29017031
Endo_b	deepIM-CD_0	Angptl4	Sdc2	6.8475521114174e-06	0	ANGPTL4_SDC2	Angptl4 - Sdc2	ANGPTL	Secreted Signaling	PMID: 29017031
Fib_1	OM-CD_4	Angptl4	Sdc2	4.66505108474282e-06	0	ANGPTL4_SDC2	Angptl4 - Sdc2	ANGPTL	Secreted Signaling	PMID: 29017031
Fib_2	OM-CD_4	Angptl4	Sdc2	1.65622824998336e-05	0	ANGPTL4_SDC2	Angptl4 - Sdc2	ANGPTL	Secreted Signaling	PMID: 29017031
Fib_3	OM-CD_4	Angptl4	Sdc2	3.23167748795243e-06	0	ANGPTL4_SDC2	Angptl4 - Sdc2	ANGPTL	Secreted Signaling	PMID: 29017031
Fib_6	OM-CD_4	Angptl4	Sdc2	1.07587074814655e-05	0	ANGPTL4_SDC2	Angptl4 - Sdc2	ANGPTL	Secreted Signaling	PMID: 29017031
myoFib_0	OM-CD_4	Angptl4	Sdc2	5.52616589163643e-08	0	ANGPTL4_SDC2	Angptl4 - Sdc2	ANGPTL	Secreted Signaling	PMID: 29017031
Endo_b	OM-CD_4	Angptl4	Sdc2	2.31972815290841e-06	0	ANGPTL4_SDC2	Angptl4 - Sdc2	ANGPTL	Secreted Signaling	PMID: 29017031
Fib_1	ISOM-TAL_6	Angptl4	Sdc2	8.84491277048087e-06	0	ANGPTL4_SDC2	Angptl4 - Sdc2	ANGPTL	Secreted Signaling	PMID: 29017031
Fib_2	ISOM-TAL_6	Angptl4	Sdc2	3.14109117701138e-05	0	ANGPTL4_SDC2	Angptl4 - Sdc2	ANGPTL	Secreted Signaling	PMID: 29017031
Fib_3	ISOM-TAL_6	Angptl4	Sdc2	6.12729488311331e-06	0	ANGPTL4_SDC2	Angptl4 - Sdc2	ANGPTL	Secreted Signaling	PMID: 29017031
Fib_6	ISOM-TAL_6	Angptl4	Sdc2	2.04071130364372e-05	0	ANGPTL4_SDC2	Angptl4 - Sdc2	ANGPTL	Secreted Signaling	PMID: 29017031
myoFib_0	ISOM-TAL_6	Angptl4	Sdc2	1.04775416797518e-07	0	ANGPTL4_SDC2	Angptl4 - Sdc2	ANGPTL	Secreted Signaling	PMID: 29017031
Endo_b	ISOM-TAL_6	Angptl4	Sdc2	4.39806465926233e-06	0	ANGPTL4_SDC2	Angptl4 - Sdc2	ANGPTL	Secreted Signaling	PMID: 29017031
Fib_1	lowerIM-TL_5	Angptl4	Sdc2	1.93043239124956e-05	0	ANGPTL4_SDC2	Angptl4 - Sdc2	ANGPTL	Secreted Signaling	PMID: 29017031
Fib_2	lowerIM-TL_5	Angptl4	Sdc2	6.82577580221138e-05	0	ANGPTL4_SDC2	Angptl4 - Sdc2	ANGPTL	Secreted Signaling	PMID: 29017031
Fib_3	lowerIM-TL_5	Angptl4	Sdc2	1.33713180198101e-05	0	ANGPTL4_SDC2	Angptl4 - Sdc2	ANGPTL	Secreted Signaling	PMID: 29017031
Fib_6	lowerIM-TL_5	Angptl4	Sdc2	4.4250539716639e-05	0	ANGPTL4_SDC2	Angptl4 - Sdc2	ANGPTL	Secreted Signaling	PMID: 29017031
myoFib_0	lowerIM-TL_5	Angptl4	Sdc2	2.28689446243897e-07	0	ANGPTL4_SDC2	Angptl4 - Sdc2	ANGPTL	Secreted Signaling	PMID: 29017031
Endo_b	lowerIM-TL_5	Angptl4	Sdc2	9.60321930438379e-06	0	ANGPTL4_SDC2	Angptl4 - Sdc2	ANGPTL	Secreted Signaling	PMID: 29017031
Fib_1	Endo_b	Angptl4	Sdc2	3.74069563570197e-06	0	ANGPTL4_SDC2	Angptl4 - Sdc2	ANGPTL	Secreted Signaling	PMID: 29017031
Fib_2	Endo_b	Angptl4	Sdc2	1.32307984913701e-05	0	ANGPTL4_SDC2	Angptl4 - Sdc2	ANGPTL	Secreted Signaling	PMID: 29017031
Fib_3	Endo_b	Angptl4	Sdc2	2.59105130562118e-06	0	ANGPTL4_SDC2	Angptl4 - Sdc2	ANGPTL	Secreted Signaling	PMID: 29017031
Fib_6	Endo_b	Angptl4	Sdc2	8.57866661804083e-06	0	ANGPTL4_SDC2	Angptl4 - Sdc2	ANGPTL	Secreted Signaling	PMID: 29017031
myoFib_0	Endo_b	Angptl4	Sdc2	4.43141112700416e-08	0	ANGPTL4_SDC2	Angptl4 - Sdc2	ANGPTL	Secreted Signaling	PMID: 29017031
Endo_b	Endo_b	Angptl4	Sdc2	1.86080381942548e-06	0	ANGPTL4_SDC2	Angptl4 - Sdc2	ANGPTL	Secreted Signaling	PMID: 29017031
Fib_1	Fib_1	Angptl4	Sdc3	9.56920987157998e-06	0	ANGPTL4_SDC3	Angptl4 - Sdc3	ANGPTL	Secreted Signaling	PMID: 29017031
Fib_2	Fib_1	Angptl4	Sdc3	3.34999439400447e-05	0	ANGPTL4_SDC3	Angptl4 - Sdc3	ANGPTL	Secreted Signaling	PMID: 29017031
Fib_3	Fib_1	Angptl4	Sdc3	6.62624375360814e-06	0	ANGPTL4_SDC3	Angptl4 - Sdc3	ANGPTL	Secreted Signaling	PMID: 29017031
Fib_6	Fib_1	Angptl4	Sdc3	2.16118661069709e-05	0	ANGPTL4_SDC3	Angptl4 - Sdc3	ANGPTL	Secreted Signaling	PMID: 29017031
myoFib_0	Fib_1	Angptl4	Sdc3	1.13377501635967e-07	0	ANGPTL4_SDC3	Angptl4 - Sdc3	ANGPTL	Secreted Signaling	PMID: 29017031
Endo_b	Fib_1	Angptl4	Sdc3	4.7652622360331e-06	0	ANGPTL4_SDC3	Angptl4 - Sdc3	ANGPTL	Secreted Signaling	PMID: 29017031
Fib_1	Fib_6	Angptl4	Sdc3	4.79796234477576e-06	0	ANGPTL4_SDC3	Angptl4 - Sdc3	ANGPTL	Secreted Signaling	PMID: 29017031
Fib_2	Fib_6	Angptl4	Sdc3	1.68808125085305e-05	0	ANGPTL4_SDC3	Angptl4 - Sdc3	ANGPTL	Secreted Signaling	PMID: 29017031
Fib_3	Fib_6	Angptl4	Sdc3	3.32286408742664e-06	0	ANGPTL4_SDC3	Angptl4 - Sdc3	ANGPTL	Secreted Signaling	PMID: 29017031
Fib_6	Fib_6	Angptl4	Sdc3	1.09168827064253e-05	0	ANGPTL4_SDC3	Angptl4 - Sdc3	ANGPTL	Secreted Signaling	PMID: 29017031
myoFib_0	Fib_6	Angptl4	Sdc3	5.68431155308454e-08	0	ANGPTL4_SDC3	Angptl4 - Sdc3	ANGPTL	Secreted Signaling	PMID: 29017031
Endo_b	Fib_6	Angptl4	Sdc3	2.38804393739723e-06	0	ANGPTL4_SDC3	Angptl4 - Sdc3	ANGPTL	Secreted Signaling	PMID: 29017031
Fib_1	Fib/myoFib_4	Angptl4	Sdc3	2.38407178541219e-06	0	ANGPTL4_SDC3	Angptl4 - Sdc3	ANGPTL	Secreted Signaling	PMID: 29017031
Fib_2	Fib/myoFib_4	Angptl4	Sdc3	8.34805690465318e-06	0	ANGPTL4_SDC3	Angptl4 - Sdc3	ANGPTL	Secreted Signaling	PMID: 29017031
Fib_3	Fib/myoFib_4	Angptl4	Sdc3	1.65087266355443e-06	0	ANGPTL4_SDC3	Angptl4 - Sdc3	ANGPTL	Secreted Signaling	PMID: 29017031
Fib_6	Fib/myoFib_4	Angptl4	Sdc3	5.38618452604537e-06	0	ANGPTL4_SDC3	Angptl4 - Sdc3	ANGPTL	Secreted Signaling	PMID: 29017031
myoFib_0	Fib/myoFib_4	Angptl4	Sdc3	2.82467692244204e-08	0	ANGPTL4_SDC3	Angptl4 - Sdc3	ANGPTL	Secreted Signaling	PMID: 29017031
Endo_b	Fib/myoFib_4	Angptl4	Sdc3	1.18718893408255e-06	0	ANGPTL4_SDC3	Angptl4 - Sdc3	ANGPTL	Secreted Signaling	PMID: 29017031
Fib_1	Endo_a	Angptl4	Sdc3	2.84941362687609e-05	0	ANGPTL4_SDC3	Angptl4 - Sdc3	ANGPTL	Secreted Signaling	PMID: 29017031
Fib_2	Endo_a	Angptl4	Sdc3	0.000100539	0	ANGPTL4_SDC3	Angptl4 - Sdc3	ANGPTL	Secreted Signaling	PMID: 29017031
Fib_3	Endo_a	Angptl4	Sdc3	1.97354927558249e-05	0	ANGPTL4_SDC3	Angptl4 - Sdc3	ANGPTL	Secreted Signaling	PMID: 29017031
Fib_6	Endo_a	Angptl4	Sdc3	6.51099549003168e-05	0	ANGPTL4_SDC3	Angptl4 - Sdc3	ANGPTL	Secreted Signaling	PMID: 29017031
myoFib_0	Endo_a	Angptl4	Sdc3	3.37566672925624e-07	0	ANGPTL4_SDC3	Angptl4 - Sdc3	ANGPTL	Secreted Signaling	PMID: 29017031
Endo_b	Endo_a	Angptl4	Sdc3	1.41779221316446e-05	0	ANGPTL4_SDC3	Angptl4 - Sdc3	ANGPTL	Secreted Signaling	PMID: 29017031
Fib_1	Endo_b	Angptl4	Sdc3	4.94426322842881e-06	0	ANGPTL4_SDC3	Angptl4 - Sdc3	ANGPTL	Secreted Signaling	PMID: 29017031
Fib_2	Endo_b	Angptl4	Sdc3	1.73867536298682e-05	0	ANGPTL4_SDC3	Angptl4 - Sdc3	ANGPTL	Secreted Signaling	PMID: 29017031
Fib_3	Endo_b	Angptl4	Sdc3	3.42413452181944e-06	0	ANGPTL4_SDC3	Angptl4 - Sdc3	ANGPTL	Secreted Signaling	PMID: 29017031
Fib_6	Endo_b	Angptl4	Sdc3	1.12412962106945e-05	0	ANGPTL4_SDC3	Angptl4 - Sdc3	ANGPTL	Secreted Signaling	PMID: 29017031
myoFib_0	Endo_b	Angptl4	Sdc3	5.85767982034617e-08	0	ANGPTL4_SDC3	Angptl4 - Sdc3	ANGPTL	Secreted Signaling	PMID: 29017031
Endo_b	Endo_b	Angptl4	Sdc3	2.46098980942249e-06	0	ANGPTL4_SDC3	Angptl4 - Sdc3	ANGPTL	Secreted Signaling	PMID: 29017031
Fib_1	Mac_0	Angptl4	Sdc3	5.21816135791928e-07	0	ANGPTL4_SDC3	Angptl4 - Sdc3	ANGPTL	Secreted Signaling	PMID: 29017031
Fib_2	Mac_0	Angptl4	Sdc3	1.83376178430273e-06	0	ANGPTL4_SDC3	Angptl4 - Sdc3	ANGPTL	Secreted Signaling	PMID: 29017031
Fib_3	Mac_0	Angptl4	Sdc3	3.61374990587147e-07	0	ANGPTL4_SDC3	Angptl4 - Sdc3	ANGPTL	Secreted Signaling	PMID: 29017031
Fib_6	Mac_0	Angptl4	Sdc3	1.185218323089e-06	0	ANGPTL4_SDC3	Angptl4 - Sdc3	ANGPTL	Secreted Signaling	PMID: 29017031
myoFib_0	Mac_0	Angptl4	Sdc3	6.1822354942108e-09	0	ANGPTL4_SDC3	Angptl4 - Sdc3	ANGPTL	Secreted Signaling	PMID: 29017031
Endo_b	Mac_0	Angptl4	Sdc3	2.59750241049025e-07	0	ANGPTL4_SDC3	Angptl4 - Sdc3	ANGPTL	Secreted Signaling	PMID: 29017031
Fib_1	Fib_1	Angptl4	Sdc4	8.72045627836223e-06	0	ANGPTL4_SDC4	Angptl4 - Sdc4	ANGPTL	Secreted Signaling	PMID: 29017031
Fib_2	Fib_1	Angptl4	Sdc4	3.06049244208755e-05	0	ANGPTL4_SDC4	Angptl4 - Sdc4	ANGPTL	Secreted Signaling	PMID: 29017031
Fib_3	Fib_1	Angptl4	Sdc4	6.03896870427704e-06	0	ANGPTL4_SDC4	Angptl4 - Sdc4	ANGPTL	Secreted Signaling	PMID: 29017031
Fib_6	Fib_1	Angptl4	Sdc4	1.97681941611567e-05	0	ANGPTL4_SDC4	Angptl4 - Sdc4	ANGPTL	Secreted Signaling	PMID: 29017031
myoFib_0	Fib_1	Angptl4	Sdc4	1.03317791181714e-07	0.03	ANGPTL4_SDC4	Angptl4 - Sdc4	ANGPTL	Secreted Signaling	PMID: 29017031
Endo_b	Fib_1	Angptl4	Sdc4	4.34147367005244e-06	0	ANGPTL4_SDC4	Angptl4 - Sdc4	ANGPTL	Secreted Signaling	PMID: 29017031
Fib_1	Fib_2	Angptl4	Sdc4	1.13726295089047e-05	0	ANGPTL4_SDC4	Angptl4 - Sdc4	ANGPTL	Secreted Signaling	PMID: 29017031
Fib_2	Fib_2	Angptl4	Sdc4	3.98605759100677e-05	0	ANGPTL4_SDC4	Angptl4 - Sdc4	ANGPTL	Secreted Signaling	PMID: 29017031
Fib_3	Fib_2	Angptl4	Sdc4	7.87530778292174e-06	0	ANGPTL4_SDC4	Angptl4 - Sdc4	ANGPTL	Secreted Signaling	PMID: 29017031
Fib_6	Fib_2	Angptl4	Sdc4	2.57301277868075e-05	0	ANGPTL4_SDC4	Angptl4 - Sdc4	ANGPTL	Secreted Signaling	PMID: 29017031
myoFib_0	Fib_2	Angptl4	Sdc4	1.34742504721063e-07	0.03	ANGPTL4_SDC4	Angptl4 - Sdc4	ANGPTL	Secreted Signaling	PMID: 29017031
Endo_b	Fib_2	Angptl4	Sdc4	5.66262815173955e-06	0	ANGPTL4_SDC4	Angptl4 - Sdc4	ANGPTL	Secreted Signaling	PMID: 29017031
Fib_1	Fib_6	Angptl4	Sdc4	1.48368353280764e-05	0	ANGPTL4_SDC4	Angptl4 - Sdc4	ANGPTL	Secreted Signaling	PMID: 29017031
Fib_2	Fib_6	Angptl4	Sdc4	4.97799287749628e-05	0	ANGPTL4_SDC4	Angptl4 - Sdc4	ANGPTL	Secreted Signaling	PMID: 29017031
Fib_3	Fib_6	Angptl4	Sdc4	1.02605726083802e-05	0	ANGPTL4_SDC4	Angptl4 - Sdc4	ANGPTL	Secreted Signaling	PMID: 29017031
Fib_6	Fib_6	Angptl4	Sdc4	3.14785400518374e-05	0	ANGPTL4_SDC4	Angptl4 - Sdc4	ANGPTL	Secreted Signaling	PMID: 29017031
myoFib_0	Fib_6	Angptl4	Sdc4	1.75894227125449e-07	0	ANGPTL4_SDC4	Angptl4 - Sdc4	ANGPTL	Secreted Signaling	PMID: 29017031
Endo_b	Fib_6	Angptl4	Sdc4	7.42198599333599e-06	0	ANGPTL4_SDC4	Angptl4 - Sdc4	ANGPTL	Secreted Signaling	PMID: 29017031
Fib_1	myoFib_0	Angptl4	Sdc4	6.86353472612148e-08	0	ANGPTL4_SDC4	Angptl4 - Sdc4	ANGPTL	Secreted Signaling	PMID: 29017031
Fib_2	myoFib_0	Angptl4	Sdc4	2.43079036807616e-07	0	ANGPTL4_SDC4	Angptl4 - Sdc4	ANGPTL	Secreted Signaling	PMID: 29017031
Fib_3	myoFib_0	Angptl4	Sdc4	4.75431716202395e-08	0	ANGPTL4_SDC4	Angptl4 - Sdc4	ANGPTL	Secreted Signaling	PMID: 29017031
Fib_6	myoFib_0	Angptl4	Sdc4	1.57710512586079e-07	0	ANGPTL4_SDC4	Angptl4 - Sdc4	ANGPTL	Secreted Signaling	PMID: 29017031
myoFib_0	myoFib_0	Angptl4	Sdc4	8.13073494381943e-10	0.03	ANGPTL4_SDC4	Angptl4 - Sdc4	ANGPTL	Secreted Signaling	PMID: 29017031
Endo_b	myoFib_0	Angptl4	Sdc4	3.4137978893911e-08	0	ANGPTL4_SDC4	Angptl4 - Sdc4	ANGPTL	Secreted Signaling	PMID: 29017031
Fib_1	InjuredCD_5	Angptl4	Sdc4	7.44959450082422e-07	0	ANGPTL4_SDC4	Angptl4 - Sdc4	ANGPTL	Secreted Signaling	PMID: 29017031
Fib_2	InjuredCD_5	Angptl4	Sdc4	2.50906527025074e-06	0	ANGPTL4_SDC4	Angptl4 - Sdc4	ANGPTL	Secreted Signaling	PMID: 29017031
Fib_3	InjuredCD_5	Angptl4	Sdc4	5.15245922740337e-07	0	ANGPTL4_SDC4	Angptl4 - Sdc4	ANGPTL	Secreted Signaling	PMID: 29017031
Fib_6	InjuredCD_5	Angptl4	Sdc4	1.5894053200685e-06	0	ANGPTL4_SDC4	Angptl4 - Sdc4	ANGPTL	Secreted Signaling	PMID: 29017031
myoFib_0	InjuredCD_5	Angptl4	Sdc4	8.83118636932396e-09	0	ANGPTL4_SDC4	Angptl4 - Sdc4	ANGPTL	Secreted Signaling	PMID: 29017031
Endo_b	InjuredCD_5	Angptl4	Sdc4	3.72503154073504e-07	0	ANGPTL4_SDC4	Angptl4 - Sdc4	ANGPTL	Secreted Signaling	PMID: 29017031
Fib_1	deepIM-CD_0	Angptl4	Sdc4	0.000164814	0	ANGPTL4_SDC4	Angptl4 - Sdc4	ANGPTL	Secreted Signaling	PMID: 29017031
Fib_2	deepIM-CD_0	Angptl4	Sdc4	0.000539002	0	ANGPTL4_SDC4	Angptl4 - Sdc4	ANGPTL	Secreted Signaling	PMID: 29017031
Fib_3	deepIM-CD_0	Angptl4	Sdc4	0.000113887	0	ANGPTL4_SDC4	Angptl4 - Sdc4	ANGPTL	Secreted Signaling	PMID: 29017031
Fib_6	deepIM-CD_0	Angptl4	Sdc4	0.000336955	0	ANGPTL4_SDC4	Angptl4 - Sdc4	ANGPTL	Secreted Signaling	PMID: 29017031
myoFib_0	deepIM-CD_0	Angptl4	Sdc4	1.95463458877637e-06	0	ANGPTL4_SDC4	Angptl4 - Sdc4	ANGPTL	Secreted Signaling	PMID: 29017031
Endo_b	deepIM-CD_0	Angptl4	Sdc4	8.26805433111109e-05	0	ANGPTL4_SDC4	Angptl4 - Sdc4	ANGPTL	Secreted Signaling	PMID: 29017031
Fib_1	IM-CD_2	Angptl4	Sdc4	3.38667698712084e-05	0	ANGPTL4_SDC4	Angptl4 - Sdc4	ANGPTL	Secreted Signaling	PMID: 29017031
Fib_2	IM-CD_2	Angptl4	Sdc4	0.000119134	0	ANGPTL4_SDC4	Angptl4 - Sdc4	ANGPTL	Secreted Signaling	PMID: 29017031
Fib_3	IM-CD_2	Angptl4	Sdc4	2.34545628824315e-05	0	ANGPTL4_SDC4	Angptl4 - Sdc4	ANGPTL	Secreted Signaling	PMID: 29017031
Fib_6	IM-CD_2	Angptl4	Sdc4	7.70382196150351e-05	0	ANGPTL4_SDC4	Angptl4 - Sdc4	ANGPTL	Secreted Signaling	PMID: 29017031
myoFib_0	IM-CD_2	Angptl4	Sdc4	4.01232237909533e-07	0.03	ANGPTL4_SDC4	Angptl4 - Sdc4	ANGPTL	Secreted Signaling	PMID: 29017031
Endo_b	IM-CD_2	Angptl4	Sdc4	1.68564788944909e-05	0	ANGPTL4_SDC4	Angptl4 - Sdc4	ANGPTL	Secreted Signaling	PMID: 29017031
Fib_1	OM-CD_1	Angptl4	Sdc4	3.29504353799014e-05	0	ANGPTL4_SDC4	Angptl4 - Sdc4	ANGPTL	Secreted Signaling	PMID: 29017031
Fib_2	OM-CD_1	Angptl4	Sdc4	0.000115609	0	ANGPTL4_SDC4	Angptl4 - Sdc4	ANGPTL	Secreted Signaling	PMID: 29017031
Fib_3	OM-CD_1	Angptl4	Sdc4	2.28181863425153e-05	0	ANGPTL4_SDC4	Angptl4 - Sdc4	ANGPTL	Secreted Signaling	PMID: 29017031
Fib_6	OM-CD_1	Angptl4	Sdc4	7.46635206216836e-05	0	ANGPTL4_SDC4	Angptl4 - Sdc4	ANGPTL	Secreted Signaling	PMID: 29017031
myoFib_0	OM-CD_1	Angptl4	Sdc4	3.90390038215734e-07	0.03	ANGPTL4_SDC4	Angptl4 - Sdc4	ANGPTL	Secreted Signaling	PMID: 29017031
Endo_b	OM-CD_1	Angptl4	Sdc4	1.64048296831653e-05	0	ANGPTL4_SDC4	Angptl4 - Sdc4	ANGPTL	Secreted Signaling	PMID: 29017031
Fib_1	OM-CD_4	Angptl4	Sdc4	3.45840840024372e-05	0	ANGPTL4_SDC4	Angptl4 - Sdc4	ANGPTL	Secreted Signaling	PMID: 29017031
Fib_2	OM-CD_4	Angptl4	Sdc4	0.000112422	0	ANGPTL4_SDC4	Angptl4 - Sdc4	ANGPTL	Secreted Signaling	PMID: 29017031
Fib_3	OM-CD_4	Angptl4	Sdc4	2.3893167234502e-05	0	ANGPTL4_SDC4	Angptl4 - Sdc4	ANGPTL	Secreted Signaling	PMID: 29017031
Fib_6	OM-CD_4	Angptl4	Sdc4	7.0094685600586e-05	0	ANGPTL4_SDC4	Angptl4 - Sdc4	ANGPTL	Secreted Signaling	PMID: 29017031
myoFib_0	OM-CD_4	Angptl4	Sdc4	4.10191974476292e-07	0	ANGPTL4_SDC4	Angptl4 - Sdc4	ANGPTL	Secreted Signaling	PMID: 29017031
Endo_b	OM-CD_4	Angptl4	Sdc4	1.7361275089327e-05	0	ANGPTL4_SDC4	Angptl4 - Sdc4	ANGPTL	Secreted Signaling	PMID: 29017031
Fib_1	injuredLOH_4	Angptl4	Sdc4	7.55614857602491e-07	0	ANGPTL4_SDC4	Angptl4 - Sdc4	ANGPTL	Secreted Signaling	PMID: 29017031
Fib_2	injuredLOH_4	Angptl4	Sdc4	2.54259076012266e-06	0	ANGPTL4_SDC4	Angptl4 - Sdc4	ANGPTL	Secreted Signaling	PMID: 29017031
Fib_3	injuredLOH_4	Angptl4	Sdc4	5.22600648364122e-07	0	ANGPTL4_SDC4	Angptl4 - Sdc4	ANGPTL	Secreted Signaling	PMID: 29017031
Fib_6	injuredLOH_4	Angptl4	Sdc4	1.60995683686881e-06	0	ANGPTL4_SDC4	Angptl4 - Sdc4	ANGPTL	Secreted Signaling	PMID: 29017031
myoFib_0	injuredLOH_4	Angptl4	Sdc4	8.95762093459743e-09	0	ANGPTL4_SDC4	Angptl4 - Sdc4	ANGPTL	Secreted Signaling	PMID: 29017031
Endo_b	injuredLOH_4	Angptl4	Sdc4	3.77869362012481e-07	0	ANGPTL4_SDC4	Angptl4 - Sdc4	ANGPTL	Secreted Signaling	PMID: 29017031
Fib_1	ISOM-TAL_6	Angptl4	Sdc4	7.12991490410881e-05	0	ANGPTL4_SDC4	Angptl4 - Sdc4	ANGPTL	Secreted Signaling	PMID: 29017031
Fib_2	ISOM-TAL_6	Angptl4	Sdc4	0.000230291	0	ANGPTL4_SDC4	Angptl4 - Sdc4	ANGPTL	Secreted Signaling	PMID: 29017031
Fib_3	ISOM-TAL_6	Angptl4	Sdc4	4.9248441406742e-05	0	ANGPTL4_SDC4	Angptl4 - Sdc4	ANGPTL	Secreted Signaling	PMID: 29017031
Fib_6	ISOM-TAL_6	Angptl4	Sdc4	0.000143187	0	ANGPTL4_SDC4	Angptl4 - Sdc4	ANGPTL	Secreted Signaling	PMID: 29017031
myoFib_0	ISOM-TAL_6	Angptl4	Sdc4	8.45739553546989e-07	0	ANGPTL4_SDC4	Angptl4 - Sdc4	ANGPTL	Secreted Signaling	PMID: 29017031
Endo_b	ISOM-TAL_6	Angptl4	Sdc4	3.58183401990876e-05	0	ANGPTL4_SDC4	Angptl4 - Sdc4	ANGPTL	Secreted Signaling	PMID: 29017031
Fib_1	ISOM-cDTL_7	Angptl4	Sdc4	2.04265349273351e-05	0	ANGPTL4_SDC4	Angptl4 - Sdc4	ANGPTL	Secreted Signaling	PMID: 29017031
Fib_2	ISOM-cDTL_7	Angptl4	Sdc4	6.60350668347362e-05	0	ANGPTL4_SDC4	Angptl4 - Sdc4	ANGPTL	Secreted Signaling	PMID: 29017031
Fib_3	ISOM-cDTL_7	Angptl4	Sdc4	1.41096198781149e-05	0	ANGPTL4_SDC4	Angptl4 - Sdc4	ANGPTL	Secreted Signaling	PMID: 29017031
Fib_6	ISOM-cDTL_7	Angptl4	Sdc4	4.10741621652496e-05	0	ANGPTL4_SDC4	Angptl4 - Sdc4	ANGPTL	Secreted Signaling	PMID: 29017031
myoFib_0	ISOM-cDTL_7	Angptl4	Sdc4	2.42293193107347e-07	0	ANGPTL4_SDC4	Angptl4 - Sdc4	ANGPTL	Secreted Signaling	PMID: 29017031
Endo_b	ISOM-cDTL_7	Angptl4	Sdc4	1.02605751274459e-05	0	ANGPTL4_SDC4	Angptl4 - Sdc4	ANGPTL	Secreted Signaling	PMID: 29017031
Fib_1	ISOM-jDTL_8	Angptl4	Sdc4	1.08494840443533e-05	0	ANGPTL4_SDC4	Angptl4 - Sdc4	ANGPTL	Secreted Signaling	PMID: 29017031
Fib_2	ISOM-jDTL_8	Angptl4	Sdc4	3.6053894287479e-05	0	ANGPTL4_SDC4	Angptl4 - Sdc4	ANGPTL	Secreted Signaling	PMID: 29017031
Fib_3	ISOM-jDTL_8	Angptl4	Sdc4	7.50083159958328e-06	0	ANGPTL4_SDC4	Angptl4 - Sdc4	ANGPTL	Secreted Signaling	PMID: 29017031
Fib_6	ISOM-jDTL_8	Angptl4	Sdc4	2.26998609471371e-05	0	ANGPTL4_SDC4	Angptl4 - Sdc4	ANGPTL	Secreted Signaling	PMID: 29017031
myoFib_0	ISOM-jDTL_8	Angptl4	Sdc4	1.28641055733297e-07	0	ANGPTL4_SDC4	Angptl4 - Sdc4	ANGPTL	Secreted Signaling	PMID: 29017031
Endo_b	ISOM-jDTL_8	Angptl4	Sdc4	5.43307395505846e-06	0	ANGPTL4_SDC4	Angptl4 - Sdc4	ANGPTL	Secreted Signaling	PMID: 29017031
Fib_1	upperIM-jDTL_1	Angptl4	Sdc4	0.000116791	0	ANGPTL4_SDC4	Angptl4 - Sdc4	ANGPTL	Secreted Signaling	PMID: 29017031
Fib_2	upperIM-jDTL_1	Angptl4	Sdc4	0.000390206	0	ANGPTL4_SDC4	Angptl4 - Sdc4	ANGPTL	Secreted Signaling	PMID: 29017031
Fib_3	upperIM-jDTL_1	Angptl4	Sdc4	8.07576585145228e-05	0	ANGPTL4_SDC4	Angptl4 - Sdc4	ANGPTL	Secreted Signaling	PMID: 29017031
Fib_6	upperIM-jDTL_1	Angptl4	Sdc4	0.000246276	0	ANGPTL4_SDC4	Angptl4 - Sdc4	ANGPTL	Secreted Signaling	PMID: 29017031
myoFib_0	upperIM-jDTL_1	Angptl4	Sdc4	1.3846720790102e-06	0	ANGPTL4_SDC4	Angptl4 - Sdc4	ANGPTL	Secreted Signaling	PMID: 29017031
Endo_b	upperIM-jDTL_1	Angptl4	Sdc4	5.84506506087539e-05	0	ANGPTL4_SDC4	Angptl4 - Sdc4	ANGPTL	Secreted Signaling	PMID: 29017031
Fib_1	lowerIM-TL_5	Angptl4	Sdc4	8.24732289188798e-05	0	ANGPTL4_SDC4	Angptl4 - Sdc4	ANGPTL	Secreted Signaling	PMID: 29017031
Fib_2	lowerIM-TL_5	Angptl4	Sdc4	0.000275079	0	ANGPTL4_SDC4	Angptl4 - Sdc4	ANGPTL	Secreted Signaling	PMID: 29017031
Fib_3	lowerIM-TL_5	Angptl4	Sdc4	5.70247480854813e-05	0	ANGPTL4_SDC4	Angptl4 - Sdc4	ANGPTL	Secreted Signaling	PMID: 29017031
Fib_6	lowerIM-TL_5	Angptl4	Sdc4	0.00017348	0	ANGPTL4_SDC4	Angptl4 - Sdc4	ANGPTL	Secreted Signaling	PMID: 29017031
myoFib_0	lowerIM-TL_5	Angptl4	Sdc4	9.77823177987661e-07	0	ANGPTL4_SDC4	Angptl4 - Sdc4	ANGPTL	Secreted Signaling	PMID: 29017031
Endo_b	lowerIM-TL_5	Angptl4	Sdc4	4.12831898999591e-05	0	ANGPTL4_SDC4	Angptl4 - Sdc4	ANGPTL	Secreted Signaling	PMID: 29017031
Fib_1	IM-ATL_0	Angptl4	Sdc4	0.000164796	0	ANGPTL4_SDC4	Angptl4 - Sdc4	ANGPTL	Secreted Signaling	PMID: 29017031
Fib_2	IM-ATL_0	Angptl4	Sdc4	0.000542411	0	ANGPTL4_SDC4	Angptl4 - Sdc4	ANGPTL	Secreted Signaling	PMID: 29017031
Fib_3	IM-ATL_0	Angptl4	Sdc4	0.000113898	0	ANGPTL4_SDC4	Angptl4 - Sdc4	ANGPTL	Secreted Signaling	PMID: 29017031
Fib_6	IM-ATL_0	Angptl4	Sdc4	0.000340048	0	ANGPTL4_SDC4	Angptl4 - Sdc4	ANGPTL	Secreted Signaling	PMID: 29017031
myoFib_0	IM-ATL_0	Angptl4	Sdc4	1.95424325344098e-06	0	ANGPTL4_SDC4	Angptl4 - Sdc4	ANGPTL	Secreted Signaling	PMID: 29017031
Endo_b	IM-ATL_0	Angptl4	Sdc4	8.26124770337409e-05	0	ANGPTL4_SDC4	Angptl4 - Sdc4	ANGPTL	Secreted Signaling	PMID: 29017031
Fib_1	Endo_b	Angptl4	Sdc4	4.61745230087149e-06	0	ANGPTL4_SDC4	Angptl4 - Sdc4	ANGPTL	Secreted Signaling	PMID: 29017031
Fib_2	Endo_b	Angptl4	Sdc4	1.62630232597638e-05	0	ANGPTL4_SDC4	Angptl4 - Sdc4	ANGPTL	Secreted Signaling	PMID: 29017031
Fib_3	Endo_b	Angptl4	Sdc4	3.19795136246311e-06	0	ANGPTL4_SDC4	Angptl4 - Sdc4	ANGPTL	Secreted Signaling	PMID: 29017031
Fib_6	Endo_b	Angptl4	Sdc4	1.05228405161271e-05	0	ANGPTL4_SDC4	Angptl4 - Sdc4	ANGPTL	Secreted Signaling	PMID: 29017031
myoFib_0	Endo_b	Angptl4	Sdc4	5.47037538182986e-08	0.03	ANGPTL4_SDC4	Angptl4 - Sdc4	ANGPTL	Secreted Signaling	PMID: 29017031
Endo_b	Endo_b	Angptl4	Sdc4	2.29794711854045e-06	0	ANGPTL4_SDC4	Angptl4 - Sdc4	ANGPTL	Secreted Signaling	PMID: 29017031
Fib_1	Tcell	Angptl4	Sdc4	8.1588499411291e-08	0	ANGPTL4_SDC4	Angptl4 - Sdc4	ANGPTL	Secreted Signaling	PMID: 29017031
Fib_2	Tcell	Angptl4	Sdc4	2.88302228765402e-07	0	ANGPTL4_SDC4	Angptl4 - Sdc4	ANGPTL	Secreted Signaling	PMID: 29017031
Fib_3	Tcell	Angptl4	Sdc4	5.6511958147445e-08	0	ANGPTL4_SDC4	Angptl4 - Sdc4	ANGPTL	Secreted Signaling	PMID: 29017031
Fib_6	Tcell	Angptl4	Sdc4	1.86843244021884e-07	0	ANGPTL4_SDC4	Angptl4 - Sdc4	ANGPTL	Secreted Signaling	PMID: 29017031
myoFib_0	Tcell	Angptl4	Sdc4	9.66549867570651e-10	0.03	ANGPTL4_SDC4	Angptl4 - Sdc4	ANGPTL	Secreted Signaling	PMID: 29017031
Endo_b	Tcell	Angptl4	Sdc4	4.05900777966179e-08	0	ANGPTL4_SDC4	Angptl4 - Sdc4	ANGPTL	Secreted Signaling	PMID: 29017031
Fib_2	Endo_a	Angpt2	Tek	0.000111592	0	ANGPT2_TEK	Angpt2 - Tek	ANGPT	Secreted Signaling	PMID: 20651738
ISOM-cDTL_7	Endo_a	Angpt2	Tek	0.000168128	0	ANGPT2_TEK	Angpt2 - Tek	ANGPT	Secreted Signaling	PMID: 20651738
ISOM-jDTL_8	Endo_a	Angpt2	Tek	2.97182076430328e-05	0	ANGPT2_TEK	Angpt2 - Tek	ANGPT	Secreted Signaling	PMID: 20651738
upperIM-jDTL_1	Endo_a	Angpt2	Tek	0.000395263	0	ANGPT2_TEK	Angpt2 - Tek	ANGPT	Secreted Signaling	PMID: 20651738
lowerIM-TL_5	Endo_a	Angpt2	Tek	0.000147831	0	ANGPT2_TEK	Angpt2 - Tek	ANGPT	Secreted Signaling	PMID: 20651738
Endo_a	Endo_a	Angpt2	Tek	0.000364978	0	ANGPT2_TEK	Angpt2 - Tek	ANGPT	Secreted Signaling	PMID: 20651738
Endo_b	Endo_a	Angpt2	Tek	4.57640440478707e-05	0	ANGPT2_TEK	Angpt2 - Tek	ANGPT	Secreted Signaling	PMID: 20651738
EndoVR/papilla	Endo_a	Angpt2	Tek	0.000432765	0	ANGPT2_TEK	Angpt2 - Tek	ANGPT	Secreted Signaling	PMID: 20651738
Fib_2	Endo_b	Angpt2	Tek	1.2663032857219e-05	0	ANGPT2_TEK	Angpt2 - Tek	ANGPT	Secreted Signaling	PMID: 20651738
ISOM-cDTL_7	Endo_b	Angpt2	Tek	1.9487939804785e-05	0	ANGPT2_TEK	Angpt2 - Tek	ANGPT	Secreted Signaling	PMID: 20651738
ISOM-jDTL_8	Endo_b	Angpt2	Tek	3.36787171057833e-06	0	ANGPT2_TEK	Angpt2 - Tek	ANGPT	Secreted Signaling	PMID: 20651738
upperIM-jDTL_1	Endo_b	Angpt2	Tek	4.48424442850474e-05	0	ANGPT2_TEK	Angpt2 - Tek	ANGPT	Secreted Signaling	PMID: 20651738
lowerIM-TL_5	Endo_b	Angpt2	Tek	1.67078362049026e-05	0	ANGPT2_TEK	Angpt2 - Tek	ANGPT	Secreted Signaling	PMID: 20651738
Endo_a	Endo_b	Angpt2	Tek	4.1410506215767e-05	0	ANGPT2_TEK	Angpt2 - Tek	ANGPT	Secreted Signaling	PMID: 20651738
Endo_b	Endo_b	Angpt2	Tek	5.1855016656544e-06	0	ANGPT2_TEK	Angpt2 - Tek	ANGPT	Secreted Signaling	PMID: 20651738
EndoVR/papilla	Endo_b	Angpt2	Tek	4.99696939571037e-05	0	ANGPT2_TEK	Angpt2 - Tek	ANGPT	Secreted Signaling	PMID: 20651738
Fib_2	EndoVR/papilla	Angpt2	Tek	1.30867370543615e-05	0	ANGPT2_TEK	Angpt2 - Tek	ANGPT	Secreted Signaling	PMID: 20651738
ISOM-cDTL_7	EndoVR/papilla	Angpt2	Tek	2.10072337565565e-05	0	ANGPT2_TEK	Angpt2 - Tek	ANGPT	Secreted Signaling	PMID: 20651738
ISOM-jDTL_8	EndoVR/papilla	Angpt2	Tek	3.47177615484786e-06	0	ANGPT2_TEK	Angpt2 - Tek	ANGPT	Secreted Signaling	PMID: 20651738
upperIM-jDTL_1	EndoVR/papilla	Angpt2	Tek	4.63220160144409e-05	0	ANGPT2_TEK	Angpt2 - Tek	ANGPT	Secreted Signaling	PMID: 20651738
lowerIM-TL_5	EndoVR/papilla	Angpt2	Tek	1.71342530891326e-05	0	ANGPT2_TEK	Angpt2 - Tek	ANGPT	Secreted Signaling	PMID: 20651738
Endo_a	EndoVR/papilla	Angpt2	Tek	4.27845835872231e-05	0	ANGPT2_TEK	Angpt2 - Tek	ANGPT	Secreted Signaling	PMID: 20651738
Endo_b	EndoVR/papilla	Angpt2	Tek	5.34391384063018e-06	0	ANGPT2_TEK	Angpt2 - Tek	ANGPT	Secreted Signaling	PMID: 20651738
EndoVR/papilla	EndoVR/papilla	Angpt2	Tek	5.34447868972979e-05	0	ANGPT2_TEK	Angpt2 - Tek	ANGPT	Secreted Signaling	PMID: 20651738
Fib_2	Endo_a	Angpt2	ITGA5_ITGB1	2.89666933591229e-05	0	ANGPT2_ITGA5_ITGB1	Angpt2 - (Itga5+Itgb1)	ANGPT	Secreted Signaling	PMID: 20651738; PMID: 25635707
ISOM-cDTL_7	Endo_a	Angpt2	ITGA5_ITGB1	4.66902278505215e-05	0	ANGPT2_ITGA5_ITGB1	Angpt2 - (Itga5+Itgb1)	ANGPT	Secreted Signaling	PMID: 20651738; PMID: 25635707
ISOM-jDTL_8	Endo_a	Angpt2	ITGA5_ITGB1	7.68271282082607e-06	0	ANGPT2_ITGA5_ITGB1	Angpt2 - (Itga5+Itgb1)	ANGPT	Secreted Signaling	PMID: 20651738; PMID: 25635707
upperIM-jDTL_1	Endo_a	Angpt2	ITGA5_ITGB1	0.000102527	0	ANGPT2_ITGA5_ITGB1	Angpt2 - (Itga5+Itgb1)	ANGPT	Secreted Signaling	PMID: 20651738; PMID: 25635707
lowerIM-TL_5	Endo_a	Angpt2	ITGA5_ITGB1	3.78978240434614e-05	0	ANGPT2_ITGA5_ITGB1	Angpt2 - (Itga5+Itgb1)	ANGPT	Secreted Signaling	PMID: 20651738; PMID: 25635707
Endo_a	Endo_a	Angpt2	ITGA5_ITGB1	9.4698629838066e-05	0	ANGPT2_ITGA5_ITGB1	Angpt2 - (Itga5+Itgb1)	ANGPT	Secreted Signaling	PMID: 20651738; PMID: 25635707
Endo_b	Endo_a	Angpt2	ITGA5_ITGB1	1.18252461585999e-05	0	ANGPT2_ITGA5_ITGB1	Angpt2 - (Itga5+Itgb1)	ANGPT	Secreted Signaling	PMID: 20651738; PMID: 25635707
EndoVR/papilla	Endo_a	Angpt2	ITGA5_ITGB1	0.000118693	0	ANGPT2_ITGA5_ITGB1	Angpt2 - (Itga5+Itgb1)	ANGPT	Secreted Signaling	PMID: 20651738; PMID: 25635707
Fib_1	Endo_a	Edn3	Ednrb	0.000116407	0	EDN3_EDNRB	Edn3 - Ednrb	EDN	Secreted Signaling	KEGG: mmu04080
Fib_6	Endo_a	Edn3	Ednrb	6.09149195522705e-05	0	EDN3_EDNRB	Edn3 - Ednrb	EDN	Secreted Signaling	KEGG: mmu04080
Fib_1	Endo_b	Edn3	Ednrb	1.31857221193646e-05	0	EDN3_EDNRB	Edn3 - Ednrb	EDN	Secreted Signaling	KEGG: mmu04080
Fib_6	Endo_b	Edn3	Ednrb	6.88906798500462e-06	0	EDN3_EDNRB	Edn3 - Ednrb	EDN	Secreted Signaling	KEGG: mmu04080
Fib_1	EndoVR/papilla	Edn3	Ednrb	1.24077888737006e-05	0	EDN3_EDNRB	Edn3 - Ednrb	EDN	Secreted Signaling	KEGG: mmu04080
Fib_6	EndoVR/papilla	Edn3	Ednrb	6.46190486896697e-06	0	EDN3_EDNRB	Edn3 - Ednrb	EDN	Secreted Signaling	KEGG: mmu04080
InjuredCD_5	Fib_1	Npy	Npy1r	2.42480507662513e-07	0	NPY_NPY1R	Npy - Npy1r	NPY	Secreted Signaling	KEGG: mmu04080
OM-CD_1	Fib_1	Npy	Npy1r	3.83406217718565e-05	0	NPY_NPY1R	Npy - Npy1r	NPY	Secreted Signaling	KEGG: mmu04080
OM-CD_4	Fib_1	Npy	Npy1r	3.69151641412728e-05	0	NPY_NPY1R	Npy - Npy1r	NPY	Secreted Signaling	KEGG: mmu04080
injuredLOH_4	Fib_1	Npy	Npy1r	3.3912421696014e-07	0	NPY_NPY1R	Npy - Npy1r	NPY	Secreted Signaling	KEGG: mmu04080
ISOM-TAL_6	Fib_1	Npy	Npy1r	5.5402034899209e-05	0	NPY_NPY1R	Npy - Npy1r	NPY	Secreted Signaling	KEGG: mmu04080
ISOM-cDTL_7	Fib_1	Npy	Npy1r	3.12447121149975e-05	0	NPY_NPY1R	Npy - Npy1r	NPY	Secreted Signaling	KEGG: mmu04080
ISOM-jDTL_8	Fib_1	Npy	Npy1r	1.76167817149265e-05	0	NPY_NPY1R	Npy - Npy1r	NPY	Secreted Signaling	KEGG: mmu04080
upperIM-jDTL_1	Fib_1	Npy	Npy1r	4.78597124821963e-05	0	NPY_NPY1R	Npy - Npy1r	NPY	Secreted Signaling	KEGG: mmu04080
lowerIM-TL_5	Fib_1	Npy	Npy1r	7.46940995250327e-06	0	NPY_NPY1R	Npy - Npy1r	NPY	Secreted Signaling	KEGG: mmu04080
IM-ATL_0	Fib_1	Npy	Npy1r	7.16108236265931e-05	0	NPY_NPY1R	Npy - Npy1r	NPY	Secreted Signaling	KEGG: mmu04080
InjuredCD_5	Fib_2	Npy	Npy1r	1.38674650660893e-06	0	NPY_NPY1R	Npy - Npy1r	NPY	Secreted Signaling	KEGG: mmu04080
OM-CD_1	Fib_2	Npy	Npy1r	0.000215796	0	NPY_NPY1R	Npy - Npy1r	NPY	Secreted Signaling	KEGG: mmu04080
OM-CD_4	Fib_2	Npy	Npy1r	0.000179211	0	NPY_NPY1R	Npy - Npy1r	NPY	Secreted Signaling	KEGG: mmu04080
injuredLOH_4	Fib_2	Npy	Npy1r	1.90647202524369e-06	0	NPY_NPY1R	Npy - Npy1r	NPY	Secreted Signaling	KEGG: mmu04080
ISOM-TAL_6	Fib_2	Npy	Npy1r	0.000280785	0	NPY_NPY1R	Npy - Npy1r	NPY	Secreted Signaling	KEGG: mmu04080
ISOM-cDTL_7	Fib_2	Npy	Npy1r	0.000138312	0	NPY_NPY1R	Npy - Npy1r	NPY	Secreted Signaling	KEGG: mmu04080
ISOM-jDTL_8	Fib_2	Npy	Npy1r	8.27037272435653e-05	0	NPY_NPY1R	Npy - Npy1r	NPY	Secreted Signaling	KEGG: mmu04080
upperIM-jDTL_1	Fib_2	Npy	Npy1r	0.00026886	0	NPY_NPY1R	Npy - Npy1r	NPY	Secreted Signaling	KEGG: mmu04080
lowerIM-TL_5	Fib_2	Npy	Npy1r	4.40162577534193e-05	0	NPY_NPY1R	Npy - Npy1r	NPY	Secreted Signaling	KEGG: mmu04080
IM-ATL_0	Fib_2	Npy	Npy1r	0.000395573	0	NPY_NPY1R	Npy - Npy1r	NPY	Secreted Signaling	KEGG: mmu04080
InjuredCD_5	Fib_3	Npy	Npy1r	1.58348650494674e-07	0	NPY_NPY1R	Npy - Npy1r	NPY	Secreted Signaling	KEGG: mmu04080
OM-CD_1	Fib_3	Npy	Npy1r	2.50384746874543e-05	0	NPY_NPY1R	Npy - Npy1r	NPY	Secreted Signaling	KEGG: mmu04080
OM-CD_4	Fib_3	Npy	Npy1r	2.411382116147e-05	0	NPY_NPY1R	Npy - Npy1r	NPY	Secreted Signaling	KEGG: mmu04080
injuredLOH_4	Fib_3	Npy	Npy1r	2.21466659616549e-07	0	NPY_NPY1R	Npy - Npy1r	NPY	Secreted Signaling	KEGG: mmu04080
ISOM-TAL_6	Fib_3	Npy	Npy1r	3.6186990950664e-05	0	NPY_NPY1R	Npy - Npy1r	NPY	Secreted Signaling	KEGG: mmu04080
ISOM-cDTL_7	Fib_3	Npy	Npy1r	2.04134730128538e-05	0	NPY_NPY1R	Npy - Npy1r	NPY	Secreted Signaling	KEGG: mmu04080
ISOM-jDTL_8	Fib_3	Npy	Npy1r	1.15084203905595e-05	0	NPY_NPY1R	Npy - Npy1r	NPY	Secreted Signaling	KEGG: mmu04080
upperIM-jDTL_1	Fib_3	Npy	Npy1r	3.12550465677866e-05	0	NPY_NPY1R	Npy - Npy1r	NPY	Secreted Signaling	KEGG: mmu04080
lowerIM-TL_5	Fib_3	Npy	Npy1r	4.87756801567731e-06	0	NPY_NPY1R	Npy - Npy1r	NPY	Secreted Signaling	KEGG: mmu04080
IM-ATL_0	Fib_3	Npy	Npy1r	4.67671316804731e-05	0	NPY_NPY1R	Npy - Npy1r	NPY	Secreted Signaling	KEGG: mmu04080
InjuredCD_5	Fib_6	Npy	Npy1r	5.99699570339277e-07	0	NPY_NPY1R	Npy - Npy1r	NPY	Secreted Signaling	KEGG: mmu04080
OM-CD_1	Fib_6	Npy	Npy1r	9.35473747407939e-05	0	NPY_NPY1R	Npy - Npy1r	NPY	Secreted Signaling	KEGG: mmu04080
OM-CD_4	Fib_6	Npy	Npy1r	7.93295184353595e-05	0	NPY_NPY1R	Npy - Npy1r	NPY	Secreted Signaling	KEGG: mmu04080
injuredLOH_4	Fib_6	Npy	Npy1r	8.26600221773783e-07	0	NPY_NPY1R	Npy - Npy1r	NPY	Secreted Signaling	KEGG: mmu04080
ISOM-TAL_6	Fib_6	Npy	Npy1r	0.000123572	0	NPY_NPY1R	Npy - Npy1r	NPY	Secreted Signaling	KEGG: mmu04080
ISOM-cDTL_7	Fib_6	Npy	Npy1r	6.19493488623495e-05	0	NPY_NPY1R	Npy - Npy1r	NPY	Secreted Signaling	KEGG: mmu04080
ISOM-jDTL_8	Fib_6	Npy	Npy1r	3.67703674869695e-05	0	NPY_NPY1R	Npy - Npy1r	NPY	Secreted Signaling	KEGG: mmu04080
upperIM-jDTL_1	Fib_6	Npy	Npy1r	0.000116584	0	NPY_NPY1R	Npy - Npy1r	NPY	Secreted Signaling	KEGG: mmu04080
lowerIM-TL_5	Fib_6	Npy	Npy1r	1.89469637422396e-05	0	NPY_NPY1R	Npy - Npy1r	NPY	Secreted Signaling	KEGG: mmu04080
IM-ATL_0	Fib_6	Npy	Npy1r	0.000171961	0	NPY_NPY1R	Npy - Npy1r	NPY	Secreted Signaling	KEGG: mmu04080
InjuredCD_5	Endo_b	Npy	Npy1r	1.3622891268884e-07	0	NPY_NPY1R	Npy - Npy1r	NPY	Secreted Signaling	KEGG: mmu04080
OM-CD_1	Endo_b	Npy	Npy1r	2.15485453398691e-05	0	NPY_NPY1R	Npy - Npy1r	NPY	Secreted Signaling	KEGG: mmu04080
OM-CD_4	Endo_b	Npy	Npy1r	2.08276642895216e-05	0	NPY_NPY1R	Npy - Npy1r	NPY	Secreted Signaling	KEGG: mmu04080
injuredLOH_4	Endo_b	Npy	Npy1r	1.90603126744414e-07	0	NPY_NPY1R	Npy - Npy1r	NPY	Secreted Signaling	KEGG: mmu04080
ISOM-TAL_6	Endo_b	Npy	Npy1r	3.12210129133654e-05	0	NPY_NPY1R	Npy - Npy1r	NPY	Secreted Signaling	KEGG: mmu04080
ISOM-cDTL_7	Endo_b	Npy	Npy1r	1.7676466193375e-05	0	NPY_NPY1R	Npy - Npy1r	NPY	Secreted Signaling	KEGG: mmu04080
ISOM-jDTL_8	Endo_b	Npy	Npy1r	9.94899695407482e-06	0	NPY_NPY1R	Npy - Npy1r	NPY	Secreted Signaling	KEGG: mmu04080
upperIM-jDTL_1	Endo_b	Npy	Npy1r	2.68997935150096e-05	0	NPY_NPY1R	Npy - Npy1r	NPY	Secreted Signaling	KEGG: mmu04080
lowerIM-TL_5	Endo_b	Npy	Npy1r	4.19347479010231e-06	0	NPY_NPY1R	Npy - Npy1r	NPY	Secreted Signaling	KEGG: mmu04080
IM-ATL_0	Endo_b	Npy	Npy1r	4.02657797684983e-05	0	NPY_NPY1R	Npy - Npy1r	NPY	Secreted Signaling	KEGG: mmu04080
InjuredCD_5	Fib_2	Npy	Npy5r	2.33203522637623e-07	0	NPY_NPY5R	Npy - Npy5r	NPY	Secreted Signaling	KEGG: mmu04080
OM-CD_1	Fib_2	Npy	Npy5r	3.69107791121935e-05	0	NPY_NPY5R	Npy - Npy5r	NPY	Secreted Signaling	KEGG: mmu04080
OM-CD_4	Fib_2	Npy	Npy5r	3.59010554759118e-05	0	NPY_NPY5R	Npy - Npy5r	NPY	Secreted Signaling	KEGG: mmu04080
injuredLOH_4	Fib_2	Npy	Npy5r	3.26501655314479e-07	0	NPY_NPY5R	Npy - Npy5r	NPY	Secreted Signaling	KEGG: mmu04080
ISOM-TAL_6	Fib_2	Npy	Npy5r	5.37121690982897e-05	0	NPY_NPY5R	Npy - Npy5r	NPY	Secreted Signaling	KEGG: mmu04080
ISOM-cDTL_7	Fib_2	Npy	Npy5r	3.06059583565132e-05	0	NPY_NPY5R	Npy - Npy5r	NPY	Secreted Signaling	KEGG: mmu04080
ISOM-jDTL_8	Fib_2	Npy	Npy5r	1.71762915113468e-05	0	NPY_NPY5R	Npy - Npy5r	NPY	Secreted Signaling	KEGG: mmu04080
upperIM-jDTL_1	Fib_2	Npy	Npy5r	4.60804490007065e-05	0	NPY_NPY5R	Npy - Npy5r	NPY	Secreted Signaling	KEGG: mmu04080
lowerIM-TL_5	Fib_2	Npy	Npy5r	7.17045964563052e-06	0	NPY_NPY5R	Npy - Npy5r	NPY	Secreted Signaling	KEGG: mmu04080
[truncated: 500 more rows]

## Sheet: d28
source	target	ligand	receptor	prob	pval	interaction_name	interaction_name_2	pathway_name	annotation	evidence
Endo_a	myoFib_0	Tgfb1	TGFbR1_R2	2.73194695819876e-05	0	TGFB1_TGFBR1_TGFBR2	Tgfb1 - (Tgfbr1+Tgfbr2)	TGFb	Secreted Signaling	KEGG: mmu04350
Endo_b	myoFib_0	Tgfb1	TGFbR1_R2	1.04931355122775e-06	0	TGFB1_TGFBR1_TGFBR2	Tgfb1 - (Tgfbr1+Tgfbr2)	TGFb	Secreted Signaling	KEGG: mmu04350
Mac_1	myoFib_0	Tgfb1	TGFbR1_R2	1.54020889021791e-06	0	TGFB1_TGFBR1_TGFBR2	Tgfb1 - (Tgfbr1+Tgfbr2)	TGFb	Secreted Signaling	KEGG: mmu04350
Endo_a	InjuredCD_5	Tgfb1	TGFbR1_R2	5.97706239218386e-05	0	TGFB1_TGFBR1_TGFBR2	Tgfb1 - (Tgfbr1+Tgfbr2)	TGFb	Secreted Signaling	KEGG: mmu04350
Endo_b	InjuredCD_5	Tgfb1	TGFbR1_R2	2.29639084965307e-06	0	TGFB1_TGFBR1_TGFBR2	Tgfb1 - (Tgfbr1+Tgfbr2)	TGFb	Secreted Signaling	KEGG: mmu04350
Mac_1	InjuredCD_5	Tgfb1	TGFbR1_R2	3.37029709696893e-06	0	TGFB1_TGFBR1_TGFBR2	Tgfb1 - (Tgfbr1+Tgfbr2)	TGFb	Secreted Signaling	KEGG: mmu04350
Endo_a	deepIM-CD_0	Tgfb1	TGFbR1_R2	8.57099990424918e-05	0	TGFB1_TGFBR1_TGFBR2	Tgfb1 - (Tgfbr1+Tgfbr2)	TGFb	Secreted Signaling	KEGG: mmu04350
Endo_b	deepIM-CD_0	Tgfb1	TGFbR1_R2	3.29664601767013e-06	0	TGFB1_TGFBR1_TGFBR2	Tgfb1 - (Tgfbr1+Tgfbr2)	TGFb	Secreted Signaling	KEGG: mmu04350
Mac_1	deepIM-CD_0	Tgfb1	TGFbR1_R2	4.83608468811553e-06	0	TGFB1_TGFBR1_TGFBR2	Tgfb1 - (Tgfbr1+Tgfbr2)	TGFb	Secreted Signaling	KEGG: mmu04350
Endo_a	OM-CD_4	Tgfb1	TGFbR1_R2	6.89175761107902e-05	0	TGFB1_TGFBR1_TGFBR2	Tgfb1 - (Tgfbr1+Tgfbr2)	TGFb	Secreted Signaling	KEGG: mmu04350
Endo_b	OM-CD_4	Tgfb1	TGFbR1_R2	2.64820072672904e-06	0	TGFB1_TGFBR1_TGFBR2	Tgfb1 - (Tgfbr1+Tgfbr2)	TGFb	Secreted Signaling	KEGG: mmu04350
Mac_1	OM-CD_4	Tgfb1	TGFbR1_R2	3.88639672763928e-06	0	TGFB1_TGFBR1_TGFBR2	Tgfb1 - (Tgfbr1+Tgfbr2)	TGFb	Secreted Signaling	KEGG: mmu04350
Endo_a	Mac_0	Tgfb1	TGFbR1_R2	4.8128539416112e-05	0	TGFB1_TGFBR1_TGFBR2	Tgfb1 - (Tgfbr1+Tgfbr2)	TGFb	Secreted Signaling	KEGG: mmu04350
Endo_b	Mac_0	Tgfb1	TGFbR1_R2	1.84988098412327e-06	0	TGFB1_TGFBR1_TGFBR2	Tgfb1 - (Tgfbr1+Tgfbr2)	TGFb	Secreted Signaling	KEGG: mmu04350
Mac_1	Mac_0	Tgfb1	TGFbR1_R2	2.71450119205517e-06	0	TGFB1_TGFBR1_TGFBR2	Tgfb1 - (Tgfbr1+Tgfbr2)	TGFb	Secreted Signaling	KEGG: mmu04350
Endo_a	Mac_1	Tgfb1	TGFbR1_R2	1.75766377023618e-05	0	TGFB1_TGFBR1_TGFBR2	Tgfb1 - (Tgfbr1+Tgfbr2)	TGFb	Secreted Signaling	KEGG: mmu04350
Endo_b	Mac_1	Tgfb1	TGFbR1_R2	6.76114084274238e-07	0	TGFB1_TGFBR1_TGFBR2	Tgfb1 - (Tgfbr1+Tgfbr2)	TGFb	Secreted Signaling	KEGG: mmu04350
Mac_1	Mac_1	Tgfb1	TGFbR1_R2	9.91798680117929e-07	0	TGFB1_TGFBR1_TGFBR2	Tgfb1 - (Tgfbr1+Tgfbr2)	TGFb	Secreted Signaling	KEGG: mmu04350
Endo_a	OM-CD_4	Tgfb1	ACVR1B_TGFbR2	6.10511185590731e-05	0	TGFB1_ACVR1B_TGFBR2	Tgfb1 - (Acvr1b+Tgfbr2)	TGFb	Secreted Signaling	PMID: 27449815
Endo_b	OM-CD_4	Tgfb1	ACVR1B_TGFbR2	2.34549323261439e-06	0	TGFB1_ACVR1B_TGFBR2	Tgfb1 - (Acvr1b+Tgfbr2)	TGFb	Secreted Signaling	PMID: 27449815
Mac_1	OM-CD_4	Tgfb1	ACVR1B_TGFbR2	3.44241972628362e-06	0	TGFB1_ACVR1B_TGFBR2	Tgfb1 - (Acvr1b+Tgfbr2)	TGFb	Secreted Signaling	PMID: 27449815
Endo_a	injuredLOH_4	Tgfb1	ACVR1B_TGFbR2	8.36917535481378e-05	0	TGFB1_ACVR1B_TGFBR2	Tgfb1 - (Acvr1b+Tgfbr2)	TGFb	Secreted Signaling	PMID: 27449815
Endo_b	injuredLOH_4	Tgfb1	ACVR1B_TGFbR2	3.21379963475592e-06	0	TGFB1_ACVR1B_TGFBR2	Tgfb1 - (Acvr1b+Tgfbr2)	TGFb	Secreted Signaling	PMID: 27449815
Mac_1	injuredLOH_4	Tgfb1	ACVR1B_TGFbR2	4.71773361039832e-06	0	TGFB1_ACVR1B_TGFBR2	Tgfb1 - (Acvr1b+Tgfbr2)	TGFb	Secreted Signaling	PMID: 27449815
Fib_1	OM-CD_4	Bmp4	BMPR1A_ACVR2A	9.82588048020859e-07	0	BMP4_BMPR1A_ACVR2A	Bmp4 - (Bmpr1a+Acvr2a)	BMP	Secreted Signaling	KEGG: mmu04350; PMID:26893264
Fib_6	OM-CD_4	Bmp4	BMPR1A_ACVR2A	2.3106652682167e-07	0	BMP4_BMPR1A_ACVR2A	Bmp4 - (Bmpr1a+Acvr2a)	BMP	Secreted Signaling	KEGG: mmu04350; PMID:26893264
myoFib_0	OM-CD_4	Bmp4	BMPR1A_ACVR2A	1.32780393025963e-06	0	BMP4_BMPR1A_ACVR2A	Bmp4 - (Bmpr1a+Acvr2a)	BMP	Secreted Signaling	KEGG: mmu04350; PMID:26893264
Fib/myoFib_4	OM-CD_4	Bmp4	BMPR1A_ACVR2A	1.39074643432939e-06	0	BMP4_BMPR1A_ACVR2A	Bmp4 - (Bmpr1a+Acvr2a)	BMP	Secreted Signaling	KEGG: mmu04350; PMID:26893264
Fib_1	InjuredCD_5	Bmp4	BMPR1A_ACVR2B	3.45823834778742e-06	0	BMP4_BMPR1A_ACVR2B	Bmp4 - (Bmpr1a+Acvr2b)	BMP	Secreted Signaling	KEGG: mmu04350; PMID:26893264
Fib_6	InjuredCD_5	Bmp4	BMPR1A_ACVR2B	8.130778233044e-07	0	BMP4_BMPR1A_ACVR2B	Bmp4 - (Bmpr1a+Acvr2b)	BMP	Secreted Signaling	KEGG: mmu04350; PMID:26893264
myoFib_0	InjuredCD_5	Bmp4	BMPR1A_ACVR2B	4.67351437538324e-06	0	BMP4_BMPR1A_ACVR2B	Bmp4 - (Bmpr1a+Acvr2b)	BMP	Secreted Signaling	KEGG: mmu04350; PMID:26893264
Fib/myoFib_4	InjuredCD_5	Bmp4	BMPR1A_ACVR2B	4.89345443584586e-06	0	BMP4_BMPR1A_ACVR2B	Bmp4 - (Bmpr1a+Acvr2b)	BMP	Secreted Signaling	KEGG: mmu04350; PMID:26893264
Fib_1	deepIM-CD_0	Bmp4	BMPR1A_ACVR2B	2.70084988341666e-06	0	BMP4_BMPR1A_ACVR2B	Bmp4 - (Bmpr1a+Acvr2b)	BMP	Secreted Signaling	KEGG: mmu04350; PMID:26893264
Fib_6	deepIM-CD_0	Bmp4	BMPR1A_ACVR2B	6.34768698765069e-07	0	BMP4_BMPR1A_ACVR2B	Bmp4 - (Bmpr1a+Acvr2b)	BMP	Secreted Signaling	KEGG: mmu04350; PMID:26893264
myoFib_0	deepIM-CD_0	Bmp4	BMPR1A_ACVR2B	3.6503724274772e-06	0	BMP4_BMPR1A_ACVR2B	Bmp4 - (Bmpr1a+Acvr2b)	BMP	Secreted Signaling	KEGG: mmu04350; PMID:26893264
Fib/myoFib_4	deepIM-CD_0	Bmp4	BMPR1A_ACVR2B	3.81986947550829e-06	0	BMP4_BMPR1A_ACVR2B	Bmp4 - (Bmpr1a+Acvr2b)	BMP	Secreted Signaling	KEGG: mmu04350; PMID:26893264
Fib_1	OM-CD_4	Bmp4	BMPR1A_ACVR2B	1.43784118167516e-06	0	BMP4_BMPR1A_ACVR2B	Bmp4 - (Bmpr1a+Acvr2b)	BMP	Secreted Signaling	KEGG: mmu04350; PMID:26893264
Fib_6	OM-CD_4	Bmp4	BMPR1A_ACVR2B	3.38064194731409e-07	0	BMP4_BMPR1A_ACVR2B	Bmp4 - (Bmpr1a+Acvr2b)	BMP	Secreted Signaling	KEGG: mmu04350; PMID:26893264
myoFib_0	OM-CD_4	Bmp4	BMPR1A_ACVR2B	1.94310513498866e-06	0	BMP4_BMPR1A_ACVR2B	Bmp4 - (Bmpr1a+Acvr2b)	BMP	Secreted Signaling	KEGG: mmu04350; PMID:26893264
Fib/myoFib_4	OM-CD_4	Bmp4	BMPR1A_ACVR2B	2.03463284012899e-06	0	BMP4_BMPR1A_ACVR2B	Bmp4 - (Bmpr1a+Acvr2b)	BMP	Secreted Signaling	KEGG: mmu04350; PMID:26893264
Fib_1	injuredLOH_4	Bmp4	BMPR1A_ACVR2B	6.54218556594499e-06	0	BMP4_BMPR1A_ACVR2B	Bmp4 - (Bmpr1a+Acvr2b)	BMP	Secreted Signaling	KEGG: mmu04350; PMID:26893264
Fib_6	injuredLOH_4	Bmp4	BMPR1A_ACVR2B	1.53841989269466e-06	0	BMP4_BMPR1A_ACVR2B	Bmp4 - (Bmpr1a+Acvr2b)	BMP	Secreted Signaling	KEGG: mmu04350; PMID:26893264
myoFib_0	injuredLOH_4	Bmp4	BMPR1A_ACVR2B	8.84075470232747e-06	0	BMP4_BMPR1A_ACVR2B	Bmp4 - (Bmpr1a+Acvr2b)	BMP	Secreted Signaling	KEGG: mmu04350; PMID:26893264
Fib/myoFib_4	injuredLOH_4	Bmp4	BMPR1A_ACVR2B	9.25937336443452e-06	0	BMP4_BMPR1A_ACVR2B	Bmp4 - (Bmpr1a+Acvr2b)	BMP	Secreted Signaling	KEGG: mmu04350; PMID:26893264
Fib_1	ISOM-TAL_6	Bmp4	BMPR1A_ACVR2B	2.597957632477e-06	0	BMP4_BMPR1A_ACVR2B	Bmp4 - (Bmpr1a+Acvr2b)	BMP	Secreted Signaling	KEGG: mmu04350; PMID:26893264
Fib_6	ISOM-TAL_6	Bmp4	BMPR1A_ACVR2B	6.10946743904765e-07	0	BMP4_BMPR1A_ACVR2B	Bmp4 - (Bmpr1a+Acvr2b)	BMP	Secreted Signaling	KEGG: mmu04350; PMID:26893264
myoFib_0	ISOM-TAL_6	Bmp4	BMPR1A_ACVR2B	3.51069288251816e-06	0	BMP4_BMPR1A_ACVR2B	Bmp4 - (Bmpr1a+Acvr2b)	BMP	Secreted Signaling	KEGG: mmu04350; PMID:26893264
Fib/myoFib_4	ISOM-TAL_6	Bmp4	BMPR1A_ACVR2B	3.67718987829821e-06	0	BMP4_BMPR1A_ACVR2B	Bmp4 - (Bmpr1a+Acvr2b)	BMP	Secreted Signaling	KEGG: mmu04350; PMID:26893264
Fib_1	InjuredCD_5	Bmp4	BMPR1A_BMPR2	3.13563037727376e-06	0	BMP4_BMPR1A_BMPR2	Bmp4 - (Bmpr1a+Bmpr2)	BMP	Secreted Signaling	KEGG: mmu04350; PMID:26893264
Fib_6	InjuredCD_5	Bmp4	BMPR1A_BMPR2	7.37268811251402e-07	0	BMP4_BMPR1A_BMPR2	Bmp4 - (Bmpr1a+Bmpr2)	BMP	Secreted Signaling	KEGG: mmu04350; PMID:26893264
myoFib_0	InjuredCD_5	Bmp4	BMPR1A_BMPR2	4.23746835597651e-06	0	BMP4_BMPR1A_BMPR2	Bmp4 - (Bmpr1a+Bmpr2)	BMP	Secreted Signaling	KEGG: mmu04350; PMID:26893264
Fib/myoFib_4	InjuredCD_5	Bmp4	BMPR1A_BMPR2	4.43727861928512e-06	0	BMP4_BMPR1A_BMPR2	Bmp4 - (Bmpr1a+Bmpr2)	BMP	Secreted Signaling	KEGG: mmu04350; PMID:26893264
Fib_1	deepIM-CD_0	Bmp4	BMPR1A_BMPR2	2.78426872951226e-06	0	BMP4_BMPR1A_BMPR2	Bmp4 - (Bmpr1a+Bmpr2)	BMP	Secreted Signaling	KEGG: mmu04350; PMID:26893264
Fib_6	deepIM-CD_0	Bmp4	BMPR1A_BMPR2	6.54354843413678e-07	0	BMP4_BMPR1A_BMPR2	Bmp4 - (Bmpr1a+Bmpr2)	BMP	Secreted Signaling	KEGG: mmu04350; PMID:26893264
myoFib_0	deepIM-CD_0	Bmp4	BMPR1A_BMPR2	3.76315147571451e-06	0	BMP4_BMPR1A_BMPR2	Bmp4 - (Bmpr1a+Bmpr2)	BMP	Secreted Signaling	KEGG: mmu04350; PMID:26893264
Fib/myoFib_4	deepIM-CD_0	Bmp4	BMPR1A_BMPR2	3.93769737734931e-06	0	BMP4_BMPR1A_BMPR2	Bmp4 - (Bmpr1a+Bmpr2)	BMP	Secreted Signaling	KEGG: mmu04350; PMID:26893264
Fib_1	OM-CD_4	Bmp4	BMPR1A_BMPR2	1.55500905644968e-06	0	BMP4_BMPR1A_BMPR2	Bmp4 - (Bmpr1a+Bmpr2)	BMP	Secreted Signaling	KEGG: mmu04350; PMID:26893264
Fib_6	OM-CD_4	Bmp4	BMPR1A_BMPR2	3.65595875574281e-07	0	BMP4_BMPR1A_BMPR2	Bmp4 - (Bmpr1a+Bmpr2)	BMP	Secreted Signaling	KEGG: mmu04350; PMID:26893264
myoFib_0	OM-CD_4	Bmp4	BMPR1A_BMPR2	2.10147486595106e-06	0	BMP4_BMPR1A_BMPR2	Bmp4 - (Bmpr1a+Bmpr2)	BMP	Secreted Signaling	KEGG: mmu04350; PMID:26893264
Fib/myoFib_4	OM-CD_4	Bmp4	BMPR1A_BMPR2	2.20030038609226e-06	0	BMP4_BMPR1A_BMPR2	Bmp4 - (Bmpr1a+Bmpr2)	BMP	Secreted Signaling	KEGG: mmu04350; PMID:26893264
Fib_1	injuredLOH_4	Bmp4	BMPR1A_BMPR2	4.4062663577212e-06	0	BMP4_BMPR1A_BMPR2	Bmp4 - (Bmpr1a+Bmpr2)	BMP	Secreted Signaling	KEGG: mmu04350; PMID:26893264
Fib_6	injuredLOH_4	Bmp4	BMPR1A_BMPR2	1.03629086825061e-06	0	BMP4_BMPR1A_BMPR2	Bmp4 - (Bmpr1a+Bmpr2)	BMP	Secreted Signaling	KEGG: mmu04350; PMID:26893264
myoFib_0	injuredLOH_4	Bmp4	BMPR1A_BMPR2	5.95415008395532e-06	0	BMP4_BMPR1A_BMPR2	Bmp4 - (Bmpr1a+Bmpr2)	BMP	Secreted Signaling	KEGG: mmu04350; PMID:26893264
Fib/myoFib_4	injuredLOH_4	Bmp4	BMPR1A_BMPR2	6.23744462865547e-06	0	BMP4_BMPR1A_BMPR2	Bmp4 - (Bmpr1a+Bmpr2)	BMP	Secreted Signaling	KEGG: mmu04350; PMID:26893264
Fib_1	ISOM-TAL_6	Bmp4	BMPR1A_BMPR2	3.118103033914e-06	0	BMP4_BMPR1A_BMPR2	Bmp4 - (Bmpr1a+Bmpr2)	BMP	Secreted Signaling	KEGG: mmu04350; PMID:26893264
Fib_6	ISOM-TAL_6	Bmp4	BMPR1A_BMPR2	7.33211880100009e-07	0	BMP4_BMPR1A_BMPR2	Bmp4 - (Bmpr1a+Bmpr2)	BMP	Secreted Signaling	KEGG: mmu04350; PMID:26893264
myoFib_0	ISOM-TAL_6	Bmp4	BMPR1A_BMPR2	4.21367267167024e-06	0	BMP4_BMPR1A_BMPR2	Bmp4 - (Bmpr1a+Bmpr2)	BMP	Secreted Signaling	KEGG: mmu04350; PMID:26893264
Fib/myoFib_4	ISOM-TAL_6	Bmp4	BMPR1A_BMPR2	4.41298203701341e-06	0	BMP4_BMPR1A_BMPR2	Bmp4 - (Bmpr1a+Bmpr2)	BMP	Secreted Signaling	KEGG: mmu04350; PMID:26893264
Fib_1	OM-CD_4	Bmp4	BMPR1B_ACVR2A	1.42790699135807e-06	0	BMP4_BMPR1B_ACVR2A	Bmp4 - (Bmpr1b+Acvr2a)	BMP	Secreted Signaling	KEGG: mmu04350; PMID:26893264
Fib_6	OM-CD_4	Bmp4	BMPR1B_ACVR2A	3.35729778850228e-07	0	BMP4_BMPR1B_ACVR2A	Bmp4 - (Bmpr1b+Acvr2a)	BMP	Secreted Signaling	KEGG: mmu04350; PMID:26893264
myoFib_0	OM-CD_4	Bmp4	BMPR1B_ACVR2A	1.92967780364311e-06	0	BMP4_BMPR1B_ACVR2A	Bmp4 - (Bmpr1b+Acvr2a)	BMP	Secreted Signaling	KEGG: mmu04350; PMID:26893264
Fib/myoFib_4	OM-CD_4	Bmp4	BMPR1B_ACVR2A	2.02058564377615e-06	0	BMP4_BMPR1B_ACVR2A	Bmp4 - (Bmpr1b+Acvr2a)	BMP	Secreted Signaling	KEGG: mmu04350; PMID:26893264
Fib_1	InjuredCD_5	Bmp4	BMPR1B_ACVR2B	3.67431406949177e-06	0	BMP4_BMPR1B_ACVR2B	Bmp4 - (Bmpr1b+Acvr2b)	BMP	Secreted Signaling	KEGG: mmu04350; PMID:26893264
Fib_6	InjuredCD_5	Bmp4	BMPR1B_ACVR2B	8.6384838482829e-07	0	BMP4_BMPR1B_ACVR2B	Bmp4 - (Bmpr1b+Acvr2b)	BMP	Secreted Signaling	KEGG: mmu04350; PMID:26893264
myoFib_0	InjuredCD_5	Bmp4	BMPR1B_ACVR2B	4.96557632965365e-06	0	BMP4_BMPR1B_ACVR2B	Bmp4 - (Bmpr1b+Acvr2b)	BMP	Secreted Signaling	KEGG: mmu04350; PMID:26893264
Fib/myoFib_4	InjuredCD_5	Bmp4	BMPR1B_ACVR2B	5.19895430292944e-06	0	BMP4_BMPR1B_ACVR2B	Bmp4 - (Bmpr1b+Acvr2b)	BMP	Secreted Signaling	KEGG: mmu04350; PMID:26893264
Fib_1	deepIM-CD_0	Bmp4	BMPR1B_ACVR2B	1.72732639911797e-06	0	BMP4_BMPR1B_ACVR2B	Bmp4 - (Bmpr1b+Acvr2b)	BMP	Secreted Signaling	KEGG: mmu04350; PMID:26893264
Fib_6	deepIM-CD_0	Bmp4	BMPR1B_ACVR2B	4.06106434195542e-07	0	BMP4_BMPR1B_ACVR2B	Bmp4 - (Bmpr1b+Acvr2b)	BMP	Secreted Signaling	KEGG: mmu04350; PMID:26893264
myoFib_0	deepIM-CD_0	Bmp4	BMPR1B_ACVR2B	2.33435309918859e-06	0	BMP4_BMPR1B_ACVR2B	Bmp4 - (Bmpr1b+Acvr2b)	BMP	Secreted Signaling	KEGG: mmu04350; PMID:26893264
Fib/myoFib_4	deepIM-CD_0	Bmp4	BMPR1B_ACVR2B	2.44410384470574e-06	0	BMP4_BMPR1B_ACVR2B	Bmp4 - (Bmpr1b+Acvr2b)	BMP	Secreted Signaling	KEGG: mmu04350; PMID:26893264
Fib_1	OM-CD_4	Bmp4	BMPR1B_ACVR2B	2.08849271654773e-06	0	BMP4_BMPR1B_ACVR2B	Bmp4 - (Bmpr1b+Acvr2b)	BMP	Secreted Signaling	KEGG: mmu04350; PMID:26893264
Fib_6	OM-CD_4	Bmp4	BMPR1B_ACVR2B	4.90920046333271e-07	0	BMP4_BMPR1B_ACVR2B	Bmp4 - (Bmpr1b+Acvr2b)	BMP	Secreted Signaling	KEGG: mmu04350; PMID:26893264
myoFib_0	OM-CD_4	Bmp4	BMPR1B_ACVR2B	2.82261138910244e-06	0	BMP4_BMPR1B_ACVR2B	Bmp4 - (Bmpr1b+Acvr2b)	BMP	Secreted Signaling	KEGG: mmu04350; PMID:26893264
Fib/myoFib_4	OM-CD_4	Bmp4	BMPR1B_ACVR2B	2.95435917241787e-06	0	BMP4_BMPR1B_ACVR2B	Bmp4 - (Bmpr1b+Acvr2b)	BMP	Secreted Signaling	KEGG: mmu04350; PMID:26893264
Fib_1	InjuredCD_5	Bmp4	BMPR1B_BMPR2	3.33161641246996e-06	0	BMP4_BMPR1B_BMPR2	Bmp4 - (Bmpr1b+Bmpr2)	BMP	Secreted Signaling	KEGG: mmu04350; PMID:26893264
Fib_6	InjuredCD_5	Bmp4	BMPR1B_BMPR2	7.83324174759279e-07	0	BMP4_BMPR1B_BMPR2	Bmp4 - (Bmpr1b+Bmpr2)	BMP	Secreted Signaling	KEGG: mmu04350; PMID:26893264
myoFib_0	InjuredCD_5	Bmp4	BMPR1B_BMPR2	4.50236691205874e-06	0	BMP4_BMPR1B_BMPR2	Bmp4 - (Bmpr1b+Bmpr2)	BMP	Secreted Signaling	KEGG: mmu04350; PMID:26893264
Fib/myoFib_4	InjuredCD_5	Bmp4	BMPR1B_BMPR2	4.71441563849305e-06	0	BMP4_BMPR1B_BMPR2	Bmp4 - (Bmpr1b+Bmpr2)	BMP	Secreted Signaling	KEGG: mmu04350; PMID:26893264
Fib_1	deepIM-CD_0	Bmp4	BMPR1B_BMPR2	1.78078951875412e-06	0	BMP4_BMPR1B_BMPR2	Bmp4 - (Bmpr1b+Bmpr2)	BMP	Secreted Signaling	KEGG: mmu04350; PMID:26893264
Fib_6	deepIM-CD_0	Bmp4	BMPR1B_BMPR2	4.18668021079219e-07	0	BMP4_BMPR1B_BMPR2	Bmp4 - (Bmpr1b+Bmpr2)	BMP	Secreted Signaling	KEGG: mmu04350; PMID:26893264
myoFib_0	deepIM-CD_0	Bmp4	BMPR1B_BMPR2	2.40661809636797e-06	0	BMP4_BMPR1B_BMPR2	Bmp4 - (Bmpr1b+Bmpr2)	BMP	Secreted Signaling	KEGG: mmu04350; PMID:26893264
Fib/myoFib_4	deepIM-CD_0	Bmp4	BMPR1B_BMPR2	2.51968937362837e-06	0	BMP4_BMPR1B_BMPR2	Bmp4 - (Bmpr1b+Bmpr2)	BMP	Secreted Signaling	KEGG: mmu04350; PMID:26893264
Fib_1	OM-CD_4	Bmp4	BMPR1B_BMPR2	2.25840520226379e-06	0	BMP4_BMPR1B_BMPR2	Bmp4 - (Bmpr1b+Bmpr2)	BMP	Secreted Signaling	KEGG: mmu04350; PMID:26893264
Fib_6	OM-CD_4	Bmp4	BMPR1B_BMPR2	5.30824338116586e-07	0	BMP4_BMPR1B_BMPR2	Bmp4 - (Bmpr1b+Bmpr2)	BMP	Secreted Signaling	KEGG: mmu04350; PMID:26893264
myoFib_0	OM-CD_4	Bmp4	BMPR1B_BMPR2	3.0523093083816e-06	0	BMP4_BMPR1B_BMPR2	Bmp4 - (Bmpr1b+Bmpr2)	BMP	Secreted Signaling	KEGG: mmu04350; PMID:26893264
Fib/myoFib_4	OM-CD_4	Bmp4	BMPR1B_BMPR2	3.19443743821914e-06	0	BMP4_BMPR1B_BMPR2	Bmp4 - (Bmpr1b+Bmpr2)	BMP	Secreted Signaling	KEGG: mmu04350; PMID:26893264
Fib/myoFib_4	OM-CD_4	Bmp6	BMPR1A_ACVR2A	1.1118385937135e-06	0	BMP6_BMPR1A_ACVR2A	Bmp6 - (Bmpr1a+Acvr2a)	BMP	Secreted Signaling	KEGG: mmu04350; PMID:26893264
Fib/myoFib_4	InjuredCD_5	Bmp6	BMPR1A_ACVR2B	3.91324454415418e-06	0	BMP6_BMPR1A_ACVR2B	Bmp6 - (Bmpr1a+Acvr2b)	BMP	Secreted Signaling	KEGG: mmu04350; PMID:26893264
Fib/myoFib_4	deepIM-CD_0	Bmp6	BMPR1A_ACVR2B	3.05635760790702e-06	0	BMP6_BMPR1A_ACVR2B	Bmp6 - (Bmpr1a+Acvr2b)	BMP	Secreted Signaling	KEGG: mmu04350; PMID:26893264
Fib/myoFib_4	OM-CD_4	Bmp6	BMPR1A_ACVR2B	1.62701481301431e-06	0	BMP6_BMPR1A_ACVR2B	Bmp6 - (Bmpr1a+Acvr2b)	BMP	Secreted Signaling	KEGG: mmu04350; PMID:26893264
Fib/myoFib_4	injuredLOH_4	Bmp6	BMPR1A_ACVR2B	7.40278153109423e-06	0	BMP6_BMPR1A_ACVR2B	Bmp6 - (Bmpr1a+Acvr2b)	BMP	Secreted Signaling	KEGG: mmu04350; PMID:26893264
Fib/myoFib_4	ISOM-TAL_6	Bmp6	BMPR1A_ACVR2B	2.93969021696632e-06	0	BMP6_BMPR1A_ACVR2B	Bmp6 - (Bmpr1a+Acvr2b)	BMP	Secreted Signaling	KEGG: mmu04350; PMID:26893264
Fib/myoFib_4	InjuredCD_5	Bmp6	BMPR1A_BMPR2	3.54816453410253e-06	0	BMP6_BMPR1A_BMPR2	Bmp6 - (Bmpr1a+Bmpr2)	BMP	Secreted Signaling	KEGG: mmu04350; PMID:26893264
Fib/myoFib_4	deepIM-CD_0	Bmp6	BMPR1A_BMPR2	3.15076920597683e-06	0	BMP6_BMPR1A_BMPR2	Bmp6 - (Bmpr1a+Bmpr2)	BMP	Secreted Signaling	KEGG: mmu04350; PMID:26893264
Fib/myoFib_4	OM-CD_4	Bmp6	BMPR1A_BMPR2	1.75960897217149e-06	0	BMP6_BMPR1A_BMPR2	Bmp6 - (Bmpr1a+Bmpr2)	BMP	Secreted Signaling	KEGG: mmu04350; PMID:26893264
Fib/myoFib_4	injuredLOH_4	Bmp6	BMPR1A_BMPR2	4.98580120832785e-06	0	BMP6_BMPR1A_BMPR2	Bmp6 - (Bmpr1a+Bmpr2)	BMP	Secreted Signaling	KEGG: mmu04350; PMID:26893264
Fib/myoFib_4	ISOM-TAL_6	Bmp6	BMPR1A_BMPR2	3.52828997975465e-06	0	BMP6_BMPR1A_BMPR2	Bmp6 - (Bmpr1a+Bmpr2)	BMP	Secreted Signaling	KEGG: mmu04350; PMID:26893264
Fib/myoFib_4	OM-CD_4	Bmp6	BMPR1B_ACVR2A	1.61577276501354e-06	0	BMP6_BMPR1B_ACVR2A	Bmp6 - (Bmpr1b+Acvr2a)	BMP	Secreted Signaling	KEGG: mmu04350; PMID:26893264
Fib/myoFib_4	InjuredCD_5	Bmp6	BMPR1B_ACVR2B	4.15777009207016e-06	0	BMP6_BMPR1B_ACVR2B	Bmp6 - (Bmpr1b+Acvr2b)	BMP	Secreted Signaling	KEGG: mmu04350; PMID:26893264
Fib/myoFib_4	deepIM-CD_0	Bmp6	BMPR1B_ACVR2B	1.95460067070965e-06	0	BMP6_BMPR1B_ACVR2B	Bmp6 - (Bmpr1b+Acvr2b)	BMP	Secreted Signaling	KEGG: mmu04350; PMID:26893264
Fib/myoFib_4	OM-CD_4	Bmp6	BMPR1B_ACVR2B	2.36335142405834e-06	0	BMP6_BMPR1B_ACVR2B	Bmp6 - (Bmpr1b+Acvr2b)	BMP	Secreted Signaling	KEGG: mmu04350; PMID:26893264
Fib/myoFib_4	InjuredCD_5	Bmp6	BMPR1B_BMPR2	3.76995191907502e-06	0	BMP6_BMPR1B_BMPR2	Bmp6 - (Bmpr1b+Bmpr2)	BMP	Secreted Signaling	KEGG: mmu04350; PMID:26893264
Fib/myoFib_4	deepIM-CD_0	Bmp6	BMPR1B_BMPR2	2.01510335915815e-06	0	BMP6_BMPR1B_BMPR2	Bmp6 - (Bmpr1b+Bmpr2)	BMP	Secreted Signaling	KEGG: mmu04350; PMID:26893264
Fib/myoFib_4	OM-CD_4	Bmp6	BMPR1B_BMPR2	2.55564812453685e-06	0	BMP6_BMPR1B_BMPR2	Bmp6 - (Bmpr1b+Bmpr2)	BMP	Secreted Signaling	KEGG: mmu04350; PMID:26893264
OM-CD_4	OM-CD_4	Bmp7	BMPR1A_ACVR2A	2.77478571898524e-07	0	BMP7_BMPR1A_ACVR2A	Bmp7 - (Bmpr1a+Acvr2a)	BMP	Secreted Signaling	KEGG: mmu04350; PMID:26893264
ISOM-TAL_6	OM-CD_4	Bmp7	BMPR1A_ACVR2A	2.92908051913357e-06	0	BMP7_BMPR1A_ACVR2A	Bmp7 - (Bmpr1a+Acvr2a)	BMP	Secreted Signaling	KEGG: mmu04350; PMID:26893264
OM-CD_4	InjuredCD_5	Bmp7	BMPR1A_ACVR2B	9.77217171777035e-07	0	BMP7_BMPR1A_ACVR2B	Bmp7 - (Bmpr1a+Acvr2b)	BMP	Secreted Signaling	KEGG: mmu04350; PMID:26893264
ISOM-TAL_6	InjuredCD_5	Bmp7	BMPR1A_ACVR2B	1.02991244030083e-05	0	BMP7_BMPR1A_ACVR2B	Bmp7 - (Bmpr1a+Acvr2b)	BMP	Secreted Signaling	KEGG: mmu04350; PMID:26893264
OM-CD_4	deepIM-CD_0	Bmp7	BMPR1A_ACVR2B	7.64095542088974e-07	0	BMP7_BMPR1A_ACVR2B	Bmp7 - (Bmpr1a+Acvr2b)	BMP	Secreted Signaling	KEGG: mmu04350; PMID:26893264
ISOM-TAL_6	deepIM-CD_0	Bmp7	BMPR1A_ACVR2B	8.02945715780536e-06	0	BMP7_BMPR1A_ACVR2B	Bmp7 - (Bmpr1a+Acvr2b)	BMP	Secreted Signaling	KEGG: mmu04350; PMID:26893264
OM-CD_4	OM-CD_4	Bmp7	BMPR1A_ACVR2B	4.06267648681379e-07	0	BMP7_BMPR1A_ACVR2B	Bmp7 - (Bmpr1a+Acvr2b)	BMP	Secreted Signaling	KEGG: mmu04350; PMID:26893264
ISOM-TAL_6	OM-CD_4	Bmp7	BMPR1A_ACVR2B	4.28260653952502e-06	0	BMP7_BMPR1A_ACVR2B	Bmp7 - (Bmpr1a+Acvr2b)	BMP	Secreted Signaling	KEGG: mmu04350; PMID:26893264
OM-CD_4	injuredLOH_4	Bmp7	BMPR1A_ACVR2B	1.84766577722902e-06	0	BMP7_BMPR1A_ACVR2B	Bmp7 - (Bmpr1a+Acvr2b)	BMP	Secreted Signaling	KEGG: mmu04350; PMID:26893264
ISOM-TAL_6	injuredLOH_4	Bmp7	BMPR1A_ACVR2B	1.94993084543914e-05	0	BMP7_BMPR1A_ACVR2B	Bmp7 - (Bmpr1a+Acvr2b)	BMP	Secreted Signaling	KEGG: mmu04350; PMID:26893264
OM-CD_4	ISOM-TAL_6	Bmp7	BMPR1A_ACVR2B	7.33621420953388e-07	0	BMP7_BMPR1A_ACVR2B	Bmp7 - (Bmpr1a+Acvr2b)	BMP	Secreted Signaling	KEGG: mmu04350; PMID:26893264
ISOM-TAL_6	ISOM-TAL_6	Bmp7	BMPR1A_ACVR2B	7.74495301285534e-06	0	BMP7_BMPR1A_ACVR2B	Bmp7 - (Bmpr1a+Acvr2b)	BMP	Secreted Signaling	KEGG: mmu04350; PMID:26893264
OM-CD_4	InjuredCD_5	Bmp7	BMPR1A_BMPR2	8.85902775890466e-07	0	BMP7_BMPR1A_BMPR2	Bmp7 - (Bmpr1a+Bmpr2)	BMP	Secreted Signaling	KEGG: mmu04350; PMID:26893264
ISOM-TAL_6	InjuredCD_5	Bmp7	BMPR1A_BMPR2	9.3407525439154e-06	0	BMP7_BMPR1A_BMPR2	Bmp7 - (Bmpr1a+Bmpr2)	BMP	Secreted Signaling	KEGG: mmu04350; PMID:26893264
OM-CD_4	deepIM-CD_0	Bmp7	BMPR1A_BMPR2	7.8776923751088e-07	0	BMP7_BMPR1A_BMPR2	Bmp7 - (Bmpr1a+Bmpr2)	BMP	Secreted Signaling	KEGG: mmu04350; PMID:26893264
ISOM-TAL_6	deepIM-CD_0	Bmp7	BMPR1A_BMPR2	8.27630646083989e-06	0	BMP7_BMPR1A_BMPR2	Bmp7 - (Bmpr1a+Bmpr2)	BMP	Secreted Signaling	KEGG: mmu04350; PMID:26893264
OM-CD_4	OM-CD_4	Bmp7	BMPR1A_BMPR2	4.39437279675032e-07	0	BMP7_BMPR1A_BMPR2	Bmp7 - (Bmpr1a+Bmpr2)	BMP	Secreted Signaling	KEGG: mmu04350; PMID:26893264
ISOM-TAL_6	OM-CD_4	Bmp7	BMPR1A_BMPR2	4.63059622829948e-06	0	BMP7_BMPR1A_BMPR2	Bmp7 - (Bmpr1a+Bmpr2)	BMP	Secreted Signaling	KEGG: mmu04350; PMID:26893264
OM-CD_4	injuredLOH_4	Bmp7	BMPR1A_BMPR2	1.24390150075062e-06	0	BMP7_BMPR1A_BMPR2	Bmp7 - (Bmpr1a+Bmpr2)	BMP	Secreted Signaling	KEGG: mmu04350; PMID:26893264
ISOM-TAL_6	injuredLOH_4	Bmp7	BMPR1A_BMPR2	1.31414556036906e-05	0	BMP7_BMPR1A_BMPR2	Bmp7 - (Bmpr1a+Bmpr2)	BMP	Secreted Signaling	KEGG: mmu04350; PMID:26893264
OM-CD_4	ISOM-TAL_6	Bmp7	BMPR1A_BMPR2	8.80707969628264e-07	0	BMP7_BMPR1A_BMPR2	Bmp7 - (Bmpr1a+Bmpr2)	BMP	Secreted Signaling	KEGG: mmu04350; PMID:26893264
ISOM-TAL_6	ISOM-TAL_6	Bmp7	BMPR1A_BMPR2	9.29235603298183e-06	0	BMP7_BMPR1A_BMPR2	Bmp7 - (Bmpr1a+Bmpr2)	BMP	Secreted Signaling	KEGG: mmu04350; PMID:26893264
OM-CD_4	OM-CD_4	Bmp7	BMPR1B_ACVR2A	4.03455769869518e-07	0	BMP7_BMPR1B_ACVR2A	Bmp7 - (Bmpr1b+Acvr2a)	BMP	Secreted Signaling	KEGG: mmu04350; PMID:26893264
ISOM-TAL_6	OM-CD_4	Bmp7	BMPR1B_ACVR2A	4.25309502662161e-06	0	BMP7_BMPR1B_ACVR2A	Bmp7 - (Bmpr1b+Acvr2a)	BMP	Secreted Signaling	KEGG: mmu04350; PMID:26893264
OM-CD_4	InjuredCD_5	Bmp7	BMPR1B_ACVR2B	1.03839517765708e-06	0	BMP7_BMPR1B_ACVR2B	Bmp7 - (Bmpr1b+Acvr2b)	BMP	Secreted Signaling	KEGG: mmu04350; PMID:26893264
ISOM-TAL_6	InjuredCD_5	Bmp7	BMPR1B_ACVR2B	1.09407453946976e-05	0	BMP7_BMPR1B_ACVR2B	Bmp7 - (Bmpr1b+Acvr2b)	BMP	Secreted Signaling	KEGG: mmu04350; PMID:26893264
OM-CD_4	deepIM-CD_0	Bmp7	BMPR1B_ACVR2B	4.88143528251306e-07	0	BMP7_BMPR1B_ACVR2B	Bmp7 - (Bmpr1b+Acvr2b)	BMP	Secreted Signaling	KEGG: mmu04350; PMID:26893264
ISOM-TAL_6	deepIM-CD_0	Bmp7	BMPR1B_ACVR2B	5.14357151360486e-06	0	BMP7_BMPR1B_ACVR2B	Bmp7 - (Bmpr1b+Acvr2b)	BMP	Secreted Signaling	KEGG: mmu04350; PMID:26893264
OM-CD_4	OM-CD_4	Bmp7	BMPR1B_ACVR2B	5.90584875173959e-07	0	BMP7_BMPR1B_ACVR2B	Bmp7 - (Bmpr1b+Acvr2b)	BMP	Secreted Signaling	KEGG: mmu04350; PMID:26893264
ISOM-TAL_6	OM-CD_4	Bmp7	BMPR1B_ACVR2B	6.21316019801768e-06	0	BMP7_BMPR1B_ACVR2B	Bmp7 - (Bmpr1b+Acvr2b)	BMP	Secreted Signaling	KEGG: mmu04350; PMID:26893264
OM-CD_4	InjuredCD_5	Bmp7	BMPR1B_BMPR2	9.41372992046766e-07	0	BMP7_BMPR1B_BMPR2	Bmp7 - (Bmpr1b+Bmpr2)	BMP	Secreted Signaling	KEGG: mmu04350; PMID:26893264
ISOM-TAL_6	InjuredCD_5	Bmp7	BMPR1B_BMPR2	9.92302720958304e-06	0	BMP7_BMPR1B_BMPR2	Bmp7 - (Bmpr1b+Bmpr2)	BMP	Secreted Signaling	KEGG: mmu04350; PMID:26893264
OM-CD_4	deepIM-CD_0	Bmp7	BMPR1B_BMPR2	5.03282394786836e-07	0	BMP7_BMPR1B_BMPR2	Bmp7 - (Bmpr1b+Bmpr2)	BMP	Secreted Signaling	KEGG: mmu04350; PMID:26893264
ISOM-TAL_6	deepIM-CD_0	Bmp7	BMPR1B_BMPR2	5.30229927414945e-06	0	BMP7_BMPR1B_BMPR2	Bmp7 - (Bmpr1b+Bmpr2)	BMP	Secreted Signaling	KEGG: mmu04350; PMID:26893264
OM-CD_4	OM-CD_4	Bmp7	BMPR1B_BMPR2	6.38766531630066e-07	0	BMP7_BMPR1B_BMPR2	Bmp7 - (Bmpr1b+Bmpr2)	BMP	Secreted Signaling	KEGG: mmu04350; PMID:26893264
ISOM-TAL_6	OM-CD_4	Bmp7	BMPR1B_BMPR2	6.71655178898141e-06	0	BMP7_BMPR1B_BMPR2	Bmp7 - (Bmpr1b+Bmpr2)	BMP	Secreted Signaling	KEGG: mmu04350; PMID:26893264
InjuredCD_5	Fib_1	Gdf15	Tgfbr2	1.03083616477143e-05	0	GDF15_TGFBR2	Gdf15 - Tgfbr2	GDF	Secreted Signaling	KEGG: mmu04350
deepIM-CD_0	Fib_1	Gdf15	Tgfbr2	5.42350084562293e-06	0	GDF15_TGFBR2	Gdf15 - Tgfbr2	GDF	Secreted Signaling	KEGG: mmu04350
OM-CD_1	Fib_1	Gdf15	Tgfbr2	1.35395567380804e-05	0	GDF15_TGFBR2	Gdf15 - Tgfbr2	GDF	Secreted Signaling	KEGG: mmu04350
OM-CD_4	Fib_1	Gdf15	Tgfbr2	3.7972600004615e-05	0	GDF15_TGFBR2	Gdf15 - Tgfbr2	GDF	Secreted Signaling	KEGG: mmu04350
ISOM-cDTL_7	Fib_1	Gdf15	Tgfbr2	9.13170352301842e-06	0	GDF15_TGFBR2	Gdf15 - Tgfbr2	GDF	Secreted Signaling	KEGG: mmu04350
InjuredCD_5	Fib_6	Gdf15	Tgfbr2	2.47863979734816e-06	0	GDF15_TGFBR2	Gdf15 - Tgfbr2	GDF	Secreted Signaling	KEGG: mmu04350
deepIM-CD_0	Fib_6	Gdf15	Tgfbr2	1.30369437828741e-06	0	GDF15_TGFBR2	Gdf15 - Tgfbr2	GDF	Secreted Signaling	KEGG: mmu04350
OM-CD_1	Fib_6	Gdf15	Tgfbr2	3.2556509297241e-06	0	GDF15_TGFBR2	Gdf15 - Tgfbr2	GDF	Secreted Signaling	KEGG: mmu04350
OM-CD_4	Fib_6	Gdf15	Tgfbr2	9.15217745555689e-06	0	GDF15_TGFBR2	Gdf15 - Tgfbr2	GDF	Secreted Signaling	KEGG: mmu04350
ISOM-cDTL_7	Fib_6	Gdf15	Tgfbr2	2.19586425974107e-06	0	GDF15_TGFBR2	Gdf15 - Tgfbr2	GDF	Secreted Signaling	KEGG: mmu04350
InjuredCD_5	myoFib_0	Gdf15	Tgfbr2	2.11997751879724e-05	0	GDF15_TGFBR2	Gdf15 - Tgfbr2	GDF	Secreted Signaling	KEGG: mmu04350
deepIM-CD_0	myoFib_0	Gdf15	Tgfbr2	1.11544403577338e-05	0	GDF15_TGFBR2	Gdf15 - Tgfbr2	GDF	Secreted Signaling	KEGG: mmu04350
OM-CD_1	myoFib_0	Gdf15	Tgfbr2	2.78447974548212e-05	0	GDF15_TGFBR2	Gdf15 - Tgfbr2	GDF	Secreted Signaling	KEGG: mmu04350
OM-CD_4	myoFib_0	Gdf15	Tgfbr2	7.80546442404458e-05	0	GDF15_TGFBR2	Gdf15 - Tgfbr2	GDF	Secreted Signaling	KEGG: mmu04350
ISOM-cDTL_7	myoFib_0	Gdf15	Tgfbr2	1.87796378617443e-05	0	GDF15_TGFBR2	Gdf15 - Tgfbr2	GDF	Secreted Signaling	KEGG: mmu04350
InjuredCD_5	Fib/myoFib_4	Gdf15	Tgfbr2	9.70471194440353e-06	0	GDF15_TGFBR2	Gdf15 - Tgfbr2	GDF	Secreted Signaling	KEGG: mmu04350
deepIM-CD_0	Fib/myoFib_4	Gdf15	Tgfbr2	5.10360451557395e-06	0	GDF15_TGFBR2	Gdf15 - Tgfbr2	GDF	Secreted Signaling	KEGG: mmu04350
OM-CD_1	Fib/myoFib_4	Gdf15	Tgfbr2	1.27471233056305e-05	0	GDF15_TGFBR2	Gdf15 - Tgfbr2	GDF	Secreted Signaling	KEGG: mmu04350
OM-CD_4	Fib/myoFib_4	Gdf15	Tgfbr2	3.58792663096505e-05	0	GDF15_TGFBR2	Gdf15 - Tgfbr2	GDF	Secreted Signaling	KEGG: mmu04350
ISOM-cDTL_7	Fib/myoFib_4	Gdf15	Tgfbr2	8.59786572825517e-06	0	GDF15_TGFBR2	Gdf15 - Tgfbr2	GDF	Secreted Signaling	KEGG: mmu04350
InjuredCD_5	InjuredCD_5	Gdf15	Tgfbr2	3.79795418171651e-05	0	GDF15_TGFBR2	Gdf15 - Tgfbr2	GDF	Secreted Signaling	KEGG: mmu04350
deepIM-CD_0	InjuredCD_5	Gdf15	Tgfbr2	2.00380887131903e-05	0	GDF15_TGFBR2	Gdf15 - Tgfbr2	GDF	Secreted Signaling	KEGG: mmu04350
OM-CD_1	InjuredCD_5	Gdf15	Tgfbr2	4.98738701375613e-05	0	GDF15_TGFBR2	Gdf15 - Tgfbr2	GDF	Secreted Signaling	KEGG: mmu04350
OM-CD_4	InjuredCD_5	Gdf15	Tgfbr2	0.00013682	0	GDF15_TGFBR2	Gdf15 - Tgfbr2	GDF	Secreted Signaling	KEGG: mmu04350
ISOM-cDTL_7	InjuredCD_5	Gdf15	Tgfbr2	3.36223001698769e-05	0	GDF15_TGFBR2	Gdf15 - Tgfbr2	GDF	Secreted Signaling	KEGG: mmu04350
InjuredCD_5	deepIM-CD_0	Gdf15	Tgfbr2	6.71408803813777e-05	0	GDF15_TGFBR2	Gdf15 - Tgfbr2	GDF	Secreted Signaling	KEGG: mmu04350
deepIM-CD_0	deepIM-CD_0	Gdf15	Tgfbr2	3.56364222899953e-05	0	GDF15_TGFBR2	Gdf15 - Tgfbr2	GDF	Secreted Signaling	KEGG: mmu04350
OM-CD_1	deepIM-CD_0	Gdf15	Tgfbr2	8.81283846175517e-05	0	GDF15_TGFBR2	Gdf15 - Tgfbr2	GDF	Secreted Signaling	KEGG: mmu04350
OM-CD_4	deepIM-CD_0	Gdf15	Tgfbr2	0.000231034	0	GDF15_TGFBR2	Gdf15 - Tgfbr2	GDF	Secreted Signaling	KEGG: mmu04350
ISOM-cDTL_7	deepIM-CD_0	Gdf15	Tgfbr2	5.93553599514698e-05	0	GDF15_TGFBR2	Gdf15 - Tgfbr2	GDF	Secreted Signaling	KEGG: mmu04350
InjuredCD_5	IM-CD_2	Gdf15	Tgfbr2	1.07761811401017e-05	0	GDF15_TGFBR2	Gdf15 - Tgfbr2	GDF	Secreted Signaling	KEGG: mmu04350
deepIM-CD_0	IM-CD_2	Gdf15	Tgfbr2	5.67058195440695e-06	0	GDF15_TGFBR2	Gdf15 - Tgfbr2	GDF	Secreted Signaling	KEGG: mmu04350
OM-CD_1	IM-CD_2	Gdf15	Tgfbr2	1.41538377010704e-05	0	GDF15_TGFBR2	Gdf15 - Tgfbr2	GDF	Secreted Signaling	KEGG: mmu04350
OM-CD_4	IM-CD_2	Gdf15	Tgfbr2	3.96424354520586e-05	0	GDF15_TGFBR2	Gdf15 - Tgfbr2	GDF	Secreted Signaling	KEGG: mmu04350
ISOM-cDTL_7	IM-CD_2	Gdf15	Tgfbr2	9.54574912452656e-06	0	GDF15_TGFBR2	Gdf15 - Tgfbr2	GDF	Secreted Signaling	KEGG: mmu04350
InjuredCD_5	OM-CD_1	Gdf15	Tgfbr2	1.97247815840187e-05	0	GDF15_TGFBR2	Gdf15 - Tgfbr2	GDF	Secreted Signaling	KEGG: mmu04350
deepIM-CD_0	OM-CD_1	Gdf15	Tgfbr2	1.03745693346944e-05	0	GDF15_TGFBR2	Gdf15 - Tgfbr2	GDF	Secreted Signaling	KEGG: mmu04350
OM-CD_1	OM-CD_1	Gdf15	Tgfbr2	2.59081830608664e-05	0	GDF15_TGFBR2	Gdf15 - Tgfbr2	GDF	Secreted Signaling	KEGG: mmu04350
OM-CD_4	OM-CD_1	Gdf15	Tgfbr2	7.28382619541527e-05	0	GDF15_TGFBR2	Gdf15 - Tgfbr2	GDF	Secreted Signaling	KEGG: mmu04350
ISOM-cDTL_7	OM-CD_1	Gdf15	Tgfbr2	1.74745229671891e-05	0	GDF15_TGFBR2	Gdf15 - Tgfbr2	GDF	Secreted Signaling	KEGG: mmu04350
InjuredCD_5	OM-CD_4	Gdf15	Tgfbr2	4.39297597910252e-05	0	GDF15_TGFBR2	Gdf15 - Tgfbr2	GDF	Secreted Signaling	KEGG: mmu04350
deepIM-CD_0	OM-CD_4	Gdf15	Tgfbr2	2.32057561750021e-05	0	GDF15_TGFBR2	Gdf15 - Tgfbr2	GDF	Secreted Signaling	KEGG: mmu04350
OM-CD_1	OM-CD_4	Gdf15	Tgfbr2	5.76822771171247e-05	0	GDF15_TGFBR2	Gdf15 - Tgfbr2	GDF	Secreted Signaling	KEGG: mmu04350
OM-CD_4	OM-CD_4	Gdf15	Tgfbr2	0.000156752	0	GDF15_TGFBR2	Gdf15 - Tgfbr2	GDF	Secreted Signaling	KEGG: mmu04350
ISOM-cDTL_7	OM-CD_4	Gdf15	Tgfbr2	3.887879807248e-05	0	GDF15_TGFBR2	Gdf15 - Tgfbr2	GDF	Secreted Signaling	KEGG: mmu04350
InjuredCD_5	injuredLOH_4	Gdf15	Tgfbr2	2.88024204750316e-05	0	GDF15_TGFBR2	Gdf15 - Tgfbr2	GDF	Secreted Signaling	KEGG: mmu04350
deepIM-CD_0	injuredLOH_4	Gdf15	Tgfbr2	1.51420068143152e-05	0	GDF15_TGFBR2	Gdf15 - Tgfbr2	GDF	Secreted Signaling	KEGG: mmu04350
OM-CD_1	injuredLOH_4	Gdf15	Tgfbr2	3.78328505292431e-05	0	GDF15_TGFBR2	Gdf15 - Tgfbr2	GDF	Secreted Signaling	KEGG: mmu04350
OM-CD_4	injuredLOH_4	Gdf15	Tgfbr2	0.000106764	0	GDF15_TGFBR2	Gdf15 - Tgfbr2	GDF	Secreted Signaling	KEGG: mmu04350
ISOM-cDTL_7	injuredLOH_4	Gdf15	Tgfbr2	2.55193608334004e-05	0	GDF15_TGFBR2	Gdf15 - Tgfbr2	GDF	Secreted Signaling	KEGG: mmu04350
InjuredCD_5	upperIM-jDTL_1	Gdf15	Tgfbr2	8.49153652354142e-06	0	GDF15_TGFBR2	Gdf15 - Tgfbr2	GDF	Secreted Signaling	KEGG: mmu04350
deepIM-CD_0	upperIM-jDTL_1	Gdf15	Tgfbr2	4.46409935196824e-06	0	GDF15_TGFBR2	Gdf15 - Tgfbr2	GDF	Secreted Signaling	KEGG: mmu04350
OM-CD_1	upperIM-jDTL_1	Gdf15	Tgfbr2	1.11539033986692e-05	0	GDF15_TGFBR2	Gdf15 - Tgfbr2	GDF	Secreted Signaling	KEGG: mmu04350
OM-CD_4	upperIM-jDTL_1	Gdf15	Tgfbr2	3.14801466652172e-05	0	GDF15_TGFBR2	Gdf15 - Tgfbr2	GDF	Secreted Signaling	KEGG: mmu04350
ISOM-cDTL_7	upperIM-jDTL_1	Gdf15	Tgfbr2	7.52365204195912e-06	0	GDF15_TGFBR2	Gdf15 - Tgfbr2	GDF	Secreted Signaling	KEGG: mmu04350
InjuredCD_5	lowerIM-TL_5	Gdf15	Tgfbr2	6.70626932837553e-06	0	GDF15_TGFBR2	Gdf15 - Tgfbr2	GDF	Secreted Signaling	KEGG: mmu04350
deepIM-CD_0	lowerIM-TL_5	Gdf15	Tgfbr2	3.527652370775e-06	0	GDF15_TGFBR2	Gdf15 - Tgfbr2	GDF	Secreted Signaling	KEGG: mmu04350
OM-CD_1	lowerIM-TL_5	Gdf15	Tgfbr2	8.8085051373378e-06	0	GDF15_TGFBR2	Gdf15 - Tgfbr2	GDF	Secreted Signaling	KEGG: mmu04350
OM-CD_4	lowerIM-TL_5	Gdf15	Tgfbr2	2.47428344714253e-05	0	GDF15_TGFBR2	Gdf15 - Tgfbr2	GDF	Secreted Signaling	KEGG: mmu04350
ISOM-cDTL_7	lowerIM-TL_5	Gdf15	Tgfbr2	5.94104886275655e-06	0	GDF15_TGFBR2	Gdf15 - Tgfbr2	GDF	Secreted Signaling	KEGG: mmu04350
InjuredCD_5	Endo_a	Gdf15	Tgfbr2	0.000201482	0	GDF15_TGFBR2	Gdf15 - Tgfbr2	GDF	Secreted Signaling	KEGG: mmu04350
deepIM-CD_0	Endo_a	Gdf15	Tgfbr2	0.000106728	0	GDF15_TGFBR2	Gdf15 - Tgfbr2	GDF	Secreted Signaling	KEGG: mmu04350
OM-CD_1	Endo_a	Gdf15	Tgfbr2	0.000264502	0	GDF15_TGFBR2	Gdf15 - Tgfbr2	GDF	Secreted Signaling	KEGG: mmu04350
OM-CD_4	Endo_a	Gdf15	Tgfbr2	0.000703767	0	GDF15_TGFBR2	Gdf15 - Tgfbr2	GDF	Secreted Signaling	KEGG: mmu04350
ISOM-cDTL_7	Endo_a	Gdf15	Tgfbr2	0.000178201	0	GDF15_TGFBR2	Gdf15 - Tgfbr2	GDF	Secreted Signaling	KEGG: mmu04350
InjuredCD_5	Endo_b	Gdf15	Tgfbr2	7.51667869234408e-06	0	GDF15_TGFBR2	Gdf15 - Tgfbr2	GDF	Secreted Signaling	KEGG: mmu04350
deepIM-CD_0	Endo_b	Gdf15	Tgfbr2	3.97059938014631e-06	0	GDF15_TGFBR2	Gdf15 - Tgfbr2	GDF	Secreted Signaling	KEGG: mmu04350
OM-CD_1	Endo_b	Gdf15	Tgfbr2	9.86983892502296e-06	0	GDF15_TGFBR2	Gdf15 - Tgfbr2	GDF	Secreted Signaling	KEGG: mmu04350
OM-CD_4	Endo_b	Gdf15	Tgfbr2	2.68246554029911e-05	0	GDF15_TGFBR2	Gdf15 - Tgfbr2	GDF	Secreted Signaling	KEGG: mmu04350
ISOM-cDTL_7	Endo_b	Gdf15	Tgfbr2	6.65244933841927e-06	0	GDF15_TGFBR2	Gdf15 - Tgfbr2	GDF	Secreted Signaling	KEGG: mmu04350
InjuredCD_5	EndoVR/papilla	Gdf15	Tgfbr2	5.59199289218665e-06	0	GDF15_TGFBR2	Gdf15 - Tgfbr2	GDF	Secreted Signaling	KEGG: mmu04350
deepIM-CD_0	EndoVR/papilla	Gdf15	Tgfbr2	2.94502231876763e-06	0	GDF15_TGFBR2	Gdf15 - Tgfbr2	GDF	Secreted Signaling	KEGG: mmu04350
OM-CD_1	EndoVR/papilla	Gdf15	Tgfbr2	7.34427465837237e-06	0	GDF15_TGFBR2	Gdf15 - Tgfbr2	GDF	Secreted Signaling	KEGG: mmu04350
OM-CD_4	EndoVR/papilla	Gdf15	Tgfbr2	2.0435368407408e-05	0	GDF15_TGFBR2	Gdf15 - Tgfbr2	GDF	Secreted Signaling	KEGG: mmu04350
ISOM-cDTL_7	EndoVR/papilla	Gdf15	Tgfbr2	4.95253621527344e-06	0	GDF15_TGFBR2	Gdf15 - Tgfbr2	GDF	Secreted Signaling	KEGG: mmu04350
InjuredCD_5	Tcell	Gdf15	Tgfbr2	2.59556741968217e-06	0	GDF15_TGFBR2	Gdf15 - Tgfbr2	GDF	Secreted Signaling	KEGG: mmu04350
deepIM-CD_0	Tcell	Gdf15	Tgfbr2	1.36623837456412e-06	0	GDF15_TGFBR2	Gdf15 - Tgfbr2	GDF	Secreted Signaling	KEGG: mmu04350
OM-CD_1	Tcell	Gdf15	Tgfbr2	3.40903728940841e-06	0	GDF15_TGFBR2	Gdf15 - Tgfbr2	GDF	Secreted Signaling	KEGG: mmu04350
OM-CD_4	Tcell	Gdf15	Tgfbr2	9.52515021654873e-06	0	GDF15_TGFBR2	Gdf15 - Tgfbr2	GDF	Secreted Signaling	KEGG: mmu04350
ISOM-cDTL_7	Tcell	Gdf15	Tgfbr2	2.29904079283827e-06	0	GDF15_TGFBR2	Gdf15 - Tgfbr2	GDF	Secreted Signaling	KEGG: mmu04350
InjuredCD_5	Mac_0	Gdf15	Tgfbr2	2.00157219084219e-05	0	GDF15_TGFBR2	Gdf15 - Tgfbr2	GDF	Secreted Signaling	KEGG: mmu04350
deepIM-CD_0	Mac_0	Gdf15	Tgfbr2	1.05431149389158e-05	0	GDF15_TGFBR2	Gdf15 - Tgfbr2	GDF	Secreted Signaling	KEGG: mmu04350
OM-CD_1	Mac_0	Gdf15	Tgfbr2	2.62874139996846e-05	0	GDF15_TGFBR2	Gdf15 - Tgfbr2	GDF	Secreted Signaling	KEGG: mmu04350
OM-CD_4	Mac_0	Gdf15	Tgfbr2	7.30437426192087e-05	0	GDF15_TGFBR2	Gdf15 - Tgfbr2	GDF	Secreted Signaling	KEGG: mmu04350
ISOM-cDTL_7	Mac_0	Gdf15	Tgfbr2	1.7726157310078e-05	0	GDF15_TGFBR2	Gdf15 - Tgfbr2	GDF	Secreted Signaling	KEGG: mmu04350
InjuredCD_5	Mac_1	Gdf15	Tgfbr2	1.14042511592458e-05	0	GDF15_TGFBR2	Gdf15 - Tgfbr2	GDF	Secreted Signaling	KEGG: mmu04350
deepIM-CD_0	Mac_1	Gdf15	Tgfbr2	6.03334747108419e-06	0	GDF15_TGFBR2	Gdf15 - Tgfbr2	GDF	Secreted Signaling	KEGG: mmu04350
OM-CD_1	Mac_1	Gdf15	Tgfbr2	1.49727407527258e-05	0	GDF15_TGFBR2	Gdf15 - Tgfbr2	GDF	Secreted Signaling	KEGG: mmu04350
OM-CD_4	Mac_1	Gdf15	Tgfbr2	4.02221950403567e-05	0	GDF15_TGFBR2	Gdf15 - Tgfbr2	GDF	Secreted Signaling	KEGG: mmu04350
ISOM-cDTL_7	Mac_1	Gdf15	Tgfbr2	1.00894694555343e-05	0	GDF15_TGFBR2	Gdf15 - Tgfbr2	GDF	Secreted Signaling	KEGG: mmu04350
myoFib_0	OM-CD_4	Inhba	ACVR1B_ACVR2A	4.86602097549209e-06	0	INHBA_ACVR1B_ACVR2A	Inhba - (Acvr1b+Acvr2a)	ACTIVIN	Secreted Signaling	KEGG: mmu04350
myoFib_0	OM-CD_4	Inhba	ACVR1B_ACVR2B	7.12251332316379e-06	0	INHBA_ACVR1B_ACVR2B	Inhba - (Acvr1b+Acvr2b)	ACTIVIN	Secreted Signaling	KEGG: mmu04350
myoFib_0	injuredLOH_4	Inhba	ACVR1B_ACVR2B	2.64963716123826e-05	0	INHBA_ACVR1B_ACVR2B	Inhba - (Acvr1b+Acvr2b)	ACTIVIN	Secreted Signaling	KEGG: mmu04350
myoFib_0	ISOM-TAL_6	Inhba	ACVR1B_ACVR2B	1.25795280447392e-05	0	INHBA_ACVR1B_ACVR2B	Inhba - (Acvr1b+Acvr2b)	ACTIVIN	Secreted Signaling	KEGG: mmu04350
Fib_6	OM-CD_4	Inhbb	ACVR1B_ACVR2A	8.01865981132284e-07	0	INHBB_ACVR1B_ACVR2A	Inhbb - (Acvr1b+Acvr2a)	ACTIVIN	Secreted Signaling	KEGG: mmu04350
myoFib_0	OM-CD_4	Inhbb	ACVR1B_ACVR2A	1.43655882975218e-05	0	INHBB_ACVR1B_ACVR2A	Inhbb - (Acvr1b+Acvr2a)	ACTIVIN	Secreted Signaling	KEGG: mmu04350
Fib_6	OM-CD_4	Inhbb	ACVR1B_ACVR2B	1.17352178255289e-06	0	INHBB_ACVR1B_ACVR2B	Inhbb - (Acvr1b+Acvr2b)	ACTIVIN	Secreted Signaling	KEGG: mmu04350
myoFib_0	OM-CD_4	Inhbb	ACVR1B_ACVR2B	2.09955713511089e-05	0	INHBB_ACVR1B_ACVR2B	Inhbb - (Acvr1b+Acvr2b)	ACTIVIN	Secreted Signaling	KEGG: mmu04350
Fib_6	injuredLOH_4	Inhbb	ACVR1B_ACVR2B	4.36459101026242e-06	0	INHBB_ACVR1B_ACVR2B	Inhbb - (Acvr1b+Acvr2b)	ACTIVIN	Secreted Signaling	KEGG: mmu04350
myoFib_0	injuredLOH_4	Inhbb	ACVR1B_ACVR2B	7.793611867972e-05	0	INHBB_ACVR1B_ACVR2B	Inhbb - (Acvr1b+Acvr2b)	ACTIVIN	Secreted Signaling	KEGG: mmu04350
Fib_6	ISOM-TAL_6	Inhbb	ACVR1B_ACVR2B	2.07166206301072e-06	0	INHBB_ACVR1B_ACVR2B	Inhbb - (Acvr1b+Acvr2b)	ACTIVIN	Secreted Signaling	KEGG: mmu04350
myoFib_0	ISOM-TAL_6	Inhbb	ACVR1B_ACVR2B	3.69197944124942e-05	0	INHBB_ACVR1B_ACVR2B	Inhbb - (Acvr1b+Acvr2b)	ACTIVIN	Secreted Signaling	KEGG: mmu04350
myoFib_0	OM-CD_4	Activin AB	ACVR1B_ACVR2A	8.36441837417249e-06	0	INHBABB_ACVR1B_ACVR2A	Inhbabb - (Acvr1b+Acvr2a)	ACTIVIN	Secreted Signaling	PMID: 2457849; PMID: 22991378
myoFib_0	OM-CD_4	Activin AB	ACVR1B_ACVR2B	1.22364011281341e-05	0	INHBABB_ACVR1B_ACVR2B	Inhbabb - (Acvr1b+Acvr2b)	ACTIVIN	Secreted Signaling	PMID: 2457849; PMID: 22991378
myoFib_0	injuredLOH_4	Activin AB	ACVR1B_ACVR2B	4.54840723013986e-05	0	INHBABB_ACVR1B_ACVR2B	Inhbabb - (Acvr1b+Acvr2b)	ACTIVIN	Secreted Signaling	PMID: 2457849; PMID: 22991378
myoFib_0	ISOM-TAL_6	Activin AB	ACVR1B_ACVR2B	2.15766303546582e-05	0	INHBABB_ACVR1B_ACVR2B	Inhbabb - (Acvr1b+Acvr2b)	ACTIVIN	Secreted Signaling	PMID: 2457849; PMID: 22991378
IM-ATL_0	Fib_1	Wnt10a	FZD1_LRP5	3.02852044103443e-06	0	WNT10A_FZD1_LRP5	Wnt10a - (Fzd1+Lrp5)	WNT	Secreted Signaling	KEGG: mmu04310; PMID: 23209147
IM-ATL_0	myoFib_0	Wnt10a	FZD1_LRP5	7.06264495138188e-06	0	WNT10A_FZD1_LRP5	Wnt10a - (Fzd1+Lrp5)	WNT	Secreted Signaling	KEGG: mmu04310; PMID: 23209147
IM-ATL_0	Fib/myoFib_4	Wnt10a	FZD1_LRP5	3.49132650680048e-06	0	WNT10A_FZD1_LRP5	Wnt10a - (Fzd1+Lrp5)	WNT	Secreted Signaling	KEGG: mmu04310; PMID: 23209147
IM-ATL_0	deepIM-CD_0	Wnt10a	FZD1_LRP5	2.79553037696108e-06	0	WNT10A_FZD1_LRP5	Wnt10a - (Fzd1+Lrp5)	WNT	Secreted Signaling	KEGG: mmu04310; PMID: 23209147
IM-ATL_0	OM-CD_4	Wnt10a	FZD1_LRP5	6.0519812607015e-06	0	WNT10A_FZD1_LRP5	Wnt10a - (Fzd1+Lrp5)	WNT	Secreted Signaling	KEGG: mmu04310; PMID: 23209147
IM-ATL_0	myoFib_0	Wnt10a	FZD2_LRP5	3.61151423397014e-06	0	WNT10A_FZD2_LRP5	Wnt10a - (Fzd2+Lrp5)	WNT	Secreted Signaling	KEGG: mmu04310; PMID: 23209147
IM-ATL_0	InjuredCD_5	Wnt10a	FZD4_LRP5	9.37026184410004e-06	0	WNT10A_FZD4_LRP5	Wnt10a - (Fzd4+Lrp5)	WNT	Secreted Signaling	KEGG: mmu04310; PMID: 23209147
IM-ATL_0	deepIM-CD_0	Wnt10a	FZD4_LRP5	4.20473270959122e-06	0	WNT10A_FZD4_LRP5	Wnt10a - (Fzd4+Lrp5)	WNT	Secreted Signaling	KEGG: mmu04310; PMID: 23209147
IM-ATL_0	OM-CD_4	Wnt10a	FZD4_LRP5	1.97661532082458e-05	0	WNT10A_FZD4_LRP5	Wnt10a - (Fzd4+Lrp5)	WNT	Secreted Signaling	KEGG: mmu04310; PMID: 23209147
IM-ATL_0	injuredLOH_4	Wnt10a	FZD4_LRP5	3.21720358465934e-05	0	WNT10A_FZD4_LRP5	Wnt10a - (Fzd4+Lrp5)	WNT	Secreted Signaling	KEGG: mmu04310; PMID: 23209147
IM-ATL_0	ISOM-TAL_6	Wnt10a	FZD4_LRP5	1.4407563577146e-05	0	WNT10A_FZD4_LRP5	Wnt10a - (Fzd4+Lrp5)	WNT	Secreted Signaling	KEGG: mmu04310; PMID: 23209147
IM-ATL_0	ISOM-cDTL_7	Wnt10a	FZD4_LRP5	1.23799088181108e-05	0	WNT10A_FZD4_LRP5	Wnt10a - (Fzd4+Lrp5)	WNT	Secreted Signaling	KEGG: mmu04310; PMID: 23209147
IM-ATL_0	ISOM-jDTL_8	Wnt10a	FZD4_LRP5	3.78658381497232e-06	0	WNT10A_FZD4_LRP5	Wnt10a - (Fzd4+Lrp5)	WNT	Secreted Signaling	KEGG: mmu04310; PMID: 23209147
IM-ATL_0	Endo_a	Wnt10a	FZD4_LRP5	3.73283718143928e-05	0	WNT10A_FZD4_LRP5	Wnt10a - (Fzd4+Lrp5)	WNT	Secreted Signaling	KEGG: mmu04310; PMID: 23209147
IM-ATL_0	Endo_b	Wnt10a	FZD4_LRP5	1.25199786161598e-06	0	WNT10A_FZD4_LRP5	Wnt10a - (Fzd4+Lrp5)	WNT	Secreted Signaling	KEGG: mmu04310; PMID: 23209147
IM-ATL_0	deepIM-CD_0	Wnt10a	FZD5_LRP5	3.6689652496086e-06	0	WNT10A_FZD5_LRP5	Wnt10a - (Fzd5+Lrp5)	WNT	Secreted Signaling	KEGG: mmu04310; PMID: 23209147
IM-ATL_0	ISOM-TAL_6	Wnt10a	FZD5_LRP5	3.7759704790323e-06	0	WNT10A_FZD5_LRP5	Wnt10a - (Fzd5+Lrp5)	WNT	Secreted Signaling	KEGG: mmu04310; PMID: 23209147
IM-ATL_0	InjuredCD_5	Wnt10a	FZD6_LRP5	8.75839483226207e-06	0	WNT10A_FZD6_LRP5	Wnt10a - (Fzd6+Lrp5)	WNT	Secreted Signaling	KEGG: mmu04310; PMID: 23209147
IM-ATL_0	deepIM-CD_0	Wnt10a	FZD6_LRP5	6.32441315462507e-06	0	WNT10A_FZD6_LRP5	Wnt10a - (Fzd6+Lrp5)	WNT	Secreted Signaling	KEGG: mmu04310; PMID: 23209147
IM-ATL_0	OM-CD_4	Wnt10a	FZD6_LRP5	9.52919842182421e-06	0	WNT10A_FZD6_LRP5	Wnt10a - (Fzd6+Lrp5)	WNT	Secreted Signaling	KEGG: mmu04310; PMID: 23209147
IM-ATL_0	injuredLOH_4	Wnt10a	FZD6_LRP5	1.377806422908e-05	0	WNT10A_FZD6_LRP5	Wnt10a - (Fzd6+Lrp5)	WNT	Secreted Signaling	KEGG: mmu04310; PMID: 23209147
IM-ATL_0	ISOM-TAL_6	Wnt10a	FZD6_LRP5	4.41819862557903e-06	0	WNT10A_FZD6_LRP5	Wnt10a - (Fzd6+Lrp5)	WNT	Secreted Signaling	KEGG: mmu04310; PMID: 23209147
IM-ATL_0	ISOM-cDTL_7	Wnt10a	FZD6_LRP5	5.00919659792896e-06	0	WNT10A_FZD6_LRP5	Wnt10a - (Fzd6+Lrp5)	WNT	Secreted Signaling	KEGG: mmu04310; PMID: 23209147
IM-ATL_0	ISOM-jDTL_8	Wnt10a	FZD6_LRP5	3.43943045513421e-06	0	WNT10A_FZD6_LRP5	Wnt10a - (Fzd6+Lrp5)	WNT	Secreted Signaling	KEGG: mmu04310; PMID: 23209147
IM-ATL_0	OM-CD_4	Wnt10a	FZD7_LRP5	2.6651608006443e-06	0	WNT10A_FZD7_LRP5	Wnt10a - (Fzd7+Lrp5)	WNT	Secreted Signaling	KEGG: mmu04310; PMID: 23209147
IM-ATL_0	OM-CD_4	Wnt10a	FZD8_LRP5	3.9760039806081e-06	0	WNT10A_FZD8_LRP5	Wnt10a - (Fzd8+Lrp5)	WNT	Secreted Signaling	KEGG: mmu04310; PMID: 23209147
myoFib_0	Fib_1	Wnt4	FZD1_LRP5	3.79514323297189e-06	0	WNT4_FZD1_LRP5	Wnt4 - (Fzd1+Lrp5)	WNT	Secreted Signaling	KEGG: mmu04310; PMID: 23209147
InjuredCD_5	Fib_1	Wnt4	FZD1_LRP5	3.43406855218113e-06	0	WNT4_FZD1_LRP5	Wnt4 - (Fzd1+Lrp5)	WNT	Secreted Signaling	KEGG: mmu04310; PMID: 23209147
deepIM-CD_0	Fib_1	Wnt4	FZD1_LRP5	1.16092534869449e-05	0	WNT4_FZD1_LRP5	Wnt4 - (Fzd1+Lrp5)	WNT	Secreted Signaling	KEGG: mmu04310; PMID: 23209147
OM-CD_4	Fib_1	Wnt4	FZD1_LRP5	2.1212847822186e-06	0	WNT4_FZD1_LRP5	Wnt4 - (Fzd1+Lrp5)	WNT	Secreted Signaling	KEGG: mmu04310; PMID: 23209147
myoFib_0	myoFib_0	Wnt4	FZD1_LRP5	8.84251386870627e-06	0	WNT4_FZD1_LRP5	Wnt4 - (Fzd1+Lrp5)	WNT	Secreted Signaling	KEGG: mmu04310; PMID: 23209147
InjuredCD_5	myoFib_0	Wnt4	FZD1_LRP5	8.01143631965086e-06	0	WNT4_FZD1_LRP5	Wnt4 - (Fzd1+Lrp5)	WNT	Secreted Signaling	KEGG: mmu04310; PMID: 23209147
deepIM-CD_0	myoFib_0	Wnt4	FZD1_LRP5	2.69620209454141e-05	0	WNT4_FZD1_LRP5	Wnt4 - (Fzd1+Lrp5)	WNT	Secreted Signaling	KEGG: mmu04310; PMID: 23209147
OM-CD_4	myoFib_0	Wnt4	FZD1_LRP5	4.95127113408352e-06	0	WNT4_FZD1_LRP5	Wnt4 - (Fzd1+Lrp5)	WNT	Secreted Signaling	KEGG: mmu04310; PMID: 23209147
myoFib_0	Fib/myoFib_4	Wnt4	FZD1_LRP5	4.37527833112639e-06	0	WNT4_FZD1_LRP5	Wnt4 - (Fzd1+Lrp5)	WNT	Secreted Signaling	KEGG: mmu04310; PMID: 23209147
InjuredCD_5	Fib/myoFib_4	Wnt4	FZD1_LRP5	3.95878120475341e-06	0	WNT4_FZD1_LRP5	Wnt4 - (Fzd1+Lrp5)	WNT	Secreted Signaling	KEGG: mmu04310; PMID: 23209147
deepIM-CD_0	Fib/myoFib_4	Wnt4	FZD1_LRP5	1.33858225324378e-05	0	WNT4_FZD1_LRP5	Wnt4 - (Fzd1+Lrp5)	WNT	Secreted Signaling	KEGG: mmu04310; PMID: 23209147
OM-CD_4	Fib/myoFib_4	Wnt4	FZD1_LRP5	2.44535418078162e-06	0	WNT4_FZD1_LRP5	Wnt4 - (Fzd1+Lrp5)	WNT	Secreted Signaling	KEGG: mmu04310; PMID: 23209147
myoFib_0	deepIM-CD_0	Wnt4	FZD1_LRP5	3.50798462193617e-06	0	WNT4_FZD1_LRP5	Wnt4 - (Fzd1+Lrp5)	WNT	Secreted Signaling	KEGG: mmu04310; PMID: 23209147
InjuredCD_5	deepIM-CD_0	Wnt4	FZD1_LRP5	3.16804407131656e-06	0	WNT4_FZD1_LRP5	Wnt4 - (Fzd1+Lrp5)	WNT	Secreted Signaling	KEGG: mmu04310; PMID: 23209147
deepIM-CD_0	deepIM-CD_0	Wnt4	FZD1_LRP5	1.07841730723478e-05	0	WNT4_FZD1_LRP5	Wnt4 - (Fzd1+Lrp5)	WNT	Secreted Signaling	KEGG: mmu04310; PMID: 23209147
OM-CD_4	deepIM-CD_0	Wnt4	FZD1_LRP5	1.95546960739208e-06	0	WNT4_FZD1_LRP5	Wnt4 - (Fzd1+Lrp5)	WNT	Secreted Signaling	KEGG: mmu04310; PMID: 23209147
myoFib_0	OM-CD_4	Wnt4	FZD1_LRP5	7.58821142865125e-06	0	WNT4_FZD1_LRP5	Wnt4 - (Fzd1+Lrp5)	WNT	Secreted Signaling	KEGG: mmu04310; PMID: 23209147
InjuredCD_5	OM-CD_4	Wnt4	FZD1_LRP5	6.86077078722869e-06	0	WNT4_FZD1_LRP5	Wnt4 - (Fzd1+Lrp5)	WNT	Secreted Signaling	KEGG: mmu04310; PMID: 23209147
deepIM-CD_0	OM-CD_4	Wnt4	FZD1_LRP5	2.32592823873187e-05	0	WNT4_FZD1_LRP5	Wnt4 - (Fzd1+Lrp5)	WNT	Secreted Signaling	KEGG: mmu04310; PMID: 23209147
OM-CD_4	OM-CD_4	Wnt4	FZD1_LRP5	4.2366977343105e-06	0	WNT4_FZD1_LRP5	Wnt4 - (Fzd1+Lrp5)	WNT	Secreted Signaling	KEGG: mmu04310; PMID: 23209147
myoFib_0	myoFib_0	Wnt4	FZD2_LRP5	4.52864417483998e-06	0	WNT4_FZD2_LRP5	Wnt4 - (Fzd2+Lrp5)	WNT	Secreted Signaling	KEGG: mmu04310; PMID: 23209147
InjuredCD_5	myoFib_0	Wnt4	FZD2_LRP5	4.09401133745688e-06	0	WNT4_FZD2_LRP5	Wnt4 - (Fzd2+Lrp5)	WNT	Secreted Signaling	KEGG: mmu04310; PMID: 23209147
deepIM-CD_0	myoFib_0	Wnt4	FZD2_LRP5	1.38854133503159e-05	0	WNT4_FZD2_LRP5	Wnt4 - (Fzd2+Lrp5)	WNT	Secreted Signaling	KEGG: mmu04310; PMID: 23209147
OM-CD_4	myoFib_0	Wnt4	FZD2_LRP5	2.52803506454288e-06	0	WNT4_FZD2_LRP5	Wnt4 - (Fzd2+Lrp5)	WNT	Secreted Signaling	KEGG: mmu04310; PMID: 23209147
myoFib_0	InjuredCD_5	Wnt4	FZD4_LRP5	1.1739761001088e-05	0	WNT4_FZD4_LRP5	Wnt4 - (Fzd4+Lrp5)	WNT	Secreted Signaling	KEGG: mmu04310; PMID: 23209147
InjuredCD_5	InjuredCD_5	Wnt4	FZD4_LRP5	1.06259620582498e-05	0	WNT4_FZD4_LRP5	Wnt4 - (Fzd4+Lrp5)	WNT	Secreted Signaling	KEGG: mmu04310; PMID: 23209147
deepIM-CD_0	InjuredCD_5	Wnt4	FZD4_LRP5	3.58848262791827e-05	0	WNT4_FZD4_LRP5	Wnt4 - (Fzd4+Lrp5)	WNT	Secreted Signaling	KEGG: mmu04310; PMID: 23209147
OM-CD_4	InjuredCD_5	Wnt4	FZD4_LRP5	6.56460075437114e-06	0	WNT4_FZD4_LRP5	Wnt4 - (Fzd4+Lrp5)	WNT	Secreted Signaling	KEGG: mmu04310; PMID: 23209147
myoFib_0	deepIM-CD_0	Wnt4	FZD4_LRP5	5.27395378085809e-06	0	WNT4_FZD4_LRP5	Wnt4 - (Fzd4+Lrp5)	WNT	Secreted Signaling	KEGG: mmu04310; PMID: 23209147
InjuredCD_5	deepIM-CD_0	Wnt4	FZD4_LRP5	4.7659322376286e-06	0	WNT4_FZD4_LRP5	Wnt4 - (Fzd4+Lrp5)	WNT	Secreted Signaling	KEGG: mmu04310; PMID: 23209147
deepIM-CD_0	deepIM-CD_0	Wnt4	FZD4_LRP5	1.61866645965694e-05	0	WNT4_FZD4_LRP5	Wnt4 - (Fzd4+Lrp5)	WNT	Secreted Signaling	KEGG: mmu04310; PMID: 23209147
OM-CD_4	deepIM-CD_0	Wnt4	FZD4_LRP5	2.94249650671204e-06	0	WNT4_FZD4_LRP5	Wnt4 - (Fzd4+Lrp5)	WNT	Secreted Signaling	KEGG: mmu04310; PMID: 23209147
myoFib_0	OM-CD_4	Wnt4	FZD4_LRP5	2.46883612168072e-05	0	WNT4_FZD4_LRP5	Wnt4 - (Fzd4+Lrp5)	WNT	Secreted Signaling	KEGG: mmu04310; PMID: 23209147
InjuredCD_5	OM-CD_4	Wnt4	FZD4_LRP5	2.2444249833334e-05	0	WNT4_FZD4_LRP5	Wnt4 - (Fzd4+Lrp5)	WNT	Secreted Signaling	KEGG: mmu04310; PMID: 23209147
deepIM-CD_0	OM-CD_4	Wnt4	FZD4_LRP5	7.46387729950402e-05	0	WNT4_FZD4_LRP5	Wnt4 - (Fzd4+Lrp5)	WNT	Secreted Signaling	KEGG: mmu04310; PMID: 23209147
OM-CD_4	OM-CD_4	Wnt4	FZD4_LRP5	1.38896281890883e-05	0	WNT4_FZD4_LRP5	Wnt4 - (Fzd4+Lrp5)	WNT	Secreted Signaling	KEGG: mmu04310; PMID: 23209147
myoFib_0	injuredLOH_4	Wnt4	FZD4_LRP5	4.02644603666712e-05	0	WNT4_FZD4_LRP5	Wnt4 - (Fzd4+Lrp5)	WNT	Secreted Signaling	KEGG: mmu04310; PMID: 23209147
InjuredCD_5	injuredLOH_4	Wnt4	FZD4_LRP5	3.64998754378411e-05	0	WNT4_FZD4_LRP5	Wnt4 - (Fzd4+Lrp5)	WNT	Secreted Signaling	KEGG: mmu04310; PMID: 23209147
deepIM-CD_0	injuredLOH_4	Wnt4	FZD4_LRP5	0.000122605	0	WNT4_FZD4_LRP5	Wnt4 - (Fzd4+Lrp5)	WNT	Secreted Signaling	KEGG: mmu04310; PMID: 23209147
OM-CD_4	injuredLOH_4	Wnt4	FZD4_LRP5	2.25626210955212e-05	0	WNT4_FZD4_LRP5	Wnt4 - (Fzd4+Lrp5)	WNT	Secreted Signaling	KEGG: mmu04310; PMID: 23209147
myoFib_0	ISOM-TAL_6	Wnt4	FZD4_LRP5	1.79841158491312e-05	0	WNT4_FZD4_LRP5	Wnt4 - (Fzd4+Lrp5)	WNT	Secreted Signaling	KEGG: mmu04310; PMID: 23209147
InjuredCD_5	ISOM-TAL_6	Wnt4	FZD4_LRP5	1.63639744040738e-05	0	WNT4_FZD4_LRP5	Wnt4 - (Fzd4+Lrp5)	WNT	Secreted Signaling	KEGG: mmu04310; PMID: 23209147
deepIM-CD_0	ISOM-TAL_6	Wnt4	FZD4_LRP5	5.42499148521751e-05	0	WNT4_FZD4_LRP5	Wnt4 - (Fzd4+Lrp5)	WNT	Secreted Signaling	KEGG: mmu04310; PMID: 23209147
OM-CD_4	ISOM-TAL_6	Wnt4	FZD4_LRP5	1.01303944985245e-05	0	WNT4_FZD4_LRP5	Wnt4 - (Fzd4+Lrp5)	WNT	Secreted Signaling	KEGG: mmu04310; PMID: 23209147
myoFib_0	ISOM-cDTL_7	Wnt4	FZD4_LRP5	1.54868171236453e-05	0	WNT4_FZD4_LRP5	Wnt4 - (Fzd4+Lrp5)	WNT	Secreted Signaling	KEGG: mmu04310; PMID: 23209147
InjuredCD_5	ISOM-cDTL_7	Wnt4	FZD4_LRP5	1.40479958240599e-05	0	WNT4_FZD4_LRP5	Wnt4 - (Fzd4+Lrp5)	WNT	Secreted Signaling	KEGG: mmu04310; PMID: 23209147
deepIM-CD_0	ISOM-cDTL_7	Wnt4	FZD4_LRP5	4.7080034807024e-05	0	WNT4_FZD4_LRP5	Wnt4 - (Fzd4+Lrp5)	WNT	Secreted Signaling	KEGG: mmu04310; PMID: 23209147
OM-CD_4	ISOM-cDTL_7	Wnt4	FZD4_LRP5	8.68606707681672e-06	0	WNT4_FZD4_LRP5	Wnt4 - (Fzd4+Lrp5)	WNT	Secreted Signaling	KEGG: mmu04310; PMID: 23209147
myoFib_0	ISOM-jDTL_8	Wnt4	FZD4_LRP5	4.74976974774536e-06	0	WNT4_FZD4_LRP5	Wnt4 - (Fzd4+Lrp5)	WNT	Secreted Signaling	KEGG: mmu04310; PMID: 23209147
InjuredCD_5	ISOM-jDTL_8	Wnt4	FZD4_LRP5	4.29186081583876e-06	0	WNT4_FZD4_LRP5	Wnt4 - (Fzd4+Lrp5)	WNT	Secreted Signaling	KEGG: mmu04310; PMID: 23209147
deepIM-CD_0	ISOM-jDTL_8	Wnt4	FZD4_LRP5	1.45811406793173e-05	0	WNT4_FZD4_LRP5	Wnt4 - (Fzd4+Lrp5)	WNT	Secreted Signaling	KEGG: mmu04310; PMID: 23209147
OM-CD_4	ISOM-jDTL_8	Wnt4	FZD4_LRP5	2.64971240198679e-06	0	WNT4_FZD4_LRP5	Wnt4 - (Fzd4+Lrp5)	WNT	Secreted Signaling	KEGG: mmu04310; PMID: 23209147
myoFib_0	Endo_a	Wnt4	FZD4_LRP5	4.67304880036278e-05	0	WNT4_FZD4_LRP5	Wnt4 - (Fzd4+Lrp5)	WNT	Secreted Signaling	KEGG: mmu04310; PMID: 23209147
InjuredCD_5	Endo_a	Wnt4	FZD4_LRP5	4.23449851732494e-05	0	WNT4_FZD4_LRP5	Wnt4 - (Fzd4+Lrp5)	WNT	Secreted Signaling	KEGG: mmu04310; PMID: 23209147
deepIM-CD_0	Endo_a	Wnt4	FZD4_LRP5	0.000142432	0	WNT4_FZD4_LRP5	Wnt4 - (Fzd4+Lrp5)	WNT	Secreted Signaling	KEGG: mmu04310; PMID: 23209147
OM-CD_4	Endo_a	Wnt4	FZD4_LRP5	2.61718556153288e-05	0	WNT4_FZD4_LRP5	Wnt4 - (Fzd4+Lrp5)	WNT	Secreted Signaling	KEGG: mmu04310; PMID: 23209147
myoFib_0	Endo_b	Wnt4	FZD4_LRP5	1.56846030550883e-06	0	WNT4_FZD4_LRP5	Wnt4 - (Fzd4+Lrp5)	WNT	Secreted Signaling	KEGG: mmu04310; PMID: 23209147
InjuredCD_5	Endo_b	Wnt4	FZD4_LRP5	1.4198288738872e-06	0	WNT4_FZD4_LRP5	Wnt4 - (Fzd4+Lrp5)	WNT	Secreted Signaling	KEGG: mmu04310; PMID: 23209147
deepIM-CD_0	Endo_b	Wnt4	FZD4_LRP5	4.79280648744071e-06	0	WNT4_FZD4_LRP5	Wnt4 - (Fzd4+Lrp5)	WNT	Secreted Signaling	KEGG: mmu04310; PMID: 23209147
OM-CD_4	Endo_b	Wnt4	FZD4_LRP5	8.77196590149369e-07	0	WNT4_FZD4_LRP5	Wnt4 - (Fzd4+Lrp5)	WNT	Secreted Signaling	KEGG: mmu04310; PMID: 23209147
myoFib_0	deepIM-CD_0	Wnt4	FZD5_LRP5	4.60273378250951e-06	0	WNT4_FZD5_LRP5	Wnt4 - (Fzd5+Lrp5)	WNT	Secreted Signaling	KEGG: mmu04310; PMID: 23209147
InjuredCD_5	deepIM-CD_0	Wnt4	FZD5_LRP5	4.15835642767105e-06	0	WNT4_FZD5_LRP5	Wnt4 - (Fzd5+Lrp5)	WNT	Secreted Signaling	KEGG: mmu04310; PMID: 23209147
deepIM-CD_0	deepIM-CD_0	Wnt4	FZD5_LRP5	1.41353288063632e-05	0	WNT4_FZD5_LRP5	Wnt4 - (Fzd5+Lrp5)	WNT	Secreted Signaling	KEGG: mmu04310; PMID: 23209147
OM-CD_4	deepIM-CD_0	Wnt4	FZD5_LRP5	2.56713463094101e-06	0	WNT4_FZD5_LRP5	Wnt4 - (Fzd5+Lrp5)	WNT	Secreted Signaling	KEGG: mmu04310; PMID: 23209147
myoFib_0	ISOM-TAL_6	Wnt4	FZD5_LRP5	4.73484129346157e-06	0	WNT4_FZD5_LRP5	Wnt4 - (Fzd5+Lrp5)	WNT	Secreted Signaling	KEGG: mmu04310; PMID: 23209147
InjuredCD_5	ISOM-TAL_6	Wnt4	FZD5_LRP5	4.28044733299037e-06	0	WNT4_FZD5_LRP5	Wnt4 - (Fzd5+Lrp5)	WNT	Secreted Signaling	KEGG: mmu04310; PMID: 23209147
deepIM-CD_0	ISOM-TAL_6	Wnt4	FZD5_LRP5	1.45173952443817e-05	0	WNT4_FZD5_LRP5	Wnt4 - (Fzd5+Lrp5)	WNT	Secreted Signaling	KEGG: mmu04310; PMID: 23209147
OM-CD_4	ISOM-TAL_6	Wnt4	FZD5_LRP5	2.64316537245918e-06	0	WNT4_FZD5_LRP5	Wnt4 - (Fzd5+Lrp5)	WNT	Secreted Signaling	KEGG: mmu04310; PMID: 23209147
myoFib_0	InjuredCD_5	Wnt4	FZD6_LRP5	1.09749387347577e-05	0	WNT4_FZD6_LRP5	Wnt4 - (Fzd6+Lrp5)	WNT	Secreted Signaling	KEGG: mmu04310; PMID: 23209147
InjuredCD_5	InjuredCD_5	Wnt4	FZD6_LRP5	9.93142237515256e-06	0	WNT4_FZD6_LRP5	Wnt4 - (Fzd6+Lrp5)	WNT	Secreted Signaling	KEGG: mmu04310; PMID: 23209147
deepIM-CD_0	InjuredCD_5	Wnt4	FZD6_LRP5	3.35664886391423e-05	0	WNT4_FZD6_LRP5	Wnt4 - (Fzd6+Lrp5)	WNT	Secreted Signaling	KEGG: mmu04310; PMID: 23209147
OM-CD_4	InjuredCD_5	Wnt4	FZD6_LRP5	6.13497239403975e-06	0	WNT4_FZD6_LRP5	Wnt4 - (Fzd6+Lrp5)	WNT	Secreted Signaling	KEGG: mmu04310; PMID: 23209147
myoFib_0	deepIM-CD_0	Wnt4	FZD6_LRP5	7.92728005375328e-06	0	WNT4_FZD6_LRP5	Wnt4 - (Fzd6+Lrp5)	WNT	Secreted Signaling	KEGG: mmu04310; PMID: 23209147
InjuredCD_5	deepIM-CD_0	Wnt4	FZD6_LRP5	7.17057170857691e-06	0	WNT4_FZD6_LRP5	Wnt4 - (Fzd6+Lrp5)	WNT	Secreted Signaling	KEGG: mmu04310; PMID: 23209147
deepIM-CD_0	deepIM-CD_0	Wnt4	FZD6_LRP5	2.42707659467518e-05	0	WNT4_FZD6_LRP5	Wnt4 - (Fzd6+Lrp5)	WNT	Secreted Signaling	KEGG: mmu04310; PMID: 23209147
OM-CD_4	deepIM-CD_0	Wnt4	FZD6_LRP5	4.42878717652299e-06	0	WNT4_FZD6_LRP5	Wnt4 - (Fzd6+Lrp5)	WNT	Secreted Signaling	KEGG: mmu04310; PMID: 23209147
myoFib_0	OM-CD_4	Wnt4	FZD6_LRP5	1.19364103402733e-05	0	WNT4_FZD6_LRP5	Wnt4 - (Fzd6+Lrp5)	WNT	Secreted Signaling	KEGG: mmu04310; PMID: 23209147
InjuredCD_5	OM-CD_4	Wnt4	FZD6_LRP5	1.08071457449435e-05	0	WNT4_FZD6_LRP5	Wnt4 - (Fzd6+Lrp5)	WNT	Secreted Signaling	KEGG: mmu04310; PMID: 23209147
deepIM-CD_0	OM-CD_4	Wnt4	FZD6_LRP5	3.64586868268531e-05	0	WNT4_FZD6_LRP5	Wnt4 - (Fzd6+Lrp5)	WNT	Secreted Signaling	KEGG: mmu04310; PMID: 23209147
OM-CD_4	OM-CD_4	Wnt4	FZD6_LRP5	6.67730395777932e-06	0	WNT4_FZD6_LRP5	Wnt4 - (Fzd6+Lrp5)	WNT	Secreted Signaling	KEGG: mmu04310; PMID: 23209147
myoFib_0	injuredLOH_4	Wnt4	FZD6_LRP5	1.72786726133627e-05	0	WNT4_FZD6_LRP5	Wnt4 - (Fzd6+Lrp5)	WNT	Secreted Signaling	KEGG: mmu04310; PMID: 23209147
InjuredCD_5	injuredLOH_4	Wnt4	FZD6_LRP5	1.56181518034711e-05	0	WNT4_FZD6_LRP5	Wnt4 - (Fzd6+Lrp5)	WNT	Secreted Signaling	KEGG: mmu04310; PMID: 23209147
deepIM-CD_0	injuredLOH_4	Wnt4	FZD6_LRP5	5.29977561025076e-05	0	WNT4_FZD6_LRP5	Wnt4 - (Fzd6+Lrp5)	WNT	Secreted Signaling	KEGG: mmu04310; PMID: 23209147
OM-CD_4	injuredLOH_4	Wnt4	FZD6_LRP5	9.64361128756893e-06	0	WNT4_FZD6_LRP5	Wnt4 - (Fzd6+Lrp5)	WNT	Secreted Signaling	KEGG: mmu04310; PMID: 23209147
myoFib_0	ISOM-TAL_6	Wnt4	FZD6_LRP5	5.53862947863276e-06	0	WNT4_FZD6_LRP5	Wnt4 - (Fzd6+Lrp5)	WNT	Secreted Signaling	KEGG: mmu04310; PMID: 23209147
InjuredCD_5	ISOM-TAL_6	Wnt4	FZD6_LRP5	5.00906145596584e-06	0	WNT4_FZD6_LRP5	Wnt4 - (Fzd6+Lrp5)	WNT	Secreted Signaling	KEGG: mmu04310; PMID: 23209147
deepIM-CD_0	ISOM-TAL_6	Wnt4	FZD6_LRP5	1.69649731179947e-05	0	WNT4_FZD6_LRP5	Wnt4 - (Fzd6+Lrp5)	WNT	Secreted Signaling	KEGG: mmu04310; PMID: 23209147
OM-CD_4	ISOM-TAL_6	Wnt4	FZD6_LRP5	3.09355563647876e-06	0	WNT4_FZD6_LRP5	Wnt4 - (Fzd6+Lrp5)	WNT	Secreted Signaling	KEGG: mmu04310; PMID: 23209147
myoFib_0	ISOM-cDTL_7	Wnt4	FZD6_LRP5	6.28124997985271e-06	0	WNT4_FZD6_LRP5	Wnt4 - (Fzd6+Lrp5)	WNT	Secreted Signaling	KEGG: mmu04310; PMID: 23209147
InjuredCD_5	ISOM-cDTL_7	Wnt4	FZD6_LRP5	5.6784283858444e-06	0	WNT4_FZD6_LRP5	Wnt4 - (Fzd6+Lrp5)	WNT	Secreted Signaling	KEGG: mmu04310; PMID: 23209147
deepIM-CD_0	ISOM-cDTL_7	Wnt4	FZD6_LRP5	1.92589922959379e-05	0	WNT4_FZD6_LRP5	Wnt4 - (Fzd6+Lrp5)	WNT	Secreted Signaling	KEGG: mmu04310; PMID: 23209147
OM-CD_4	ISOM-cDTL_7	Wnt4	FZD6_LRP5	3.50640991658446e-06	0	WNT4_FZD6_LRP5	Wnt4 - (Fzd6+Lrp5)	WNT	Secreted Signaling	KEGG: mmu04310; PMID: 23209147
myoFib_0	ISOM-jDTL_8	Wnt4	FZD6_LRP5	4.31481836864169e-06	0	WNT4_FZD6_LRP5	Wnt4 - (Fzd6+Lrp5)	WNT	Secreted Signaling	KEGG: mmu04310; PMID: 23209147
InjuredCD_5	ISOM-jDTL_8	Wnt4	FZD6_LRP5	3.89819062836046e-06	0	WNT4_FZD6_LRP5	Wnt4 - (Fzd6+Lrp5)	WNT	Secreted Signaling	KEGG: mmu04310; PMID: 23209147
deepIM-CD_0	ISOM-jDTL_8	Wnt4	FZD6_LRP5	1.32515315898155e-05	0	WNT4_FZD6_LRP5	Wnt4 - (Fzd6+Lrp5)	WNT	Secreted Signaling	KEGG: mmu04310; PMID: 23209147
OM-CD_4	ISOM-jDTL_8	Wnt4	FZD6_LRP5	2.40651150882183e-06	0	WNT4_FZD6_LRP5	Wnt4 - (Fzd6+Lrp5)	WNT	Secreted Signaling	KEGG: mmu04310; PMID: 23209147
myoFib_0	OM-CD_4	Wnt4	FZD7_LRP5	3.3448689568909e-06	0	WNT4_FZD7_LRP5	Wnt4 - (Fzd7+Lrp5)	WNT	Secreted Signaling	KEGG: mmu04310; PMID: 23209147
InjuredCD_5	OM-CD_4	Wnt4	FZD7_LRP5	3.02011988126845e-06	0	WNT4_FZD7_LRP5	Wnt4 - (Fzd7+Lrp5)	WNT	Secreted Signaling	KEGG: mmu04310; PMID: 23209147
deepIM-CD_0	OM-CD_4	Wnt4	FZD7_LRP5	1.02880704272123e-05	0	WNT4_FZD7_LRP5	Wnt4 - (Fzd7+Lrp5)	WNT	Secreted Signaling	KEGG: mmu04310; PMID: 23209147
OM-CD_4	OM-CD_4	Wnt4	FZD7_LRP5	1.86401592646943e-06	0	WNT4_FZD7_LRP5	Wnt4 - (Fzd7+Lrp5)	WNT	Secreted Signaling	KEGG: mmu04310; PMID: 23209147
myoFib_0	OM-CD_4	Wnt4	FZD8_LRP5	4.98818187587389e-06	0	WNT4_FZD8_LRP5	Wnt4 - (Fzd8+Lrp5)	WNT	Secreted Signaling	KEGG: mmu04310; PMID: 23209147
InjuredCD_5	OM-CD_4	Wnt4	FZD8_LRP5	4.50624845915398e-06	0	WNT4_FZD8_LRP5	Wnt4 - (Fzd8+Lrp5)	WNT	Secreted Signaling	KEGG: mmu04310; PMID: 23209147
deepIM-CD_0	OM-CD_4	Wnt4	FZD8_LRP5	1.5322032724305e-05	0	WNT4_FZD8_LRP5	Wnt4 - (Fzd8+Lrp5)	WNT	Secreted Signaling	KEGG: mmu04310; PMID: 23209147
OM-CD_4	OM-CD_4	Wnt4	FZD8_LRP5	2.78182123748914e-06	0	WNT4_FZD8_LRP5	Wnt4 - (Fzd8+Lrp5)	WNT	Secreted Signaling	KEGG: mmu04310; PMID: 23209147
InjuredCD_5	Fib_1	Wnt7b	FZD1_LRP5	1.63724414668691e-05	0	WNT7B_FZD1_LRP5	Wnt7b - (Fzd1+Lrp5)	WNT	Secreted Signaling	KEGG: mmu04310; PMID: 23209147
deepIM-CD_0	Fib_1	Wnt7b	FZD1_LRP5	2.39011146568858e-05	0	WNT7B_FZD1_LRP5	Wnt7b - (Fzd1+Lrp5)	WNT	Secreted Signaling	KEGG: mmu04310; PMID: 23209147
IM-CD_2	Fib_1	Wnt7b	FZD1_LRP5	3.93885073090855e-06	0	WNT7B_FZD1_LRP5	Wnt7b - (Fzd1+Lrp5)	WNT	Secreted Signaling	KEGG: mmu04310; PMID: 23209147
OM-CD_4	Fib_1	Wnt7b	FZD1_LRP5	1.12497731022897e-05	0	WNT7B_FZD1_LRP5	Wnt7b - (Fzd1+Lrp5)	WNT	Secreted Signaling	KEGG: mmu04310; PMID: 23209147
injuredLOH_4	Fib_1	Wnt7b	FZD1_LRP5	1.29162880643362e-05	0	WNT7B_FZD1_LRP5	Wnt7b - (Fzd1+Lrp5)	WNT	Secreted Signaling	KEGG: mmu04310; PMID: 23209147
ISOM-TAL_6	Fib_1	Wnt7b	FZD1_LRP5	8.55456911776196e-06	0	WNT7B_FZD1_LRP5	Wnt7b - (Fzd1+Lrp5)	WNT	Secreted Signaling	KEGG: mmu04310; PMID: 23209147
ISOM-cDTL_7	Fib_1	Wnt7b	FZD1_LRP5	5.30219294828766e-06	0	WNT7B_FZD1_LRP5	Wnt7b - (Fzd1+Lrp5)	WNT	Secreted Signaling	KEGG: mmu04310; PMID: 23209147
ISOM-jDTL_8	Fib_1	Wnt7b	FZD1_LRP5	3.7999910101521e-06	0	WNT7B_FZD1_LRP5	Wnt7b - (Fzd1+Lrp5)	WNT	Secreted Signaling	KEGG: mmu04310; PMID: 23209147
upperIM-jDTL_1	Fib_1	Wnt7b	FZD1_LRP5	1.41805979081137e-05	0	WNT7B_FZD1_LRP5	Wnt7b - (Fzd1+Lrp5)	WNT	Secreted Signaling	KEGG: mmu04310; PMID: 23209147
lowerIM-TL_5	Fib_1	Wnt7b	FZD1_LRP5	8.23035597097342e-06	0	WNT7B_FZD1_LRP5	Wnt7b - (Fzd1+Lrp5)	WNT	Secreted Signaling	KEGG: mmu04310; PMID: 23209147
IM-ATL_0	Fib_1	Wnt7b	FZD1_LRP5	1.32980267742161e-05	0	WNT7B_FZD1_LRP5	Wnt7b - (Fzd1+Lrp5)	WNT	Secreted Signaling	KEGG: mmu04310; PMID: 23209147
InjuredCD_5	myoFib_0	Wnt7b	FZD1_LRP5	3.79870666125851e-05	0	WNT7B_FZD1_LRP5	Wnt7b - (Fzd1+Lrp5)	WNT	Secreted Signaling	KEGG: mmu04310; PMID: 23209147
deepIM-CD_0	myoFib_0	Wnt7b	FZD1_LRP5	5.51625021714481e-05	0	WNT7B_FZD1_LRP5	Wnt7b - (Fzd1+Lrp5)	WNT	Secreted Signaling	KEGG: mmu04310; PMID: 23209147
IM-CD_2	myoFib_0	Wnt7b	FZD1_LRP5	9.1755824570019e-06	0	WNT7B_FZD1_LRP5	Wnt7b - (Fzd1+Lrp5)	WNT	Secreted Signaling	KEGG: mmu04310; PMID: 23209147
OM-CD_4	myoFib_0	Wnt7b	FZD1_LRP5	2.61499045344642e-05	0	WNT7B_FZD1_LRP5	Wnt7b - (Fzd1+Lrp5)	WNT	Secreted Signaling	KEGG: mmu04310; PMID: 23209147
injuredLOH_4	myoFib_0	Wnt7b	FZD1_LRP5	3.01077667889684e-05	0	WNT7B_FZD1_LRP5	Wnt7b - (Fzd1+Lrp5)	WNT	Secreted Signaling	KEGG: mmu04310; PMID: 23209147
ISOM-TAL_6	myoFib_0	Wnt7b	FZD1_LRP5	1.98687129919284e-05	0	WNT7B_FZD1_LRP5	Wnt7b - (Fzd1+Lrp5)	WNT	Secreted Signaling	KEGG: mmu04310; PMID: 23209147
ISOM-cDTL_7	myoFib_0	Wnt7b	FZD1_LRP5	1.23535848546253e-05	0	WNT7B_FZD1_LRP5	Wnt7b - (Fzd1+Lrp5)	WNT	Secreted Signaling	KEGG: mmu04310; PMID: 23209147
ISOM-jDTL_8	myoFib_0	Wnt7b	FZD1_LRP5	8.85970457706921e-06	0	WNT7B_FZD1_LRP5	Wnt7b - (Fzd1+Lrp5)	WNT	Secreted Signaling	KEGG: mmu04310; PMID: 23209147
upperIM-jDTL_1	myoFib_0	Wnt7b	FZD1_LRP5	3.28529096630871e-05	0	WNT7B_FZD1_LRP5	Wnt7b - (Fzd1+Lrp5)	WNT	Secreted Signaling	KEGG: mmu04310; PMID: 23209147
lowerIM-TL_5	myoFib_0	Wnt7b	FZD1_LRP5	1.90675457624181e-05	0	WNT7B_FZD1_LRP5	Wnt7b - (Fzd1+Lrp5)	WNT	Secreted Signaling	KEGG: mmu04310; PMID: 23209147
IM-ATL_0	myoFib_0	Wnt7b	FZD1_LRP5	3.08196892329961e-05	0	WNT7B_FZD1_LRP5	Wnt7b - (Fzd1+Lrp5)	WNT	Secreted Signaling	KEGG: mmu04310; PMID: 23209147
InjuredCD_5	Fib/myoFib_4	Wnt7b	FZD1_LRP5	1.88787617372542e-05	0	WNT7B_FZD1_LRP5	Wnt7b - (Fzd1+Lrp5)	WNT	Secreted Signaling	KEGG: mmu04310; PMID: 23209147
deepIM-CD_0	Fib/myoFib_4	Wnt7b	FZD1_LRP5	2.75665607696466e-05	0	WNT7B_FZD1_LRP5	Wnt7b - (Fzd1+Lrp5)	WNT	Secreted Signaling	KEGG: mmu04310; PMID: 23209147
IM-CD_2	Fib/myoFib_4	Wnt7b	FZD1_LRP5	4.54099269821214e-06	0	WNT7B_FZD1_LRP5	Wnt7b - (Fzd1+Lrp5)	WNT	Secreted Signaling	KEGG: mmu04310; PMID: 23209147
OM-CD_4	Fib/myoFib_4	Wnt7b	FZD1_LRP5	1.29708195196936e-05	0	WNT7B_FZD1_LRP5	Wnt7b - (Fzd1+Lrp5)	WNT	Secreted Signaling	KEGG: mmu04310; PMID: 23209147
injuredLOH_4	Fib/myoFib_4	Wnt7b	FZD1_LRP5	1.48904052943806e-05	0	WNT7B_FZD1_LRP5	Wnt7b - (Fzd1+Lrp5)	WNT	Secreted Signaling	KEGG: mmu04310; PMID: 23209147
ISOM-TAL_6	Fib/myoFib_4	Wnt7b	FZD1_LRP5	9.8636543904414e-06	0	WNT7B_FZD1_LRP5	Wnt7b - (Fzd1+Lrp5)	WNT	Secreted Signaling	KEGG: mmu04310; PMID: 23209147
ISOM-cDTL_7	Fib/myoFib_4	Wnt7b	FZD1_LRP5	6.11270585678639e-06	0	WNT7B_FZD1_LRP5	Wnt7b - (Fzd1+Lrp5)	WNT	Secreted Signaling	KEGG: mmu04310; PMID: 23209147
ISOM-jDTL_8	Fib/myoFib_4	Wnt7b	FZD1_LRP5	4.38073560971157e-06	0	WNT7B_FZD1_LRP5	Wnt7b - (Fzd1+Lrp5)	WNT	Secreted Signaling	KEGG: mmu04310; PMID: 23209147
upperIM-jDTL_1	Fib/myoFib_4	Wnt7b	FZD1_LRP5	1.63524853023315e-05	0	WNT7B_FZD1_LRP5	Wnt7b - (Fzd1+Lrp5)	WNT	Secreted Signaling	KEGG: mmu04310; PMID: 23209147
lowerIM-TL_5	Fib/myoFib_4	Wnt7b	FZD1_LRP5	9.49091285085673e-06	0	WNT7B_FZD1_LRP5	Wnt7b - (Fzd1+Lrp5)	WNT	Secreted Signaling	KEGG: mmu04310; PMID: 23209147
IM-ATL_0	Fib/myoFib_4	Wnt7b	FZD1_LRP5	1.53344811719291e-05	0	WNT7B_FZD1_LRP5	Wnt7b - (Fzd1+Lrp5)	WNT	Secreted Signaling	KEGG: mmu04310; PMID: 23209147
InjuredCD_5	deepIM-CD_0	Wnt7b	FZD1_LRP5	1.52319204755221e-05	0	WNT7B_FZD1_LRP5	Wnt7b - (Fzd1+Lrp5)	WNT	Secreted Signaling	KEGG: mmu04310; PMID: 23209147
deepIM-CD_0	deepIM-CD_0	Wnt7b	FZD1_LRP5	2.24202308933282e-05	0	WNT7B_FZD1_LRP5	Wnt7b - (Fzd1+Lrp5)	WNT	Secreted Signaling	KEGG: mmu04310; PMID: 23209147
IM-CD_2	deepIM-CD_0	Wnt7b	FZD1_LRP5	3.64189098897705e-06	0	WNT7B_FZD1_LRP5	Wnt7b - (Fzd1+Lrp5)	WNT	Secreted Signaling	KEGG: mmu04310; PMID: 23209147
OM-CD_4	deepIM-CD_0	Wnt7b	FZD1_LRP5	1.04362078068579e-05	0	WNT7B_FZD1_LRP5	Wnt7b - (Fzd1+Lrp5)	WNT	Secreted Signaling	KEGG: mmu04310; PMID: 23209147
injuredLOH_4	deepIM-CD_0	Wnt7b	FZD1_LRP5	1.1930847782569e-05	0	WNT7B_FZD1_LRP5	Wnt7b - (Fzd1+Lrp5)	WNT	Secreted Signaling	KEGG: mmu04310; PMID: 23209147
ISOM-TAL_6	deepIM-CD_0	Wnt7b	FZD1_LRP5	7.94592520088038e-06	0	WNT7B_FZD1_LRP5	Wnt7b - (Fzd1+Lrp5)	WNT	Secreted Signaling	KEGG: mmu04310; PMID: 23209147
ISOM-cDTL_7	deepIM-CD_0	Wnt7b	FZD1_LRP5	4.90117848821008e-06	0	WNT7B_FZD1_LRP5	Wnt7b - (Fzd1+Lrp5)	WNT	Secreted Signaling	KEGG: mmu04310; PMID: 23209147
ISOM-jDTL_8	deepIM-CD_0	Wnt7b	FZD1_LRP5	3.5088878890281e-06	0	WNT7B_FZD1_LRP5	Wnt7b - (Fzd1+Lrp5)	WNT	Secreted Signaling	KEGG: mmu04310; PMID: 23209147
upperIM-jDTL_1	deepIM-CD_0	Wnt7b	FZD1_LRP5	1.32231057111253e-05	0	WNT7B_FZD1_LRP5	Wnt7b - (Fzd1+Lrp5)	WNT	Secreted Signaling	KEGG: mmu04310; PMID: 23209147
lowerIM-TL_5	deepIM-CD_0	Wnt7b	FZD1_LRP5	7.67471743144553e-06	0	WNT7B_FZD1_LRP5	Wnt7b - (Fzd1+Lrp5)	WNT	Secreted Signaling	KEGG: mmu04310; PMID: 23209147
IM-ATL_0	deepIM-CD_0	Wnt7b	FZD1_LRP5	1.23929527367197e-05	0	WNT7B_FZD1_LRP5	Wnt7b - (Fzd1+Lrp5)	WNT	Secreted Signaling	KEGG: mmu04310; PMID: 23209147
InjuredCD_5	OM-CD_4	Wnt7b	FZD1_LRP5	3.28227068036466e-05	0	WNT7B_FZD1_LRP5	Wnt7b - (Fzd1+Lrp5)	WNT	Secreted Signaling	KEGG: mmu04310; PMID: 23209147
deepIM-CD_0	OM-CD_4	Wnt7b	FZD1_LRP5	4.80769461545217e-05	0	WNT7B_FZD1_LRP5	Wnt7b - (Fzd1+Lrp5)	WNT	Secreted Signaling	KEGG: mmu04310; PMID: 23209147
IM-CD_2	OM-CD_4	Wnt7b	FZD1_LRP5	7.87649808661124e-06	0	WNT7B_FZD1_LRP5	Wnt7b - (Fzd1+Lrp5)	WNT	Secreted Signaling	KEGG: mmu04310; PMID: 23209147
OM-CD_4	OM-CD_4	Wnt7b	FZD1_LRP5	2.25266855593163e-05	0	WNT7B_FZD1_LRP5	Wnt7b - (Fzd1+Lrp5)	WNT	Secreted Signaling	KEGG: mmu04310; PMID: 23209147
injuredLOH_4	OM-CD_4	Wnt7b	FZD1_LRP5	2.58183042758685e-05	0	WNT7B_FZD1_LRP5	Wnt7b - (Fzd1+Lrp5)	WNT	Secreted Signaling	KEGG: mmu04310; PMID: 23209147
ISOM-TAL_6	OM-CD_4	Wnt7b	FZD1_LRP5	1.71386006991172e-05	0	WNT7B_FZD1_LRP5	Wnt7b - (Fzd1+Lrp5)	WNT	Secreted Signaling	KEGG: mmu04310; PMID: 23209147
ISOM-cDTL_7	OM-CD_4	Wnt7b	FZD1_LRP5	1.06016416847525e-05	0	WNT7B_FZD1_LRP5	Wnt7b - (Fzd1+Lrp5)	WNT	Secreted Signaling	KEGG: mmu04310; PMID: 23209147
ISOM-jDTL_8	OM-CD_4	Wnt7b	FZD1_LRP5	7.59473191520732e-06	0	WNT7B_FZD1_LRP5	Wnt7b - (Fzd1+Lrp5)	WNT	Secreted Signaling	KEGG: mmu04310; PMID: 23209147
upperIM-jDTL_1	OM-CD_4	Wnt7b	FZD1_LRP5	2.84552490912042e-05	0	WNT7B_FZD1_LRP5	Wnt7b - (Fzd1+Lrp5)	WNT	Secreted Signaling	KEGG: mmu04310; PMID: 23209147
lowerIM-TL_5	OM-CD_4	Wnt7b	FZD1_LRP5	1.65153751835409e-05	0	WNT7B_FZD1_LRP5	Wnt7b - (Fzd1+Lrp5)	WNT	Secreted Signaling	KEGG: mmu04310; PMID: 23209147
IM-ATL_0	OM-CD_4	Wnt7b	FZD1_LRP5	2.66779589490129e-05	0	WNT7B_FZD1_LRP5	Wnt7b - (Fzd1+Lrp5)	WNT	Secreted Signaling	KEGG: mmu04310; PMID: 23209147
InjuredCD_5	myoFib_0	Wnt7b	FZD2_LRP5	1.95964673442256e-05	0	WNT7B_FZD2_LRP5	Wnt7b - (Fzd2+Lrp5)	WNT	Secreted Signaling	KEGG: mmu04310; PMID: 23209147
deepIM-CD_0	myoFib_0	Wnt7b	FZD2_LRP5	2.87185458805346e-05	0	WNT7B_FZD2_LRP5	Wnt7b - (Fzd2+Lrp5)	WNT	Secreted Signaling	KEGG: mmu04310; PMID: 23209147
IM-CD_2	myoFib_0	Wnt7b	FZD2_LRP5	4.70077965059441e-06	0	WNT7B_FZD2_LRP5	Wnt7b - (Fzd2+Lrp5)	WNT	Secreted Signaling	KEGG: mmu04310; PMID: 23209147
OM-CD_4	myoFib_0	Wnt7b	FZD2_LRP5	1.34469428350432e-05	0	WNT7B_FZD2_LRP5	Wnt7b - (Fzd2+Lrp5)	WNT	Secreted Signaling	KEGG: mmu04310; PMID: 23209147
injuredLOH_4	myoFib_0	Wnt7b	FZD2_LRP5	1.54077102996468e-05	0	WNT7B_FZD2_LRP5	Wnt7b - (Fzd2+Lrp5)	WNT	Secreted Signaling	KEGG: mmu04310; PMID: 23209147
ISOM-TAL_6	myoFib_0	Wnt7b	FZD2_LRP5	1.02314129290178e-05	0	WNT7B_FZD2_LRP5	Wnt7b - (Fzd2+Lrp5)	WNT	Secreted Signaling	KEGG: mmu04310; PMID: 23209147
ISOM-cDTL_7	myoFib_0	Wnt7b	FZD2_LRP5	6.32707320303481e-06	0	WNT7B_FZD2_LRP5	Wnt7b - (Fzd2+Lrp5)	WNT	Secreted Signaling	KEGG: mmu04310; PMID: 23209147
ISOM-jDTL_8	myoFib_0	Wnt7b	FZD2_LRP5	4.53224861709866e-06	0	WNT7B_FZD2_LRP5	Wnt7b - (Fzd2+Lrp5)	WNT	Secreted Signaling	KEGG: mmu04310; PMID: 23209147
upperIM-jDTL_1	myoFib_0	Wnt7b	FZD2_LRP5	1.69913433423991e-05	0	WNT7B_FZD2_LRP5	Wnt7b - (Fzd2+Lrp5)	WNT	Secreted Signaling	KEGG: mmu04310; PMID: 23209147
lowerIM-TL_5	myoFib_0	Wnt7b	FZD2_LRP5	9.86175182267152e-06	0	WNT7B_FZD2_LRP5	Wnt7b - (Fzd2+Lrp5)	WNT	Secreted Signaling	KEGG: mmu04310; PMID: 23209147
IM-ATL_0	myoFib_0	Wnt7b	FZD2_LRP5	1.59295066225021e-05	0	WNT7B_FZD2_LRP5	Wnt7b - (Fzd2+Lrp5)	WNT	Secreted Signaling	KEGG: mmu04310; PMID: 23209147
InjuredCD_5	InjuredCD_5	Wnt7b	FZD4_LRP5	5.05965714574568e-05	0	WNT7B_FZD4_LRP5	Wnt7b - (Fzd4+Lrp5)	WNT	Secreted Signaling	KEGG: mmu04310; PMID: 23209147
deepIM-CD_0	InjuredCD_5	Wnt7b	FZD4_LRP5	7.37719203441079e-05	0	WNT7B_FZD4_LRP5	Wnt7b - (Fzd4+Lrp5)	WNT	Secreted Signaling	KEGG: mmu04310; PMID: 23209147
IM-CD_2	InjuredCD_5	Wnt7b	FZD4_LRP5	1.21837583138265e-05	0	WNT7B_FZD4_LRP5	Wnt7b - (Fzd4+Lrp5)	WNT	Secreted Signaling	KEGG: mmu04310; PMID: 23209147
OM-CD_4	InjuredCD_5	Wnt7b	FZD4_LRP5	3.4780682583642e-05	0	WNT7B_FZD4_LRP5	Wnt7b - (Fzd4+Lrp5)	WNT	Secreted Signaling	KEGG: mmu04310; PMID: 23209147
injuredLOH_4	InjuredCD_5	Wnt7b	FZD4_LRP5	3.99589029859917e-05	0	WNT7B_FZD4_LRP5	Wnt7b - (Fzd4+Lrp5)	WNT	Secreted Signaling	KEGG: mmu04310; PMID: 23209147
ISOM-TAL_6	InjuredCD_5	Wnt7b	FZD4_LRP5	2.64429642675075e-05	0	WNT7B_FZD4_LRP5	Wnt7b - (Fzd4+Lrp5)	WNT	Secreted Signaling	KEGG: mmu04310; PMID: 23209147
ISOM-cDTL_7	InjuredCD_5	Wnt7b	FZD4_LRP5	1.64015265745793e-05	0	WNT7B_FZD4_LRP5	Wnt7b - (Fzd4+Lrp5)	WNT	Secreted Signaling	KEGG: mmu04310; PMID: 23209147
upperIM-jDTL_1	InjuredCD_5	Wnt7b	FZD4_LRP5	4.38079254205794e-05	0	WNT7B_FZD4_LRP5	Wnt7b - (Fzd4+Lrp5)	WNT	Secreted Signaling	KEGG: mmu04310; PMID: 23209147
lowerIM-TL_5	InjuredCD_5	Wnt7b	FZD4_LRP5	2.54258826457009e-05	0	WNT7B_FZD4_LRP5	Wnt7b - (Fzd4+Lrp5)	WNT	Secreted Signaling	KEGG: mmu04310; PMID: 23209147
IM-ATL_0	InjuredCD_5	Wnt7b	FZD4_LRP5	4.10849696808633e-05	0	WNT7B_FZD4_LRP5	Wnt7b - (Fzd4+Lrp5)	WNT	Secreted Signaling	KEGG: mmu04310; PMID: 23209147
InjuredCD_5	deepIM-CD_0	Wnt7b	FZD4_LRP5	2.28511511316809e-05	0	WNT7B_FZD4_LRP5	Wnt7b - (Fzd4+Lrp5)	WNT	Secreted Signaling	KEGG: mmu04310; PMID: 23209147
deepIM-CD_0	deepIM-CD_0	Wnt7b	FZD4_LRP5	3.35435796775111e-05	0	WNT7B_FZD4_LRP5	Wnt7b - (Fzd4+Lrp5)	WNT	Secreted Signaling	KEGG: mmu04310; PMID: 23209147
OM-CD_4	deepIM-CD_0	Wnt7b	FZD4_LRP5	1.567131395369e-05	0	WNT7B_FZD4_LRP5	Wnt7b - (Fzd4+Lrp5)	WNT	Secreted Signaling	KEGG: mmu04310; PMID: 23209147
ISOM-TAL_6	deepIM-CD_0	Wnt7b	FZD4_LRP5	1.1926882036231e-05	0	WNT7B_FZD4_LRP5	Wnt7b - (Fzd4+Lrp5)	WNT	Secreted Signaling	KEGG: mmu04310; PMID: 23209147
upperIM-jDTL_1	deepIM-CD_0	Wnt7b	FZD4_LRP5	1.98224630096242e-05	0	WNT7B_FZD4_LRP5	Wnt7b - (Fzd4+Lrp5)	WNT	Secreted Signaling	KEGG: mmu04310; PMID: 23209147
lowerIM-TL_5	deepIM-CD_0	Wnt7b	FZD4_LRP5	1.15049554018681e-05	0	WNT7B_FZD4_LRP5	Wnt7b - (Fzd4+Lrp5)	WNT	Secreted Signaling	KEGG: mmu04310; PMID: 23209147
IM-ATL_0	deepIM-CD_0	Wnt7b	FZD4_LRP5	1.85815498879928e-05	0	WNT7B_FZD4_LRP5	Wnt7b - (Fzd4+Lrp5)	WNT	Secreted Signaling	KEGG: mmu04310; PMID: 23209147
InjuredCD_5	OM-CD_4	Wnt7b	FZD4_LRP5	0.000104889	0	WNT7B_FZD4_LRP5	Wnt7b - (Fzd4+Lrp5)	WNT	Secreted Signaling	KEGG: mmu04310; PMID: 23209147
deepIM-CD_0	OM-CD_4	Wnt7b	FZD4_LRP5	0.000150235	0	WNT7B_FZD4_LRP5	Wnt7b - (Fzd4+Lrp5)	WNT	Secreted Signaling	KEGG: mmu04310; PMID: 23209147
IM-CD_2	OM-CD_4	Wnt7b	FZD4_LRP5	2.56051901721366e-05	0	WNT7B_FZD4_LRP5	Wnt7b - (Fzd4+Lrp5)	WNT	Secreted Signaling	KEGG: mmu04310; PMID: 23209147
OM-CD_4	OM-CD_4	Wnt7b	FZD4_LRP5	7.25569476300842e-05	0	WNT7B_FZD4_LRP5	Wnt7b - (Fzd4+Lrp5)	WNT	Secreted Signaling	KEGG: mmu04310; PMID: 23209147
injuredLOH_4	OM-CD_4	Wnt7b	FZD4_LRP5	8.41608338272782e-05	0	WNT7B_FZD4_LRP5	Wnt7b - (Fzd4+Lrp5)	WNT	Secreted Signaling	KEGG: mmu04310; PMID: 23209147
ISOM-TAL_6	OM-CD_4	Wnt7b	FZD4_LRP5	5.50102350980139e-05	0	WNT7B_FZD4_LRP5	Wnt7b - (Fzd4+Lrp5)	WNT	Secreted Signaling	KEGG: mmu04310; PMID: 23209147
ISOM-cDTL_7	OM-CD_4	Wnt7b	FZD4_LRP5	3.4489159787888e-05	0	WNT7B_FZD4_LRP5	Wnt7b - (Fzd4+Lrp5)	WNT	Secreted Signaling	KEGG: mmu04310; PMID: 23209147
ISOM-jDTL_8	OM-CD_4	Wnt7b	FZD4_LRP5	2.47802949275445e-05	0	WNT7B_FZD4_LRP5	Wnt7b - (Fzd4+Lrp5)	WNT	Secreted Signaling	KEGG: mmu04310; PMID: 23209147
upperIM-jDTL_1	OM-CD_4	Wnt7b	FZD4_LRP5	9.0361948231785e-05	0	WNT7B_FZD4_LRP5	Wnt7b - (Fzd4+Lrp5)	WNT	Secreted Signaling	KEGG: mmu04310; PMID: 23209147
lowerIM-TL_5	OM-CD_4	Wnt7b	FZD4_LRP5	5.2444314071378e-05	0	WNT7B_FZD4_LRP5	Wnt7b - (Fzd4+Lrp5)	WNT	Secreted Signaling	KEGG: mmu04310; PMID: 23209147
IM-ATL_0	OM-CD_4	Wnt7b	FZD4_LRP5	8.48520205967202e-05	0	WNT7B_FZD4_LRP5	Wnt7b - (Fzd4+Lrp5)	WNT	Secreted Signaling	KEGG: mmu04310; PMID: 23209147
InjuredCD_5	injuredLOH_4	Wnt7b	FZD4_LRP5	0.000172668	0	WNT7B_FZD4_LRP5	Wnt7b - (Fzd4+Lrp5)	WNT	Secreted Signaling	KEGG: mmu04310; PMID: 23209147
deepIM-CD_0	injuredLOH_4	Wnt7b	FZD4_LRP5	0.000250182	0	WNT7B_FZD4_LRP5	Wnt7b - (Fzd4+Lrp5)	WNT	Secreted Signaling	KEGG: mmu04310; PMID: 23209147
IM-CD_2	injuredLOH_4	Wnt7b	FZD4_LRP5	4.17776898188763e-05	0	WNT7B_FZD4_LRP5	Wnt7b - (Fzd4+Lrp5)	WNT	Secreted Signaling	KEGG: mmu04310; PMID: 23209147
OM-CD_4	injuredLOH_4	Wnt7b	FZD4_LRP5	0.000118955	0	WNT7B_FZD4_LRP5	Wnt7b - (Fzd4+Lrp5)	WNT	Secreted Signaling	KEGG: mmu04310; PMID: 23209147
injuredLOH_4	injuredLOH_4	Wnt7b	FZD4_LRP5	0.000137122	0	WNT7B_FZD4_LRP5	Wnt7b - (Fzd4+Lrp5)	WNT	Secreted Signaling	KEGG: mmu04310; PMID: 23209147
ISOM-TAL_6	injuredLOH_4	Wnt7b	FZD4_LRP5	9.03512598265395e-05	0	WNT7B_FZD4_LRP5	Wnt7b - (Fzd4+Lrp5)	WNT	Secreted Signaling	KEGG: mmu04310; PMID: 23209147
ISOM-cDTL_7	injuredLOH_4	Wnt7b	FZD4_LRP5	5.62515968398634e-05	0	WNT7B_FZD4_LRP5	Wnt7b - (Fzd4+Lrp5)	WNT	Secreted Signaling	KEGG: mmu04310; PMID: 23209147
ISOM-jDTL_8	injuredLOH_4	Wnt7b	FZD4_LRP5	4.03541230360773e-05	0	WNT7B_FZD4_LRP5	Wnt7b - (Fzd4+Lrp5)	WNT	Secreted Signaling	KEGG: mmu04310; PMID: 23209147
upperIM-jDTL_1	injuredLOH_4	Wnt7b	FZD4_LRP5	0.000149238	0	WNT7B_FZD4_LRP5	Wnt7b - (Fzd4+Lrp5)	WNT	Secreted Signaling	KEGG: mmu04310; PMID: 23209147
lowerIM-TL_5	injuredLOH_4	Wnt7b	FZD4_LRP5	8.66159925375626e-05	0	WNT7B_FZD4_LRP5	Wnt7b - (Fzd4+Lrp5)	WNT	Secreted Signaling	KEGG: mmu04310; PMID: 23209147
IM-ATL_0	injuredLOH_4	Wnt7b	FZD4_LRP5	0.000140023	0	WNT7B_FZD4_LRP5	Wnt7b - (Fzd4+Lrp5)	WNT	Secreted Signaling	KEGG: mmu04310; PMID: 23209147
InjuredCD_5	ISOM-TAL_6	Wnt7b	FZD4_LRP5	7.61860014170059e-05	0	WNT7B_FZD4_LRP5	Wnt7b - (Fzd4+Lrp5)	WNT	Secreted Signaling	KEGG: mmu04310; PMID: 23209147
deepIM-CD_0	ISOM-TAL_6	Wnt7b	FZD4_LRP5	0.000108742	0	WNT7B_FZD4_LRP5	Wnt7b - (Fzd4+Lrp5)	WNT	Secreted Signaling	KEGG: mmu04310; PMID: 23209147
IM-CD_2	ISOM-TAL_6	Wnt7b	FZD4_LRP5	1.86494847409202e-05	0	WNT7B_FZD4_LRP5	Wnt7b - (Fzd4+Lrp5)	WNT	Secreted Signaling	KEGG: mmu04310; PMID: 23209147
OM-CD_4	ISOM-TAL_6	Wnt7b	FZD4_LRP5	5.27681046911907e-05	0	WNT7B_FZD4_LRP5	Wnt7b - (Fzd4+Lrp5)	WNT	Secreted Signaling	KEGG: mmu04310; PMID: 23209147
injuredLOH_4	ISOM-TAL_6	Wnt7b	FZD4_LRP5	6.13255492674242e-05	0	WNT7B_FZD4_LRP5	Wnt7b - (Fzd4+Lrp5)	WNT	Secreted Signaling	KEGG: mmu04310; PMID: 23209147
ISOM-TAL_6	ISOM-TAL_6	Wnt7b	FZD4_LRP5	3.99847161146879e-05	0	WNT7B_FZD4_LRP5	Wnt7b - (Fzd4+Lrp5)	WNT	Secreted Signaling	KEGG: mmu04310; PMID: 23209147
ISOM-cDTL_7	ISOM-TAL_6	Wnt7b	FZD4_LRP5	2.51230531834383e-05	0	WNT7B_FZD4_LRP5	Wnt7b - (Fzd4+Lrp5)	WNT	Secreted Signaling	KEGG: mmu04310; PMID: 23209147
ISOM-jDTL_8	ISOM-TAL_6	Wnt7b	FZD4_LRP5	1.80594617228644e-05	0	WNT7B_FZD4_LRP5	Wnt7b - (Fzd4+Lrp5)	WNT	Secreted Signaling	KEGG: mmu04310; PMID: 23209147
upperIM-jDTL_1	ISOM-TAL_6	Wnt7b	FZD4_LRP5	6.55691544808831e-05	0	WNT7B_FZD4_LRP5	Wnt7b - (Fzd4+Lrp5)	WNT	Secreted Signaling	KEGG: mmu04310; PMID: 23209147
lowerIM-TL_5	ISOM-TAL_6	Wnt7b	FZD4_LRP5	3.80548769986373e-05	0	WNT7B_FZD4_LRP5	Wnt7b - (Fzd4+Lrp5)	WNT	Secreted Signaling	KEGG: mmu04310; PMID: 23209147
IM-ATL_0	ISOM-TAL_6	Wnt7b	FZD4_LRP5	6.15863477044968e-05	0	WNT7B_FZD4_LRP5	Wnt7b - (Fzd4+Lrp5)	WNT	Secreted Signaling	KEGG: mmu04310; PMID: 23209147
InjuredCD_5	ISOM-cDTL_7	Wnt7b	FZD4_LRP5	6.62712985377342e-05	0	WNT7B_FZD4_LRP5	Wnt7b - (Fzd4+Lrp5)	WNT	Secreted Signaling	KEGG: mmu04310; PMID: 23209147
deepIM-CD_0	ISOM-cDTL_7	Wnt7b	FZD4_LRP5	9.57675421894284e-05	0	WNT7B_FZD4_LRP5	Wnt7b - (Fzd4+Lrp5)	WNT	Secreted Signaling	KEGG: mmu04310; PMID: 23209147
IM-CD_2	ISOM-cDTL_7	Wnt7b	FZD4_LRP5	1.60672733343407e-05	0	WNT7B_FZD4_LRP5	Wnt7b - (Fzd4+Lrp5)	WNT	Secreted Signaling	KEGG: mmu04310; PMID: 23209147
OM-CD_4	ISOM-cDTL_7	Wnt7b	FZD4_LRP5	4.56988775121626e-05	0	WNT7B_FZD4_LRP5	Wnt7b - (Fzd4+Lrp5)	WNT	Secreted Signaling	KEGG: mmu04310; PMID: 23209147
injuredLOH_4	ISOM-cDTL_7	Wnt7b	FZD4_LRP5	5.27527861991711e-05	0	WNT7B_FZD4_LRP5	Wnt7b - (Fzd4+Lrp5)	WNT	Secreted Signaling	KEGG: mmu04310; PMID: 23209147
ISOM-TAL_6	ISOM-cDTL_7	Wnt7b	FZD4_LRP5	3.4695713357374e-05	0	WNT7B_FZD4_LRP5	Wnt7b - (Fzd4+Lrp5)	WNT	Secreted Signaling	KEGG: mmu04310; PMID: 23209147
ISOM-cDTL_7	ISOM-cDTL_7	Wnt7b	FZD4_LRP5	2.16356522948476e-05	0	WNT7B_FZD4_LRP5	Wnt7b - (Fzd4+Lrp5)	WNT	Secreted Signaling	KEGG: mmu04310; PMID: 23209147
ISOM-jDTL_8	ISOM-cDTL_7	Wnt7b	FZD4_LRP5	1.5526574690125e-05	0	WNT7B_FZD4_LRP5	Wnt7b - (Fzd4+Lrp5)	WNT	Secreted Signaling	KEGG: mmu04310; PMID: 23209147
upperIM-jDTL_1	ISOM-cDTL_7	Wnt7b	FZD4_LRP5	5.72359776472719e-05	0	WNT7B_FZD4_LRP5	Wnt7b - (Fzd4+Lrp5)	WNT	Secreted Signaling	KEGG: mmu04310; PMID: 23209147
lowerIM-TL_5	ISOM-cDTL_7	Wnt7b	FZD4_LRP5	3.32190481612521e-05	0	WNT7B_FZD4_LRP5	Wnt7b - (Fzd4+Lrp5)	WNT	Secreted Signaling	KEGG: mmu04310; PMID: 23209147
IM-ATL_0	ISOM-cDTL_7	Wnt7b	FZD4_LRP5	5.37121951532095e-05	0	WNT7B_FZD4_LRP5	Wnt7b - (Fzd4+Lrp5)	WNT	Secreted Signaling	KEGG: mmu04310; PMID: 23209147
InjuredCD_5	ISOM-jDTL_8	Wnt7b	FZD4_LRP5	2.05860109997665e-05	0	WNT7B_FZD4_LRP5	Wnt7b - (Fzd4+Lrp5)	WNT	Secreted Signaling	KEGG: mmu04310; PMID: 23209147
deepIM-CD_0	ISOM-jDTL_8	Wnt7b	FZD4_LRP5	3.02299092742352e-05	0	WNT7B_FZD4_LRP5	Wnt7b - (Fzd4+Lrp5)	WNT	Secreted Signaling	KEGG: mmu04310; PMID: 23209147
OM-CD_4	ISOM-jDTL_8	Wnt7b	FZD4_LRP5	1.41160435567811e-05	0	WNT7B_FZD4_LRP5	Wnt7b - (Fzd4+Lrp5)	WNT	Secreted Signaling	KEGG: mmu04310; PMID: 23209147
ISOM-TAL_6	ISOM-jDTL_8	Wnt7b	FZD4_LRP5	1.07438369206913e-05	0	WNT7B_FZD4_LRP5	Wnt7b - (Fzd4+Lrp5)	WNT	Secreted Signaling	KEGG: mmu04310; PMID: 23209147
upperIM-jDTL_1	ISOM-jDTL_8	Wnt7b	FZD4_LRP5	1.78594133155278e-05	0	WNT7B_FZD4_LRP5	Wnt7b - (Fzd4+Lrp5)	WNT	Secreted Signaling	KEGG: mmu04310; PMID: 23209147
lowerIM-TL_5	ISOM-jDTL_8	Wnt7b	FZD4_LRP5	1.0365606844325e-05	0	WNT7B_FZD4_LRP5	Wnt7b - (Fzd4+Lrp5)	WNT	Secreted Signaling	KEGG: mmu04310; PMID: 23209147
IM-ATL_0	ISOM-jDTL_8	Wnt7b	FZD4_LRP5	1.6740948231536e-05	0	WNT7B_FZD4_LRP5	Wnt7b - (Fzd4+Lrp5)	WNT	Secreted Signaling	KEGG: mmu04310; PMID: 23209147
InjuredCD_5	Endo_a	Wnt7b	FZD4_LRP5	0.00020065	0	WNT7B_FZD4_LRP5	Wnt7b - (Fzd4+Lrp5)	WNT	Secreted Signaling	KEGG: mmu04310; PMID: 23209147
deepIM-CD_0	Endo_a	Wnt7b	FZD4_LRP5	0.000291187	0	WNT7B_FZD4_LRP5	Wnt7b - (Fzd4+Lrp5)	WNT	Secreted Signaling	KEGG: mmu04310; PMID: 23209147
IM-CD_2	Endo_a	Wnt7b	FZD4_LRP5	4.84895458073605e-05	0	WNT7B_FZD4_LRP5	Wnt7b - (Fzd4+Lrp5)	WNT	Secreted Signaling	KEGG: mmu04310; PMID: 23209147
OM-CD_4	Endo_a	Wnt7b	FZD4_LRP5	0.000138157	0	WNT7B_FZD4_LRP5	Wnt7b - (Fzd4+Lrp5)	WNT	Secreted Signaling	KEGG: mmu04310; PMID: 23209147
injuredLOH_4	Endo_a	Wnt7b	FZD4_LRP5	0.000159121	0	WNT7B_FZD4_LRP5	Wnt7b - (Fzd4+Lrp5)	WNT	Secreted Signaling	KEGG: mmu04310; PMID: 23209147
ISOM-TAL_6	Endo_a	Wnt7b	FZD4_LRP5	0.000104961	0	WNT7B_FZD4_LRP5	Wnt7b - (Fzd4+Lrp5)	WNT	Secreted Signaling	KEGG: mmu04310; PMID: 23209147
ISOM-cDTL_7	Endo_a	Wnt7b	FZD4_LRP5	6.52854418018955e-05	0	WNT7B_FZD4_LRP5	Wnt7b - (Fzd4+Lrp5)	WNT	Secreted Signaling	KEGG: mmu04310; PMID: 23209147
ISOM-jDTL_8	Endo_a	Wnt7b	FZD4_LRP5	4.68251077321617e-05	0	WNT7B_FZD4_LRP5	Wnt7b - (Fzd4+Lrp5)	WNT	Secreted Signaling	KEGG: mmu04310; PMID: 23209147
upperIM-jDTL_1	Endo_a	Wnt7b	FZD4_LRP5	0.000173501	0	WNT7B_FZD4_LRP5	Wnt7b - (Fzd4+Lrp5)	WNT	Secreted Signaling	KEGG: mmu04310; PMID: 23209147
lowerIM-TL_5	Endo_a	Wnt7b	FZD4_LRP5	0.000100698	0	WNT7B_FZD4_LRP5	Wnt7b - (Fzd4+Lrp5)	WNT	Secreted Signaling	KEGG: mmu04310; PMID: 23209147
IM-ATL_0	Endo_a	Wnt7b	FZD4_LRP5	0.00016277	0	WNT7B_FZD4_LRP5	Wnt7b - (Fzd4+Lrp5)	WNT	Secreted Signaling	KEGG: mmu04310; PMID: 23209147
InjuredCD_5	Endo_b	Wnt7b	FZD4_LRP5	6.75707824344161e-06	0	WNT7B_FZD4_LRP5	Wnt7b - (Fzd4+Lrp5)	WNT	Secreted Signaling	KEGG: mmu04310; PMID: 23209147
deepIM-CD_0	Endo_b	Wnt7b	FZD4_LRP5	9.84705855627574e-06	0	WNT7B_FZD4_LRP5	Wnt7b - (Fzd4+Lrp5)	WNT	Secreted Signaling	KEGG: mmu04310; PMID: 23209147
IM-CD_2	Endo_b	Wnt7b	FZD4_LRP5	1.62774920705646e-06	0	WNT7B_FZD4_LRP5	Wnt7b - (Fzd4+Lrp5)	WNT	Secreted Signaling	KEGG: mmu04310; PMID: 23209147
OM-CD_4	Endo_b	Wnt7b	FZD4_LRP5	4.64572728540739e-06	0	WNT7B_FZD4_LRP5	Wnt7b - (Fzd4+Lrp5)	WNT	Secreted Signaling	KEGG: mmu04310; PMID: 23209147
ISOM-TAL_6	Endo_b	Wnt7b	FZD4_LRP5	3.53176218302699e-06	0	WNT7B_FZD4_LRP5	Wnt7b - (Fzd4+Lrp5)	WNT	Secreted Signaling	KEGG: mmu04310; PMID: 23209147
ISOM-cDTL_7	Endo_b	Wnt7b	FZD4_LRP5	2.19127847566109e-06	0	WNT7B_FZD4_LRP5	Wnt7b - (Fzd4+Lrp5)	WNT	Secreted Signaling	KEGG: mmu04310; PMID: 23209147
upperIM-jDTL_1	Endo_b	Wnt7b	FZD4_LRP5	5.84962894901791e-06	0	WNT7B_FZD4_LRP5	Wnt7b - (Fzd4+Lrp5)	WNT	Secreted Signaling	KEGG: mmu04310; PMID: 23209147
lowerIM-TL_5	Endo_b	Wnt7b	FZD4_LRP5	3.39509059968485e-06	0	WNT7B_FZD4_LRP5	Wnt7b - (Fzd4+Lrp5)	WNT	Secreted Signaling	KEGG: mmu04310; PMID: 23209147
IM-ATL_0	Endo_b	Wnt7b	FZD4_LRP5	5.48623315228763e-06	0	WNT7B_FZD4_LRP5	Wnt7b - (Fzd4+Lrp5)	WNT	Secreted Signaling	KEGG: mmu04310; PMID: 23209147
InjuredCD_5	deepIM-CD_0	Wnt7b	FZD5_LRP5	1.99590125109111e-05	0	WNT7B_FZD5_LRP5	Wnt7b - (Fzd5+Lrp5)	WNT	Secreted Signaling	KEGG: mmu04310; PMID: 23209147
deepIM-CD_0	deepIM-CD_0	Wnt7b	FZD5_LRP5	2.93284734000536e-05	0	WNT7B_FZD5_LRP5	Wnt7b - (Fzd5+Lrp5)	WNT	Secreted Signaling	KEGG: mmu04310; PMID: 23209147
IM-CD_2	deepIM-CD_0	Wnt7b	FZD5_LRP5	4.77814229608483e-06	0	WNT7B_FZD5_LRP5	Wnt7b - (Fzd5+Lrp5)	WNT	Secreted Signaling	KEGG: mmu04310; PMID: 23209147
OM-CD_4	deepIM-CD_0	Wnt7b	FZD5_LRP5	1.36829890579449e-05	0	WNT7B_FZD5_LRP5	Wnt7b - (Fzd5+Lrp5)	WNT	Secreted Signaling	KEGG: mmu04310; PMID: 23209147
injuredLOH_4	deepIM-CD_0	Wnt7b	FZD5_LRP5	1.56563203438049e-05	0	WNT7B_FZD5_LRP5	Wnt7b - (Fzd5+Lrp5)	WNT	Secreted Signaling	KEGG: mmu04310; PMID: 23209147
ISOM-TAL_6	deepIM-CD_0	Wnt7b	FZD5_LRP5	1.04152797727439e-05	0	WNT7B_FZD5_LRP5	Wnt7b - (Fzd5+Lrp5)	WNT	Secreted Signaling	KEGG: mmu04310; PMID: 23209147
ISOM-cDTL_7	deepIM-CD_0	Wnt7b	FZD5_LRP5	6.43065992261008e-06	0	WNT7B_FZD5_LRP5	Wnt7b - (Fzd5+Lrp5)	WNT	Secreted Signaling	KEGG: mmu04310; PMID: 23209147
ISOM-jDTL_8	deepIM-CD_0	Wnt7b	FZD5_LRP5	4.60487364721879e-06	0	WNT7B_FZD5_LRP5	Wnt7b - (Fzd5+Lrp5)	WNT	Secreted Signaling	KEGG: mmu04310; PMID: 23209147
upperIM-jDTL_1	deepIM-CD_0	Wnt7b	FZD5_LRP5	1.73186302886084e-05	0	WNT7B_FZD5_LRP5	Wnt7b - (Fzd5+Lrp5)	WNT	Secreted Signaling	KEGG: mmu04310; PMID: 23209147
lowerIM-TL_5	deepIM-CD_0	Wnt7b	FZD5_LRP5	1.00517452206552e-05	0	WNT7B_FZD5_LRP5	Wnt7b - (Fzd5+Lrp5)	WNT	Secreted Signaling	KEGG: mmu04310; PMID: 23209147
IM-ATL_0	deepIM-CD_0	Wnt7b	FZD5_LRP5	1.62332833670623e-05	0	WNT7B_FZD5_LRP5	Wnt7b - (Fzd5+Lrp5)	WNT	Secreted Signaling	KEGG: mmu04310; PMID: 23209147
InjuredCD_5	ISOM-TAL_6	Wnt7b	FZD5_LRP5	2.04882767331872e-05	0	WNT7B_FZD5_LRP5	Wnt7b - (Fzd5+Lrp5)	WNT	Secreted Signaling	KEGG: mmu04310; PMID: 23209147
deepIM-CD_0	ISOM-TAL_6	Wnt7b	FZD5_LRP5	3.00246455649213e-05	0	WNT7B_FZD5_LRP5	Wnt7b - (Fzd5+Lrp5)	WNT	Secreted Signaling	KEGG: mmu04310; PMID: 23209147
IM-CD_2	ISOM-TAL_6	Wnt7b	FZD5_LRP5	4.91480946430823e-06	0	WNT7B_FZD5_LRP5	Wnt7b - (Fzd5+Lrp5)	WNT	Secreted Signaling	KEGG: mmu04310; PMID: 23209147
OM-CD_4	ISOM-TAL_6	Wnt7b	FZD5_LRP5	1.40590325408279e-05	0	WNT7B_FZD5_LRP5	Wnt7b - (Fzd5+Lrp5)	WNT	Secreted Signaling	KEGG: mmu04310; PMID: 23209147
injuredLOH_4	ISOM-TAL_6	Wnt7b	FZD5_LRP5	1.61092878215181e-05	0	WNT7B_FZD5_LRP5	Wnt7b - (Fzd5+Lrp5)	WNT	Secreted Signaling	KEGG: mmu04310; PMID: 23209147
ISOM-TAL_6	ISOM-TAL_6	Wnt7b	FZD5_LRP5	1.06970893755194e-05	0	WNT7B_FZD5_LRP5	Wnt7b - (Fzd5+Lrp5)	WNT	Secreted Signaling	KEGG: mmu04310; PMID: 23209147
ISOM-cDTL_7	ISOM-TAL_6	Wnt7b	FZD5_LRP5	6.61515514818286e-06	0	WNT7B_FZD5_LRP5	Wnt7b - (Fzd5+Lrp5)	WNT	Secreted Signaling	KEGG: mmu04310; PMID: 23209147
ISOM-jDTL_8	ISOM-TAL_6	Wnt7b	FZD5_LRP5	4.7386263175287e-06	0	WNT7B_FZD5_LRP5	Wnt7b - (Fzd5+Lrp5)	WNT	Secreted Signaling	KEGG: mmu04310; PMID: 23209147
upperIM-jDTL_1	ISOM-TAL_6	Wnt7b	FZD5_LRP5	1.77644578951245e-05	0	WNT7B_FZD5_LRP5	Wnt7b - (Fzd5+Lrp5)	WNT	Secreted Signaling	KEGG: mmu04310; PMID: 23209147
lowerIM-TL_5	ISOM-TAL_6	Wnt7b	FZD5_LRP5	1.03104660315266e-05	0	WNT7B_FZD5_LRP5	Wnt7b - (Fzd5+Lrp5)	WNT	Secreted Signaling	KEGG: mmu04310; PMID: 23209147
IM-ATL_0	ISOM-TAL_6	Wnt7b	FZD5_LRP5	1.66543399218985e-05	0	WNT7B_FZD5_LRP5	Wnt7b - (Fzd5+Lrp5)	WNT	Secreted Signaling	KEGG: mmu04310; PMID: 23209147
InjuredCD_5	InjuredCD_5	Wnt7b	FZD6_LRP5	4.73361591150776e-05	0	WNT7B_FZD6_LRP5	Wnt7b - (Fzd6+Lrp5)	WNT	Secreted Signaling	KEGG: mmu04310; PMID: 23209147
deepIM-CD_0	InjuredCD_5	Wnt7b	FZD6_LRP5	6.90841571231542e-05	0	WNT7B_FZD6_LRP5	Wnt7b - (Fzd6+Lrp5)	WNT	Secreted Signaling	KEGG: mmu04310; PMID: 23209147
IM-CD_2	InjuredCD_5	Wnt7b	FZD6_LRP5	1.13904045636839e-05	0	WNT7B_FZD6_LRP5	Wnt7b - (Fzd6+Lrp5)	WNT	Secreted Signaling	KEGG: mmu04310; PMID: 23209147
OM-CD_4	InjuredCD_5	Wnt7b	FZD6_LRP5	3.25285681270047e-05	0	WNT7B_FZD6_LRP5	Wnt7b - (Fzd6+Lrp5)	WNT	Secreted Signaling	KEGG: mmu04310; PMID: 23209147
injuredLOH_4	InjuredCD_5	Wnt7b	FZD6_LRP5	3.73526676697474e-05	0	WNT7B_FZD6_LRP5	Wnt7b - (Fzd6+Lrp5)	WNT	Secreted Signaling	KEGG: mmu04310; PMID: 23209147
ISOM-TAL_6	InjuredCD_5	Wnt7b	FZD6_LRP5	2.47343767449604e-05	0	WNT7B_FZD6_LRP5	Wnt7b - (Fzd6+Lrp5)	WNT	Secreted Signaling	KEGG: mmu04310; PMID: 23209147
ISOM-cDTL_7	InjuredCD_5	Wnt7b	FZD6_LRP5	1.5333063693823e-05	0	WNT7B_FZD6_LRP5	Wnt7b - (Fzd6+Lrp5)	WNT	Secreted Signaling	KEGG: mmu04310; PMID: 23209147
ISOM-jDTL_8	InjuredCD_5	Wnt7b	FZD6_LRP5	1.09893350255765e-05	0	WNT7B_FZD6_LRP5	Wnt7b - (Fzd6+Lrp5)	WNT	Secreted Signaling	KEGG: mmu04310; PMID: 23209147
upperIM-jDTL_1	InjuredCD_5	Wnt7b	FZD6_LRP5	4.09959334793134e-05	0	WNT7B_FZD6_LRP5	Wnt7b - (Fzd6+Lrp5)	WNT	Secreted Signaling	KEGG: mmu04310; PMID: 23209147
lowerIM-TL_5	InjuredCD_5	Wnt7b	FZD6_LRP5	2.37938486370505e-05	0	WNT7B_FZD6_LRP5	Wnt7b - (Fzd6+Lrp5)	WNT	Secreted Signaling	KEGG: mmu04310; PMID: 23209147
IM-ATL_0	InjuredCD_5	Wnt7b	FZD6_LRP5	3.84451738852217e-05	0	WNT7B_FZD6_LRP5	Wnt7b - (Fzd6+Lrp5)	WNT	Secreted Signaling	KEGG: mmu04310; PMID: 23209147
InjuredCD_5	deepIM-CD_0	Wnt7b	FZD6_LRP5	3.42380907828156e-05	0	WNT7B_FZD6_LRP5	Wnt7b - (Fzd6+Lrp5)	WNT	Secreted Signaling	KEGG: mmu04310; PMID: 23209147
deepIM-CD_0	deepIM-CD_0	Wnt7b	FZD6_LRP5	5.00549732935049e-05	0	WNT7B_FZD6_LRP5	Wnt7b - (Fzd6+Lrp5)	WNT	Secreted Signaling	KEGG: mmu04310; PMID: 23209147
IM-CD_2	deepIM-CD_0	Wnt7b	FZD6_LRP5	8.22788777152608e-06	0	WNT7B_FZD6_LRP5	Wnt7b - (Fzd6+Lrp5)	WNT	Secreted Signaling	KEGG: mmu04310; PMID: 23209147
OM-CD_4	deepIM-CD_0	Wnt7b	FZD6_LRP5	2.35136065791053e-05	0	WNT7B_FZD6_LRP5	Wnt7b - (Fzd6+Lrp5)	WNT	Secreted Signaling	KEGG: mmu04310; PMID: 23209147
injuredLOH_4	deepIM-CD_0	Wnt7b	FZD6_LRP5	2.69762120322708e-05	0	WNT7B_FZD6_LRP5	Wnt7b - (Fzd6+Lrp5)	WNT	Secreted Signaling	KEGG: mmu04310; PMID: 23209147
ISOM-TAL_6	deepIM-CD_0	Wnt7b	FZD6_LRP5	1.78842566851002e-05	0	WNT7B_FZD6_LRP5	Wnt7b - (Fzd6+Lrp5)	WNT	Secreted Signaling	KEGG: mmu04310; PMID: 23209147
ISOM-cDTL_7	deepIM-CD_0	Wnt7b	FZD6_LRP5	1.10752698916857e-05	0	WNT7B_FZD6_LRP5	Wnt7b - (Fzd6+Lrp5)	WNT	Secreted Signaling	KEGG: mmu04310; PMID: 23209147
ISOM-jDTL_8	deepIM-CD_0	Wnt7b	FZD6_LRP5	7.93596314532508e-06	0	WNT7B_FZD6_LRP5	Wnt7b - (Fzd6+Lrp5)	WNT	Secreted Signaling	KEGG: mmu04310; PMID: 23209147
upperIM-jDTL_1	deepIM-CD_0	Wnt7b	FZD6_LRP5	2.96665770020481e-05	0	WNT7B_FZD6_LRP5	Wnt7b - (Fzd6+Lrp5)	WNT	Secreted Signaling	KEGG: mmu04310; PMID: 23209147
lowerIM-TL_5	deepIM-CD_0	Wnt7b	FZD6_LRP5	1.72183834072943e-05	0	WNT7B_FZD6_LRP5	Wnt7b - (Fzd6+Lrp5)	WNT	Secreted Signaling	KEGG: mmu04310; PMID: 23209147
IM-ATL_0	deepIM-CD_0	Wnt7b	FZD6_LRP5	2.78173395526925e-05	0	WNT7B_FZD6_LRP5	Wnt7b - (Fzd6+Lrp5)	WNT	Secreted Signaling	KEGG: mmu04310; PMID: 23209147
InjuredCD_5	OM-CD_4	Wnt7b	FZD6_LRP5	5.13940111943992e-05	0	WNT7B_FZD6_LRP5	Wnt7b - (Fzd6+Lrp5)	WNT	Secreted Signaling	KEGG: mmu04310; PMID: 23209147
deepIM-CD_0	OM-CD_4	Wnt7b	FZD6_LRP5	7.48427031399458e-05	0	WNT7B_FZD6_LRP5	Wnt7b - (Fzd6+Lrp5)	WNT	Secreted Signaling	KEGG: mmu04310; PMID: 23209147
IM-CD_2	OM-CD_4	Wnt7b	FZD6_LRP5	1.23872935027648e-05	0	WNT7B_FZD6_LRP5	Wnt7b - (Fzd6+Lrp5)	WNT	Secreted Signaling	KEGG: mmu04310; PMID: 23209147
OM-CD_4	OM-CD_4	Wnt7b	FZD6_LRP5	3.53440205806825e-05	0	WNT7B_FZD6_LRP5	Wnt7b - (Fzd6+Lrp5)	WNT	Secreted Signaling	KEGG: mmu04310; PMID: 23209147
injuredLOH_4	OM-CD_4	Wnt7b	FZD6_LRP5	4.06324303291258e-05	0	WNT7B_FZD6_LRP5	Wnt7b - (Fzd6+Lrp5)	WNT	Secreted Signaling	KEGG: mmu04310; PMID: 23209147
ISOM-TAL_6	OM-CD_4	Wnt7b	FZD6_LRP5	2.68661694105747e-05	0	WNT7B_FZD6_LRP5	Wnt7b - (Fzd6+Lrp5)	WNT	Secreted Signaling	KEGG: mmu04310; PMID: 23209147
ISOM-cDTL_7	OM-CD_4	Wnt7b	FZD6_LRP5	1.66761739367976e-05	0	WNT7B_FZD6_LRP5	Wnt7b - (Fzd6+Lrp5)	WNT	Secreted Signaling	KEGG: mmu04310; PMID: 23209147
ISOM-jDTL_8	OM-CD_4	Wnt7b	FZD6_LRP5	1.19553428561812e-05	0	WNT7B_FZD6_LRP5	Wnt7b - (Fzd6+Lrp5)	WNT	Secreted Signaling	KEGG: mmu04310; PMID: 23209147
upperIM-jDTL_1	OM-CD_4	Wnt7b	FZD6_LRP5	4.44830898883786e-05	0	WNT7B_FZD6_LRP5	Wnt7b - (Fzd6+Lrp5)	WNT	Secreted Signaling	KEGG: mmu04310; PMID: 23209147
lowerIM-TL_5	OM-CD_4	Wnt7b	FZD6_LRP5	2.58177014283696e-05	0	WNT7B_FZD6_LRP5	Wnt7b - (Fzd6+Lrp5)	WNT	Secreted Signaling	KEGG: mmu04310; PMID: 23209147
IM-ATL_0	OM-CD_4	Wnt7b	FZD6_LRP5	4.17217734545351e-05	0	WNT7B_FZD6_LRP5	Wnt7b - (Fzd6+Lrp5)	WNT	Secreted Signaling	KEGG: mmu04310; PMID: 23209147
InjuredCD_5	injuredLOH_4	Wnt7b	FZD6_LRP5	7.48039160528797e-05	0	WNT7B_FZD6_LRP5	Wnt7b - (Fzd6+Lrp5)	WNT	Secreted Signaling	KEGG: mmu04310; PMID: 23209147
deepIM-CD_0	injuredLOH_4	Wnt7b	FZD6_LRP5	0.000109691	0	WNT7B_FZD6_LRP5	Wnt7b - (Fzd6+Lrp5)	WNT	Secreted Signaling	KEGG: mmu04310; PMID: 23209147
IM-CD_2	injuredLOH_4	Wnt7b	FZD6_LRP5	1.79358254231587e-05	0	WNT7B_FZD6_LRP5	Wnt7b - (Fzd6+Lrp5)	WNT	Secreted Signaling	KEGG: mmu04310; PMID: 23209147
OM-CD_4	injuredLOH_4	Wnt7b	FZD6_LRP5	5.13191918365981e-05	0	WNT7B_FZD6_LRP5	Wnt7b - (Fzd6+Lrp5)	WNT	Secreted Signaling	KEGG: mmu04310; PMID: 23209147
injuredLOH_4	injuredLOH_4	Wnt7b	FZD6_LRP5	5.87839510843184e-05	0	WNT7B_FZD6_LRP5	Wnt7b - (Fzd6+Lrp5)	WNT	Secreted Signaling	KEGG: mmu04310; PMID: 23209147
ISOM-TAL_6	injuredLOH_4	Wnt7b	FZD6_LRP5	3.90509541226443e-05	0	WNT7B_FZD6_LRP5	Wnt7b - (Fzd6+Lrp5)	WNT	Secreted Signaling	KEGG: mmu04310; PMID: 23209147
ISOM-cDTL_7	injuredLOH_4	Wnt7b	FZD6_LRP5	2.41404944834033e-05	0	WNT7B_FZD6_LRP5	Wnt7b - (Fzd6+Lrp5)	WNT	Secreted Signaling	KEGG: mmu04310; PMID: 23209147
ISOM-jDTL_8	injuredLOH_4	Wnt7b	FZD6_LRP5	1.72911442946683e-05	0	WNT7B_FZD6_LRP5	Wnt7b - (Fzd6+Lrp5)	WNT	Secreted Signaling	KEGG: mmu04310; PMID: 23209147
upperIM-jDTL_1	injuredLOH_4	Wnt7b	FZD6_LRP5	6.4870431177289e-05	0	WNT7B_FZD6_LRP5	Wnt7b - (Fzd6+Lrp5)	WNT	Secreted Signaling	KEGG: mmu04310; PMID: 23209147
lowerIM-TL_5	injuredLOH_4	Wnt7b	FZD6_LRP5	3.76507377390708e-05	0	WNT7B_FZD6_LRP5	Wnt7b - (Fzd6+Lrp5)	WNT	Secreted Signaling	KEGG: mmu04310; PMID: 23209147
IM-ATL_0	injuredLOH_4	Wnt7b	FZD6_LRP5	6.08139375749312e-05	0	WNT7B_FZD6_LRP5	Wnt7b - (Fzd6+Lrp5)	WNT	Secreted Signaling	KEGG: mmu04310; PMID: 23209147
InjuredCD_5	ISOM-TAL_6	Wnt7b	FZD6_LRP5	2.3935237237247e-05	0	WNT7B_FZD6_LRP5	Wnt7b - (Fzd6+Lrp5)	WNT	Secreted Signaling	KEGG: mmu04310; PMID: 23209147
deepIM-CD_0	ISOM-TAL_6	Wnt7b	FZD6_LRP5	3.50181027891886e-05	0	WNT7B_FZD6_LRP5	Wnt7b - (Fzd6+Lrp5)	WNT	Secreted Signaling	KEGG: mmu04310; PMID: 23209147
IM-CD_2	ISOM-TAL_6	Wnt7b	FZD6_LRP5	5.74880883539658e-06	0	WNT7B_FZD6_LRP5	Wnt7b - (Fzd6+Lrp5)	WNT	Secreted Signaling	KEGG: mmu04310; PMID: 23209147
OM-CD_4	ISOM-TAL_6	Wnt7b	FZD6_LRP5	1.64337646606349e-05	0	WNT7B_FZD6_LRP5	Wnt7b - (Fzd6+Lrp5)	WNT	Secreted Signaling	KEGG: mmu04310; PMID: 23209147
injuredLOH_4	ISOM-TAL_6	Wnt7b	FZD6_LRP5	1.8846586618959e-05	0	WNT7B_FZD6_LRP5	Wnt7b - (Fzd6+Lrp5)	WNT	Secreted Signaling	KEGG: mmu04310; PMID: 23209147
ISOM-TAL_6	ISOM-TAL_6	Wnt7b	FZD6_LRP5	1.25007874038156e-05	0	WNT7B_FZD6_LRP5	Wnt7b - (Fzd6+Lrp5)	WNT	Secreted Signaling	KEGG: mmu04310; PMID: 23209147
ISOM-cDTL_7	ISOM-TAL_6	Wnt7b	FZD6_LRP5	7.73809058451377e-06	0	WNT7B_FZD6_LRP5	Wnt7b - (Fzd6+Lrp5)	WNT	Secreted Signaling	KEGG: mmu04310; PMID: 23209147
ISOM-jDTL_8	ISOM-TAL_6	Wnt7b	FZD6_LRP5	5.54419257005572e-06	0	WNT7B_FZD6_LRP5	Wnt7b - (Fzd6+Lrp5)	WNT	Secreted Signaling	KEGG: mmu04310; PMID: 23209147
upperIM-jDTL_1	ISOM-TAL_6	Wnt7b	FZD6_LRP5	2.0743601518572e-05	0	WNT7B_FZD6_LRP5	Wnt7b - (Fzd6+Lrp5)	WNT	Secreted Signaling	KEGG: mmu04310; PMID: 23209147
lowerIM-TL_5	ISOM-TAL_6	Wnt7b	FZD6_LRP5	1.20395297953136e-05	0	WNT7B_FZD6_LRP5	Wnt7b - (Fzd6+Lrp5)	WNT	Secreted Signaling	KEGG: mmu04310; PMID: 23209147
IM-ATL_0	ISOM-TAL_6	Wnt7b	FZD6_LRP5	1.94495708739193e-05	0	WNT7B_FZD6_LRP5	Wnt7b - (Fzd6+Lrp5)	WNT	Secreted Signaling	KEGG: mmu04310; PMID: 23209147
InjuredCD_5	ISOM-cDTL_7	Wnt7b	FZD6_LRP5	2.71801329582204e-05	0	WNT7B_FZD6_LRP5	Wnt7b - (Fzd6+Lrp5)	WNT	Secreted Signaling	KEGG: mmu04310; PMID: 23209147
deepIM-CD_0	ISOM-cDTL_7	Wnt7b	FZD6_LRP5	3.98319004864534e-05	0	WNT7B_FZD6_LRP5	Wnt7b - (Fzd6+Lrp5)	WNT	Secreted Signaling	KEGG: mmu04310; PMID: 23209147
IM-CD_2	ISOM-cDTL_7	Wnt7b	FZD6_LRP5	6.5199998701974e-06	0	WNT7B_FZD6_LRP5	Wnt7b - (Fzd6+Lrp5)	WNT	Secreted Signaling	KEGG: mmu04310; PMID: 23209147
OM-CD_4	ISOM-cDTL_7	Wnt7b	FZD6_LRP5	1.86508725502587e-05	0	WNT7B_FZD6_LRP5	Wnt7b - (Fzd6+Lrp5)	WNT	Secreted Signaling	KEGG: mmu04310; PMID: 23209147
injuredLOH_4	ISOM-cDTL_7	Wnt7b	FZD6_LRP5	2.13705851527664e-05	0	WNT7B_FZD6_LRP5	Wnt7b - (Fzd6+Lrp5)	WNT	Secreted Signaling	KEGG: mmu04310; PMID: 23209147
ISOM-TAL_6	ISOM-cDTL_7	Wnt7b	FZD6_LRP5	1.41909154384839e-05	0	WNT7B_FZD6_LRP5	Wnt7b - (Fzd6+Lrp5)	WNT	Secreted Signaling	KEGG: mmu04310; PMID: 23209147
ISOM-cDTL_7	ISOM-cDTL_7	Wnt7b	FZD6_LRP5	8.77567873151563e-06	0	WNT7B_FZD6_LRP5	Wnt7b - (Fzd6+Lrp5)	WNT	Secreted Signaling	KEGG: mmu04310; PMID: 23209147
ISOM-jDTL_8	ISOM-cDTL_7	Wnt7b	FZD6_LRP5	6.28625867931315e-06	0	WNT7B_FZD6_LRP5	Wnt7b - (Fzd6+Lrp5)	WNT	Secreted Signaling	KEGG: mmu04310; PMID: 23209147
upperIM-jDTL_1	ISOM-cDTL_7	Wnt7b	FZD6_LRP5	2.3566769460416e-05	0	WNT7B_FZD6_LRP5	Wnt7b - (Fzd6+Lrp5)	WNT	Secreted Signaling	KEGG: mmu04310; PMID: 23209147
lowerIM-TL_5	ISOM-cDTL_7	Wnt7b	FZD6_LRP5	1.3678119688615e-05	0	WNT7B_FZD6_LRP5	Wnt7b - (Fzd6+Lrp5)	WNT	Secreted Signaling	KEGG: mmu04310; PMID: 23209147
IM-ATL_0	ISOM-cDTL_7	Wnt7b	FZD6_LRP5	2.20940345083437e-05	0	WNT7B_FZD6_LRP5	Wnt7b - (Fzd6+Lrp5)	WNT	Secreted Signaling	KEGG: mmu04310; PMID: 23209147
InjuredCD_5	ISOM-jDTL_8	Wnt7b	FZD6_LRP5	1.87112735882896e-05	0	WNT7B_FZD6_LRP5	Wnt7b - (Fzd6+Lrp5)	WNT	Secreted Signaling	KEGG: mmu04310; PMID: 23209147
deepIM-CD_0	ISOM-jDTL_8	Wnt7b	FZD6_LRP5	2.74964302402107e-05	0	WNT7B_FZD6_LRP5	Wnt7b - (Fzd6+Lrp5)	WNT	Secreted Signaling	KEGG: mmu04310; PMID: 23209147
IM-CD_2	ISOM-jDTL_8	Wnt7b	FZD6_LRP5	4.47926278980484e-06	0	WNT7B_FZD6_LRP5	Wnt7b - (Fzd6+Lrp5)	WNT	Secreted Signaling	KEGG: mmu04310; PMID: 23209147
OM-CD_4	ISOM-jDTL_8	Wnt7b	FZD6_LRP5	1.28273657425193e-05	0	WNT7B_FZD6_LRP5	Wnt7b - (Fzd6+Lrp5)	WNT	Secreted Signaling	KEGG: mmu04310; PMID: 23209147
injuredLOH_4	ISOM-jDTL_8	Wnt7b	FZD6_LRP5	1.467690587611e-05	0	WNT7B_FZD6_LRP5	Wnt7b - (Fzd6+Lrp5)	WNT	Secreted Signaling	KEGG: mmu04310; PMID: 23209147
ISOM-TAL_6	ISOM-jDTL_8	Wnt7b	FZD6_LRP5	9.76406976731911e-06	0	WNT7B_FZD6_LRP5	Wnt7b - (Fzd6+Lrp5)	WNT	Secreted Signaling	KEGG: mmu04310; PMID: 23209147
ISOM-cDTL_7	ISOM-jDTL_8	Wnt7b	FZD6_LRP5	6.02840334891475e-06	0	WNT7B_FZD6_LRP5	Wnt7b - (Fzd6+Lrp5)	WNT	Secreted Signaling	KEGG: mmu04310; PMID: 23209147
ISOM-jDTL_8	ISOM-jDTL_8	Wnt7b	FZD6_LRP5	4.31679684637317e-06	0.02	WNT7B_FZD6_LRP5	Wnt7b - (Fzd6+Lrp5)	WNT	Secreted Signaling	KEGG: mmu04310; PMID: 23209147
upperIM-jDTL_1	ISOM-jDTL_8	Wnt7b	FZD6_LRP5	1.62361895954436e-05	0	WNT7B_FZD6_LRP5	Wnt7b - (Fzd6+Lrp5)	WNT	Secreted Signaling	KEGG: mmu04310; PMID: 23209147
lowerIM-TL_5	ISOM-jDTL_8	Wnt7b	FZD6_LRP5	9.42349654176988e-06	0	WNT7B_FZD6_LRP5	Wnt7b - (Fzd6+Lrp5)	WNT	Secreted Signaling	KEGG: mmu04310; PMID: 23209147
IM-ATL_0	ISOM-jDTL_8	Wnt7b	FZD6_LRP5	1.5218623088139e-05	0	WNT7B_FZD6_LRP5	Wnt7b - (Fzd6+Lrp5)	WNT	Secreted Signaling	KEGG: mmu04310; PMID: 23209147
InjuredCD_5	OM-CD_4	Wnt7b	FZD7_LRP5	1.45335270134737e-05	0	WNT7B_FZD7_LRP5	Wnt7b - (Fzd7+Lrp5)	WNT	Secreted Signaling	KEGG: mmu04310; PMID: 23209147
deepIM-CD_0	OM-CD_4	Wnt7b	FZD7_LRP5	2.14109088622855e-05	0	WNT7B_FZD7_LRP5	Wnt7b - (Fzd7+Lrp5)	WNT	Secreted Signaling	KEGG: mmu04310; PMID: 23209147
IM-CD_2	OM-CD_4	Wnt7b	FZD7_LRP5	3.47265580817828e-06	0	WNT7B_FZD7_LRP5	Wnt7b - (Fzd7+Lrp5)	WNT	Secreted Signaling	KEGG: mmu04310; PMID: 23209147
OM-CD_4	OM-CD_4	Wnt7b	FZD7_LRP5	9.95470766065602e-06	0	WNT7B_FZD7_LRP5	Wnt7b - (Fzd7+Lrp5)	WNT	Secreted Signaling	KEGG: mmu04310; PMID: 23209147
injuredLOH_4	OM-CD_4	Wnt7b	FZD7_LRP5	1.13752726122444e-05	0	WNT7B_FZD7_LRP5	Wnt7b - (Fzd7+Lrp5)	WNT	Secreted Signaling	KEGG: mmu04310; PMID: 23209147
ISOM-TAL_6	OM-CD_4	Wnt7b	FZD7_LRP5	7.58032359256054e-06	0	WNT7B_FZD7_LRP5	Wnt7b - (Fzd7+Lrp5)	WNT	Secreted Signaling	KEGG: mmu04310; PMID: 23209147
ISOM-cDTL_7	OM-CD_4	Wnt7b	FZD7_LRP5	4.67329895245613e-06	0	WNT7B_FZD7_LRP5	Wnt7b - (Fzd7+Lrp5)	WNT	Secreted Signaling	KEGG: mmu04310; PMID: 23209147
ISOM-jDTL_8	OM-CD_4	Wnt7b	FZD7_LRP5	3.34537407268498e-06	0	WNT7B_FZD7_LRP5	Wnt7b - (Fzd7+Lrp5)	WNT	Secreted Signaling	KEGG: mmu04310; PMID: 23209147
upperIM-jDTL_1	OM-CD_4	Wnt7b	FZD7_LRP5	1.26198731790282e-05	0	WNT7B_FZD7_LRP5	Wnt7b - (Fzd7+Lrp5)	WNT	Secreted Signaling	KEGG: mmu04310; PMID: 23209147
lowerIM-TL_5	OM-CD_4	Wnt7b	FZD7_LRP5	7.32460867315278e-06	0	WNT7B_FZD7_LRP5	Wnt7b - (Fzd7+Lrp5)	WNT	Secreted Signaling	KEGG: mmu04310; PMID: 23209147
IM-ATL_0	OM-CD_4	Wnt7b	FZD7_LRP5	1.18268692934707e-05	0	WNT7B_FZD7_LRP5	Wnt7b - (Fzd7+Lrp5)	WNT	Secreted Signaling	KEGG: mmu04310; PMID: 23209147
InjuredCD_5	OM-CD_4	Wnt7b	FZD8_LRP5	2.1635915915996e-05	0	WNT7B_FZD8_LRP5	Wnt7b - (Fzd8+Lrp5)	WNT	Secreted Signaling	KEGG: mmu04310; PMID: 23209147
deepIM-CD_0	OM-CD_4	Wnt7b	FZD8_LRP5	3.18028606481771e-05	0	WNT7B_FZD8_LRP5	Wnt7b - (Fzd8+Lrp5)	WNT	Secreted Signaling	KEGG: mmu04310; PMID: 23209147
IM-CD_2	OM-CD_4	Wnt7b	FZD8_LRP5	5.17833912412633e-06	0	WNT7B_FZD8_LRP5	Wnt7b - (Fzd8+Lrp5)	WNT	Secreted Signaling	KEGG: mmu04310; PMID: 23209147
OM-CD_4	OM-CD_4	Wnt7b	FZD8_LRP5	1.48309387900757e-05	0	WNT7B_FZD8_LRP5	Wnt7b - (Fzd8+Lrp5)	WNT	Secreted Signaling	KEGG: mmu04310; PMID: 23209147
injuredLOH_4	OM-CD_4	Wnt7b	FZD8_LRP5	1.69669816878437e-05	0	WNT7B_FZD8_LRP5	Wnt7b - (Fzd8+Lrp5)	WNT	Secreted Signaling	KEGG: mmu04310; PMID: 23209147
ISOM-TAL_6	OM-CD_4	Wnt7b	FZD8_LRP5	1.12896374274308e-05	0	WNT7B_FZD8_LRP5	Wnt7b - (Fzd8+Lrp5)	WNT	Secreted Signaling	KEGG: mmu04310; PMID: 23209147
ISOM-cDTL_7	OM-CD_4	Wnt7b	FZD8_LRP5	6.96919425688281e-06	0	WNT7B_FZD8_LRP5	Wnt7b - (Fzd8+Lrp5)	WNT	Secreted Signaling	KEGG: mmu04310; PMID: 23209147
ISOM-jDTL_8	OM-CD_4	Wnt7b	FZD8_LRP5	4.99030278849477e-06	0	WNT7B_FZD8_LRP5	Wnt7b - (Fzd8+Lrp5)	WNT	Secreted Signaling	KEGG: mmu04310; PMID: 23209147
upperIM-jDTL_1	OM-CD_4	Wnt7b	FZD8_LRP5	1.87753849063737e-05	0	WNT7B_FZD8_LRP5	Wnt7b - (Fzd8+Lrp5)	WNT	Secreted Signaling	KEGG: mmu04310; PMID: 23209147
lowerIM-TL_5	OM-CD_4	Wnt7b	FZD8_LRP5	1.08972513946814e-05	0	WNT7B_FZD8_LRP5	Wnt7b - (Fzd8+Lrp5)	WNT	Secreted Signaling	KEGG: mmu04310; PMID: 23209147
IM-ATL_0	OM-CD_4	Wnt7b	FZD8_LRP5	1.759834507252e-05	0	WNT7B_FZD8_LRP5	Wnt7b - (Fzd8+Lrp5)	WNT	Secreted Signaling	KEGG: mmu04310; PMID: 23209147
deepIM-CD_0	Fib_1	Wnt9a	FZD1_LRP5	1.14304030928668e-06	0	WNT9A_FZD1_LRP5	Wnt9a - (Fzd1+Lrp5)	WNT	Secreted Signaling	KEGG: mmu04310; PMID: 23209147
deepIM-CD_0	myoFib_0	Wnt9a	FZD1_LRP5	2.66895487179255e-06	0	WNT9A_FZD1_LRP5	Wnt9a - (Fzd1+Lrp5)	WNT	Secreted Signaling	KEGG: mmu04310; PMID: 23209147
deepIM-CD_0	Fib/myoFib_4	Wnt9a	FZD1_LRP5	1.31764083968296e-06	0	WNT9A_FZD1_LRP5	Wnt9a - (Fzd1+Lrp5)	WNT	Secreted Signaling	KEGG: mmu04310; PMID: 23209147
deepIM-CD_0	deepIM-CD_0	Wnt9a	FZD1_LRP5	1.05309298112936e-06	0	WNT9A_FZD1_LRP5	Wnt9a - (Fzd1+Lrp5)	WNT	Secreted Signaling	KEGG: mmu04310; PMID: 23209147
deepIM-CD_0	OM-CD_4	Wnt9a	FZD1_LRP5	2.28238399252064e-06	0	WNT9A_FZD1_LRP5	Wnt9a - (Fzd1+Lrp5)	WNT	Secreted Signaling	KEGG: mmu04310; PMID: 23209147
deepIM-CD_0	myoFib_0	Wnt9a	FZD2_LRP5	1.36184907254523e-06	0	WNT9A_FZD2_LRP5	Wnt9a - (Fzd2+Lrp5)	WNT	Secreted Signaling	KEGG: mmu04310; PMID: 23209147
deepIM-CD_0	InjuredCD_5	Wnt9a	FZD4_LRP5	3.53759687762799e-06	0	WNT9A_FZD4_LRP5	Wnt9a - (Fzd4+Lrp5)	WNT	Secreted Signaling	KEGG: mmu04310; PMID: 23209147
deepIM-CD_0	deepIM-CD_0	Wnt9a	FZD4_LRP5	1.58493886959856e-06	0	WNT9A_FZD4_LRP5	Wnt9a - (Fzd4+Lrp5)	WNT	Secreted Signaling	KEGG: mmu04310; PMID: 23209147
deepIM-CD_0	OM-CD_4	Wnt9a	FZD4_LRP5	7.49461779986221e-06	0	WNT9A_FZD4_LRP5	Wnt9a - (Fzd4+Lrp5)	WNT	Secreted Signaling	KEGG: mmu04310; PMID: 23209147
deepIM-CD_0	injuredLOH_4	Wnt9a	FZD4_LRP5	1.21641811275505e-05	0	WNT9A_FZD4_LRP5	Wnt9a - (Fzd4+Lrp5)	WNT	Secreted Signaling	KEGG: mmu04310; PMID: 23209147
deepIM-CD_0	ISOM-TAL_6	Wnt9a	FZD4_LRP5	5.46763371190158e-06	0	WNT9A_FZD4_LRP5	Wnt9a - (Fzd4+Lrp5)	WNT	Secreted Signaling	KEGG: mmu04310; PMID: 23209147
deepIM-CD_0	ISOM-cDTL_7	Wnt9a	FZD4_LRP5	4.68381173522679e-06	0	WNT9A_FZD4_LRP5	Wnt9a - (Fzd4+Lrp5)	WNT	Secreted Signaling	KEGG: mmu04310; PMID: 23209147
deepIM-CD_0	ISOM-jDTL_8	Wnt9a	FZD4_LRP5	1.42719756376725e-06	0	WNT9A_FZD4_LRP5	Wnt9a - (Fzd4+Lrp5)	WNT	Secreted Signaling	KEGG: mmu04310; PMID: 23209147
deepIM-CD_0	Endo_a	Wnt9a	FZD4_LRP5	1.41084293470258e-05	0	WNT9A_FZD4_LRP5	Wnt9a - (Fzd4+Lrp5)	WNT	Secreted Signaling	KEGG: mmu04310; PMID: 23209147
deepIM-CD_0	Endo_b	Wnt9a	FZD4_LRP5	4.72729368203521e-07	0	WNT9A_FZD4_LRP5	Wnt9a - (Fzd4+Lrp5)	WNT	Secreted Signaling	KEGG: mmu04310; PMID: 23209147
deepIM-CD_0	deepIM-CD_0	Wnt9a	FZD5_LRP5	1.38265692572997e-06	0	WNT9A_FZD5_LRP5	Wnt9a - (Fzd5+Lrp5)	WNT	Secreted Signaling	KEGG: mmu04310; PMID: 23209147
deepIM-CD_0	ISOM-TAL_6	Wnt9a	FZD5_LRP5	1.42387237446988e-06	0	WNT9A_FZD5_LRP5	Wnt9a - (Fzd5+Lrp5)	WNT	Secreted Signaling	KEGG: mmu04310; PMID: 23209147
deepIM-CD_0	InjuredCD_5	Wnt9a	FZD6_LRP5	3.30585288495725e-06	0	WNT9A_FZD6_LRP5	Wnt9a - (Fzd6+Lrp5)	WNT	Secreted Signaling	KEGG: mmu04310; PMID: 23209147
deepIM-CD_0	deepIM-CD_0	Wnt9a	FZD6_LRP5	2.38618021291271e-06	0	WNT9A_FZD6_LRP5	Wnt9a - (Fzd6+Lrp5)	WNT	Secreted Signaling	KEGG: mmu04310; PMID: 23209147
deepIM-CD_0	OM-CD_4	Wnt9a	FZD6_LRP5	3.59864213302979e-06	0	WNT9A_FZD6_LRP5	Wnt9a - (Fzd6+Lrp5)	WNT	Secreted Signaling	KEGG: mmu04310; PMID: 23209147
deepIM-CD_0	injuredLOH_4	Wnt9a	FZD6_LRP5	5.19478570632938e-06	0	WNT9A_FZD6_LRP5	Wnt9a - (Fzd6+Lrp5)	WNT	Secreted Signaling	KEGG: mmu04310; PMID: 23209147
deepIM-CD_0	ISOM-TAL_6	Wnt9a	FZD6_LRP5	1.66668805103357e-06	0	WNT9A_FZD6_LRP5	Wnt9a - (Fzd6+Lrp5)	WNT	Secreted Signaling	KEGG: mmu04310; PMID: 23209147
deepIM-CD_0	ISOM-cDTL_7	Wnt9a	FZD6_LRP5	1.8888998459513e-06	0	WNT9A_FZD6_LRP5	Wnt9a - (Fzd6+Lrp5)	WNT	Secreted Signaling	KEGG: mmu04310; PMID: 23209147
deepIM-CD_0	ISOM-jDTL_8	Wnt9a	FZD6_LRP5	1.29614081885069e-06	0	WNT9A_FZD6_LRP5	Wnt9a - (Fzd6+Lrp5)	WNT	Secreted Signaling	KEGG: mmu04310; PMID: 23209147
deepIM-CD_0	OM-CD_4	Wnt9a	FZD7_LRP5	1.00378232377108e-06	0	WNT9A_FZD7_LRP5	Wnt9a - (Fzd7+Lrp5)	WNT	Secreted Signaling	KEGG: mmu04310; PMID: 23209147
deepIM-CD_0	OM-CD_4	Wnt9a	FZD8_LRP5	1.49825384428255e-06	0	WNT9A_FZD8_LRP5	Wnt9a - (Fzd8+Lrp5)	WNT	Secreted Signaling	KEGG: mmu04310; PMID: 23209147
InjuredCD_5	Fib_1	Wnt9b	FZD1_LRP5	2.11919600961277e-05	0	WNT9B_FZD1_LRP5	Wnt9b - (Fzd1+Lrp5)	WNT	Secreted Signaling	KEGG: mmu04310; PMID: 23209147
deepIM-CD_0	Fib_1	Wnt9b	FZD1_LRP5	1.74296378368849e-05	0	WNT9B_FZD1_LRP5	Wnt9b - (Fzd1+Lrp5)	WNT	Secreted Signaling	KEGG: mmu04310; PMID: 23209147
IM-CD_2	Fib_1	Wnt9b	FZD1_LRP5	4.12627928351775e-06	0	WNT9B_FZD1_LRP5	Wnt9b - (Fzd1+Lrp5)	WNT	Secreted Signaling	KEGG: mmu04310; PMID: 23209147
OM-CD_1	Fib_1	Wnt9b	FZD1_LRP5	7.13929865435529e-06	0	WNT9B_FZD1_LRP5	Wnt9b - (Fzd1+Lrp5)	WNT	Secreted Signaling	KEGG: mmu04310; PMID: 23209147
OM-CD_4	Fib_1	Wnt9b	FZD1_LRP5	1.79537497196211e-05	0	WNT9B_FZD1_LRP5	Wnt9b - (Fzd1+Lrp5)	WNT	Secreted Signaling	KEGG: mmu04310; PMID: 23209147
InjuredCD_5	myoFib_0	Wnt9b	FZD1_LRP5	4.9069377171782e-05	0	WNT9B_FZD1_LRP5	Wnt9b - (Fzd1+Lrp5)	WNT	Secreted Signaling	KEGG: mmu04310; PMID: 23209147
deepIM-CD_0	myoFib_0	Wnt9b	FZD1_LRP5	4.03594566969096e-05	0	WNT9B_FZD1_LRP5	Wnt9b - (Fzd1+Lrp5)	WNT	Secreted Signaling	KEGG: mmu04310; PMID: 23209147
IM-CD_2	myoFib_0	Wnt9b	FZD1_LRP5	9.61086227178745e-06	0	WNT9B_FZD1_LRP5	Wnt9b - (Fzd1+Lrp5)	WNT	Secreted Signaling	KEGG: mmu04310; PMID: 23209147
OM-CD_1	myoFib_0	Wnt9b	FZD1_LRP5	1.66402831991844e-05	0	WNT9B_FZD1_LRP5	Wnt9b - (Fzd1+Lrp5)	WNT	Secreted Signaling	KEGG: mmu04310; PMID: 23209147
OM-CD_4	myoFib_0	Wnt9b	FZD1_LRP5	4.16074023733267e-05	0	WNT9B_FZD1_LRP5	Wnt9b - (Fzd1+Lrp5)	WNT	Secreted Signaling	KEGG: mmu04310; PMID: 23209147
InjuredCD_5	Fib/myoFib_4	Wnt9b	FZD1_LRP5	2.44383142004249e-05	0	WNT9B_FZD1_LRP5	Wnt9b - (Fzd1+Lrp5)	WNT	Secreted Signaling	KEGG: mmu04310; PMID: 23209147
deepIM-CD_0	Fib/myoFib_4	Wnt9b	FZD1_LRP5	2.00996124492057e-05	0	WNT9B_FZD1_LRP5	Wnt9b - (Fzd1+Lrp5)	WNT	Secreted Signaling	KEGG: mmu04310; PMID: 23209147
IM-CD_2	Fib/myoFib_4	Wnt9b	FZD1_LRP5	4.75710377755543e-06	0	WNT9B_FZD1_LRP5	Wnt9b - (Fzd1+Lrp5)	WNT	Secreted Signaling	KEGG: mmu04310; PMID: 23209147
OM-CD_1	Fib/myoFib_4	Wnt9b	FZD1_LRP5	8.23049498780145e-06	0	WNT9B_FZD1_LRP5	Wnt9b - (Fzd1+Lrp5)	WNT	Secreted Signaling	KEGG: mmu04310; PMID: 23209147
OM-CD_4	Fib/myoFib_4	Wnt9b	FZD1_LRP5	2.07032350420654e-05	0	WNT9B_FZD1_LRP5	Wnt9b - (Fzd1+Lrp5)	WNT	Secreted Signaling	KEGG: mmu04310; PMID: 23209147
InjuredCD_5	deepIM-CD_0	Wnt9b	FZD1_LRP5	1.97780386080464e-05	0	WNT9B_FZD1_LRP5	Wnt9b - (Fzd1+Lrp5)	WNT	Secreted Signaling	KEGG: mmu04310; PMID: 23209147
deepIM-CD_0	deepIM-CD_0	Wnt9b	FZD1_LRP5	1.62657153408602e-05	0	WNT9B_FZD1_LRP5	Wnt9b - (Fzd1+Lrp5)	WNT	Secreted Signaling	KEGG: mmu04310; PMID: 23209147
IM-CD_2	deepIM-CD_0	Wnt9b	FZD1_LRP5	3.81600227348764e-06	0	WNT9B_FZD1_LRP5	Wnt9b - (Fzd1+Lrp5)	WNT	Secreted Signaling	KEGG: mmu04310; PMID: 23209147
OM-CD_1	deepIM-CD_0	Wnt9b	FZD1_LRP5	6.59543907542e-06	0	WNT9B_FZD1_LRP5	Wnt9b - (Fzd1+Lrp5)	WNT	Secreted Signaling	KEGG: mmu04310; PMID: 23209147
OM-CD_4	deepIM-CD_0	Wnt9b	FZD1_LRP5	1.67333364614504e-05	0	WNT9B_FZD1_LRP5	Wnt9b - (Fzd1+Lrp5)	WNT	Secreted Signaling	KEGG: mmu04310; PMID: 23209147
InjuredCD_5	OM-CD_4	Wnt9b	FZD1_LRP5	4.25393671443568e-05	0	WNT9B_FZD1_LRP5	Wnt9b - (Fzd1+Lrp5)	WNT	Secreted Signaling	KEGG: mmu04310; PMID: 23209147
deepIM-CD_0	OM-CD_4	Wnt9b	FZD1_LRP5	3.498622978058e-05	0	WNT9B_FZD1_LRP5	Wnt9b - (Fzd1+Lrp5)	WNT	Secreted Signaling	KEGG: mmu04310; PMID: 23209147
IM-CD_2	OM-CD_4	Wnt9b	FZD1_LRP5	8.25201844371703e-06	0	WNT9B_FZD1_LRP5	Wnt9b - (Fzd1+Lrp5)	WNT	Secreted Signaling	KEGG: mmu04310; PMID: 23209147
OM-CD_1	OM-CD_4	Wnt9b	FZD1_LRP5	1.42714437798408e-05	0	WNT9B_FZD1_LRP5	Wnt9b - (Fzd1+Lrp5)	WNT	Secreted Signaling	KEGG: mmu04310; PMID: 23209147
OM-CD_4	OM-CD_4	Wnt9b	FZD1_LRP5	3.60194257003095e-05	0	WNT9B_FZD1_LRP5	Wnt9b - (Fzd1+Lrp5)	WNT	Secreted Signaling	KEGG: mmu04310; PMID: 23209147
InjuredCD_5	myoFib_0	Wnt9b	FZD2_LRP5	2.5402678228302e-05	0	WNT9B_FZD2_LRP5	Wnt9b - (Fzd2+Lrp5)	WNT	Secreted Signaling	KEGG: mmu04310; PMID: 23209147
deepIM-CD_0	myoFib_0	Wnt9b	FZD2_LRP5	2.08921883842151e-05	0	WNT9B_FZD2_LRP5	Wnt9b - (Fzd2+Lrp5)	WNT	Secreted Signaling	KEGG: mmu04310; PMID: 23209147
IM-CD_2	myoFib_0	Wnt9b	FZD2_LRP5	4.92495950786134e-06	0	WNT9B_FZD2_LRP5	Wnt9b - (Fzd2+Lrp5)	WNT	Secreted Signaling	KEGG: mmu04310; PMID: 23209147
OM-CD_1	myoFib_0	Wnt9b	FZD2_LRP5	8.51690281491655e-06	0	WNT9B_FZD2_LRP5	Wnt9b - (Fzd2+Lrp5)	WNT	Secreted Signaling	KEGG: mmu04310; PMID: 23209147
OM-CD_4	myoFib_0	Wnt9b	FZD2_LRP5	2.15074527938837e-05	0	WNT9B_FZD2_LRP5	Wnt9b - (Fzd2+Lrp5)	WNT	Secreted Signaling	KEGG: mmu04310; PMID: 23209147
InjuredCD_5	InjuredCD_5	Wnt9b	FZD4_LRP5	6.54596166491568e-05	0	WNT9B_FZD4_LRP5	Wnt9b - (Fzd4+Lrp5)	WNT	Secreted Signaling	KEGG: mmu04310; PMID: 23209147
deepIM-CD_0	InjuredCD_5	Wnt9b	FZD4_LRP5	5.38387258025515e-05	0	WNT9B_FZD4_LRP5	Wnt9b - (Fzd4+Lrp5)	WNT	Secreted Signaling	KEGG: mmu04310; PMID: 23209147
IM-CD_2	InjuredCD_5	Wnt9b	FZD4_LRP5	1.27631062042964e-05	0	WNT9B_FZD4_LRP5	Wnt9b - (Fzd4+Lrp5)	WNT	Secreted Signaling	KEGG: mmu04310; PMID: 23209147
OM-CD_1	InjuredCD_5	Wnt9b	FZD4_LRP5	2.20863081989869e-05	0	WNT9B_FZD4_LRP5	Wnt9b - (Fzd4+Lrp5)	WNT	Secreted Signaling	KEGG: mmu04310; PMID: 23209147
OM-CD_4	InjuredCD_5	Wnt9b	FZD4_LRP5	5.54683154904512e-05	0	WNT9B_FZD4_LRP5	Wnt9b - (Fzd4+Lrp5)	WNT	Secreted Signaling	KEGG: mmu04310; PMID: 23209147
InjuredCD_5	deepIM-CD_0	Wnt9b	FZD4_LRP5	2.96404014169565e-05	0	WNT9B_FZD4_LRP5	Wnt9b - (Fzd4+Lrp5)	WNT	Secreted Signaling	KEGG: mmu04310; PMID: 23209147
deepIM-CD_0	deepIM-CD_0	Wnt9b	FZD4_LRP5	2.43771565359219e-05	0	WNT9B_FZD4_LRP5	Wnt9b - (Fzd4+Lrp5)	WNT	Secreted Signaling	KEGG: mmu04310; PMID: 23209147
IM-CD_2	deepIM-CD_0	Wnt9b	FZD4_LRP5	5.73607541123741e-06	0	WNT9B_FZD4_LRP5	Wnt9b - (Fzd4+Lrp5)	WNT	Secreted Signaling	KEGG: mmu04310; PMID: 23209147
OM-CD_1	deepIM-CD_0	Wnt9b	FZD4_LRP5	9.91748567298882e-06	0	WNT9B_FZD4_LRP5	Wnt9b - (Fzd4+Lrp5)	WNT	Secreted Signaling	KEGG: mmu04310; PMID: 23209147
OM-CD_4	deepIM-CD_0	Wnt9b	FZD4_LRP5	2.50886070705146e-05	0	WNT9B_FZD4_LRP5	Wnt9b - (Fzd4+Lrp5)	WNT	Secreted Signaling	KEGG: mmu04310; PMID: 23209147
InjuredCD_5	OM-CD_4	Wnt9b	FZD4_LRP5	0.000134771	0	WNT9B_FZD4_LRP5	Wnt9b - (Fzd4+Lrp5)	WNT	Secreted Signaling	KEGG: mmu04310; PMID: 23209147
deepIM-CD_0	OM-CD_4	Wnt9b	FZD4_LRP5	0.000110861	0	WNT9B_FZD4_LRP5	Wnt9b - (Fzd4+Lrp5)	WNT	Secreted Signaling	KEGG: mmu04310; PMID: 23209147
IM-CD_2	OM-CD_4	Wnt9b	FZD4_LRP5	2.68099547558908e-05	0	WNT9B_FZD4_LRP5	Wnt9b - (Fzd4+Lrp5)	WNT	Secreted Signaling	KEGG: mmu04310; PMID: 23209147
OM-CD_1	OM-CD_4	Wnt9b	FZD4_LRP5	4.65047283301198e-05	0	WNT9B_FZD4_LRP5	Wnt9b - (Fzd4+Lrp5)	WNT	Secreted Signaling	KEGG: mmu04310; PMID: 23209147
OM-CD_4	OM-CD_4	Wnt9b	FZD4_LRP5	0.000114535	0	WNT9B_FZD4_LRP5	Wnt9b - (Fzd4+Lrp5)	WNT	Secreted Signaling	KEGG: mmu04310; PMID: 23209147
InjuredCD_5	injuredLOH_4	Wnt9b	FZD4_LRP5	0.000222851	0	WNT9B_FZD4_LRP5	Wnt9b - (Fzd4+Lrp5)	WNT	Secreted Signaling	KEGG: mmu04310; PMID: 23209147
deepIM-CD_0	injuredLOH_4	Wnt9b	FZD4_LRP5	0.000183297	0	WNT9B_FZD4_LRP5	Wnt9b - (Fzd4+Lrp5)	WNT	Secreted Signaling	KEGG: mmu04310; PMID: 23209147
IM-CD_2	injuredLOH_4	Wnt9b	FZD4_LRP5	4.37570019358606e-05	0	WNT9B_FZD4_LRP5	Wnt9b - (Fzd4+Lrp5)	WNT	Secreted Signaling	KEGG: mmu04310; PMID: 23209147
OM-CD_1	injuredLOH_4	Wnt9b	FZD4_LRP5	7.57833202122292e-05	0	WNT9B_FZD4_LRP5	Wnt9b - (Fzd4+Lrp5)	WNT	Secreted Signaling	KEGG: mmu04310; PMID: 23209147
OM-CD_4	injuredLOH_4	Wnt9b	FZD4_LRP5	0.000189031	0	WNT9B_FZD4_LRP5	Wnt9b - (Fzd4+Lrp5)	WNT	Secreted Signaling	KEGG: mmu04310; PMID: 23209147
InjuredCD_5	ISOM-TAL_6	Wnt9b	FZD4_LRP5	9.77577507800167e-05	0	WNT9B_FZD4_LRP5	Wnt9b - (Fzd4+Lrp5)	WNT	Secreted Signaling	KEGG: mmu04310; PMID: 23209147
deepIM-CD_0	ISOM-TAL_6	Wnt9b	FZD4_LRP5	8.04161500125129e-05	0	WNT9B_FZD4_LRP5	Wnt9b - (Fzd4+Lrp5)	WNT	Secreted Signaling	KEGG: mmu04310; PMID: 23209147
IM-CD_2	ISOM-TAL_6	Wnt9b	FZD4_LRP5	1.95250879413157e-05	0	WNT9B_FZD4_LRP5	Wnt9b - (Fzd4+Lrp5)	WNT	Secreted Signaling	KEGG: mmu04310; PMID: 23209147
OM-CD_1	ISOM-TAL_6	Wnt9b	FZD4_LRP5	3.3884701356096e-05	0	WNT9B_FZD4_LRP5	Wnt9b - (Fzd4+Lrp5)	WNT	Secreted Signaling	KEGG: mmu04310; PMID: 23209147
OM-CD_4	ISOM-TAL_6	Wnt9b	FZD4_LRP5	8.31271205359952e-05	0	WNT9B_FZD4_LRP5	Wnt9b - (Fzd4+Lrp5)	WNT	Secreted Signaling	KEGG: mmu04310; PMID: 23209147
InjuredCD_5	ISOM-cDTL_7	Wnt9b	FZD4_LRP5	8.54445724931495e-05	0	WNT9B_FZD4_LRP5	Wnt9b - (Fzd4+Lrp5)	WNT	Secreted Signaling	KEGG: mmu04310; PMID: 23209147
deepIM-CD_0	ISOM-cDTL_7	Wnt9b	FZD4_LRP5	7.02805923947885e-05	0	WNT9B_FZD4_LRP5	Wnt9b - (Fzd4+Lrp5)	WNT	Secreted Signaling	KEGG: mmu04310; PMID: 23209147
IM-CD_2	ISOM-cDTL_7	Wnt9b	FZD4_LRP5	1.6827304811956e-05	0	WNT9B_FZD4_LRP5	Wnt9b - (Fzd4+Lrp5)	WNT	Secreted Signaling	KEGG: mmu04310; PMID: 23209147
OM-CD_1	ISOM-cDTL_7	Wnt9b	FZD4_LRP5	2.91537392631012e-05	0	WNT9B_FZD4_LRP5	Wnt9b - (Fzd4+Lrp5)	WNT	Secreted Signaling	KEGG: mmu04310; PMID: 23209147
OM-CD_4	ISOM-cDTL_7	Wnt9b	FZD4_LRP5	7.25089449500919e-05	0	WNT9B_FZD4_LRP5	Wnt9b - (Fzd4+Lrp5)	WNT	Secreted Signaling	KEGG: mmu04310; PMID: 23209147
InjuredCD_5	ISOM-jDTL_8	Wnt9b	FZD4_LRP5	2.67061118897582e-05	0	WNT9B_FZD4_LRP5	Wnt9b - (Fzd4+Lrp5)	WNT	Secreted Signaling	KEGG: mmu04310; PMID: 23209147
deepIM-CD_0	ISOM-jDTL_8	Wnt9b	FZD4_LRP5	2.19638457594655e-05	0	WNT9B_FZD4_LRP5	Wnt9b - (Fzd4+Lrp5)	WNT	Secreted Signaling	KEGG: mmu04310; PMID: 23209147
IM-CD_2	ISOM-jDTL_8	Wnt9b	FZD4_LRP5	5.16607975640423e-06	0	WNT9B_FZD4_LRP5	Wnt9b - (Fzd4+Lrp5)	WNT	Secreted Signaling	KEGG: mmu04310; PMID: 23209147
OM-CD_1	ISOM-jDTL_8	Wnt9b	FZD4_LRP5	8.93155048798579e-06	0	WNT9B_FZD4_LRP5	Wnt9b - (Fzd4+Lrp5)	WNT	Secreted Signaling	KEGG: mmu04310; PMID: 23209147
OM-CD_4	ISOM-jDTL_8	Wnt9b	FZD4_LRP5	2.26035410449471e-05	0	WNT9B_FZD4_LRP5	Wnt9b - (Fzd4+Lrp5)	WNT	Secreted Signaling	KEGG: mmu04310; PMID: 23209147
InjuredCD_5	Endo_a	Wnt9b	FZD4_LRP5	0.000259125	0	WNT9B_FZD4_LRP5	Wnt9b - (Fzd4+Lrp5)	WNT	Secreted Signaling	KEGG: mmu04310; PMID: 23209147
deepIM-CD_0	Endo_a	Wnt9b	FZD4_LRP5	0.00021313	0	WNT9B_FZD4_LRP5	Wnt9b - (Fzd4+Lrp5)	WNT	Secreted Signaling	KEGG: mmu04310; PMID: 23209147
IM-CD_2	Endo_a	Wnt9b	FZD4_LRP5	5.07889841243824e-05	0	WNT9B_FZD4_LRP5	Wnt9b - (Fzd4+Lrp5)	WNT	Secreted Signaling	KEGG: mmu04310; PMID: 23209147
OM-CD_1	Endo_a	Wnt9b	FZD4_LRP5	8.79436209540492e-05	0	WNT9B_FZD4_LRP5	Wnt9b - (Fzd4+Lrp5)	WNT	Secreted Signaling	KEGG: mmu04310; PMID: 23209147
OM-CD_4	Endo_a	Wnt9b	FZD4_LRP5	0.000219742	0	WNT9B_FZD4_LRP5	Wnt9b - (Fzd4+Lrp5)	WNT	Secreted Signaling	KEGG: mmu04310; PMID: 23209147
InjuredCD_5	Endo_b	Wnt9b	FZD4_LRP5	8.74029045479704e-06	0	WNT9B_FZD4_LRP5	Wnt9b - (Fzd4+Lrp5)	WNT	Secreted Signaling	KEGG: mmu04310; PMID: 23209147
deepIM-CD_0	Endo_b	Wnt9b	FZD4_LRP5	7.18867546862074e-06	0	WNT9B_FZD4_LRP5	Wnt9b - (Fzd4+Lrp5)	WNT	Secreted Signaling	KEGG: mmu04310; PMID: 23209147
IM-CD_2	Endo_b	Wnt9b	FZD4_LRP5	1.70512714562284e-06	0	WNT9B_FZD4_LRP5	Wnt9b - (Fzd4+Lrp5)	WNT	Secreted Signaling	KEGG: mmu04310; PMID: 23209147
OM-CD_1	Endo_b	Wnt9b	FZD4_LRP5	2.95088728047872e-06	0	WNT9B_FZD4_LRP5	Wnt9b - (Fzd4+Lrp5)	WNT	Secreted Signaling	KEGG: mmu04310; PMID: 23209147
OM-CD_4	Endo_b	Wnt9b	FZD4_LRP5	7.40685404883635e-06	0	WNT9B_FZD4_LRP5	Wnt9b - (Fzd4+Lrp5)	WNT	Secreted Signaling	KEGG: mmu04310; PMID: 23209147
InjuredCD_5	deepIM-CD_0	Wnt9b	FZD5_LRP5	2.58992255099626e-05	0	WNT9B_FZD5_LRP5	Wnt9b - (Fzd5+Lrp5)	WNT	Secreted Signaling	KEGG: mmu04310; PMID: 23209147
deepIM-CD_0	deepIM-CD_0	Wnt9b	FZD5_LRP5	2.13001333060861e-05	0	WNT9B_FZD5_LRP5	Wnt9b - (Fzd5+Lrp5)	WNT	Secreted Signaling	KEGG: mmu04310; PMID: 23209147
IM-CD_2	deepIM-CD_0	Wnt9b	FZD5_LRP5	5.0063580913699e-06	0	WNT9B_FZD5_LRP5	Wnt9b - (Fzd5+Lrp5)	WNT	Secreted Signaling	KEGG: mmu04310; PMID: 23209147
OM-CD_1	deepIM-CD_0	Wnt9b	FZD5_LRP5	8.65467975998745e-06	0	WNT9B_FZD5_LRP5	Wnt9b - (Fzd5+Lrp5)	WNT	Secreted Signaling	KEGG: mmu04310; PMID: 23209147
OM-CD_4	deepIM-CD_0	Wnt9b	FZD5_LRP5	2.19182546471521e-05	0	WNT9B_FZD5_LRP5	Wnt9b - (Fzd5+Lrp5)	WNT	Secreted Signaling	KEGG: mmu04310; PMID: 23209147
InjuredCD_5	ISOM-TAL_6	Wnt9b	FZD5_LRP5	2.65584349308699e-05	0	WNT9B_FZD5_LRP5	Wnt9b - (Fzd5+Lrp5)	WNT	Secreted Signaling	KEGG: mmu04310; PMID: 23209147
deepIM-CD_0	ISOM-TAL_6	Wnt9b	FZD5_LRP5	2.18427340446927e-05	0	WNT9B_FZD5_LRP5	Wnt9b - (Fzd5+Lrp5)	WNT	Secreted Signaling	KEGG: mmu04310; PMID: 23209147
IM-CD_2	ISOM-TAL_6	Wnt9b	FZD5_LRP5	5.14919264597763e-06	0	WNT9B_FZD5_LRP5	Wnt9b - (Fzd5+Lrp5)	WNT	Secreted Signaling	KEGG: mmu04310; PMID: 23209147
OM-CD_1	ISOM-TAL_6	Wnt9b	FZD5_LRP5	8.90470922242771e-06	0	WNT9B_FZD5_LRP5	Wnt9b - (Fzd5+Lrp5)	WNT	Secreted Signaling	KEGG: mmu04310; PMID: 23209147
OM-CD_4	ISOM-TAL_6	Wnt9b	FZD5_LRP5	2.24860898926617e-05	0	WNT9B_FZD5_LRP5	Wnt9b - (Fzd5+Lrp5)	WNT	Secreted Signaling	KEGG: mmu04310; PMID: 23209147
InjuredCD_5	InjuredCD_5	Wnt9b	FZD6_LRP5	6.12639391614359e-05	0	WNT9B_FZD6_LRP5	Wnt9b - (Fzd6+Lrp5)	WNT	Secreted Signaling	KEGG: mmu04310; PMID: 23209147
deepIM-CD_0	InjuredCD_5	Wnt9b	FZD6_LRP5	5.03875292419823e-05	0	WNT9B_FZD6_LRP5	Wnt9b - (Fzd6+Lrp5)	WNT	Secreted Signaling	KEGG: mmu04310; PMID: 23209147
IM-CD_2	InjuredCD_5	Wnt9b	FZD6_LRP5	1.19323265423296e-05	0	WNT9B_FZD6_LRP5	Wnt9b - (Fzd6+Lrp5)	WNT	Secreted Signaling	KEGG: mmu04310; PMID: 23209147
OM-CD_1	InjuredCD_5	Wnt9b	FZD6_LRP5	2.06460803169853e-05	0	WNT9B_FZD6_LRP5	Wnt9b - (Fzd6+Lrp5)	WNT	Secreted Signaling	KEGG: mmu04310; PMID: 23209147
OM-CD_4	InjuredCD_5	Wnt9b	FZD6_LRP5	5.1904912687157e-05	0	WNT9B_FZD6_LRP5	Wnt9b - (Fzd6+Lrp5)	WNT	Secreted Signaling	KEGG: mmu04310; PMID: 23209147
InjuredCD_5	deepIM-CD_0	Wnt9b	FZD6_LRP5	4.43414679747865e-05	0	WNT9B_FZD6_LRP5	Wnt9b - (Fzd6+Lrp5)	WNT	Secreted Signaling	KEGG: mmu04310; PMID: 23209147
deepIM-CD_0	deepIM-CD_0	Wnt9b	FZD6_LRP5	3.64688840923604e-05	0	WNT9B_FZD6_LRP5	Wnt9b - (Fzd6+Lrp5)	WNT	Secreted Signaling	KEGG: mmu04310; PMID: 23209147
IM-CD_2	deepIM-CD_0	Wnt9b	FZD6_LRP5	8.61973592159722e-06	0	WNT9B_FZD6_LRP5	Wnt9b - (Fzd6+Lrp5)	WNT	Secreted Signaling	KEGG: mmu04310; PMID: 23209147
OM-CD_1	deepIM-CD_0	Wnt9b	FZD6_LRP5	1.49110604930355e-05	0	WNT9B_FZD6_LRP5	Wnt9b - (Fzd6+Lrp5)	WNT	Secreted Signaling	KEGG: mmu04310; PMID: 23209147
OM-CD_4	deepIM-CD_0	Wnt9b	FZD6_LRP5	3.75569747722381e-05	0	WNT9B_FZD6_LRP5	Wnt9b - (Fzd6+Lrp5)	WNT	Secreted Signaling	KEGG: mmu04310; PMID: 23209147
InjuredCD_5	OM-CD_4	Wnt9b	FZD6_LRP5	6.64599565655433e-05	0	WNT9B_FZD6_LRP5	Wnt9b - (Fzd6+Lrp5)	WNT	Secreted Signaling	KEGG: mmu04310; PMID: 23209147
deepIM-CD_0	OM-CD_4	Wnt9b	FZD6_LRP5	5.46619897747582e-05	0	WNT9B_FZD6_LRP5	Wnt9b - (Fzd6+Lrp5)	WNT	Secreted Signaling	KEGG: mmu04310; PMID: 23209147
IM-CD_2	OM-CD_4	Wnt9b	FZD6_LRP5	1.29759017126703e-05	0	WNT9B_FZD6_LRP5	Wnt9b - (Fzd6+Lrp5)	WNT	Secreted Signaling	KEGG: mmu04310; PMID: 23209147
OM-CD_1	OM-CD_4	Wnt9b	FZD6_LRP5	2.24581569336974e-05	0	WNT9B_FZD6_LRP5	Wnt9b - (Fzd6+Lrp5)	WNT	Secreted Signaling	KEGG: mmu04310; PMID: 23209147
OM-CD_4	OM-CD_4	Wnt9b	FZD6_LRP5	5.63272856652621e-05	0	WNT9B_FZD6_LRP5	Wnt9b - (Fzd6+Lrp5)	WNT	Secreted Signaling	KEGG: mmu04310; PMID: 23209147
InjuredCD_5	injuredLOH_4	Wnt9b	FZD6_LRP5	9.69897191232324e-05	0	WNT9B_FZD6_LRP5	Wnt9b - (Fzd6+Lrp5)	WNT	Secreted Signaling	KEGG: mmu04310; PMID: 23209147
deepIM-CD_0	injuredLOH_4	Wnt9b	FZD6_LRP5	7.97678973026608e-05	0	WNT9B_FZD6_LRP5	Wnt9b - (Fzd6+Lrp5)	WNT	Secreted Signaling	KEGG: mmu04310; PMID: 23209147
IM-CD_2	injuredLOH_4	Wnt9b	FZD6_LRP5	1.87914748687295e-05	0	WNT9B_FZD6_LRP5	Wnt9b - (Fzd6+Lrp5)	WNT	Secreted Signaling	KEGG: mmu04310; PMID: 23209147
OM-CD_1	injuredLOH_4	Wnt9b	FZD6_LRP5	3.249423579828e-05	0	WNT9B_FZD6_LRP5	Wnt9b - (Fzd6+Lrp5)	WNT	Secreted Signaling	KEGG: mmu04310; PMID: 23209147
OM-CD_4	injuredLOH_4	Wnt9b	FZD6_LRP5	8.21093604851551e-05	0	WNT9B_FZD6_LRP5	Wnt9b - (Fzd6+Lrp5)	WNT	Secreted Signaling	KEGG: mmu04310; PMID: 23209147
InjuredCD_5	ISOM-TAL_6	Wnt9b	FZD6_LRP5	3.10070085966785e-05	0	WNT9B_FZD6_LRP5	Wnt9b - (Fzd6+Lrp5)	WNT	Secreted Signaling	KEGG: mmu04310; PMID: 23209147
deepIM-CD_0	ISOM-TAL_6	Wnt9b	FZD6_LRP5	2.55017426553177e-05	0	WNT9B_FZD6_LRP5	Wnt9b - (Fzd6+Lrp5)	WNT	Secreted Signaling	KEGG: mmu04310; PMID: 23209147
IM-CD_2	ISOM-TAL_6	Wnt9b	FZD6_LRP5	6.02270673931413e-06	0	WNT9B_FZD6_LRP5	Wnt9b - (Fzd6+Lrp5)	WNT	Secreted Signaling	KEGG: mmu04310; PMID: 23209147
OM-CD_1	ISOM-TAL_6	Wnt9b	FZD6_LRP5	1.04175390113868e-05	0	WNT9B_FZD6_LRP5	Wnt9b - (Fzd6+Lrp5)	WNT	Secreted Signaling	KEGG: mmu04310; PMID: 23209147
OM-CD_4	ISOM-TAL_6	Wnt9b	FZD6_LRP5	2.62596276274098e-05	0	WNT9B_FZD6_LRP5	Wnt9b - (Fzd6+Lrp5)	WNT	Secreted Signaling	KEGG: mmu04310; PMID: 23209147
InjuredCD_5	ISOM-cDTL_7	Wnt9b	FZD6_LRP5	3.52331361543024e-05	0	WNT9B_FZD6_LRP5	Wnt9b - (Fzd6+Lrp5)	WNT	Secreted Signaling	KEGG: mmu04310; PMID: 23209147
deepIM-CD_0	ISOM-cDTL_7	Wnt9b	FZD6_LRP5	2.89771566031958e-05	0	WNT9B_FZD6_LRP5	Wnt9b - (Fzd6+Lrp5)	WNT	Secreted Signaling	KEGG: mmu04310; PMID: 23209147
IM-CD_2	ISOM-cDTL_7	Wnt9b	FZD6_LRP5	6.83093609534946e-06	0	WNT9B_FZD6_LRP5	Wnt9b - (Fzd6+Lrp5)	WNT	Secreted Signaling	KEGG: mmu04310; PMID: 23209147
OM-CD_1	ISOM-cDTL_7	Wnt9b	FZD6_LRP5	1.18129923278439e-05	0	WNT9B_FZD6_LRP5	Wnt9b - (Fzd6+Lrp5)	WNT	Secreted Signaling	KEGG: mmu04310; PMID: 23209147
OM-CD_4	ISOM-cDTL_7	Wnt9b	FZD6_LRP5	2.98305749301984e-05	0	WNT9B_FZD6_LRP5	Wnt9b - (Fzd6+Lrp5)	WNT	Secreted Signaling	KEGG: mmu04310; PMID: 23209147
InjuredCD_5	ISOM-jDTL_8	Wnt9b	FZD6_LRP5	2.42806159119022e-05	0	WNT9B_FZD6_LRP5	Wnt9b - (Fzd6+Lrp5)	WNT	Secreted Signaling	KEGG: mmu04310; PMID: 23209147
deepIM-CD_0	ISOM-jDTL_8	Wnt9b	FZD6_LRP5	1.99689427343519e-05	0	WNT9B_FZD6_LRP5	Wnt9b - (Fzd6+Lrp5)	WNT	Secreted Signaling	KEGG: mmu04310; PMID: 23209147
IM-CD_2	ISOM-jDTL_8	Wnt9b	FZD6_LRP5	4.69320963186931e-06	0	WNT9B_FZD6_LRP5	Wnt9b - (Fzd6+Lrp5)	WNT	Secreted Signaling	KEGG: mmu04310; PMID: 23209147
OM-CD_1	ISOM-jDTL_8	Wnt9b	FZD6_LRP5	8.11327421361503e-06	0	WNT9B_FZD6_LRP5	Wnt9b - (Fzd6+Lrp5)	WNT	Secreted Signaling	KEGG: mmu04310; PMID: 23209147
OM-CD_4	ISOM-jDTL_8	Wnt9b	FZD6_LRP5	2.0548267465695e-05	0	WNT9B_FZD6_LRP5	Wnt9b - (Fzd6+Lrp5)	WNT	Secreted Signaling	KEGG: mmu04310; PMID: 23209147
InjuredCD_5	OM-CD_4	Wnt9b	FZD7_LRP5	1.88774853831e-05	0	WNT9B_FZD7_LRP5	Wnt9b - (Fzd7+Lrp5)	WNT	Secreted Signaling	KEGG: mmu04310; PMID: 23209147
deepIM-CD_0	OM-CD_4	Wnt9b	FZD7_LRP5	1.55249856488612e-05	0	WNT9B_FZD7_LRP5	Wnt9b - (Fzd7+Lrp5)	WNT	Secreted Signaling	KEGG: mmu04310; PMID: 23209147
IM-CD_2	OM-CD_4	Wnt9b	FZD7_LRP5	3.63875742285364e-06	0	WNT9B_FZD7_LRP5	Wnt9b - (Fzd7+Lrp5)	WNT	Secreted Signaling	KEGG: mmu04310; PMID: 23209147
OM-CD_1	OM-CD_4	Wnt9b	FZD7_LRP5	6.28839657306634e-06	0	WNT9B_FZD7_LRP5	Wnt9b - (Fzd7+Lrp5)	WNT	Secreted Signaling	KEGG: mmu04310; PMID: 23209147
OM-CD_4	OM-CD_4	Wnt9b	FZD7_LRP5	1.59691479246361e-05	0	WNT9B_FZD7_LRP5	Wnt9b - (Fzd7+Lrp5)	WNT	Secreted Signaling	KEGG: mmu04310; PMID: 23209147
InjuredCD_5	OM-CD_4	Wnt9b	FZD8_LRP5	2.80786817079469e-05	0	WNT9B_FZD8_LRP5	Wnt9b - (Fzd8+Lrp5)	WNT	Secreted Signaling	KEGG: mmu04310; PMID: 23209147
deepIM-CD_0	OM-CD_4	Wnt9b	FZD8_LRP5	2.30925125405422e-05	0	WNT9B_FZD8_LRP5	Wnt9b - (Fzd8+Lrp5)	WNT	Secreted Signaling	KEGG: mmu04310; PMID: 23209147
IM-CD_2	OM-CD_4	Wnt9b	FZD8_LRP5	5.425714394995e-06	0	WNT9B_FZD8_LRP5	Wnt9b - (Fzd8+Lrp5)	WNT	Secreted Signaling	KEGG: mmu04310; PMID: 23209147
OM-CD_1	OM-CD_4	Wnt9b	FZD8_LRP5	9.37924804643292e-06	0	WNT9B_FZD8_LRP5	Wnt9b - (Fzd8+Lrp5)	WNT	Secreted Signaling	KEGG: mmu04310; PMID: 23209147
OM-CD_4	OM-CD_4	Wnt9b	FZD8_LRP5	2.37614525901538e-05	0	WNT9B_FZD8_LRP5	Wnt9b - (Fzd8+Lrp5)	WNT	Secreted Signaling	KEGG: mmu04310; PMID: 23209147
IM-ATL_0	Fib_1	Wnt10a	FZD1_LRP6	3.07877271413218e-06	0	WNT10A_FZD1_LRP6	Wnt10a - (Fzd1+Lrp6)	WNT	Secreted Signaling	KEGG: mmu04310; PMID: 23209147
IM-ATL_0	Fib_6	Wnt10a	FZD1_LRP6	1.03941789940376e-06	0	WNT10A_FZD1_LRP6	Wnt10a - (Fzd1+Lrp6)	WNT	Secreted Signaling	KEGG: mmu04310; PMID: 23209147
IM-ATL_0	myoFib_0	Wnt10a	FZD1_LRP6	8.59341227202756e-06	0	WNT10A_FZD1_LRP6	Wnt10a - (Fzd1+Lrp6)	WNT	Secreted Signaling	KEGG: mmu04310; PMID: 23209147
IM-ATL_0	Fib/myoFib_4	Wnt10a	FZD1_LRP6	3.68205955331014e-06	0	WNT10A_FZD1_LRP6	Wnt10a - (Fzd1+Lrp6)	WNT	Secreted Signaling	KEGG: mmu04310; PMID: 23209147
IM-ATL_0	deepIM-CD_0	Wnt10a	FZD1_LRP6	5.73649142831239e-06	0	WNT10A_FZD1_LRP6	Wnt10a - (Fzd1+Lrp6)	WNT	Secreted Signaling	KEGG: mmu04310; PMID: 23209147
IM-ATL_0	OM-CD_4	Wnt10a	FZD1_LRP6	8.55895529154884e-06	0	WNT10A_FZD1_LRP6	Wnt10a - (Fzd1+Lrp6)	WNT	Secreted Signaling	KEGG: mmu04310; PMID: 23209147
IM-ATL_0	myoFib_0	Wnt10a	FZD2_LRP6	4.39729763686104e-06	0	WNT10A_FZD2_LRP6	Wnt10a - (Fzd2+Lrp6)	WNT	Secreted Signaling	KEGG: mmu04310; PMID: 23209147
IM-ATL_0	InjuredCD_5	Wnt10a	FZD4_LRP6	6.98472476491359e-06	0	WNT10A_FZD4_LRP6	Wnt10a - (Fzd4+Lrp6)	WNT	Secreted Signaling	KEGG: mmu04310; PMID: 23209147
IM-ATL_0	deepIM-CD_0	Wnt10a	FZD4_LRP6	8.61987891443356e-06	0	WNT10A_FZD4_LRP6	Wnt10a - (Fzd4+Lrp6)	WNT	Secreted Signaling	KEGG: mmu04310; PMID: 23209147
IM-ATL_0	OM-CD_1	Wnt10a	FZD4_LRP6	1.87732224521812e-05	0	WNT10A_FZD4_LRP6	Wnt10a - (Fzd4+Lrp6)	WNT	Secreted Signaling	KEGG: mmu04310; PMID: 23209147
IM-ATL_0	OM-CD_4	Wnt10a	FZD4_LRP6	2.78630944882637e-05	0	WNT10A_FZD4_LRP6	Wnt10a - (Fzd4+Lrp6)	WNT	Secreted Signaling	KEGG: mmu04310; PMID: 23209147
IM-ATL_0	injuredLOH_4	Wnt10a	FZD4_LRP6	5.09881711272861e-05	0	WNT10A_FZD4_LRP6	Wnt10a - (Fzd4+Lrp6)	WNT	Secreted Signaling	KEGG: mmu04310; PMID: 23209147
IM-ATL_0	ISOM-TAL_6	Wnt10a	FZD4_LRP6	2.34987643697785e-05	0	WNT10A_FZD4_LRP6	Wnt10a - (Fzd4+Lrp6)	WNT	Secreted Signaling	KEGG: mmu04310; PMID: 23209147
IM-ATL_0	ISOM-cDTL_7	Wnt10a	FZD4_LRP6	1.33790703483777e-05	0	WNT10A_FZD4_LRP6	Wnt10a - (Fzd4+Lrp6)	WNT	Secreted Signaling	KEGG: mmu04310; PMID: 23209147
IM-ATL_0	ISOM-jDTL_8	Wnt10a	FZD4_LRP6	7.29413330022216e-06	0	WNT10A_FZD4_LRP6	Wnt10a - (Fzd4+Lrp6)	WNT	Secreted Signaling	KEGG: mmu04310; PMID: 23209147
IM-ATL_0	upperIM-jDTL_1	Wnt10a	FZD4_LRP6	5.10296388600225e-06	0	WNT10A_FZD4_LRP6	Wnt10a - (Fzd4+Lrp6)	WNT	Secreted Signaling	KEGG: mmu04310; PMID: 23209147
IM-ATL_0	IM-ATL_0	Wnt10a	FZD4_LRP6	5.88997774846599e-06	0	WNT10A_FZD4_LRP6	Wnt10a - (Fzd4+Lrp6)	WNT	Secreted Signaling	KEGG: mmu04310; PMID: 23209147
IM-ATL_0	Endo_b	Wnt10a	FZD4_LRP6	1.08296448881773e-06	0	WNT10A_FZD4_LRP6	Wnt10a - (Fzd4+Lrp6)	WNT	Secreted Signaling	KEGG: mmu04310; PMID: 23209147
IM-ATL_0	deepIM-CD_0	Wnt10a	FZD5_LRP6	7.52429406537675e-06	0	WNT10A_FZD5_LRP6	Wnt10a - (Fzd5+Lrp6)	WNT	Secreted Signaling	KEGG: mmu04310; PMID: 23209147
IM-ATL_0	ISOM-TAL_6	Wnt10a	FZD5_LRP6	6.19543436703134e-06	0	WNT10A_FZD5_LRP6	Wnt10a - (Fzd5+Lrp6)	WNT	Secreted Signaling	KEGG: mmu04310; PMID: 23209147
IM-ATL_0	InjuredCD_5	Wnt10a	FZD6_LRP6	6.5280812403272e-06	0	WNT10A_FZD6_LRP6	Wnt10a - (Fzd6+Lrp6)	WNT	Secreted Signaling	KEGG: mmu04310; PMID: 23209147
IM-ATL_0	deepIM-CD_0	Wnt10a	FZD6_LRP6	1.29465178935203e-05	0	WNT10A_FZD6_LRP6	Wnt10a - (Fzd6+Lrp6)	WNT	Secreted Signaling	KEGG: mmu04310; PMID: 23209147
IM-ATL_0	OM-CD_4	Wnt10a	FZD6_LRP6	1.34654258402825e-05	0	WNT10A_FZD6_LRP6	Wnt10a - (Fzd6+Lrp6)	WNT	Secreted Signaling	KEGG: mmu04310; PMID: 23209147
IM-ATL_0	injuredLOH_4	Wnt10a	FZD6_LRP6	2.18895028071642e-05	0	WNT10A_FZD6_LRP6	Wnt10a - (Fzd6+Lrp6)	WNT	Secreted Signaling	KEGG: mmu04310; PMID: 23209147
IM-ATL_0	ISOM-TAL_6	Wnt10a	FZD6_LRP6	7.24655497978827e-06	0	WNT10A_FZD6_LRP6	Wnt10a - (Fzd6+Lrp6)	WNT	Secreted Signaling	KEGG: mmu04310; PMID: 23209147
IM-ATL_0	ISOM-cDTL_7	Wnt10a	FZD6_LRP6	5.41561853401401e-06	0	WNT10A_FZD6_LRP6	Wnt10a - (Fzd6+Lrp6)	WNT	Secreted Signaling	KEGG: mmu04310; PMID: 23209147
IM-ATL_0	ISOM-jDTL_8	Wnt10a	FZD6_LRP6	6.62688007083484e-06	0	WNT10A_FZD6_LRP6	Wnt10a - (Fzd6+Lrp6)	WNT	Secreted Signaling	KEGG: mmu04310; PMID: 23209147
IM-ATL_0	upperIM-jDTL_1	Wnt10a	FZD6_LRP6	5.56036711356623e-06	0	WNT10A_FZD6_LRP6	Wnt10a - (Fzd6+Lrp6)	WNT	Secreted Signaling	KEGG: mmu04310; PMID: 23209147
IM-ATL_0	OM-CD_4	Wnt10a	FZD7_LRP6	3.7722199063362e-06	0	WNT10A_FZD7_LRP6	Wnt10a - (Fzd7+Lrp6)	WNT	Secreted Signaling	KEGG: mmu04310; PMID: 23209147
IM-ATL_0	OM-CD_4	Wnt10a	FZD8_LRP6	5.62580587118105e-06	0	WNT10A_FZD8_LRP6	Wnt10a - (Fzd8+Lrp6)	WNT	Secreted Signaling	KEGG: mmu04310; PMID: 23209147
myoFib_0	Fib_1	Wnt4	FZD1_LRP6	3.8579712130415e-06	0	WNT4_FZD1_LRP6	Wnt4 - (Fzd1+Lrp6)	WNT	Secreted Signaling	KEGG: mmu04310; PMID: 23209147
InjuredCD_5	Fib_1	Wnt4	FZD1_LRP6	3.49110547168156e-06	0	WNT4_FZD1_LRP6	Wnt4 - (Fzd1+Lrp6)	WNT	Secreted Signaling	KEGG: mmu04310; PMID: 23209147
deepIM-CD_0	Fib_1	Wnt4	FZD1_LRP6	1.17998466704603e-05	0	WNT4_FZD1_LRP6	Wnt4 - (Fzd1+Lrp6)	WNT	Secreted Signaling	KEGG: mmu04310; PMID: 23209147
OM-CD_4	Fib_1	Wnt4	FZD1_LRP6	2.15656244508676e-06	0	WNT4_FZD1_LRP6	Wnt4 - (Fzd1+Lrp6)	WNT	Secreted Signaling	KEGG: mmu04310; PMID: 23209147
myoFib_0	Fib_6	Wnt4	FZD1_LRP6	1.30228599872041e-06	0	WNT4_FZD1_LRP6	Wnt4 - (Fzd1+Lrp6)	WNT	Secreted Signaling	KEGG: mmu04310; PMID: 23209147
InjuredCD_5	Fib_6	Wnt4	FZD1_LRP6	1.17869941864907e-06	0	WNT4_FZD1_LRP6	Wnt4 - (Fzd1+Lrp6)	WNT	Secreted Signaling	KEGG: mmu04310; PMID: 23209147
deepIM-CD_0	Fib_6	Wnt4	FZD1_LRP6	3.98097179254038e-06	0	WNT4_FZD1_LRP6	Wnt4 - (Fzd1+Lrp6)	WNT	Secreted Signaling	KEGG: mmu04310; PMID: 23209147
OM-CD_4	Fib_6	Wnt4	FZD1_LRP6	7.28179289002594e-07	0	WNT4_FZD1_LRP6	Wnt4 - (Fzd1+Lrp6)	WNT	Secreted Signaling	KEGG: mmu04310; PMID: 23209147
myoFib_0	myoFib_0	Wnt4	FZD1_LRP6	1.07516954409251e-05	0	WNT4_FZD1_LRP6	Wnt4 - (Fzd1+Lrp6)	WNT	Secreted Signaling	KEGG: mmu04310; PMID: 23209147
InjuredCD_5	myoFib_0	Wnt4	FZD1_LRP6	9.75066817316328e-06	0	WNT4_FZD1_LRP6	Wnt4 - (Fzd1+Lrp6)	WNT	Secreted Signaling	KEGG: mmu04310; PMID: 23209147
deepIM-CD_0	myoFib_0	Wnt4	FZD1_LRP6	3.27031501905553e-05	0	WNT4_FZD1_LRP6	Wnt4 - (Fzd1+Lrp6)	WNT	Secreted Signaling	KEGG: mmu04310; PMID: 23209147
OM-CD_4	myoFib_0	Wnt4	FZD1_LRP6	6.02845581824534e-06	0	WNT4_FZD1_LRP6	Wnt4 - (Fzd1+Lrp6)	WNT	Secreted Signaling	KEGG: mmu04310; PMID: 23209147
myoFib_0	Fib/myoFib_4	Wnt4	FZD1_LRP6	4.61374189057466e-06	0	WNT4_FZD1_LRP6	Wnt4 - (Fzd1+Lrp6)	WNT	Secreted Signaling	KEGG: mmu04310; PMID: 23209147
InjuredCD_5	Fib/myoFib_4	Wnt4	FZD1_LRP6	4.17526572631451e-06	0	WNT4_FZD1_LRP6	Wnt4 - (Fzd1+Lrp6)	WNT	Secreted Signaling	KEGG: mmu04310; PMID: 23209147
deepIM-CD_0	Fib/myoFib_4	Wnt4	FZD1_LRP6	1.41092110261074e-05	0	WNT4_FZD1_LRP6	Wnt4 - (Fzd1+Lrp6)	WNT	Secreted Signaling	KEGG: mmu04310; PMID: 23209147
OM-CD_4	Fib/myoFib_4	Wnt4	FZD1_LRP6	2.57925132758369e-06	0	WNT4_FZD1_LRP6	Wnt4 - (Fzd1+Lrp6)	WNT	Secreted Signaling	KEGG: mmu04310; PMID: 23209147
myoFib_0	deepIM-CD_0	Wnt4	FZD1_LRP6	7.19170442995574e-06	0	WNT4_FZD1_LRP6	Wnt4 - (Fzd1+Lrp6)	WNT	Secreted Signaling	KEGG: mmu04310; PMID: 23209147
InjuredCD_5	deepIM-CD_0	Wnt4	FZD1_LRP6	6.50347507484376e-06	0	WNT4_FZD1_LRP6	Wnt4 - (Fzd1+Lrp6)	WNT	Secreted Signaling	KEGG: mmu04310; PMID: 23209147
deepIM-CD_0	deepIM-CD_0	Wnt4	FZD1_LRP6	2.20335868899752e-05	0	WNT4_FZD1_LRP6	Wnt4 - (Fzd1+Lrp6)	WNT	Secreted Signaling	KEGG: mmu04310; PMID: 23209147
OM-CD_4	deepIM-CD_0	Wnt4	FZD1_LRP6	4.01634767202976e-06	0	WNT4_FZD1_LRP6	Wnt4 - (Fzd1+Lrp6)	WNT	Secreted Signaling	KEGG: mmu04310; PMID: 23209147
myoFib_0	OM-CD_4	Wnt4	FZD1_LRP6	1.0723993146544e-05	0	WNT4_FZD1_LRP6	Wnt4 - (Fzd1+Lrp6)	WNT	Secreted Signaling	KEGG: mmu04310; PMID: 23209147
InjuredCD_5	OM-CD_4	Wnt4	FZD1_LRP6	9.70566636007948e-06	0	WNT4_FZD1_LRP6	Wnt4 - (Fzd1+Lrp6)	WNT	Secreted Signaling	KEGG: mmu04310; PMID: 23209147
deepIM-CD_0	OM-CD_4	Wnt4	FZD1_LRP6	3.2787610829086e-05	0	WNT4_FZD1_LRP6	Wnt4 - (Fzd1+Lrp6)	WNT	Secreted Signaling	KEGG: mmu04310; PMID: 23209147
OM-CD_4	OM-CD_4	Wnt4	FZD1_LRP6	5.99583583408334e-06	0	WNT4_FZD1_LRP6	Wnt4 - (Fzd1+Lrp6)	WNT	Secreted Signaling	KEGG: mmu04310; PMID: 23209147
myoFib_0	myoFib_0	Wnt4	FZD2_LRP6	5.51203511428431e-06	0	WNT4_FZD2_LRP6	Wnt4 - (Fzd2+Lrp6)	WNT	Secreted Signaling	KEGG: mmu04310; PMID: 23209147
InjuredCD_5	myoFib_0	Wnt4	FZD2_LRP6	4.98551538311796e-06	0	WNT4_FZD2_LRP6	Wnt4 - (Fzd2+Lrp6)	WNT	Secreted Signaling	KEGG: mmu04310; PMID: 23209147
deepIM-CD_0	myoFib_0	Wnt4	FZD2_LRP6	1.68791716403213e-05	0	WNT4_FZD2_LRP6	Wnt4 - (Fzd2+Lrp6)	WNT	Secreted Signaling	KEGG: mmu04310; PMID: 23209147
OM-CD_4	myoFib_0	Wnt4	FZD2_LRP6	3.07913552529553e-06	0	WNT4_FZD2_LRP6	Wnt4 - (Fzd2+Lrp6)	WNT	Secreted Signaling	KEGG: mmu04310; PMID: 23209147
myoFib_0	InjuredCD_5	Wnt4	FZD4_LRP6	8.75648937375863e-06	0	WNT4_FZD4_LRP6	Wnt4 - (Fzd4+Lrp6)	WNT	Secreted Signaling	KEGG: mmu04310; PMID: 23209147
InjuredCD_5	InjuredCD_5	Wnt4	FZD4_LRP6	7.91863700859299e-06	0	WNT4_FZD4_LRP6	Wnt4 - (Fzd4+Lrp6)	WNT	Secreted Signaling	KEGG: mmu04310; PMID: 23209147
deepIM-CD_0	InjuredCD_5	Wnt4	FZD4_LRP6	2.68266374764369e-05	0	WNT4_FZD4_LRP6	Wnt4 - (Fzd4+Lrp6)	WNT	Secreted Signaling	KEGG: mmu04310; PMID: 23209147
OM-CD_4	InjuredCD_5	Wnt4	FZD4_LRP6	4.89033816043402e-06	0	WNT4_FZD4_LRP6	Wnt4 - (Fzd4+Lrp6)	WNT	Secreted Signaling	KEGG: mmu04310; PMID: 23209147
myoFib_0	deepIM-CD_0	Wnt4	FZD4_LRP6	1.07966002344394e-05	0	WNT4_FZD4_LRP6	Wnt4 - (Fzd4+Lrp6)	WNT	Secreted Signaling	KEGG: mmu04310; PMID: 23209147
InjuredCD_5	deepIM-CD_0	Wnt4	FZD4_LRP6	9.77617855968826e-06	0	WNT4_FZD4_LRP6	Wnt4 - (Fzd4+Lrp6)	WNT	Secreted Signaling	KEGG: mmu04310; PMID: 23209147
deepIM-CD_0	deepIM-CD_0	Wnt4	FZD4_LRP6	3.2968638728836e-05	0	WNT4_FZD4_LRP6	Wnt4 - (Fzd4+Lrp6)	WNT	Secreted Signaling	KEGG: mmu04310; PMID: 23209147
OM-CD_4	deepIM-CD_0	Wnt4	FZD4_LRP6	6.04055404319093e-06	0	WNT4_FZD4_LRP6	Wnt4 - (Fzd4+Lrp6)	WNT	Secreted Signaling	KEGG: mmu04310; PMID: 23209147
myoFib_0	OM-CD_1	Wnt4	FZD4_LRP6	2.34875892065029e-05	0	WNT4_FZD4_LRP6	Wnt4 - (Fzd4+Lrp6)	WNT	Secreted Signaling	KEGG: mmu04310; PMID: 23209147
InjuredCD_5	OM-CD_1	Wnt4	FZD4_LRP6	2.13016137363932e-05	0	WNT4_FZD4_LRP6	Wnt4 - (Fzd4+Lrp6)	WNT	Secreted Signaling	KEGG: mmu04310; PMID: 23209147
deepIM-CD_0	OM-CD_1	Wnt4	FZD4_LRP6	7.14347081321074e-05	0	WNT4_FZD4_LRP6	Wnt4 - (Fzd4+Lrp6)	WNT	Secreted Signaling	KEGG: mmu04310; PMID: 23209147
OM-CD_4	OM-CD_1	Wnt4	FZD4_LRP6	1.317015007933e-05	0	WNT4_FZD4_LRP6	Wnt4 - (Fzd4+Lrp6)	WNT	Secreted Signaling	KEGG: mmu04310; PMID: 23209147
myoFib_0	OM-CD_4	Wnt4	FZD4_LRP6	3.47228574820904e-05	0	WNT4_FZD4_LRP6	Wnt4 - (Fzd4+Lrp6)	WNT	Secreted Signaling	KEGG: mmu04310; PMID: 23209147
InjuredCD_5	OM-CD_4	Wnt4	FZD4_LRP6	3.16687265070656e-05	0	WNT4_FZD4_LRP6	Wnt4 - (Fzd4+Lrp6)	WNT	Secreted Signaling	KEGG: mmu04310; PMID: 23209147
deepIM-CD_0	OM-CD_4	Wnt4	FZD4_LRP6	0.000104139	0	WNT4_FZD4_LRP6	Wnt4 - (Fzd4+Lrp6)	WNT	Secreted Signaling	KEGG: mmu04310; PMID: 23209147
OM-CD_4	OM-CD_4	Wnt4	FZD4_LRP6	1.96231234729613e-05	0	WNT4_FZD4_LRP6	Wnt4 - (Fzd4+Lrp6)	WNT	Secreted Signaling	KEGG: mmu04310; PMID: 23209147
myoFib_0	injuredLOH_4	Wnt4	FZD4_LRP6	6.36818406765066e-05	0	WNT4_FZD4_LRP6	Wnt4 - (Fzd4+Lrp6)	WNT	Secreted Signaling	KEGG: mmu04310; PMID: 23209147
InjuredCD_5	injuredLOH_4	Wnt4	FZD4_LRP6	5.78978624159012e-05	0	WNT4_FZD4_LRP6	Wnt4 - (Fzd4+Lrp6)	WNT	Secreted Signaling	KEGG: mmu04310; PMID: 23209147
deepIM-CD_0	injuredLOH_4	Wnt4	FZD4_LRP6	0.000192488	0	WNT4_FZD4_LRP6	Wnt4 - (Fzd4+Lrp6)	WNT	Secreted Signaling	KEGG: mmu04310; PMID: 23209147
OM-CD_4	injuredLOH_4	Wnt4	FZD4_LRP6	3.58312076682635e-05	0	WNT4_FZD4_LRP6	Wnt4 - (Fzd4+Lrp6)	WNT	Secreted Signaling	KEGG: mmu04310; PMID: 23209147
myoFib_0	ISOM-TAL_6	Wnt4	FZD4_LRP6	2.92185751004535e-05	0	WNT4_FZD4_LRP6	Wnt4 - (Fzd4+Lrp6)	WNT	Secreted Signaling	KEGG: mmu04310; PMID: 23209147
InjuredCD_5	ISOM-TAL_6	Wnt4	FZD4_LRP6	2.67338105763088e-05	0	WNT4_FZD4_LRP6	Wnt4 - (Fzd4+Lrp6)	WNT	Secreted Signaling	KEGG: mmu04310; PMID: 23209147
deepIM-CD_0	ISOM-TAL_6	Wnt4	FZD4_LRP6	8.69481386419229e-05	0	WNT4_FZD4_LRP6	Wnt4 - (Fzd4+Lrp6)	WNT	Secreted Signaling	KEGG: mmu04310; PMID: 23209147
OM-CD_4	ISOM-TAL_6	Wnt4	FZD4_LRP6	1.65861930658723e-05	0	WNT4_FZD4_LRP6	Wnt4 - (Fzd4+Lrp6)	WNT	Secreted Signaling	KEGG: mmu04310; PMID: 23209147
myoFib_0	ISOM-cDTL_7	Wnt4	FZD4_LRP6	1.67313421732307e-05	0	WNT4_FZD4_LRP6	Wnt4 - (Fzd4+Lrp6)	WNT	Secreted Signaling	KEGG: mmu04310; PMID: 23209147
InjuredCD_5	ISOM-cDTL_7	Wnt4	FZD4_LRP6	1.51838572787072e-05	0	WNT4_FZD4_LRP6	Wnt4 - (Fzd4+Lrp6)	WNT	Secreted Signaling	KEGG: mmu04310; PMID: 23209147
deepIM-CD_0	ISOM-cDTL_7	Wnt4	FZD4_LRP6	5.08049302706632e-05	0	WNT4_FZD4_LRP6	Wnt4 - (Fzd4+Lrp6)	WNT	Secreted Signaling	KEGG: mmu04310; PMID: 23209147
[truncated: 3,233 more rows]

## Sheet: d84
source	target	ligand	receptor	prob	pval	interaction_name	interaction_name_2	pathway_name	annotation	evidence
[truncated: 1,208 more rows]
