# Supplementary material for: Permanent defects in renal medullary structure and function after reversal of urinary obstruction
Source: JCI Insight. 2025 Jan 23;10(5):e187008. doi: 10.1172/jci.insight.187008 (PMC11949033; doi:10.1172/jci.insight.187008)
Supplement: Supporting data values [file jciinsight-10-187008-s258.xlsx]

## Sheet: Fig 1
Fig 1B	Male BALB/c 84 days
	Events (death)
Days	R-UUO	Nx Ctrl
84	0	0
84	0	0
84	0	0
84	0	0
84	0	0
84	0	0
84		0
84		0
29	1
12	1
11	1
11	1
11	1
11	1
Fig 1C	BUN time course (mg/dl)
Days	R-UUO												Nx Control
-10	16.9355	11.0215	16.9355				10.215	11.2903	19.086				19.8925	22.043	20.6989	12.9032	13.172	12.9032
11	34.1398	86.0215	67.4731	11.0215	87.0968	82.5269	83.0645	22.8495	44.6237	20.9677	19.8925	82.5269	13.7097	20.1613	12.9032	16.129	15.0538	14.2473	17.4731	25.5376
14	37.6344	92.4731		30.6452				32.5269	42.4731	33.0645	29.5699		13.9785	16.6667	20.9677	19.8925	22.043	16.6667	19.3548	18.2796
28	47.3214	29.0179		29.0179				47.0982	43.5268	37.0536	19.4196		19.4196	33.2589	35.2679	22.7679	18.5268		16.9643	32.5893
56	30.9375			27.1875				32.1875	45.9375	39.6875	46.25		27.5	26.875	35	37.8125	31.875	33.125	36.5625	33.125
84	31.5625			22.1875				27.5	41.5625	39.0625	34.0625		29.6875	22.8125	20.3125	17.5	30.625	35.625	28.4375	24.6875
Fig 1D	GFR time course (ul/min)
Days	R-UUO												Nx Control
-10	268.74		271.75		276.22		172.67			252.28			228.85	217.76	197.93	240	193.37
28	136.62	27.66		212.11				135.3	96.07	160.96	151.46		323.19	277.37	274.63	265.73	262.4	340.96	253.74	272.96
56	202.13			178.63				148.55	159.19	258.87	162.04		338.89	276.13	141.59	317.27	317.44	199.84	206.75
84	166.05			202.11				163.02	126.05	304.27	209.18		276.46	181.48	360.03	161.22	310.91	360.62	305.69	221.8
Fig 1E	GFR (ul/min)
	HC	Nx	D28	HC	Nx	D84
	268.74	323.19	136.62	268.74
		277.37	27.66
	271.75	274.63		271.75
		265.73	212.11
	276.22	262.4		276.22
		340.96				166.05
	172.67	253.74		172.67
		272.96	135.3
			96.07			202.11
	252.28		160.96	252.28
			151.46		276.46
					181.48
	228.85			228.85	360.03	163.02
	217.76			217.76	161.22	126.05
	197.93			197.93	310.91	304.27
	240			240	360.62	209.18
	193.37			193.37	305.69
					221.8
Fig 1F	Urine Osmolarity (mOsm/kg)
Days	R-UUO												Nx Control
-10	3872	4178	3080	4334	3990	4323	3424		2800	4515	3700	3590	4377	3582	3912	4200	3944	3528	4212	4179
28	1306	906		2032				1588	936	2406	1640		3548	3558	4158	3658	4016	4130	3447	3784
56	1254			2528				1970	1128	1728	2096		3838	3862	4179	3738	3570	3242	3750	4228
84	1286			2076				1878	1338	2398	1690		3660	3178	3730	3484	3610	3526	3030	3978
Fig 1G	Urine Osm (mOsm/kg)
HC	Nx	D84
1286		3872
		4178
		3080
2076		4334
		3990
		4323
		3424
1878
1338		2800
2398		4515
1690		3700
		3590
	3660
	3178
	3730
	3484
	3610
	3526
	3030
	3978

## Sheet: S Fig 1
S. Fig 1B	Male BALB/c 45 days
	Events (death)
Days	7 days	8 days
45	0	0
45	0
45	0
45	0
45	0
12	1	1
12		1
12		1
11		1
11		1
11		1
11		1
11	1	1
10	1
0	1
S. Fig 1C	BUN time course (mg/dl)
Days	Nx Controls					7 days R-UUO										8 days R-UUO
-7	14	13	14	12		20	19	19	24	27						25	25	24	25	25
11	15	17	17	16		118	46	63	69	97		24	59	94		103	37	101	115	22	124	118	95	93	121
14	20	21	18	24		25	32	40	63		25	43					34			23
28	14	17	19	17		30	32	39	59		19	36					31			34
45	16	16	25	17		35	39	40	58		20	39					27			26
S. Fig 1D	BUN (mg/dl)			S. Fig 1E	S Creat (mg/ml)			S. Fig 1 F	GFR ul/min)			S. Fig 1G	Urine Osm (mOsm/kg)
HC	Nx	D45		HC	Nx	D45		HC	Nx	D45		HC	Nx	D45
20	16	35		0.07	0.08			399.77	338.32				3405	935
19	16	39		0.07	0.1			281.63	288.91				3351	756
19	25	40		0.09	0.12			450.16	328.78				3663	891
24	17	58		0.09	0.08			288.7	316.07				2431	572
27				0.1	0.1			298.12
		20							297.12				2233	1825
		39												849
												3861
												3405
												3504
												3105
						0.45				64.11
						0.47				124.46
						0.37				111.58
						0.53				40.03
						0.08				244.44
						0.3				121.97

## Sheet: Fig 2
Fig 2C	Ki67 (% cells, time course)
Days	ISOM														Proximal IM														Distal IM
-10	0.19736	0.122693	0.071908	0.170788	0.217812										0.0564812	0.164204	0.125397	0.146056	0.138841										0.117233	0	0.209245		0.165367
0	1.07683	1.45165	0.324563	2.35373	0.462418	0.731452	2.22033	0.208887	1.60463	0.506183					1.65794	0.175924	1.88718	2.84287	0.387597	0.611621	13.0753	0.0594354	0.481277	4.02754					13.3291	5.22545	6.35708	4.1008	0.313972	5.25526	14.9243	0.145666	0.729714	9.43396
3	2.44598	0.717506	1.14105	0.133625	0.301491	1.13788	0.20861		0.72052	1.74329					14.9443	8.72918	0.675528	2.24813	0.361362	4.44185	2.39304		6.21012	8.56277					19.1538	16.5003	1.0815	4.09792	4.78658	6.49433	2.73224		8.86136	6.23256
7	2.3219	0.234121	3.15517	5.30384	4.21636	0.507561	1.33521	0.786988	0.105397	4.93575	1.09667	3.74541			3.33909	1.12824	7.37453	6.54593	8.61963	3.2992	4.69719	0.669985	0.254518	6.69493	4.12554	0.577145			13.1325	5.03464	26.0433	7.53793	11.2353	5.98527	4.88669	3.95426	3.56408	8.20896	6.93136
14	0.89979	0.294467	1.93041	0.426524											1.27838	1.70811	2.53087	1.3189											1.32521	0.0497265	2.57282	1.46287
28	1.78684	0.817963	1.80304	0.550508											4.06635	0.306531	3.05434	0.520969											5.00894	1.34228	1.56386	1.2366
Fig 2D	Sox9 (% cells, time course)
Days	ISOM														Proximal IM														Distal IM
-10	0.00645328	0	0.0286396	0											0	0.0499625	0	0											0	0	0.0340832	0
0	0.674433	1.63686	0.278342	0.317561	0.040783	0.00602591	3.34089	0.204356	3.32218	0.0845507					1.34179	0.0183217	6.33777	0.274142	0	0	10.6148	0	1.52057	1.64209					11.115	0.535906	0.339723	0.0705053	0	0.534283	5.33981	0	4.70657	3.01834
3	3.81951	0.428458	0.0587074	1.93647	1.0446	10.0069	2.66229	1.02985							11.0951	8.29223	7.52055	2.05717	7.08755	20.186	10.5107	7.87043							25.7471	3.01593	21.2967	2.47763	28.9947		26.1568	7.69835
7	3.14375	0.00868056	17.7938	9.6152	5.0444	0.37302	0.988691	2.9144	0.328979	7.00812	2.32754				31.6497	5.2146	40.7866	26.4963	41.9719	3.23522	25.5146	4.5963	5.12055	27.4345	19.3511				28.4734	24.4642	38.7446	35.796	46.8037	18.3291	40.6593	26.3244	28.7347	18.0969	29.0196
14	0.4844	0.2356	0.2574	2.7323	0.1545	0.2324									0.1104	0.0998	0.102	2.7876	0.0973	0.3402									0.4844	0.2356	0.2574	2.7323	0.1545	0.2324
28	2.37753	0.828631	1.55103	0.905862											8.69927	1.7042	2.93454	2.72462											5.57257	1.2844
Fig 2G	SR staining (% area)
Days	OSOM														ISOM														IM
-10	0.1565	0.215625	0.255111	0.128636	0.090727										0.022333	0.248	0.085	0.00825	0.0255										0.0238	0.0875	0.12075	0.004528	0.0314
0	1.5233	1.95233	1.35656	1.497	1.96789	2.6819									0.5195	0.6364	0.8172	0.84325	0.892	0.372167									0.168	0.2685	0.202	0.340667	0.111	0.2405
7	1.5952	1.58363	2.07644	1.571	1.03862	1.57723									1.373	2.52583	2.0774	2.51043	1.73133	1.939									0.13	0.061714	0.1135	0.106	0.151	0.037
28	3.20967	1.0433	0.977167	0.8893											1.53217	0.446714	1.476	2.7745			1.886								1.62875	0.616667	0.5865	0.85125
84	2.76125			0.317333	1.54475	3.3216	1.55575	2.279							1.861	6.1338	3.0976	0.643432		1.7155			1.3074						0.02				0.005	1.06325	0.1475

## Sheet: Fig 3
Fig. 3B	AQP1 staining (% area, Proximal IM)								Fig. 3B	AQP1 staining (% area, Distal IM)
HC	D0	D3	D7	Nx	D28	Nx	D84		HC	D0	D3	D7	Nx	D28	Nx	D84
10.9	7.9	4.8	0.9	5.45	2.24	7.73	3.13		9	1.8	1.8	0.5	11.569	2.289	10.5364	6.18364
13	7.6	2.8	0.3	5.583	2.302	5.532	3.842		8.4	5.2	2.6	0.1	8.43	6.605	9.3525	3.88097
6.3	8.1	11.7	0.1	5.814	0.731	5.807	18.069		10.9	1.3	7.9	0	10.907	3.74	8.97533	4.83602
12.6	11.9	7.7	0.8	15.292	2.45	7.422	4.94		6.9	5.6	3	0.6		2.098	14.3908	2.30503
12.4	14.1	7.4	2.4	9.9247		7.149	3.577		6.1	7.6	1.6	0.8			10.9794
	9.5	3.3	5.8			9.454	7.39			5.7	2.9	1.9			6.0744
		5.5	7.4			14.853	7.73				3.3	2			6.04971
	8.7	1.6	0.1			4.309	5.532			7.4	1.5	0.1			7.84137
	7.2	2.8	4.4				5.807			3.6	1.4	1.6
	7.3	5.1	8.8				7.422			3.8	1.2
							7.149
							9.454
							14.853
							4.309
Fig. 3D	AQP2 staining (% area, Proximal IM)								Fig. 3D	AQP2 staining (% area, Distal IM)
HC	D0	D3	D7	Nx	D28	Nx	D84		HC	D0	D3	D7	Nx	D28	Nx	D84
16.724	6.742	0.101	0.045	15.183	5.979	10.269	11.392		18.033	1.575	0.838	0.481	27.7	3.84	27.43	24.221
	9.855	0.026	0.098	11.679	8.914	13.588	12.357			5.148	0.688	0.635	20.993	13.982	31.005	27.983
14.046	3.228	6.651	0.075	11.827	1.628	8.503	14.794		13.793	0.397	2.361	0.54	21.424	2.552	30.472	18.71
	4.647	1.923	0.004	11.61	8.727	10.738	11.507			1.674	0.223	0.26		3.255	22.712	28.892
17.35	6.83	7.69	1.818	12.449		11.283	15.02		9.394	5.764	1.829	0.414			29.844
	9.712	0.053	1.514			14.852				4.158	0.134	0.053			28.586
17.289	0.236	1.822	4.812			14.382			19.951	2.078	0.026	0.071			32.266
	14.227	0.036	0.14			13.479				12.678	0.587	1.313
15.11	7.6	0.204	3.089						9.28	2.81	0.757	0.198
	3.789	0.189	0.216							0.491	1.534
Fig. 3E	LTL staining (% area, Proximal IM)								Fig. 3E	LTL staining (% area, Distal IM)
HC	D0	D3	D7	Nx	D28	Nx	D84		HC	D0	D3	D7	Nx	D28	Nx	D84
16.825	8.133	8.579	10.826	8.652	19.018	16.682	11.987		26.523	15.876	17.029	11.548	29.35	41.557	34.559	55.432
13.703	13.19	7.312	10.761	4.015	5.342	21.211	17.254			19.558	14.522	15.721	27.681	19.603	41.476	39.594
15.489	9.428	12.397	10.163	7.966	9.942	21.797	27.97		21.382	12.575	18.705	13.663	35.249	12.555	36.94	61.502
17.607	13.429	11.361	11.904	5.256	15.912	28.989	25.122			20.373	14.848	14.958		30.365	18.779	44.584
16.653	7.048	17.408	5.935	4.734		12.187	16.94		13.25	12.161	17.884	11.045			21.273
	8.366	11.22	9.366			17.232				10.471	19.035	14.08			15.483
	11.711	4.905	12.117			10.822			29.104	19.12	12.568	14.344			26.41
	16.563	7.322	8.836			18.283				22.94	16.096	17.413
	16.088	10.376	7.921						20.124	19.04	16.495	15.544
	9.754	12.574	15.151							11.547	15.779

## Sheet: Fig 4
Fig 4G	% cells (Six2 lineage)
Prox IM			Distal IM
Nx	D84		Nx	D84
53.2075	25.006		57.408	19.5984
44.6565	27.4578
27.602	11.4862		23.3684	16.2256
49.5654	33.0587		46.119	28.8351
43.3602	14.5017
39.072	32.7251		38.6581	15.1341
Fig 4I	Distal IM
AQP1+ (% total cells)			Six2+ (% total cells)
Nx	D28		Nx	D28
22.3287	6.12789		45.3943
11.7349	5.67428		41.4174
35.9722	7.49677		38.9583	13.8544
27.5692			41.4154	28.1135
				31.9259
Fig 4J	Distal IM
AQP1+/Six2+ (% Six2 cells)			AQP1+/Six2- (% total cells)
Nx	D28		Nx	D28
37.3377	3.20513		6.926
22.5556	11.7955		12.0959
52.2282	15.3846		22.4035	6.05487
39.8217			15.2931	2.5
				2.7946

## Sheet: S Fig 8
S Fig 8A	Male BALB/c 84 days
	Events (death)
Days	R-UUO	Nx Ctrl
84	0	0
83	1	0
25	1
11	1
84	0
30	1
11	1
84	0
84	0
84	0
84	0
84	0
84	0
S Fig 8B	BUN time course (mg/dl)
Days	R-UUO												Nx Control
-10									28.2395	28.9467	28.9214	28.1132	22.051	21.1164
11	70.285	96.4583	75.9027	85.7017		53.6872			75.0189	58.1207	56.6557	41.2478	28.3405	34.0995
14	63.0075		89.6915	103.991		61.8584	101.182		65.3195	56.883	52	47	35	36.4486
28	64.9226			89.8192		79			54.5592	51.4524	44.4304	42.536	32	35.4888
56	67.5719			72.9023		33			58.3228	51.1745	46.4259	44.4809	39.9343	36.3476
84	46.5375					28.1842			72.3162	49.8106	45.2387	47.6888	29.3003	31.22
S Fig 8C	GFR time course (ul/min)
Days	R-UUO												Nx Control
-10	137.89	196.43	188.35	156.22	174.43				293.45	186.94	238.32	367.98	238	167.85
28	82.19			60.53			55.14		35.22	21.45	101.64	133.3	180.8	161.6
56	80.3			21.82					58.12	151.44	92.57	141.68	176.94	145.8
84	60.44						93.75		93.75	81.63	94.7	178.25	275.92	231.38
S Fig 8D	Urine Osmolarity (mOsm/kg)
Days	R-UUO													Nx Control
-10	3606	3885	4419		3386	3902	4923	2886	4154	4366				3606	3606
28	584	504			834	651		584	834	936	1275	903	1689	2340	2792
56	602	552	1056	602	1056	905	1463	751	1974					2818	2466
84	707	538	1069	707	1069	717	1381	934	2024					2654	2654

## Sheet: S Fig 9
S Fig. 9A	% cells, Proximal IM
AQP1+ (% total cells)			Six2+ (% total cells)
Nx	D28		Nx	D28
32.6994	21.3981		50.5283	34.6746
14.482			35.3806
21.7236	7.41322		26.0921	23.356
22.7739	13.9523		30.9724	31.8479
	4.58462			25.4593
S Fig 9B			Fig 9C
AQP1+/Six2+ (% Six2 cells)			AQP1+/Six2- (% total cells)
Nx	D28		Nx	D28
47.2033	30.1604		13.1476	13.9184
3.28917			15.5736	0
17.2919	18.4466		21.9884	3.35343
22.2059	27.8179		20.5839	5.91862
	11.6858			1.68683
S Fig 9D
Proximal (% Six2 cells)			Distal (% Six2 cells)
Nx	D28		Nx	D28
52.7967	69.8396		62.6623
96.7108			97.4444
82.7081	81.5534		47.7718	96.7949
77.7941	72.1821		60.1783	88.2045
	88.3142			84.6154

## Sheet: S Fig 13
S Fig
S Fig 13 I	F480 staining (% area)
Days	Cortex + OM														Proximal IM														Distal IM
-10	1.19772	0.4554	0.101073	1.30677	1.59039	1.04391	1.50059	1.09628	0.940573	0.529068	0.558107	0.39605	1.18169		0.241479	0.0991753	0.0395582		0.274315	0.140145	0.110684	0.133319	0.0464023	0.0267285	0.0105822	0.135141	0.157262		0.124128	0.58901	0.00347151		1.89739	0.163312	0.16786	0.286705	0.0828211	0.00208133	0.0175034	0.0648605	0.137095
0	1.06503	2.71061	2.66137	1.48575	1.60212	1.72172	9.0475	0.907967	0.69386						0.503013	0.327038	0.290547	0.0577625	0.92865	3.04023	0.626167	0.384325	0.364225						2.23224	0.58184	2.24739	0.340742	0.0909417	1.16554	1.5321	0.0931362	0.0112002
3	4.05609	2.61971	1.03093	0.312147	1.07926	1.58277	2.0254	4.14492							0.234296	2.30916	0.130243	0.0165695	0.0697211	0.638101	1.378	0.171494							0.461749	1.89353	0.081751	0.0242311	0.127363		2.94183	0.398037
7	11.0185	3.7762	20.7144	23.28	16.631	5.16057	7.40336	2.4908	18.9182	3.36899	1.75651				11.652	3.34334	6.64142	6.862	9.43313	11.0684	15.7912	4.84582	8.29833	3.05267	0.50669				2.2489	5.31188	1.13337	0.62724	8.39547	10.1329	12.2702	9.32845	3.79195	0.993881
14	1.10942	0.537575	3.07898	1.40455	0.585253	0.0912833	4.5628	1.13283	1.77498	0.240583					1.6073	1.89728	0.629031	3.8009	0.0984809	0.0327214	4.06901	0.194014	8.10137	0.0559118					0.273535	0.0643764	0.120388	0.205497	0.0138208	0.0258519	1.42028	0.0628301	2.5716	0.00106065
28	7.82009	1.51018	7.04943	1.91679											6.8676	1.73223		2.63187											1.35778	2.29172
84	4.12011	2.0568	2.38303	3.43044	0.935943	2.38417									10.4349	2.39127	2.25763	6.05931	0.134808											8.71603	0.122274	2.83298	0.0813389
S Fig 13J		F480 staining (% area)
Cortex+IM			Proximal IM			Distal IM
Nx	D84		Nx	D84		Nx (D84)	D84
1.04391	4.12011		0.140145	10.4349		0.163312
1.50059	2.0568		0.110684	2.39127		0.16786	8.71603
1.09628	2.38303		0.133319	2.25763		0.286705	0.122274
0.940573	3.43044		0.0464023	6.05931		0.0828211	2.83298
0.529068	0.935943		0.0267285	0.134808		0.00208133	0.0813389
0.558107	2.38417		0.0105822			0.0175034
0.39605			0.135141			0.0648605
1.18169			0.157262			0.137095

## Sheet: Fig 5
Fig 5F	CD31 staining (% area, Proximal IM)
Nx (D84)	D28	D84
15.9956	11.1304	12.3509
21.7934	7.91396	18.6769
24.9605	9.94545	14.9011
22.2785	13.0804	11.1312
		13.3507
19.6879		8.94179
13.4702
Fig 5G	CD31 staining (% area, Distal IM)
Nx (D84)	D28	D84
17.3598	12.8529	12.6985
22.7686	10.3915	18.3389
18.3409	13.8726	17.3806
19.8114		15.2597
21.874
21.2059

## Sheet: Fig 6
Fig 5F	a-SMA (% area)
Days	ISOM														Proximal IM														Distal IM
-10	0.665387	0.639579	1.01713	1.39342											0.142134	0.161945	0.191381	0.272448											0.103194	0.0414004	0.000404223	0.00577079
0	11.8588	6.84266	8.63309	12.5955	2.86587	3.62245	10.5918	2.56832	3.83698						2.50421	0.454675	1.77041	1.51091	1.00013	2.45198	0.537824	0.304694	0.583354						0.437247	0.0324914	0.00129194		0.790079	1.32736	0.0636344	0.104298	0.000503925
3	14.3511	5.43783	1.93935	16.2691	2.13341	24.1854	7.27836	4.34852							3.87608	1.128	5.40996	5.39996	6.51607	12.0633	12.8515	1.33139							0.614285	0.00593829	4.46386	0.853526	5.05813			0.575066
7	5.23658	5.72328	6.99704	15.9573	7.15893	3.29307	6.34037	1.66908	0.897902	10.2135	2.354	5.30202			9.29334	2.27877	6.97183	8.45112	11.7533	20.083	24.6983	5.19121	4.5467	10.1129	13.6915	0.300843			0.0364798	4.47077	0.727429	0.761342	3.21635	13.7848	9.51855	4.5441	12.4778	6.26444	7.70612	0.0772768
28	2.9	6.3	1.11	1.51											1.377	2.236	3.526	0.211											13.823	12.492	22.053	14.583
84	1.321	2.88	3.14	7.2	3.43	4.56	1.25	1.28	0.86	2.45	0.81	3.07	4.97	3.48	2.912	0.146	0.602	1.851	0.208	0.504										0	0.932	0.983	0.092	0.003	0	0.017	0	0.003	0.046	0.009

[truncated: 3 more sheets: S Fig 15, Fig 7, S Fig 17]
